# Supplementary material for: Tumor relevant protein functional interactions identified using bipartite graph analyses
Source: Sci Rep. 2021 Nov 2;11:21530. doi: 10.1038/s41598-021-00879-2 (PMC8563864; doi:10.1038/s41598-021-00879-2)
Supplement: Supplementary file 8 — Supplementary Table S1. [file 41598_2021_879_MOESM8_ESM.xls]

## Sheet: Title_Authors
Tumor relevant protein functional interactions identified using bipartite graph analyses
Divya Lakshmi Venkatraman#, Deepshika Pulimamidi#, Harsh G Shukla and Shubhada R Hegde
Institute of Bioinformatics and Applied Biotechnology (IBAB), Bengaluru – 560 100, India

## Sheet: ReadMe
Table S1 : Table representing the differentially Up and Downregulated genes in various cancer types.
GeneSymbol – Official Gene symbol (Entrez)
GeneId - The Entrez id of gene
No.of cancers – Number of cancers in which that particular gene is differentially expressed
Cancers
BLCA - Bladder urothelial carcinoma
BRCA - Breast invasive carcinoma
CESC - Cervical and endocervical cancers
COAD - Colon adenocarcinoma
ESCA - Esophageal carcinoma
HNSC - Head and Neck squamous cell carcinoma
KIRC - Kidney renal clear cell carcinoma
LIHC - Liver hepatocellular carcinoma
LUAD - Lung adenocarcinoma
PRAD - Prostate adenocarcinoma
STAD - Stomach adenocarcinoma
THCA - Thyroid carcinoma
UCEC - Uterine Corpus Endometrial Carcinoma
CHOL - Cholangiocarcinoma
KICH - Kidney Chromophobe
KIRP - Kidney renal papillary cell carcinoma
LUSC - Lung squamous cell carcinoma
READ - Rectum adenocarcinoma

## Sheet: Upregulated
Table S1 : Table representing the differentially upregulated genes in various cancer types.	Column1	Column2	Column3
Entrez_Gene_Symbol	Entrez_Gene_Id	No.of cancers	Cancers
BIRC5	332	18	BLCA, BRCA, CESC, CHOL, COAD, ESCA, HNSC, KICH, KIRC, KIRP, LIHC, LUAD, LUSC, PRAD, READ, STAD, THCA, UCEC
BUB1	699	18	BLCA, BRCA, CESC, CHOL, COAD, ESCA, HNSC, KICH, KIRC, KIRP, LIHC, LUAD, LUSC, PRAD, READ, STAD, THCA, UCEC
BUB1B	701	18	BLCA, BRCA, CESC, CHOL, COAD, ESCA, HNSC, KICH, KIRC, KIRP, LIHC, LUAD, LUSC, PRAD, READ, STAD, THCA, UCEC
CDC25C	995	18	BLCA, BRCA, CESC, CHOL, COAD, ESCA, HNSC, KICH, KIRC, KIRP, LIHC, LUAD, LUSC, PRAD, READ, STAD, THCA, UCEC
CENPA	1058	18	BLCA, BRCA, CESC, CHOL, COAD, ESCA, HNSC, KICH, KIRC, KIRP, LIHC, LUAD, LUSC, PRAD, READ, STAD, THCA, UCEC
CENPF	1063	18	BLCA, BRCA, CESC, CHOL, COAD, ESCA, HNSC, KICH, KIRC, KIRP, LIHC, LUAD, LUSC, PRAD, READ, STAD, THCA, UCEC
HMMR	3161	18	BLCA, BRCA, CESC, CHOL, COAD, ESCA, HNSC, KICH, KIRC, KIRP, LIHC, LUAD, LUSC, PRAD, READ, STAD, THCA, UCEC
MKI67	4288	18	BLCA, BRCA, CESC, CHOL, COAD, ESCA, HNSC, KICH, KIRC, KIRP, LIHC, LUAD, LUSC, PRAD, READ, STAD, THCA, UCEC
MYBL2	4605	18	BLCA, BRCA, CESC, CHOL, COAD, ESCA, HNSC, KICH, KIRC, KIRP, LIHC, LUAD, LUSC, PRAD, READ, STAD, THCA, UCEC
NEK2	4751	18	BLCA, BRCA, CESC, CHOL, COAD, ESCA, HNSC, KICH, KIRC, KIRP, LIHC, LUAD, LUSC, PRAD, READ, STAD, THCA, UCEC
TOP2A	7153	18	BLCA, BRCA, CESC, CHOL, COAD, ESCA, HNSC, KICH, KIRC, KIRP, LIHC, LUAD, LUSC, PRAD, READ, STAD, THCA, UCEC
TTK	7272	18	BLCA, BRCA, CESC, CHOL, COAD, ESCA, HNSC, KICH, KIRC, KIRP, LIHC, LUAD, LUSC, PRAD, READ, STAD, THCA, UCEC
CDC45	8318	18	BLCA, BRCA, CESC, CHOL, COAD, ESCA, HNSC, KICH, KIRC, KIRP, LIHC, LUAD, LUSC, PRAD, READ, STAD, THCA, UCEC
PKMYT1	9088	18	BLCA, BRCA, CESC, CHOL, COAD, ESCA, HNSC, KICH, KIRC, KIRP, LIHC, LUAD, LUSC, PRAD, READ, STAD, THCA, UCEC
CCNB2	9133	18	BLCA, BRCA, CESC, CHOL, COAD, ESCA, HNSC, KICH, KIRC, KIRP, LIHC, LUAD, LUSC, PRAD, READ, STAD, THCA, UCEC
AURKB	9212	18	BLCA, BRCA, CESC, CHOL, COAD, ESCA, HNSC, KICH, KIRC, KIRP, LIHC, LUAD, LUSC, PRAD, READ, STAD, THCA, UCEC
KIAA0101	9768	18	BLCA, BRCA, CESC, CHOL, COAD, ESCA, HNSC, KICH, KIRC, KIRP, LIHC, LUAD, LUSC, PRAD, READ, STAD, THCA, UCEC
DLGAP5	9787	18	BLCA, BRCA, CESC, CHOL, COAD, ESCA, HNSC, KICH, KIRC, KIRP, LIHC, LUAD, LUSC, PRAD, READ, STAD, THCA, UCEC
MELK	9833	18	BLCA, BRCA, CESC, CHOL, COAD, ESCA, HNSC, KICH, KIRC, KIRP, LIHC, LUAD, LUSC, PRAD, READ, STAD, THCA, UCEC
KIF20A	10112	18	BLCA, BRCA, CESC, CHOL, COAD, ESCA, HNSC, KICH, KIRC, KIRP, LIHC, LUAD, LUSC, PRAD, READ, STAD, THCA, UCEC
UBE2C	11065	18	BLCA, BRCA, CESC, CHOL, COAD, ESCA, HNSC, KICH, KIRC, KIRP, LIHC, LUAD, LUSC, PRAD, READ, STAD, THCA, UCEC
TPX2	22974	18	BLCA, BRCA, CESC, CHOL, COAD, ESCA, HNSC, KICH, KIRC, KIRP, LIHC, LUAD, LUSC, PRAD, READ, STAD, THCA, UCEC
NCAPH	23397	18	BLCA, BRCA, CESC, CHOL, COAD, ESCA, HNSC, KICH, KIRC, KIRP, LIHC, LUAD, LUSC, PRAD, READ, STAD, THCA, UCEC
KIF4A	24137	18	BLCA, BRCA, CESC, CHOL, COAD, ESCA, HNSC, KICH, KIRC, KIRP, LIHC, LUAD, LUSC, PRAD, READ, STAD, THCA, UCEC
GTSE1	51512	18	BLCA, BRCA, CESC, CHOL, COAD, ESCA, HNSC, KICH, KIRC, KIRP, LIHC, LUAD, LUSC, PRAD, READ, STAD, THCA, UCEC
DTL	51514	18	BLCA, BRCA, CESC, CHOL, COAD, ESCA, HNSC, KICH, KIRC, KIRP, LIHC, LUAD, LUSC, PRAD, READ, STAD, THCA, UCEC
ANLN	54443	18	BLCA, BRCA, CESC, CHOL, COAD, ESCA, HNSC, KICH, KIRC, KIRP, LIHC, LUAD, LUSC, PRAD, READ, STAD, THCA, UCEC
CEP55	55165	18	BLCA, BRCA, CESC, CHOL, COAD, ESCA, HNSC, KICH, KIRC, KIRP, LIHC, LUAD, LUSC, PRAD, READ, STAD, THCA, UCEC
NEIL3	55247	18	BLCA, BRCA, CESC, CHOL, COAD, ESCA, HNSC, KICH, KIRC, KIRP, LIHC, LUAD, LUSC, PRAD, READ, STAD, THCA, UCEC
HJURP	55355	18	BLCA, BRCA, CESC, CHOL, COAD, ESCA, HNSC, KICH, KIRC, KIRP, LIHC, LUAD, LUSC, PRAD, READ, STAD, THCA, UCEC
ASF1B	55723	18	BLCA, BRCA, CESC, CHOL, COAD, ESCA, HNSC, KICH, KIRC, KIRP, LIHC, LUAD, LUSC, PRAD, READ, STAD, THCA, UCEC
PBK	55872	18	BLCA, BRCA, CESC, CHOL, COAD, ESCA, HNSC, KICH, KIRC, KIRP, LIHC, LUAD, LUSC, PRAD, READ, STAD, THCA, UCEC
CLSPN	63967	18	BLCA, BRCA, CESC, CHOL, COAD, ESCA, HNSC, KICH, KIRC, KIRP, LIHC, LUAD, LUSC, PRAD, READ, STAD, THCA, UCEC
NCAPG	64151	18	BLCA, BRCA, CESC, CHOL, COAD, ESCA, HNSC, KICH, KIRC, KIRP, LIHC, LUAD, LUSC, PRAD, READ, STAD, THCA, UCEC
CENPM	79019	18	BLCA, BRCA, CESC, CHOL, COAD, ESCA, HNSC, KICH, KIRC, KIRP, LIHC, LUAD, LUSC, PRAD, READ, STAD, THCA, UCEC
MLF1IP	79682	18	BLCA, BRCA, CESC, CHOL, COAD, ESCA, HNSC, KICH, KIRC, KIRP, LIHC, LUAD, LUSC, PRAD, READ, STAD, THCA, UCEC
CDT1	81620	18	BLCA, BRCA, CESC, CHOL, COAD, ESCA, HNSC, KICH, KIRC, KIRP, LIHC, LUAD, LUSC, PRAD, READ, STAD, THCA, UCEC
MND1	84057	18	BLCA, BRCA, CESC, CHOL, COAD, ESCA, HNSC, KICH, KIRC, KIRP, LIHC, LUAD, LUSC, PRAD, READ, STAD, THCA, UCEC
SPC24	147841	18	BLCA, BRCA, CESC, CHOL, COAD, ESCA, HNSC, KICH, KIRC, KIRP, LIHC, LUAD, LUSC, PRAD, READ, STAD, THCA, UCEC
CKAP2L	150468	18	BLCA, BRCA, CESC, CHOL, COAD, ESCA, HNSC, KICH, KIRC, KIRP, LIHC, LUAD, LUSC, PRAD, READ, STAD, THCA, UCEC
SKA1	220134	18	BLCA, BRCA, CESC, CHOL, COAD, ESCA, HNSC, KICH, KIRC, KIRP, LIHC, LUAD, LUSC, PRAD, READ, STAD, THCA, UCEC
ASPM	259266	18	BLCA, BRCA, CESC, CHOL, COAD, ESCA, HNSC, KICH, KIRC, KIRP, LIHC, LUAD, LUSC, PRAD, READ, STAD, THCA, UCEC
FAM111B	374393	18	BLCA, BRCA, CESC, CHOL, COAD, ESCA, HNSC, KICH, KIRC, KIRP, LIHC, LUAD, LUSC, PRAD, READ, STAD, THCA, UCEC
CDC6	990	17	BLCA, BRCA, CESC, CHOL, COAD, ESCA, HNSC, KIRC, KIRP, LIHC, LUAD, LUSC, PRAD, READ, STAD, THCA, UCEC
CDKN2A	1029	17	BLCA, BRCA, CESC, CHOL, COAD, ESCA, HNSC, KICH, KIRC, KIRP, LIHC, LUAD, LUSC, READ, STAD, THCA, UCEC
CDKN3	1033	17	BLCA, BRCA, CESC, CHOL, COAD, ESCA, HNSC, KICH, KIRC, KIRP, LIHC, LUAD, LUSC, PRAD, READ, STAD, UCEC
CENPE	1062	17	BLCA, BRCA, CESC, CHOL, COAD, ESCA, HNSC, KICH, KIRC, KIRP, LIHC, LUAD, LUSC, PRAD, READ, STAD, UCEC
E2F1	1869	17	BLCA, BRCA, CESC, CHOL, COAD, ESCA, HNSC, KICH, KIRC, KIRP, LIHC, LUAD, LUSC, READ, STAD, THCA, UCEC
KIFC1	3833	17	BLCA, BRCA, CESC, CHOL, COAD, ESCA, HNSC, KIRC, KIRP, LIHC, LUAD, LUSC, PRAD, READ, STAD, THCA, UCEC
MMP9	4318	17	BLCA, BRCA, CESC, CHOL, COAD, ESCA, HNSC, KIRC, KIRP, LIHC, LUAD, LUSC, PRAD, READ, STAD, THCA, UCEC
RAD51	5888	17	BLCA, BRCA, CESC, CHOL, COAD, ESCA, HNSC, KIRC, KIRP, LIHC, LUAD, LUSC, PRAD, READ, STAD, THCA, UCEC
RRM2	6241	17	BLCA, BRCA, CESC, CHOL, COAD, ESCA, HNSC, KIRC, KIRP, LIHC, LUAD, LUSC, PRAD, READ, STAD, THCA, UCEC
EXO1	9156	17	BLCA, BRCA, CESC, CHOL, COAD, ESCA, HNSC, KIRC, KIRP, LIHC, LUAD, LUSC, PRAD, READ, STAD, THCA, UCEC
PTTG1	9232	17	BLCA, BRCA, CESC, CHOL, COAD, ESCA, HNSC, KICH, KIRC, KIRP, LIHC, LUAD, LUSC, PRAD, READ, STAD, UCEC
KIF14	9928	17	BLCA, BRCA, CESC, CHOL, COAD, ESCA, HNSC, KICH, KIRC, KIRP, LIHC, LUAD, LUSC, PRAD, READ, STAD, UCEC
TUBB3	10381	17	BLCA, BRCA, CESC, CHOL, COAD, ESCA, HNSC, KICH, KIRP, LIHC, LUAD, LUSC, PRAD, READ, STAD, THCA, UCEC
NDC80	10403	17	BLCA, BRCA, CESC, CHOL, COAD, ESCA, HNSC, KICH, KIRC, KIRP, LIHC, LUAD, LUSC, READ, STAD, THCA, UCEC
RAD51AP1	10635	17	BLCA, BRCA, CESC, CHOL, COAD, ESCA, HNSC, KIRC, KIRP, LIHC, LUAD, LUSC, PRAD, READ, STAD, THCA, UCEC
NUSAP1	51203	17	BLCA, BRCA, CESC, CHOL, COAD, ESCA, HNSC, KIRC, KIRP, LIHC, LUAD, LUSC, PRAD, READ, STAD, THCA, UCEC
GINS2	51659	17	BLCA, BRCA, CESC, CHOL, COAD, ESCA, HNSC, KICH, KIRC, KIRP, LIHC, LUAD, LUSC, READ, STAD, THCA, UCEC
FAM64A	54478	17	BLCA, BRCA, CESC, CHOL, COAD, ESCA, HNSC, KIRC, KIRP, LIHC, LUAD, LUSC, PRAD, READ, STAD, THCA, UCEC
ERCC6L	54821	17	BLCA, BRCA, CESC, CHOL, COAD, ESCA, HNSC, KICH, KIRC, KIRP, LIHC, LUAD, LUSC, PRAD, READ, STAD, UCEC
CDCA8	55143	17	BLCA, BRCA, CESC, CHOL, COAD, ESCA, HNSC, KICH, KIRC, KIRP, LIHC, LUAD, LUSC, PRAD, READ, STAD, UCEC
MCM10	55388	17	BLCA, BRCA, CESC, CHOL, COAD, ESCA, HNSC, KICH, KIRC, KIRP, LIHC, LUAD, LUSC, PRAD, READ, STAD, UCEC
DEPDC1	55635	17	BLCA, BRCA, CESC, CHOL, COAD, ESCA, HNSC, KICH, KIRC, KIRP, LIHC, LUAD, LUSC, READ, STAD, THCA, UCEC
KIF15	56992	17	BLCA, BRCA, CESC, CHOL, COAD, ESCA, HNSC, KIRC, KIRP, LIHC, LUAD, LUSC, PRAD, READ, STAD, THCA, UCEC
SPC25	57405	17	BLCA, BRCA, CESC, CHOL, COAD, ESCA, HNSC, KIRC, KIRP, LIHC, LUAD, LUSC, PRAD, READ, STAD, THCA, UCEC
NUF2	83540	17	BLCA, BRCA, CESC, CHOL, COAD, ESCA, HNSC, KIRC, KIRP, LIHC, LUAD, LUSC, PRAD, READ, STAD, THCA, UCEC
CDCA5	113130	17	BLCA, BRCA, CESC, CHOL, COAD, ESCA, HNSC, KICH, KIRC, KIRP, LIHC, LUAD, LUSC, PRAD, READ, STAD, UCEC
GPRIN1	114787	17	BLCA, BRCA, CESC, CHOL, COAD, ESCA, HNSC, KIRC, KIRP, LIHC, LUAD, LUSC, PRAD, READ, STAD, THCA, UCEC
IQGAP3	128239	17	BLCA, BRCA, CESC, CHOL, COAD, ESCA, HNSC, KIRC, KIRP, LIHC, LUAD, LUSC, PRAD, READ, STAD, THCA, UCEC
E2F7	144455	17	BLCA, BRCA, CESC, CHOL, COAD, ESCA, HNSC, KICH, KIRC, KIRP, LIHC, LUAD, LUSC, READ, STAD, THCA, UCEC
KIF18B	146909	17	BLCA, BRCA, CESC, CHOL, COAD, ESCA, HNSC, KICH, KIRC, KIRP, LIHC, LUAD, LUSC, PRAD, READ, STAD, UCEC
SGOL1	151648	17	BLCA, BRCA, CESC, CHOL, COAD, ESCA, HNSC, KICH, KIRP, LIHC, LUAD, LUSC, PRAD, READ, STAD, THCA, UCEC
CDCA2	157313	17	BLCA, BRCA, CESC, CHOL, COAD, ESCA, HNSC, KICH, KIRC, KIRP, LIHC, LUAD, LUSC, PRAD, READ, STAD, UCEC
ESCO2	157570	17	BLCA, BRCA, CESC, CHOL, COAD, ESCA, HNSC, KIRC, KIRP, LIHC, LUAD, LUSC, PRAD, READ, STAD, THCA, UCEC
RDM1	201299	17	BLCA, BRCA, CESC, CHOL, COAD, ESCA, HNSC, KIRC, KIRP, LIHC, LUAD, LUSC, PRAD, READ, STAD, THCA, UCEC
SKA3	221150	17	BLCA, BRCA, CESC, CHOL, COAD, ESCA, HNSC, KIRC, KIRP, LIHC, LUAD, LUSC, PRAD, READ, STAD, THCA, UCEC
IL4I1	259307	17	BLCA, BRCA, CESC, CHOL, COAD, ESCA, HNSC, KIRC, KIRP, LIHC, LUAD, LUSC, PRAD, READ, STAD, THCA, UCEC
CCNA2	890	16	BLCA, BRCA, CESC, CHOL, COAD, ESCA, HNSC, KICH, KIRC, KIRP, LIHC, LUAD, LUSC, READ, STAD, UCEC
CDC20	991	16	BLCA, BRCA, CESC, CHOL, COAD, ESCA, HNSC, KICH, KIRP, LIHC, LUAD, LUSC, PRAD, READ, STAD, UCEC
FOXM1	2305	16	BLCA, BRCA, CESC, CHOL, COAD, ESCA, HNSC, KICH, KIRC, KIRP, LIHC, LUAD, LUSC, READ, STAD, UCEC
CENPI	2491	16	BLCA, BRCA, CESC, CHOL, COAD, ESCA, HNSC, KICH, KIRC, KIRP, LIHC, LUAD, LUSC, READ, STAD, UCEC
GABRD	2563	16	BLCA, BRCA, CESC, CHOL, COAD, ESCA, HNSC, KICH, KIRC, KIRP, LIHC, LUSC, PRAD, READ, STAD, THCA
GPR19	2842	16	BLCA, BRCA, CESC, CHOL, COAD, ESCA, HNSC, KIRC, KIRP, LIHC, LUAD, LUSC, READ, STAD, THCA, UCEC
KIF11	3832	16	BLCA, BRCA, CESC, CHOL, COAD, ESCA, HNSC, KIRC, LIHC, LUAD, LUSC, PRAD, READ, STAD, THCA, UCEC
LMNB1	4001	16	BLCA, BRCA, CESC, CHOL, COAD, ESCA, HNSC, KIRC, LIHC, LUAD, LUSC, PRAD, READ, STAD, THCA, UCEC
MAD2L1	4085	16	BLCA, BRCA, CESC, CHOL, COAD, ESCA, HNSC, KICH, LIHC, LUAD, LUSC, PRAD, READ, STAD, THCA, UCEC
MMP11	4320	16	BLCA, BRCA, CESC, CHOL, COAD, ESCA, HNSC, KIRC, KIRP, LIHC, LUAD, LUSC, PRAD, READ, STAD, THCA
AURKA	6790	16	BLCA, BRCA, CESC, CHOL, COAD, ESCA, HNSC, KICH, KIRP, LIHC, LUAD, LUSC, PRAD, READ, STAD, UCEC
TK1	7083	16	BLCA, BRCA, CESC, CHOL, COAD, ESCA, HNSC, KIRP, LIHC, LUAD, LUSC, PRAD, READ, STAD, THCA, UCEC
TYMS	7298	16	BLCA, BRCA, CESC, CHOL, COAD, ESCA, HNSC, KIRC, KIRP, LIHC, LUAD, LUSC, READ, STAD, THCA, UCEC
XRCC2	7516	16	BLCA, BRCA, CESC, CHOL, COAD, ESCA, HNSC, KICH, KIRC, KIRP, LIHC, LUAD, LUSC, READ, STAD, UCEC
HMGA2	8091	16	BLCA, BRCA, CESC, CHOL, COAD, ESCA, HNSC, KICH, KIRC, KIRP, LUAD, LUSC, READ, STAD, THCA, UCEC
PRC1	9055	16	BLCA, BRCA, CESC, CHOL, COAD, ESCA, HNSC, KICH, KIRC, LIHC, LUAD, LUSC, PRAD, READ, STAD, UCEC
TRIP13	9319	16	BLCA, BRCA, CESC, CHOL, COAD, ESCA, HNSC, KIRC, KIRP, LIHC, LUAD, LUSC, PRAD, READ, STAD, UCEC
ARHGAP11A	9824	16	BLCA, BRCA, CESC, CHOL, COAD, ESCA, HNSC, KICH, KIRC, KIRP, LIHC, LUAD, LUSC, READ, STAD, UCEC
TROAP	10024	16	BLCA, BRCA, CESC, CHOL, COAD, ESCA, HNSC, KICH, KIRC, KIRP, LIHC, LUAD, LUSC, READ, STAD, UCEC
UBD	10537	16	BLCA, BRCA, CESC, CHOL, COAD, ESCA, HNSC, KIRC, LIHC, LUAD, LUSC, PRAD, READ, STAD, THCA, UCEC
IGF2BP3	10643	16	BLCA, BRCA, CESC, CHOL, COAD, ESCA, HNSC, KICH, KIRC, KIRP, LIHC, LUAD, LUSC, STAD, THCA, UCEC
POLQ	10721	16	BLCA, BRCA, CESC, CHOL, COAD, ESCA, HNSC, KICH, KIRC, KIRP, LIHC, LUAD, LUSC, READ, STAD, UCEC
NXPH4	11247	16	BLCA, BRCA, CESC, CHOL, COAD, ESCA, HNSC, KICH, KIRC, KIRP, LIHC, LUAD, LUSC, STAD, THCA, UCEC
OIP5	11339	16	BLCA, BRCA, CESC, CHOL, COAD, ESCA, HNSC, KIRC, KIRP, LIHC, LUAD, LUSC, PRAD, READ, STAD, UCEC
PRAME	23532	16	BLCA, BRCA, CESC, CHOL, COAD, ESCA, HNSC, KIRC, KIRP, LIHC, LUAD, LUSC, PRAD, READ, STAD, UCEC
UBE2T	29089	16	BLCA, BRCA, CESC, CHOL, COAD, ESCA, HNSC, KIRP, LIHC, LUAD, LUSC, PRAD, READ, STAD, THCA, UCEC
TREM2	54209	16	BLCA, BRCA, CESC, COAD, ESCA, HNSC, KICH, KIRC, KIRP, LIHC, LUSC, PRAD, READ, STAD, THCA, UCEC
PRR11	55771	16	BLCA, BRCA, CESC, CHOL, COAD, ESCA, HNSC, KIRC, KIRP, LIHC, LUAD, LUSC, PRAD, READ, STAD, UCEC
CENPK	64105	16	BLCA, BRCA, CESC, CHOL, COAD, ESCA, HNSC, KIRC, KIRP, LIHC, LUAD, LUSC, READ, STAD, THCA, UCEC
CENPH	64946	16	BLCA, BRCA, CESC, CHOL, COAD, ESCA, HNSC, KIRC, KIRP, LIHC, LUAD, LUSC, READ, STAD, THCA, UCEC
E2F8	79733	16	BLCA, BRCA, CESC, CHOL, COAD, ESCA, KICH, KIRC, KIRP, LIHC, LUAD, LUSC, READ, STAD, THCA, UCEC
C16orf59	80178	16	BLCA, BRCA, CESC, CHOL, COAD, ESCA, HNSC, KIRP, LIHC, LUAD, LUSC, PRAD, READ, STAD, THCA, UCEC
NETO2	81831	16	BLCA, BRCA, CESC, CHOL, COAD, ESCA, HNSC, KICH, KIRC, LIHC, LUAD, LUSC, PRAD, READ, STAD, UCEC
SAPCD2	89958	16	BLCA, BRCA, CESC, CHOL, COAD, ESCA, HNSC, KICH, LIHC, LUAD, LUSC, PRAD, READ, STAD, THCA, UCEC
CTHRC1	115908	16	BLCA, BRCA, CESC, CHOL, COAD, ESCA, HNSC, KIRC, KIRP, LIHC, LUAD, LUSC, READ, STAD, THCA, UCEC
FAM72D	728833	16	BLCA, BRCA, CESC, CHOL, COAD, ESCA, HNSC, KIRC, KIRP, LIHC, LUAD, LUSC, PRAD, READ, STAD, UCEC
FAM72C	-	16	BLCA, BRCA, CESC, CHOL, COAD, ESCA, HNSC, KIRC, KIRP, LIHC, LUAD, LUSC, PRAD, READ, STAD, UCEC
CCNE1	898	15	BLCA, BRCA, CESC, CHOL, COAD, ESCA, HNSC, KICH, KIRP, LIHC, LUAD, LUSC, READ, STAD, UCEC
CDK1	983	15	BLCA, BRCA, CESC, CHOL, COAD, ESCA, HNSC, LIHC, LUAD, LUSC, PRAD, READ, STAD, THCA, UCEC
CHIT1	1118	15	BLCA, CESC, COAD, ESCA, HNSC, KICH, KIRC, KIRP, LIHC, LUSC, PRAD, READ, STAD, THCA, UCEC
CHRNA5	1138	15	BLCA, BRCA, CESC, CHOL, COAD, ESCA, HNSC, KIRP, LIHC, LUAD, LUSC, PRAD, READ, STAD, UCEC
CKS2	1164	15	BLCA, BRCA, CESC, COAD, ESCA, HNSC, KICH, LIHC, LUAD, LUSC, PRAD, READ, STAD, THCA, UCEC
COL10A1	1300	15	BLCA, BRCA, CESC, CHOL, COAD, ESCA, HNSC, LIHC, LUAD, LUSC, PRAD, READ, STAD, THCA, UCEC
TNFRSF9	3604	15	BRCA, CESC, COAD, ESCA, HNSC, KIRC, KIRP, LIHC, LUAD, LUSC, PRAD, READ, STAD, THCA, UCEC
CXCL9	4283	15	BLCA, BRCA, CESC, COAD, ESCA, HNSC, KIRC, LIHC, LUAD, LUSC, PRAD, READ, STAD, THCA, UCEC
MMP1	4312	15	BLCA, BRCA, CESC, CHOL, COAD, ESCA, HNSC, KIRP, LIHC, LUAD, LUSC, READ, STAD, THCA, UCEC
PLK1	5347	15	BLCA, BRCA, CESC, CHOL, COAD, ESCA, HNSC, KICH, KIRP, LIHC, LUAD, LUSC, READ, STAD, UCEC
CCL18	6362	15	BLCA, CESC, COAD, ESCA, HNSC, KICH, KIRC, KIRP, LIHC, LUSC, PRAD, READ, STAD, THCA, UCEC
CXCL11	6373	15	BLCA, BRCA, CESC, COAD, ESCA, HNSC, KIRC, LIHC, LUAD, LUSC, PRAD, READ, STAD, THCA, UCEC
SPP1	6696	15	BLCA, BRCA, CESC, CHOL, COAD, ESCA, HNSC, KIRP, LIHC, LUAD, LUSC, READ, STAD, THCA, UCEC
TERT	7015	15	BLCA, BRCA, CESC, CHOL, ESCA, HNSC, KIRC, KIRP, LIHC, LUAD, LUSC, PRAD, READ, STAD, UCEC
VGF	7425	15	BLCA, BRCA, CESC, CHOL, COAD, ESCA, HNSC, KIRP, LUAD, LUSC, PRAD, READ, STAD, THCA, UCEC
ZP3	7784	15	BLCA, BRCA, CESC, CHOL, COAD, ESCA, HNSC, KIRC, LIHC, LUAD, LUSC, PRAD, READ, STAD, UCEC
HIST1H2AG	8329	15	BLCA, BRCA, CESC, COAD, ESCA, HNSC, KICH, KIRC, KIRP, LIHC, LUAD, PRAD, STAD, THCA, UCEC
KIF2C	11004	15	BLCA, BRCA, CESC, CHOL, COAD, ESCA, HNSC, KIRC, KIRP, LIHC, LUAD, LUSC, READ, STAD, UCEC
ZWINT	11130	15	BLCA, BRCA, CESC, CHOL, COAD, ESCA, HNSC, LIHC, LUAD, LUSC, PRAD, READ, STAD, THCA, UCEC
ORC6	23594	15	BLCA, BRCA, CESC, CHOL, COAD, ESCA, HNSC, KICH, KIRP, LIHC, LUAD, LUSC, READ, STAD, UCEC
SLC7A11	23657	15	BRCA, CESC, CHOL, COAD, ESCA, HNSC, KICH, KIRC, KIRP, LIHC, LUAD, LUSC, PRAD, READ, UCEC
ADAMDEC1	27299	15	BRCA, CESC, CHOL, ESCA, HNSC, KICH, KIRC, KIRP, LIHC, LUAD, LUSC, PRAD, READ, STAD, UCEC
FANCI	55215	15	BLCA, BRCA, CESC, CHOL, COAD, ESCA, HNSC, KIRC, KIRP, LIHC, LUAD, LUSC, READ, STAD, UCEC
DEPDC1B	55789	15	BLCA, BRCA, CESC, CHOL, COAD, ESCA, HNSC, LIHC, LUAD, LUSC, PRAD, READ, STAD, THCA, UCEC
SEPT3	55964	15	BLCA, BRCA, CESC, CHOL, ESCA, HNSC, KICH, KIRP, LIHC, LUAD, LUSC, PRAD, STAD, THCA, UCEC
SHCBP1	79801	15	BLCA, BRCA, CESC, CHOL, COAD, ESCA, HNSC, LIHC, LUAD, LUSC, PRAD, READ, STAD, THCA, UCEC
DIAPH3	81624	15	BLCA, BRCA, CESC, CHOL, COAD, ESCA, HNSC, LIHC, LUAD, LUSC, PRAD, READ, STAD, THCA, UCEC
CDCA7	83879	15	BLCA, BRCA, CESC, CHOL, COAD, ESCA, HNSC, KIRC, KIRP, LIHC, LUAD, LUSC, READ, STAD, UCEC
BRIP1	83990	15	BLCA, BRCA, CESC, COAD, ESCA, HNSC, KIRC, KIRP, LIHC, LUAD, LUSC, READ, STAD, THCA, UCEC
TICRR	90381	15	BLCA, BRCA, CESC, CHOL, COAD, ESCA, HNSC, KICH, KIRP, LIHC, LUAD, LUSC, READ, STAD, UCEC
CAMK2N2	94032	15	BLCA, BRCA, CESC, CHOL, ESCA, HNSC, KIRC, KIRP, LIHC, LUAD, LUSC, PRAD, STAD, THCA, UCEC
RMI2	116028	15	BLCA, BRCA, CESC, CHOL, COAD, ESCA, HNSC, KICH, LIHC, LUAD, LUSC, READ, STAD, THCA, UCEC
PAQR4	124222	15	BLCA, BRCA, CESC, CHOL, COAD, ESCA, KICH, KIRC, KIRP, LIHC, LUAD, READ, STAD, THCA, UCEC
EME1	146956	15	BLCA, BRCA, CESC, CHOL, COAD, ESCA, HNSC, KIRC, KIRP, LIHC, LUAD, LUSC, READ, STAD, UCEC
FAM72A	729533	15	BLCA, BRCA, CESC, CHOL, COAD, ESCA, HNSC, KIRC, KIRP, LIHC, LUAD, LUSC, READ, STAD, UCEC
BRCA2	675	14	BLCA, BRCA, CESC, CHOL, COAD, ESCA, HNSC, KIRC, LUAD, LUSC, READ, STAD, THCA, UCEC
CA9	768	14	BLCA, BRCA, CESC, CHOL, COAD, ESCA, HNSC, KIRC, KIRP, LIHC, LUAD, LUSC, READ, UCEC
CCNB1	891	14	BLCA, BRCA, CESC, CHOL, COAD, ESCA, HNSC, LIHC, LUAD, LUSC, PRAD, READ, STAD, UCEC
CD70	970	14	BLCA, CESC, CHOL, COAD, ESCA, HNSC, KIRC, KIRP, LUAD, LUSC, READ, STAD, THCA, UCEC
COL11A1	1301	14	BLCA, BRCA, CHOL, COAD, ESCA, HNSC, KIRC, LIHC, LUAD, LUSC, READ, STAD, THCA, UCEC
CST1	1469	14	BLCA, BRCA, CESC, CHOL, COAD, ESCA, KIRC, KIRP, LUAD, LUSC, PRAD, READ, STAD, UCEC
CTSE	1510	14	BLCA, BRCA, CESC, CHOL, COAD, ESCA, HNSC, KIRC, KIRP, LIHC, LUAD, LUSC, READ, UCEC
ECT2	1894	14	BLCA, BRCA, CESC, CHOL, COAD, ESCA, HNSC, LIHC, LUAD, LUSC, PRAD, READ, STAD, UCEC
CELSR3	1951	14	BLCA, BRCA, CESC, CHOL, COAD, ESCA, HNSC, KICH, KIRP, LIHC, LUAD, LUSC, READ, STAD
ETV4	2118	14	BLCA, CESC, CHOL, COAD, ESCA, HNSC, LIHC, LUAD, LUSC, PRAD, READ, STAD, THCA, UCEC
FEN1	2237	14	BLCA, BRCA, CESC, CHOL, COAD, ESCA, HNSC, LIHC, LUAD, LUSC, READ, STAD, THCA, UCEC
GRIN2D	2906	14	BLCA, BRCA, CESC, CHOL, COAD, ESCA, HNSC, KIRC, KIRP, LUAD, LUSC, READ, STAD, UCEC
HELLS	3070	14	BLCA, BRCA, CESC, CHOL, COAD, ESCA, HNSC, LIHC, LUAD, LUSC, READ, STAD, THCA, UCEC
HMGB3	3149	14	BLCA, BRCA, CESC, COAD, ESCA, HNSC, KICH, KIRP, LUAD, LUSC, PRAD, READ, STAD, UCEC
HMGA1	3159	14	BLCA, BRCA, CESC, CHOL, COAD, ESCA, HNSC, LIHC, LUAD, LUSC, READ, STAD, THCA, UCEC
IDO1	3620	14	BLCA, BRCA, CESC, COAD, ESCA, HNSC, KICH, KIRC, LIHC, LUSC, PRAD, READ, STAD, UCEC
CXCL10	3627	14	BLCA, BRCA, CESC, COAD, ESCA, HNSC, KIRC, LUAD, LUSC, PRAD, READ, STAD, THCA, UCEC
STMN1	3925	14	BLCA, BRCA, CESC, CHOL, COAD, ESCA, HNSC, LIHC, LUAD, LUSC, READ, STAD, THCA, UCEC
MCM2	4171	14	BLCA, BRCA, CESC, CHOL, COAD, ESCA, HNSC, LIHC, LUAD, LUSC, READ, STAD, THCA, UCEC
MCM4	4173	14	BLCA, BRCA, CESC, CHOL, COAD, ESCA, HNSC, LIHC, LUAD, LUSC, READ, STAD, THCA, UCEC
NUDT1	4521	14	BLCA, CESC, CHOL, COAD, HNSC, KIRC, KIRP, LIHC, LUAD, LUSC, READ, STAD, THCA, UCEC
PAFAH1B3	5050	14	BLCA, BRCA, CESC, CHOL, COAD, ESCA, LIHC, LUAD, LUSC, PRAD, READ, STAD, THCA, UCEC
PLAU	5328	14	BLCA, BRCA, CESC, CHOL, COAD, ESCA, HNSC, LIHC, LUAD, LUSC, READ, STAD, THCA, UCEC
PYCR1	5831	14	BLCA, BRCA, CESC, CHOL, COAD, ESCA, KICH, KIRC, KIRP, LIHC, LUAD, PRAD, READ, UCEC
STIL	6491	14	BLCA, BRCA, CESC, CHOL, COAD, ESCA, HNSC, LIHC, LUAD, LUSC, PRAD, READ, STAD, UCEC
ST14	6768	14	BLCA, BRCA, CESC, CHOL, ESCA, KICH, LIHC, LUAD, LUSC, PRAD, READ, STAD, THCA, UCEC
TAP1	6890	14	BLCA, BRCA, CESC, CHOL, COAD, ESCA, HNSC, KIRC, KIRP, LIHC, LUSC, READ, STAD, UCEC
TDO2	6999	14	BLCA, BRCA, CESC, COAD, ESCA, HNSC, KICH, KIRC, LUSC, PRAD, READ, STAD, THCA, UCEC
RAD54L	8438	14	BLCA, BRCA, CESC, CHOL, COAD, ESCA, HNSC, KIRP, LIHC, LUAD, LUSC, READ, STAD, UCEC
APLN	8862	14	BLCA, CESC, CHOL, COAD, ESCA, HNSC, KIRC, LIHC, LUSC, PRAD, READ, STAD, THCA, UCEC
CCNE2	9134	14	BLCA, BRCA, CESC, COAD, ESCA, HNSC, KIRC, KIRP, LIHC, LUAD, LUSC, READ, STAD, UCEC
ONECUT2	9480	14	BLCA, BRCA, CESC, COAD, ESCA, HNSC, KICH, KIRP, LUAD, LUSC, PRAD, READ, STAD, UCEC
NFE2L3	9603	14	BLCA, BRCA, CESC, CHOL, COAD, ESCA, HNSC, KIRC, LUAD, LUSC, READ, STAD, THCA, UCEC
GINS1	9837	14	BLCA, BRCA, CESC, CHOL, COAD, ESCA, HNSC, LIHC, LUAD, LUSC, READ, STAD, THCA, UCEC
TACC3	10460	14	BLCA, BRCA, CESC, CHOL, COAD, ESCA, HNSC, KIRP, LIHC, LUAD, LUSC, READ, STAD, UCEC
PLK4	10733	14	BLCA, BRCA, CESC, CHOL, COAD, ESCA, HNSC, LIHC, LUAD, LUSC, READ, STAD, THCA, UCEC
ESM1	11082	14	BLCA, BRCA, CESC, CHOL, COAD, ESCA, KICH, KIRC, LIHC, LUSC, READ, STAD, THCA, UCEC
WDHD1	11169	14	BLCA, BRCA, CESC, CHOL, COAD, ESCA, HNSC, LIHC, LUAD, LUSC, READ, STAD, THCA, UCEC
PLA2G2D	26279	14	BRCA, CESC, ESCA, HNSC, KIRC, KIRP, LIHC, LUAD, LUSC, PRAD, READ, STAD, THCA, UCEC
SEZ6L2	26470	14	BLCA, BRCA, CESC, CHOL, COAD, ESCA, KIRC, KIRP, LIHC, LUAD, PRAD, STAD, THCA, UCEC
ATAD2	29028	14	BLCA, BRCA, CESC, COAD, ESCA, HNSC, KICH, LIHC, LUAD, LUSC, READ, STAD, THCA, UCEC
RACGAP1	29127	14	BLCA, BRCA, CESC, CHOL, COAD, ESCA, HNSC, KICH, LIHC, LUAD, LUSC, READ, STAD, UCEC
HN1	51155	14	BLCA, BRCA, CESC, CHOL, COAD, ESCA, HNSC, LIHC, LUAD, LUSC, READ, STAD, THCA, UCEC
ETV7	51513	14	BLCA, BRCA, CESC, COAD, ESCA, HNSC, KIRC, KIRP, LUAD, LUSC, READ, STAD, THCA, UCEC
ARNTL2	56938	14	BLCA, BRCA, CESC, CHOL, COAD, ESCA, HNSC, KIRP, LUAD, LUSC, READ, STAD, THCA, UCEC
C17orf53	78995	14	BLCA, CESC, CHOL, COAD, ESCA, HNSC, KIRC, KIRP, LIHC, LUAD, LUSC, READ, STAD, UCEC
KREMEN2	79412	14	BLCA, BRCA, CESC, CHOL, COAD, ESCA, HNSC, KICH, KIRC, KIRP, LUAD, LUSC, STAD, UCEC
ULBP2	80328	14	BLCA, BRCA, CESC, CHOL, COAD, ESCA, HNSC, LIHC, LUSC, PRAD, READ, STAD, THCA, UCEC
ULBP1	80329	14	BLCA, BRCA, CESC, CHOL, COAD, ESCA, HNSC, LIHC, LUSC, PRAD, READ, STAD, THCA, UCEC
KIF18A	81930	14	BLCA, BRCA, CESC, CHOL, COAD, ESCA, HNSC, KIRC, LIHC, LUAD, LUSC, READ, STAD, UCEC
CDCA3	83461	14	BLCA, BRCA, CESC, CHOL, COAD, ESCA, HNSC, KIRP, LIHC, LUAD, LUSC, READ, STAD, UCEC
GSG2	83903	14	BLCA, BRCA, CESC, CHOL, COAD, ESCA, HNSC, KIRC, KIRP, LIHC, LUSC, READ, STAD, UCEC
C15orf48	84419	14	BLCA, BRCA, CESC, CHOL, KIRC, KIRP, LIHC, LUAD, LUSC, PRAD, READ, STAD, THCA, UCEC
CARD11	84433	14	BRCA, CESC, CHOL, COAD, ESCA, HNSC, KIRC, KIRP, LUAD, LUSC, READ, STAD, THCA, UCEC
CBX2	84733	14	BLCA, BRCA, CESC, CHOL, COAD, ESCA, HNSC, LIHC, LUAD, LUSC, PRAD, READ, STAD, UCEC
LEMD1	93273	14	BLCA, BRCA, CESC, CHOL, COAD, ESCA, HNSC, KIRP, LUAD, LUSC, READ, STAD, THCA, UCEC
MTFR2	113115	14	BLCA, BRCA, CESC, CHOL, COAD, ESCA, HNSC, KIRP, LIHC, LUAD, LUSC, READ, STAD, UCEC
SGOL2	151246	14	BLCA, BRCA, CESC, CHOL, COAD, ESCA, HNSC, LIHC, LUAD, LUSC, PRAD, READ, STAD, UCEC
ASPHD1	253982	14	BLCA, BRCA, CESC, CHOL, COAD, ESCA, KIRC, KIRP, LIHC, LUAD, PRAD, READ, THCA, UCEC
C1orf233	643988	14	BLCA, BRCA, CESC, CHOL, COAD, ESCA, LIHC, LUAD, LUSC, PRAD, READ, STAD, THCA, UCEC
ERVMER34-1	100288413	14	BLCA, BRCA, CESC, CHOL, COAD, ESCA, HNSC, LIHC, LUAD, LUSC, PRAD, READ, STAD, UCEC
APOC1	341	13	BLCA, CESC, COAD, ESCA, KICH, KIRC, KIRP, LUSC, PRAD, READ, STAD, THCA, UCEC
APOC2	344	13	BLCA, BRCA, CESC, COAD, ESCA, HNSC, KIRC, LUSC, PRAD, READ, STAD, THCA, UCEC
CCNF	899	13	BLCA, BRCA, CESC, CHOL, COAD, ESCA, HNSC, LIHC, LUAD, LUSC, READ, STAD, UCEC
CDC25A	993	13	BLCA, BRCA, CESC, COAD, ESCA, HNSC, LIHC, LUAD, LUSC, PRAD, READ, STAD, UCEC
DLX4	1748	13	BLCA, BRCA, CESC, CHOL, COAD, ESCA, KIRC, KIRP, LUAD, LUSC, READ, STAD, UCEC
E2F2	1870	13	BLCA, BRCA, CESC, CHOL, KICH, KIRC, KIRP, LIHC, LUAD, LUSC, READ, STAD, UCEC
EZH2	2146	13	BLCA, BRCA, CESC, CHOL, COAD, KIRC, KIRP, LIHC, LUAD, LUSC, READ, STAD, UCEC
FANCA	2175	13	BLCA, BRCA, CESC, COAD, ESCA, HNSC, KIRC, KIRP, LUAD, LUSC, READ, STAD, UCEC
FANCB	2187	13	BLCA, BRCA, CESC, CHOL, COAD, ESCA, HNSC, LIHC, LUAD, LUSC, READ, STAD, UCEC
FCGR3A	2214	13	BLCA, BRCA, CESC, COAD, ESCA, HNSC, KIRC, KIRP, LUSC, READ, STAD, THCA, UCEC
CXCR3	2833	13	BRCA, CESC, COAD, ESCA, HNSC, KIRC, LIHC, LUAD, LUSC, READ, STAD, THCA, UCEC
H2AFX	3014	13	BLCA, BRCA, CESC, CHOL, COAD, ESCA, HNSC, LIHC, LUAD, LUSC, READ, STAD, UCEC
HTR1D	3352	13	BRCA, CESC, CHOL, COAD, ESCA, HNSC, KIRP, LIHC, LUAD, LUSC, READ, STAD, UCEC
KRT17	3872	13	CESC, CHOL, COAD, ESCA, HNSC, KIRC, KIRP, LIHC, LUAD, LUSC, STAD, THCA, UCEC
KRT81	3887	13	BLCA, BRCA, CESC, CHOL, ESCA, KICH, KIRC, KIRP, LIHC, LUAD, LUSC, STAD, UCEC
LAMC2	3918	13	BLCA, CESC, CHOL, COAD, ESCA, HNSC, LIHC, LUAD, LUSC, READ, STAD, THCA, UCEC
EPCAM	4072	13	BLCA, BRCA, CESC, CHOL, COAD, ESCA, LIHC, LUAD, LUSC, PRAD, READ, STAD, UCEC
MCM6	4175	13	BLCA, BRCA, CESC, CHOL, COAD, ESCA, HNSC, LIHC, LUAD, LUSC, READ, STAD, UCEC
MDK	4192	13	BLCA, BRCA, CHOL, COAD, ESCA, KIRC, KIRP, LIHC, LUAD, LUSC, STAD, THCA, UCEC
MET	4233	13	CESC, COAD, ESCA, HNSC, KICH, KIRC, KIRP, LUAD, LUSC, READ, STAD, THCA, UCEC
MYB	4602	13	BLCA, BRCA, CESC, CHOL, COAD, ESCA, KIRP, LUSC, PRAD, READ, STAD, THCA, UCEC
OAS3	4940	13	BLCA, BRCA, CESC, COAD, ESCA, HNSC, KIRC, LUAD, LUSC, PRAD, READ, STAD, UCEC
OLR1	4973	13	BLCA, BRCA, CESC, CHOL, COAD, ESCA, HNSC, LIHC, LUSC, READ, STAD, THCA, UCEC
ORC1	4998	13	BLCA, BRCA, CESC, CHOL, COAD, ESCA, HNSC, LIHC, LUAD, LUSC, READ, STAD, UCEC
OTX1	5013	13	BLCA, BRCA, CESC, CHOL, COAD, ESCA, KIRP, LIHC, LUAD, LUSC, PRAD, STAD, UCEC
PCNA	5111	13	BLCA, BRCA, CESC, COAD, ESCA, HNSC, LIHC, LUAD, LUSC, READ, STAD, THCA, UCEC
POLE2	5427	13	BLCA, BRCA, CESC, COAD, ESCA, HNSC, KIRP, LIHC, LUAD, LUSC, READ, STAD, UCEC
PSMB9	5698	13	BLCA, CESC, COAD, ESCA, HNSC, KIRC, KIRP, LIHC, LUSC, READ, STAD, THCA, UCEC
CCL20	6364	13	BLCA, BRCA, CESC, COAD, ESCA, HNSC, KIRC, LIHC, LUSC, READ, STAD, THCA, UCEC
CXCL5	6374	13	BLCA, CESC, CHOL, COAD, ESCA, KIRC, KIRP, LIHC, LUSC, READ, STAD, THCA, UCEC
SOX4	6659	13	BLCA, BRCA, CHOL, COAD, ESCA, LIHC, LUAD, LUSC, PRAD, READ, STAD, THCA, UCEC
ZIC2	7546	13	BLCA, BRCA, CESC, CHOL, ESCA, HNSC, LIHC, LUAD, LUSC, PRAD, READ, STAD, UCEC
CHAF1B	8208	13	BLCA, BRCA, CESC, CHOL, COAD, ESCA, LIHC, LUAD, LUSC, READ, STAD, THCA, UCEC
HIST1H2AI	8329	13	BLCA, BRCA, CESC, CHOL, ESCA, HNSC, KIRC, KIRP, LUAD, LUSC, PRAD, STAD, UCEC
HIST1H2AM	8329	13	BLCA, BRCA, CESC, ESCA, HNSC, KICH, KIRC, KIRP, LIHC, LUAD, PRAD, STAD, UCEC
TMSB10	9168	13	BLCA, CESC, CHOL, COAD, HNSC, KIRC, KIRP, LIHC, LUSC, READ, STAD, THCA, UCEC
KIF23	9493	13	BLCA, BRCA, CESC, CHOL, COAD, ESCA, HNSC, LIHC, LUAD, LUSC, READ, STAD, UCEC
GABBR2	9568	13	BLCA, BRCA, CESC, CHOL, ESCA, KIRC, KIRP, LIHC, LUAD, LUSC, STAD, THCA, UCEC
APOBEC3B	9582	13	BLCA, BRCA, CESC, CHOL, ESCA, HNSC, LIHC, LUAD, LUSC, PRAD, READ, STAD, UCEC
ISG15	9636	13	BLCA, BRCA, CESC, COAD, ESCA, HNSC, LUAD, LUSC, PRAD, READ, STAD, THCA, UCEC
NCAPD2	9918	13	BLCA, BRCA, CESC, CHOL, COAD, ESCA, HNSC, LIHC, LUAD, LUSC, READ, STAD, UCEC
PDZK1IP1	10158	13	BLCA, BRCA, CESC, CHOL, COAD, LIHC, LUAD, LUSC, PRAD, READ, STAD, THCA, UCEC
MSLN	10232	13	BLCA, BRCA, CESC, CHOL, COAD, ESCA, KIRC, KIRP, LUAD, LUSC, READ, STAD, THCA
TRAIP	10293	13	BLCA, BRCA, CESC, CHOL, COAD, HNSC, KIRP, LIHC, LUAD, LUSC, READ, STAD, UCEC
IFI30	10437	13	BLCA, BRCA, CESC, COAD, ESCA, HNSC, KICH, KIRC, LUSC, READ, STAD, THCA, UCEC
RNASEH2A	10535	13	BLCA, BRCA, CESC, CHOL, COAD, ESCA, HNSC, LIHC, LUAD, LUSC, READ, STAD, UCEC
LILRB4	11006	13	BRCA, CESC, COAD, ESCA, HNSC, KICH, KIRC, KIRP, LUSC, READ, STAD, THCA, UCEC
SEL1L3	23231	13	CESC, CHOL, COAD, ESCA, KIRC, KIRP, LIHC, LUAD, LUSC, PRAD, READ, THCA, UCEC
KIAA1549L	25758	13	BRCA, CESC, CHOL, COAD, ESCA, HNSC, LIHC, LUAD, LUSC, READ, STAD, THCA, UCEC
ABCA12	26154	13	BLCA, BRCA, CHOL, COAD, ESCA, HNSC, KIRC, KIRP, LUAD, LUSC, READ, STAD, UCEC
CKAP2	26586	13	BLCA, BRCA, CESC, CHOL, COAD, ESCA, HNSC, LIHC, LUAD, LUSC, READ, STAD, UCEC
LAMP3	27074	13	BLCA, BRCA, CESC, CHOL, COAD, ESCA, HNSC, KICH, KIRC, LUSC, STAD, THCA, UCEC
MTBP	27085	13	BLCA, BRCA, CESC, CHOL, COAD, ESCA, HNSC, LIHC, LUAD, LUSC, READ, STAD, UCEC
SMC1B	27127	13	BLCA, BRCA, CESC, CHOL, HNSC, KICH, KIRC, KIRP, LIHC, LUAD, LUSC, STAD, UCEC
UBE2S	27338	13	BLCA, BRCA, CESC, CHOL, COAD, ESCA, HNSC, LIHC, LUAD, LUSC, READ, STAD, UCEC
PYCARD	29108	13	BLCA, BRCA, CESC, CHOL, ESCA, HNSC, KIRC, KIRP, LIHC, LUSC, READ, STAD, THCA
TREM1	54210	13	BLCA, BRCA, CESC, COAD, ESCA, HNSC, KIRC, KIRP, LUSC, READ, STAD, THCA, UCEC
TMEM132A	54972	13	BLCA, BRCA, CESC, CHOL, COAD, ESCA, HNSC, KIRP, LIHC, LUAD, LUSC, PRAD, UCEC
PARPBP	55010	13	BLCA, BRCA, CESC, CHOL, COAD, ESCA, HNSC, LIHC, LUAD, LUSC, READ, STAD, UCEC
CDCA4	55038	13	BLCA, BRCA, CESC, CHOL, COAD, ESCA, HNSC, LIHC, LUAD, LUSC, READ, STAD, UCEC
CASC5	57082	13	BLCA, BRCA, CESC, COAD, ESCA, HNSC, LIHC, LUAD, LUSC, PRAD, READ, STAD, UCEC
ZNF695	57116	13	BLCA, BRCA, CESC, CHOL, COAD, ESCA, HNSC, LUAD, LUSC, PRAD, READ, STAD, UCEC
SYT13	57586	13	BLCA, BRCA, CESC, CHOL, COAD, ESCA, KICH, LIHC, LUAD, READ, STAD, THCA, UCEC
KIAA1524	57650	13	BLCA, BRCA, CESC, CHOL, COAD, ESCA, HNSC, LIHC, LUAD, LUSC, READ, STAD, UCEC
CDCP1	64866	13	BLCA, BRCA, CESC, CHOL, COAD, ESCA, KICH, LIHC, LUAD, LUSC, READ, STAD, UCEC
DSCC1	79075	13	BLCA, BRCA, CESC, CHOL, COAD, ESCA, HNSC, LIHC, LUAD, LUSC, READ, STAD, UCEC
SLC52A2	79581	13	BLCA, BRCA, CESC, CHOL, COAD, ESCA, HNSC, LIHC, LUAD, LUSC, READ, STAD, UCEC
TMC5	79838	13	BRCA, CESC, CHOL, COAD, ESCA, KICH, KIRP, LIHC, LUAD, PRAD, READ, STAD, UCEC
EPPK1	83481	13	BRCA, CESC, CHOL, COAD, ESCA, HNSC, LIHC, LUAD, LUSC, READ, STAD, THCA, UCEC
GINS4	84296	13	BLCA, BRCA, CESC, CHOL, COAD, ESCA, HNSC, LIHC, LUAD, LUSC, READ, STAD, UCEC
RNFT2	84900	13	BLCA, BRCA, CESC, CHOL, COAD, ESCA, KIRP, LIHC, LUAD, LUSC, READ, STAD, UCEC
FIBCD1	84929	13	BRCA, CESC, CHOL, COAD, ESCA, HNSC, KIRC, KIRP, LUSC, READ, STAD, THCA, UCEC
CENPL	91687	13	BLCA, BRCA, CESC, CHOL, COAD, ESCA, HNSC, LIHC, LUAD, LUSC, READ, STAD, UCEC
KLHDC7B	113730	13	BLCA, BRCA, CESC, COAD, ESCA, HNSC, KICH, LIHC, LUAD, LUSC, STAD, THCA, UCEC
ELFN2	114794	13	BRCA, CESC, CHOL, COAD, ESCA, HNSC, KIRP, LIHC, LUAD, PRAD, STAD, THCA, UCEC
TM4SF19	116211	13	BLCA, CESC, ESCA, HNSC, KICH, KIRC, KIRP, LIHC, LUSC, PRAD, READ, STAD, THCA
TLCD1	116238	13	BLCA, BRCA, CESC, COAD, ESCA, LIHC, LUAD, LUSC, PRAD, READ, STAD, THCA, UCEC
IGFL2	147920	13	BLCA, BRCA, CESC, CHOL, COAD, ESCA, HNSC, KIRC, KIRP, LUAD, LUSC, STAD, THCA
FAM132B	151176	13	BLCA, CESC, CHOL, COAD, ESCA, HNSC, KIRP, LIHC, LUAD, LUSC, STAD, THCA, UCEC
C11orf82	220042	13	BLCA, BRCA, CESC, CHOL, COAD, ESCA, HNSC, LIHC, LUAD, LUSC, READ, STAD, UCEC
RCOR2	283248	13	BRCA, CHOL, COAD, ESCA, HNSC, KICH, LIHC, LUAD, LUSC, READ, STAD, THCA, UCEC
WDR62	284403	13	BLCA, BRCA, CESC, CHOL, COAD, ESCA, KICH, LIHC, LUAD, LUSC, READ, STAD, UCEC
FAM83H	286077	13	BRCA, CESC, CHOL, COAD, ESCA, HNSC, LIHC, LUAD, LUSC, PRAD, READ, STAD, UCEC
LIN9	286826	13	BLCA, BRCA, CESC, CHOL, COAD, ESCA, HNSC, LIHC, LUAD, LUSC, READ, STAD, UCEC
TRIM59	286827	13	BLCA, BRCA, CESC, CHOL, COAD, ESCA, HNSC, KIRC, LUAD, LUSC, READ, STAD, UCEC
VSIG1	340547	13	BRCA, CESC, CHOL, ESCA, HNSC, KIRC, KIRP, LIHC, LUAD, LUSC, READ, THCA, UCEC
DRAXIN	374946	13	BLCA, BRCA, CESC, CHOL, COAD, ESCA, KICH, LUSC, PRAD, READ, STAD, THCA, UCEC
CENPW	387103	13	BLCA, BRCA, CESC, CHOL, COAD, HNSC, KIRP, LIHC, LUAD, LUSC, READ, STAD, UCEC
SHISA2	387914	13	BLCA, BRCA, CESC, COAD, ESCA, HNSC, LIHC, LUAD, LUSC, PRAD, STAD, THCA, UCEC
FAM72B	653820	13	BLCA, BRCA, CESC, CHOL, COAD, ESCA, HNSC, LIHC, LUAD, LUSC, READ, STAD, UCEC
ATP1A3	478	12	BLCA, BRCA, CESC, CHOL, KICH, KIRC, KIRP, LUAD, LUSC, READ, THCA, UCEC
BLM	641	12	BLCA, BRCA, CESC, CHOL, COAD, ESCA, LIHC, LUAD, LUSC, READ, STAD, UCEC
BRCA1	672	12	BLCA, BRCA, CESC, COAD, ESCA, HNSC, KIRP, LUAD, LUSC, READ, STAD, UCEC
CD1A	909	12	BLCA, BRCA, CESC, CHOL, COAD, KIRC, KIRP, LUAD, LUSC, READ, THCA, UCEC
CD80	941	12	BLCA, BRCA, CESC, COAD, ESCA, HNSC, KIRC, KIRP, LUSC, READ, STAD, UCEC
CDH3	1001	12	BLCA, CESC, CHOL, COAD, ESCA, HNSC, LIHC, LUAD, LUSC, STAD, THCA, UCEC
CTSC	1075	12	BLCA, CESC, CHOL, ESCA, HNSC, KIRP, LIHC, LUSC, READ, STAD, THCA, UCEC
CHEK1	1111	12	BLCA, BRCA, CESC, CHOL, COAD, ESCA, HNSC, LIHC, LUAD, READ, STAD, UCEC
CCR6	1235	12	BRCA, CESC, COAD, ESCA, KIRC, LIHC, LUAD, LUSC, READ, STAD, THCA, UCEC
COL1A1	1277	12	BRCA, CHOL, COAD, ESCA, HNSC, KIRC, LIHC, LUAD, LUSC, READ, STAD, THCA
CTSV	1515	12	BLCA, BRCA, CHOL, COAD, ESCA, HNSC, LIHC, LUAD, LUSC, READ, STAD, UCEC
CYP27B1	1594	12	BLCA, BRCA, CESC, CHOL, COAD, ESCA, HNSC, LUAD, LUSC, READ, STAD, UCEC
DNMT3B	1789	12	BLCA, BRCA, CESC, COAD, ESCA, HNSC, KIRP, LUAD, LUSC, READ, STAD, UCEC
DSG2	1829	12	CESC, CHOL, COAD, ESCA, KICH, LUAD, LUSC, PRAD, READ, STAD, THCA, UCEC
EPHB2	2048	12	BLCA, CESC, CHOL, COAD, ESCA, HNSC, LIHC, LUAD, LUSC, READ, STAD, UCEC
F12	2161	12	BLCA, BRCA, CESC, COAD, KIRC, KIRP, LUAD, LUSC, PRAD, READ, STAD, UCEC
FABP6	2172	12	BLCA, BRCA, CHOL, ESCA, HNSC, KICH, KIRC, KIRP, LUSC, READ, STAD, UCEC
MNX1	3110	12	BLCA, BRCA, CESC, CHOL, COAD, ESCA, KIRC, KIRP, LUAD, PRAD, READ, UCEC
HLA-G	3135	12	BLCA, BRCA, ESCA, HNSC, KIRC, KIRP, LIHC, LUAD, LUSC, READ, THCA, UCEC
HOXB7	3217	12	BLCA, CESC, CHOL, COAD, ESCA, HNSC, LIHC, LUAD, LUSC, READ, STAD, UCEC
IFI27	3429	12	BLCA, BRCA, CESC, COAD, ESCA, HNSC, KIRC, KIRP, LIHC, LUSC, READ, UCEC
ITGB6	3694	12	BRCA, CESC, CHOL, COAD, ESCA, HNSC, LIHC, LUAD, LUSC, STAD, THCA, UCEC
KPNA2	3838	12	BLCA, BRCA, CESC, COAD, ESCA, HNSC, LIHC, LUAD, LUSC, READ, STAD, UCEC
KRT18	3875	12	BLCA, BRCA, CESC, COAD, ESCA, KIRP, LUAD, PRAD, READ, STAD, THCA, UCEC
LIMK1	3984	12	BRCA, CHOL, COAD, ESCA, KICH, KIRP, LIHC, LUAD, LUSC, STAD, THCA, UCEC
LTB	4050	12	BRCA, CESC, CHOL, ESCA, HNSC, LIHC, LUAD, LUSC, READ, STAD, THCA, UCEC
LYZ	4069	12	BRCA, CESC, COAD, ESCA, KIRC, KIRP, LIHC, LUSC, PRAD, READ, THCA, UCEC
MFAP2	4237	12	BLCA, BRCA, CHOL, COAD, ESCA, HNSC, LIHC, LUAD, LUSC, STAD, THCA, UCEC
MICB	4277	12	BLCA, BRCA, CESC, COAD, ESCA, HNSC, KIRC, LIHC, LUSC, READ, STAD, UCEC
MSH2	4436	12	BLCA, BRCA, CESC, CHOL, COAD, ESCA, LIHC, LUAD, LUSC, READ, STAD, UCEC
CEACAM6	4680	12	BRCA, CESC, CHOL, COAD, ESCA, KIRP, LUAD, LUSC, READ, STAD, THCA, UCEC
TONSL	4796	12	BLCA, BRCA, CESC, CHOL, COAD, ESCA, HNSC, LUAD, LUSC, READ, STAD, UCEC
NME1	4830	12	BLCA, BRCA, CESC, COAD, ESCA, KIRP, LUAD, LUSC, PRAD, READ, STAD, UCEC
OAS1	4938	12	BRCA, CESC, COAD, ESCA, HNSC, KIRC, KIRP, LUAD, LUSC, READ, STAD, UCEC
PROC	5624	12	BLCA, BRCA, CESC, COAD, ESCA, HNSC, LUAD, LUSC, PRAD, READ, THCA, UCEC
RAB3B	5865	12	BLCA, BRCA, CESC, CHOL, ESCA, HNSC, KICH, LIHC, LUAD, PRAD, STAD, UCEC
RFC4	5984	12	BLCA, BRCA, CESC, CHOL, COAD, ESCA, HNSC, LIHC, LUAD, LUSC, READ, UCEC
S100A11	6282	12	BLCA, BRCA, CESC, CHOL, COAD, KIRP, LIHC, LUSC, READ, STAD, THCA, UCEC
CCL22	6367	12	BRCA, CESC, COAD, ESCA, KIRC, LUAD, LUSC, PRAD, READ, STAD, THCA, UCEC
SIX1	6495	12	BLCA, BRCA, CESC, COAD, ESCA, KICH, KIRC, KIRP, LIHC, LUAD, STAD, UCEC
SLC2A1	6513	12	BRCA, CESC, CHOL, COAD, ESCA, HNSC, KIRC, LUAD, LUSC, READ, STAD, UCEC
SOX11	6664	12	BLCA, BRCA, CESC, CHOL, HNSC, KIRC, KIRP, LUAD, LUSC, READ, STAD, THCA
STAT1	6772	12	BRCA, CESC, CHOL, COAD, ESCA, HNSC, LUAD, LUSC, READ, STAD, THCA, UCEC
TFR2	7036	12	BLCA, BRCA, CESC, COAD, ESCA, HNSC, KIRC, KIRP, LUAD, LUSC, READ, UCEC
TFRC	7037	12	BLCA, BRCA, CESC, CHOL, COAD, ESCA, HNSC, KICH, LUSC, READ, STAD, UCEC
SLC30A2	7780	12	BLCA, BRCA, CESC, CHOL, COAD, ESCA, LIHC, LUAD, READ, STAD, THCA, UCEC
LRP8	7804	12	BLCA, BRCA, CESC, CHOL, COAD, ESCA, HNSC, LIHC, LUSC, READ, STAD, UCEC
PLA2G7	7941	12	BLCA, CESC, COAD, ESCA, HNSC, KICH, KIRC, KIRP, LIHC, PRAD, STAD, UCEC
ADAM12	8038	12	BRCA, CHOL, COAD, ESCA, HNSC, KIRC, LIHC, LUAD, LUSC, READ, STAD, THCA
HIST1H4J	8294	12	BLCA, BRCA, CESC, COAD, ESCA, HNSC, KIRC, KIRP, LUAD, PRAD, STAD, UCEC
HIST1H2BH	8345	12	BLCA, BRCA, CESC, COAD, ESCA, HNSC, KIRC, KIRP, LUAD, LUSC, STAD, UCEC
TNFSF11	8600	12	BLCA, CESC, COAD, ESCA, HNSC, KIRC, LUAD, LUSC, READ, STAD, THCA, UCEC
PPAP2C	8612	12	BRCA, CESC, CHOL, COAD, ESCA, KIRP, LIHC, LUAD, READ, STAD, THCA, UCEC
TNFRSF18	8784	12	BLCA, BRCA, CHOL, ESCA, HNSC, KIRC, KIRP, LIHC, LUAD, LUSC, THCA, UCEC
GGH	8836	12	BLCA, BRCA, CESC, COAD, ESCA, HNSC, LIHC, LUAD, LUSC, READ, STAD, UCEC
CLDN9	9080	12	BLCA, BRCA, CESC, CHOL, COAD, ESCA, LUAD, LUSC, READ, STAD, THCA, UCEC
SYNGR3	9143	12	BLCA, BRCA, CESC, CHOL, HNSC, KICH, LIHC, LUAD, LUSC, READ, THCA, UCEC
RECQL4	9401	12	BLCA, BRCA, CESC, CHOL, COAD, ESCA, HNSC, KICH, LIHC, LUAD, STAD, UCEC
AIM2	9447	12	BLCA, BRCA, CESC, COAD, ESCA, HNSC, KIRC, LUAD, LUSC, READ, STAD, UCEC
KIF20B	9585	12	BLCA, BRCA, CESC, COAD, ESCA, HNSC, LIHC, LUAD, LUSC, READ, STAD, UCEC
PDIA4	9601	12	BLCA, BRCA, CESC, COAD, ESCA, HNSC, LUAD, LUSC, PRAD, READ, STAD, UCEC
CHAF1A	10036	12	BLCA, BRCA, CESC, CHOL, COAD, HNSC, KICH, LIHC, LUSC, READ, STAD, UCEC
AP1M2	10053	12	BLCA, BRCA, CESC, CHOL, COAD, ESCA, LIHC, LUAD, PRAD, READ, THCA, UCEC
IGSF6	10261	12	BRCA, CESC, COAD, ESCA, KICH, KIRC, KIRP, LUSC, READ, STAD, THCA, UCEC
POSTN	10631	12	BLCA, BRCA, CHOL, COAD, ESCA, HNSC, KIRC, LIHC, LUAD, LUSC, READ, THCA
IGF2BP2	10644	12	BLCA, CESC, CHOL, COAD, ESCA, HNSC, LIHC, LUSC, READ, STAD, THCA, UCEC
CPLX2	10814	12	BLCA, BRCA, CESC, CHOL, ESCA, HNSC, KIRP, LIHC, LUAD, LUSC, READ, UCEC
DBF4	10926	12	BLCA, BRCA, CESC, COAD, ESCA, HNSC, KICH, LUAD, LUSC, READ, STAD, UCEC
FSTL4	23105	12	BRCA, CESC, CHOL, COAD, ESCA, HNSC, LIHC, LUAD, LUSC, STAD, THCA, UCEC
FCHO1	23149	12	BLCA, CESC, COAD, ESCA, HNSC, KIRC, KIRP, LUSC, READ, STAD, THCA, UCEC
BOP1	23246	12	BLCA, CESC, COAD, ESCA, HNSC, LIHC, LUAD, LUSC, PRAD, READ, STAD, UCEC
CLEC5A	23601	12	BLCA, BRCA, CHOL, COAD, ESCA, KIRC, KIRP, LUSC, READ, STAD, THCA, UCEC
LAMP5	24141	12	BLCA, BRCA, CHOL, ESCA, HNSC, LIHC, LUAD, LUSC, PRAD, STAD, THCA, UCEC
POC1A	25886	12	BLCA, BRCA, CESC, COAD, ESCA, HNSC, LUAD, LUSC, READ, STAD, THCA, UCEC
PLEK2	26499	12	BLCA, BRCA, CESC, COAD, ESCA, HNSC, KICH, LUAD, LUSC, READ, STAD, UCEC
FOXP3	50943	12	BRCA, CESC, COAD, ESCA, HNSC, KIRC, LUAD, LUSC, READ, STAD, THCA, UCEC
MRPL30	51263	12	BRCA, CESC, COAD, ESCA, HNSC, LUAD, LUSC, PRAD, READ, STAD, THCA, UCEC
LSR	51599	12	BLCA, BRCA, CESC, COAD, ESCA, LUAD, LUSC, PRAD, READ, STAD, THCA, UCEC
RIPPLY3	53820	12	BLCA, BRCA, CESC, COAD, ESCA, HNSC, LIHC, LUAD, LUSC, STAD, THCA, UCEC
NCAPG2	54892	12	BLCA, BRCA, CESC, COAD, ESCA, HNSC, LIHC, LUAD, LUSC, READ, STAD, UCEC
KIF26B	55083	12	BLCA, BRCA, CESC, CHOL, COAD, ESCA, HNSC, LIHC, LUAD, LUSC, STAD, UCEC
RCC2	55920	12	BLCA, BRCA, CESC, CHOL, COAD, ESCA, HNSC, LUAD, LUSC, READ, STAD, UCEC
KIAA1199	57214	12	BLCA, BRCA, CESC, CHOL, COAD, ESCA, KICH, LIHC, LUSC, READ, STAD, UCEC
MARCH4	57574	12	BLCA, BRCA, CESC, CHOL, HNSC, KICH, KIRC, LUAD, LUSC, PRAD, READ, THCA
TRIB3	57761	12	BLCA, BRCA, CESC, COAD, KICH, KIRC, KIRP, LUSC, PRAD, READ, THCA, UCEC
TMPRSS3	64699	12	BLCA, BRCA, CESC, CHOL, COAD, ESCA, LIHC, LUAD, LUSC, READ, STAD, UCEC
ZFP69B	65243	12	BLCA, BRCA, CHOL, COAD, ESCA, LUAD, LUSC, PRAD, READ, STAD, THCA, UCEC
AGMAT	79814	12	BLCA, BRCA, CESC, COAD, ESCA, LUAD, LUSC, PRAD, READ, STAD, THCA, UCEC
RHNO1	83695	12	BLCA, BRCA, CESC, CHOL, COAD, ESCA, LIHC, LUAD, LUSC, STAD, THCA, UCEC
HPDL	84842	12	BLCA, BRCA, CESC, CHOL, COAD, ESCA, LIHC, LUAD, LUSC, READ, STAD, UCEC
DNAJC5B	85479	12	BLCA, BRCA, CESC, COAD, KIRC, KIRP, LUSC, PRAD, READ, STAD, THCA, UCEC
ARHGAP11B	89839	12	BLCA, BRCA, CESC, CHOL, ESCA, HNSC, KIRC, LIHC, LUSC, READ, STAD, UCEC
CCDC34	91057	12	BLCA, CESC, CHOL, COAD, ESCA, KICH, LIHC, LUAD, LUSC, READ, STAD, UCEC
C19orf40	91442	12	BLCA, BRCA, CESC, CHOL, COAD, ESCA, HNSC, KIRP, LIHC, LUAD, STAD, UCEC
SYT12	91683	12	BLCA, BRCA, CESC, COAD, ESCA, HNSC, KIRC, KIRP, LUAD, STAD, THCA, UCEC
MEX3A	92312	12	BLCA, BRCA, CHOL, COAD, ESCA, LUAD, LUSC, PRAD, READ, STAD, THCA, UCEC
HIST3H2A	92815	12	BLCA, BRCA, CHOL, COAD, KICH, KIRP, LIHC, LUAD, PRAD, STAD, THCA, UCEC
LRRC15	131578	12	BLCA, BRCA, CESC, COAD, ESCA, HNSC, LIHC, LUAD, LUSC, READ, STAD, UCEC
NOTUM	147111	12	BRCA, CESC, COAD, ESCA, HNSC, LIHC, LUAD, LUSC, PRAD, READ, STAD, UCEC
CILP2	148113	12	BLCA, BRCA, CESC, COAD, ESCA, HNSC, KIRC, LUAD, LUSC, STAD, THCA, UCEC
MANEAL	149175	12	BLCA, BRCA, CESC, COAD, ESCA, LIHC, LUAD, PRAD, READ, STAD, THCA, UCEC
C10orf91	170393	12	BRCA, CESC, CHOL, COAD, ESCA, HNSC, LUAD, LUSC, READ, STAD, THCA, UCEC
CREG2	200407	12	BRCA, CHOL, COAD, ESCA, HNSC, KICH, KIRC, KIRP, LUAD, LUSC, STAD, UCEC
C6orf223	221416	12	BLCA, CESC, CHOL, COAD, ESCA, HNSC, KIRC, LIHC, LUSC, READ, STAD, UCEC
KLHL35	283212	12	BLCA, BRCA, CESC, CHOL, COAD, ESCA, LUAD, LUSC, PRAD, READ, STAD, UCEC
GAS2L3	283431	12	BRCA, CESC, CHOL, COAD, ESCA, KIRC, KIRP, LIHC, LUSC, READ, STAD, UCEC
NPW	283869	12	BLCA, BRCA, CESC, COAD, ESCA, HNSC, LUAD, LUSC, READ, STAD, THCA, UCEC
KIF24	347240	12	BLCA, BRCA, CESC, CHOL, COAD, ESCA, HNSC, LIHC, LUSC, READ, STAD, UCEC
SBK1	388228	12	BLCA, BRCA, CESC, CHOL, COAD, ESCA, LIHC, LUAD, LUSC, PRAD, STAD, UCEC
C1orf53	388722	12	BLCA, BRCA, CESC, COAD, ESCA, KICH, LUAD, LUSC, PRAD, READ, STAD, UCEC
C18orf56	494514	12	BLCA, BRCA, CESC, ESCA, HNSC, LIHC, LUAD, LUSC, READ, STAD, THCA, UCEC
C17orf96	100170841	12	BLCA, BRCA, CESC, COAD, ESCA, HNSC, LUAD, LUSC, READ, STAD, THCA, UCEC
SMKR1	100287482	12	BLCA, BRCA, CESC, CHOL, COAD, ESCA, LUAD, LUSC, PRAD, READ, STAD, UCEC
CALB1	793	11	BLCA, CESC, CHOL, COAD, ESCA, HNSC, LUAD, LUSC, READ, STAD, UCEC
CD86	942	11	BRCA, CESC, ESCA, HNSC, KIRC, KIRP, LUSC, READ, STAD, THCA, UCEC
CEACAM5	1048	11	BRCA, CESC, CHOL, COAD, ESCA, LUAD, LUSC, PRAD, READ, STAD, UCEC
CEL	1056	11	CESC, CHOL, COAD, ESCA, HNSC, KICH, LUAD, LUSC, READ, STAD, UCEC
COL2A1	1280	11	BLCA, BRCA, CESC, COAD, ESCA, HNSC, KICH, LUSC, PRAD, READ, UCEC
VCAN	1462	11	BRCA, CHOL, COAD, ESCA, HNSC, KIRC, KIRP, LIHC, LUSC, READ, STAD
DLX6	1750	11	BLCA, BRCA, CHOL, COAD, ESCA, HNSC, KIRC, LUSC, READ, STAD, UCEC
EFNA3	1944	11	BRCA, CHOL, COAD, KIRC, KIRP, LUAD, LUSC, READ, STAD, THCA, UCEC
EMR1	2015	11	BLCA, BRCA, CESC, ESCA, HNSC, KIRC, KIRP, LUSC, STAD, THCA, UCEC
EN2	2020	11	BLCA, CESC, CHOL, ESCA, HNSC, KIRP, LUSC, PRAD, READ, STAD, UCEC
FANCD2	2177	11	BLCA, BRCA, CESC, CHOL, COAD, ESCA, LIHC, LUSC, READ, STAD, UCEC
FAP	2191	11	BLCA, BRCA, CHOL, COAD, ESCA, HNSC, LIHC, LUAD, LUSC, READ, STAD
FCGR1A	2209	11	BLCA, BRCA, CESC, COAD, ESCA, KIRC, KIRP, LUSC, STAD, THCA, UCEC
FPR3	2359	11	BRCA, CESC, COAD, ESCA, HNSC, KIRC, LUSC, READ, STAD, THCA, UCEC
IFI6	2537	11	BLCA, BRCA, CESC, COAD, ESCA, HNSC, LUAD, LUSC, PRAD, STAD, UCEC
GJB3	2707	11	BRCA, CESC, COAD, HNSC, KIRP, LUAD, LUSC, READ, STAD, THCA, UCEC
GRB7	2886	11	BLCA, BRCA, CESC, CHOL, COAD, ESCA, LUAD, READ, STAD, THCA, UCEC
GRM8	2918	11	BRCA, CESC, COAD, ESCA, HNSC, KIRC, KIRP, LUSC, READ, STAD, UCEC
GZMB	3002	11	BLCA, BRCA, CESC, COAD, ESCA, HNSC, KIRC, LUSC, READ, STAD, UCEC
HOXB9	3219	11	BLCA, BRCA, CESC, CHOL, COAD, ESCA, HNSC, LUAD, READ, STAD, UCEC
HPRT1	3251	11	BLCA, BRCA, CESC, COAD, ESCA, HNSC, KICH, LUAD, LUSC, READ, UCEC
IBSP	3381	11	BLCA, BRCA, CESC, CHOL, ESCA, HNSC, KIRC, KIRP, LUAD, LUSC, STAD
IL2RA	3559	11	BRCA, CESC, CHOL, ESCA, HNSC, KIRC, LUAD, LUSC, READ, STAD, UCEC
IL12RB2	3595	11	BLCA, BRCA, CESC, ESCA, HNSC, KIRC, KIRP, LUSC, READ, STAD, UCEC
INCENP	3619	11	BLCA, BRCA, CESC, CHOL, COAD, LIHC, LUAD, LUSC, READ, STAD, UCEC
KRT86	3892	11	BLCA, BRCA, CESC, CHOL, ESCA, KIRC, KIRP, LIHC, LUAD, LUSC, UCEC
LCN2	3934	11	CESC, CHOL, COAD, ESCA, KIRP, LIHC, LUAD, READ, STAD, THCA, UCEC
MCM3	4172	11	BRCA, CESC, CHOL, COAD, ESCA, HNSC, LIHC, LUSC, READ, STAD, UCEC
MFI2	4241	11	BLCA, CESC, CHOL, COAD, ESCA, LIHC, LUAD, LUSC, READ, STAD, THCA
MMP13	4322	11	BLCA, BRCA, CESC, COAD, ESCA, HNSC, KIRC, LUAD, LUSC, READ, STAD
NTS	4922	11	BRCA, CESC, COAD, ESCA, HNSC, LIHC, LUAD, LUSC, READ, STAD, UCEC
OAS2	4939	11	BLCA, BRCA, CESC, COAD, ESCA, HNSC, KIRC, LUSC, PRAD, STAD, UCEC
PKM	5315	11	BRCA, CESC, CHOL, COAD, HNSC, LIHC, LUAD, LUSC, STAD, THCA, UCEC
PLAUR	5329	11	BRCA, CESC, COAD, ESCA, HNSC, KIRC, LUSC, READ, STAD, THCA, UCEC
PMAIP1	5366	11	BRCA, CESC, CHOL, COAD, KICH, LUAD, LUSC, READ, STAD, THCA, UCEC
PRIM1	5557	11	BLCA, BRCA, CESC, COAD, ESCA, HNSC, LIHC, LUAD, LUSC, READ, STAD
PTPRR	5801	11	BLCA, BRCA, CHOL, ESCA, HNSC, KIRC, LUAD, LUSC, PRAD, READ, STAD
SCD	6319	11	BLCA, CESC, COAD, KICH, KIRC, KIRP, LUSC, PRAD, READ, STAD, UCEC
SOX9	6662	11	BLCA, CESC, CHOL, COAD, ESCA, KIRP, LIHC, LUAD, READ, STAD, UCEC
SYT5	6861	11	BLCA, BRCA, CESC, CHOL, ESCA, HNSC, KIRC, KIRP, LUAD, LUSC, UCEC
TCF19	6941	11	BLCA, BRCA, CESC, CHOL, COAD, HNSC, KIRC, LIHC, LUAD, LUSC, READ
TCN1	6947	11	BLCA, BRCA, CESC, CHOL, COAD, KIRC, KIRP, LUAD, LUSC, READ, UCEC
THBS2	7058	11	BRCA, CHOL, COAD, ESCA, HNSC, KIRC, KIRP, LUAD, LUSC, READ, STAD
TM4SF4	7104	11	BLCA, CESC, COAD, ESCA, KIRC, KIRP, LIHC, LUAD, READ, THCA, UCEC
TNNI3	7137	11	BLCA, CESC, CHOL, COAD, HNSC, KICH, KIRP, LUSC, READ, STAD, UCEC
TRPM2	7226	11	BLCA, BRCA, COAD, ESCA, HNSC, KIRC, KIRP, LUSC, READ, STAD, UCEC
WNT7B	7477	11	BRCA, CESC, CHOL, ESCA, HNSC, LIHC, LUAD, LUSC, STAD, THCA, UCEC
HIST1H3H	8350	11	BLCA, BRCA, CESC, COAD, ESCA, HNSC, KIRC, LIHC, PRAD, STAD, UCEC
TNFSF9	8744	11	CHOL, COAD, HNSC, KIRC, KIRP, LIHC, LUSC, READ, STAD, THCA, UCEC
TIMELESS	8914	11	BLCA, BRCA, CESC, COAD, ESCA, HNSC, LUAD, LUSC, READ, STAD, UCEC
ECE2	9718	11	BLCA, BRCA, CESC, COAD, ESCA, HNSC, LUAD, LUSC, READ, STAD, UCEC
KIAA0319	9856	11	BRCA, CESC, CHOL, ESCA, KIRC, KIRP, LIHC, LUAD, LUSC, THCA, UCEC
TNFSF15	9966	11	BRCA, CESC, CHOL, COAD, ESCA, KICH, LIHC, LUAD, STAD, THCA, UCEC
SMC4	10051	11	BLCA, BRCA, CESC, CHOL, COAD, ESCA, HNSC, LUSC, READ, STAD, UCEC
AGR2	10551	11	BRCA, CESC, CHOL, COAD, ESCA, LIHC, LUAD, PRAD, READ, THCA, UCEC
SMC2	10592	11	BRCA, CESC, COAD, ESCA, HNSC, LIHC, LUAD, LUSC, READ, STAD, UCEC
PAICS	10606	11	BLCA, BRCA, CESC, COAD, ESCA, LUAD, LUSC, PRAD, READ, STAD, UCEC
SPAG5	10615	11	BLCA, BRCA, CESC, COAD, ESCA, HNSC, LUAD, LUSC, READ, STAD, UCEC
IGF2BP1	10642	11	BLCA, BRCA, CESC, CHOL, ESCA, HNSC, LIHC, LUAD, LUSC, STAD, UCEC
CGREF1	10669	11	BLCA, BRCA, COAD, ESCA, KIRC, KIRP, LIHC, LUAD, PRAD, READ, STAD
NMU	10874	11	BRCA, CESC, CHOL, COAD, KIRC, LUAD, LUSC, READ, STAD, THCA, UCEC
SDS	10993	11	BRCA, CESC, ESCA, KICH, KIRC, KIRP, LUSC, PRAD, READ, STAD, UCEC
GALNT5	11227	11	BRCA, CHOL, COAD, ESCA, KIRC, KIRP, LUSC, READ, STAD, THCA, UCEC
CCT5	22948	11	BLCA, BRCA, CESC, COAD, ESCA, HNSC, LUAD, LUSC, READ, STAD, UCEC
ARL6IP1	23204	11	BLCA, BRCA, CESC, COAD, ESCA, LUAD, LUSC, PRAD, READ, STAD, UCEC
NUP210	23225	11	BLCA, BRCA, CESC, COAD, ESCA, LUAD, LUSC, PRAD, READ, STAD, UCEC
MTHFD1L	25902	11	BLCA, CESC, CHOL, COAD, ESCA, HNSC, LUSC, READ, STAD, THCA, UCEC
RIBC2	26150	11	BLCA, BRCA, CESC, CHOL, COAD, ESCA, KIRP, LIHC, LUSC, STAD, UCEC
SMPDL3B	27293	11	BLCA, BRCA, CESC, CHOL, ESCA, LIHC, LUAD, PRAD, READ, THCA, UCEC
SNX10	29887	11	BLCA, CESC, COAD, ESCA, HNSC, KIRC, KIRP, LUSC, READ, STAD, THCA
IL21R	50615	11	BRCA, CESC, COAD, ESCA, HNSC, KIRC, LUSC, READ, STAD, THCA, UCEC
CKLF	51192	11	BLCA, CESC, COAD, ESCA, KIRP, LIHC, LUAD, LUSC, READ, STAD, THCA
MIS18A	54069	11	BLCA, BRCA, CESC, COAD, HNSC, LIHC, LUAD, LUSC, READ, STAD, UCEC
HES2	54626	11	BLCA, BRCA, CESC, CHOL, HNSC, LIHC, LUSC, READ, STAD, THCA, UCEC
ZWILCH	55055	11	BLCA, BRCA, CESC, COAD, ESCA, HNSC, LUAD, LUSC, READ, STAD, UCEC
DARS2	55157	11	BLCA, BRCA, CESC, COAD, ESCA, LIHC, LUAD, LUSC, READ, STAD, UCEC
TMEM206	55248	11	BLCA, BRCA, CESC, CHOL, COAD, HNSC, LIHC, LUSC, READ, STAD, UCEC
SIRPG	55423	11	BRCA, CESC, ESCA, HNSC, KIRC, LIHC, LUAD, LUSC, READ, STAD, UCEC
FERMT1	55612	11	BLCA, CESC, CHOL, COAD, ESCA, HNSC, LIHC, LUAD, LUSC, READ, STAD
SLC39A4	55630	11	BLCA, BRCA, CESC, ESCA, HNSC, LIHC, LUAD, LUSC, READ, STAD, UCEC
C1orf112	55732	11	BLCA, BRCA, CESC, COAD, ESCA, HNSC, LUAD, LUSC, READ, STAD, UCEC
C1orf106	55765	11	BRCA, CESC, CHOL, ESCA, LIHC, LUAD, LUSC, READ, STAD, THCA, UCEC
PCDHB8	56128	11	BLCA, BRCA, CHOL, ESCA, HNSC, KIRC, LIHC, LUAD, LUSC, PRAD, STAD
PCDHB2	56133	11	CHOL, ESCA, KIRC, KIRP, LIHC, LUAD, LUSC, PRAD, STAD, THCA, UCEC
SLAMF8	56833	11	BRCA, CESC, ESCA, HNSC, KIRC, KIRP, LIHC, LUSC, READ, STAD, UCEC
C19orf33	64073	11	BRCA, CESC, CHOL, KIRC, KIRP, LIHC, LUAD, LUSC, READ, THCA, UCEC
MARCKSL1	65108	11	BLCA, BRCA, CHOL, COAD, ESCA, LUAD, PRAD, READ, STAD, THCA, UCEC
AUNIP	79000	11	BLCA, BRCA, CESC, COAD, ESCA, HNSC, LUAD, LUSC, READ, STAD, UCEC
DBNDD1	79007	11	BLCA, BRCA, CESC, CHOL, COAD, KIRP, LIHC, LUAD, PRAD, READ, UCEC
DCTPP1	79077	11	BLCA, BRCA, CESC, CHOL, COAD, ESCA, LUAD, LUSC, READ, STAD, UCEC
BIRC7	79444	11	CHOL, COAD, ESCA, KICH, KIRC, KIRP, LUSC, READ, STAD, THCA, UCEC
DNAJC22	79962	11	BLCA, BRCA, CESC, COAD, ESCA, KIRC, LUAD, PRAD, READ, STAD, UCEC
HKDC1	80201	11	CESC, CHOL, COAD, ESCA, HNSC, LIHC, LUAD, LUSC, READ, STAD, UCEC
SLC12A8	84561	11	BLCA, BRCA, CESC, COAD, ESCA, LUAD, LUSC, PRAD, READ, STAD, UCEC
LMNB2	84823	11	BLCA, BRCA, CESC, CHOL, COAD, ESCA, HNSC, LUSC, READ, STAD, UCEC
HIST1H2BK	85236	11	BLCA, BRCA, CESC, ESCA, HNSC, KIRC, LIHC, LUAD, PRAD, STAD, UCEC
ZIC5	85416	11	BLCA, BRCA, CESC, CHOL, ESCA, HNSC, KIRP, LIHC, LUSC, PRAD, STAD
SLC38A5	92745	11	BLCA, BRCA, CESC, CHOL, COAD, ESCA, HNSC, KIRC, LUSC, READ, THCA
MUC16	94025	11	BLCA, BRCA, CHOL, ESCA, KIRC, KIRP, LUAD, LUSC, STAD, THCA, UCEC
GBP5	115362	11	BLCA, BRCA, CESC, COAD, ESCA, HNSC, KIRC, LUSC, READ, STAD, UCEC
LYPD1	116372	11	BLCA, BRCA, CESC, CHOL, HNSC, LIHC, LUAD, LUSC, STAD, THCA, UCEC
RHEBL1	121268	11	BLCA, BRCA, CESC, COAD, HNSC, KIRC, KIRP, LIHC, LUSC, READ, STAD
GTSF1	121355	11	BLCA, BRCA, CESC, ESCA, HNSC, KIRC, LIHC, LUAD, LUSC, STAD, UCEC
MISP	126353	11	BRCA, CESC, CHOL, ESCA, HNSC, LIHC, LUAD, READ, STAD, THCA, UCEC
HIST2H3A	126961	11	BLCA, BRCA, CESC, CHOL, ESCA, HNSC, LIHC, LUAD, PRAD, STAD, UCEC
OCIAD2	132299	11	BLCA, BRCA, CESC, COAD, ESCA, HNSC, LUAD, LUSC, READ, THCA, UCEC
BRI3BP	140707	11	BLCA, BRCA, CESC, COAD, ESCA, LUAD, LUSC, PRAD, READ, STAD, UCEC
ADAMTS14	140766	11	BRCA, CHOL, ESCA, HNSC, KIRC, KIRP, LUSC, READ, STAD, THCA, UCEC
C2CD4A	145741	11	BRCA, CESC, CHOL, COAD, ESCA, LUAD, LUSC, READ, STAD, THCA, UCEC
MESP2	145873	11	BLCA, BRCA, CESC, CHOL, ESCA, KIRP, LIHC, LUAD, PRAD, STAD, UCEC
TMEM92	162461	11	BRCA, CESC, COAD, ESCA, KIRC, KIRP, LUAD, LUSC, READ, THCA, UCEC
PPAPDC1A	196051	11	BLCA, BRCA, COAD, ESCA, HNSC, LUAD, LUSC, READ, STAD, THCA, UCEC
ALG1L	200810	11	BRCA, CESC, COAD, ESCA, HNSC, LIHC, LUAD, LUSC, READ, STAD, UCEC
TIGIT	201633	11	BRCA, CESC, COAD, ESCA, HNSC, KIRC, LUAD, LUSC, READ, STAD, UCEC
TIGD3	220359	11	BLCA, BRCA, CESC, COAD, ESCA, LIHC, LUAD, LUSC, PRAD, READ, UCEC
RASGEF1A	221002	11	BLCA, CHOL, COAD, ESCA, HNSC, LIHC, LUAD, LUSC, STAD, THCA, UCEC
MAP7D2	256714	11	CESC, CHOL, COAD, ESCA, HNSC, KIRC, LIHC, LUAD, LUSC, READ, THCA
SIGLEC15	284266	11	BRCA, CHOL, COAD, ESCA, HNSC, KICH, LIHC, LUAD, READ, THCA, UCEC
PRR19	284338	11	BLCA, BRCA, CESC, CHOL, COAD, ESCA, LIHC, LUAD, LUSC, STAD, UCEC
C2orf48	348738	11	BLCA, BRCA, CESC, CHOL, COAD, ESCA, HNSC, LUSC, READ, STAD, UCEC
XKR9	389668	11	BRCA, CESC, COAD, ESCA, HNSC, KIRC, LUAD, LUSC, READ, STAD, UCEC
ACBD7	414149	11	BRCA, CESC, CHOL, COAD, ESCA, LUAD, LUSC, READ, STAD, THCA, UCEC
FAM26F	441168	11	BLCA, BRCA, CESC, ESCA, HNSC, KIRC, LUAD, LUSC, STAD, THCA, UCEC
PGAM4	441531	11	BRCA, CESC, COAD, ESCA, HNSC, KIRC, LUAD, LUSC, READ, STAD, UCEC
TIFAB	497189	11	BRCA, CESC, ESCA, KIRC, LIHC, LUAD, LUSC, READ, STAD, THCA, UCEC
BOLA2B	552900	11	BLCA, BRCA, CESC, COAD, ESCA, LIHC, LUAD, LUSC, PRAD, READ, UCEC
TGIF2-C20orf24	100527943	11	BLCA, BRCA, CESC, COAD, HNSC, LUAD, LUSC, PRAD, READ, THCA, UCEC
RP11-345J4.5	-	11	BLCA, BRCA, CESC, COAD, ESCA, LIHC, LUAD, LUSC, READ, STAD, UCEC
CTD-3193O13.9	-	11	BLCA, BRCA, CHOL, COAD, ESCA, LIHC, LUAD, PRAD, STAD, THCA, UCEC
ZNF724P	-	11	BLCA, BRCA, COAD, ESCA, LIHC, LUAD, LUSC, READ, STAD, THCA, UCEC
ACTL6A	86	10	BLCA, BRCA, CESC, COAD, ESCA, HNSC, LUAD, LUSC, READ, UCEC
ACAN	176	10	BLCA, BRCA, CHOL, COAD, ESCA, HNSC, KIRC, LIHC, READ, STAD
BCAT1	586	10	CHOL, ESCA, HNSC, KICH, KIRC, LIHC, LUSC, STAD, THCA, UCEC
BCL2A1	597	10	BRCA, CESC, ESCA, HNSC, KIRC, KIRP, LUSC, READ, STAD, UCEC
BID	637	10	BLCA, CESC, COAD, ESCA, HNSC, LUSC, READ, STAD, THCA, UCEC
BIK	638	10	BRCA, CESC, CHOL, COAD, ESCA, LIHC, LUAD, PRAD, STAD, UCEC
C2	717	10	CESC, COAD, ESCA, KIRC, LUSC, PRAD, READ, STAD, THCA, UCEC
CACNA1E	777	10	BLCA, BRCA, CESC, CHOL, ESCA, LUSC, READ, STAD, THCA, UCEC
CAPG	822	10	BLCA, BRCA, CESC, CHOL, COAD, LIHC, LUSC, READ, THCA, UCEC
CDSN	1041	10	BLCA, BRCA, ESCA, HNSC, KIRC, KIRP, LUAD, LUSC, THCA, UCEC
COL1A2	1278	10	BRCA, CHOL, COAD, ESCA, HNSC, KIRC, LIHC, LUSC, READ, STAD
COL3A1	1281	10	BRCA, COAD, ESCA, HNSC, KIRC, LIHC, LUAD, LUSC, READ, STAD
COL17A1	1308	10	CHOL, ESCA, HNSC, KIRC, KIRP, LUAD, LUSC, READ, THCA, UCEC
COMP	1311	10	BLCA, BRCA, CHOL, COAD, LIHC, LUAD, PRAD, STAD, THCA, UCEC
CLDN4	1364	10	CESC, CHOL, COAD, LIHC, LUAD, PRAD, READ, STAD, THCA, UCEC
CLDN3	1365	10	BLCA, BRCA, CESC, ESCA, KIRP, LUAD, PRAD, READ, STAD, UCEC
CLDN7	1366	10	BRCA, CESC, CHOL, LIHC, LUAD, PRAD, READ, STAD, THCA, UCEC
CST2	1470	10	BLCA, BRCA, CHOL, ESCA, KIRC, KIRP, LUAD, PRAD, STAD, THCA
DDC	1644	10	BLCA, BRCA, CESC, COAD, ESCA, LUAD, LUSC, PRAD, READ, STAD
DLX5	1749	10	BLCA, BRCA, CHOL, ESCA, HNSC, KIRC, LUAD, LUSC, STAD, UCEC
DMBT1	1755	10	BRCA, CESC, CHOL, ESCA, LIHC, LUSC, READ, STAD, THCA, UCEC
DUSP4	1846	10	CESC, CHOL, COAD, ESCA, KICH, KIRC, LIHC, LUAD, THCA, UCEC
DUSP9	1852	10	BLCA, BRCA, CESC, ESCA, HNSC, LIHC, LUAD, LUSC, STAD, UCEC
EEF1A2	1917	10	BLCA, BRCA, CHOL, KICH, KIRP, LIHC, LUAD, PRAD, THCA, UCEC
EFNA2	1943	10	BLCA, BRCA, CESC, ESCA, KIRP, LUAD, LUSC, PRAD, READ, STAD
EFNA4	1945	10	BLCA, BRCA, CESC, CHOL, COAD, LIHC, LUAD, READ, STAD, UCEC
ELAVL2	1993	10	BLCA, BRCA, CESC, CHOL, COAD, HNSC, KICH, KIRC, PRAD, READ
FOXJ1	2302	10	BLCA, BRCA, CHOL, COAD, ESCA, LIHC, LUSC, PRAD, STAD, UCEC
GAD1	2571	10	BRCA, CHOL, COAD, ESCA, HNSC, LIHC, LUAD, LUSC, STAD, UCEC
HK2	3099	10	CESC, CHOL, ESCA, KIRC, KIRP, LIHC, LUSC, READ, THCA, UCEC
HLA-A	3105	10	CESC, ESCA, HNSC, KIRC, KIRP, LIHC, LUSC, READ, THCA, UCEC
HLA-DQB2	3120	10	BRCA, CESC, COAD, KIRC, LIHC, LUAD, LUSC, STAD, THCA, UCEC
HNF4A	3172	10	BLCA, CESC, COAD, ESCA, HNSC, LUAD, LUSC, READ, STAD, UCEC
HOXC13	3229	10	BLCA, BRCA, CESC, CHOL, ESCA, HNSC, KIRC, KIRP, LUSC, STAD
IL1A	3552	10	BLCA, BRCA, CESC, CHOL, COAD, HNSC, KIRP, LUSC, READ, UCEC
ILF2	3608	10	BLCA, BRCA, CESC, CHOL, COAD, LIHC, LUAD, LUSC, READ, UCEC
INHBA	3624	10	BLCA, BRCA, CESC, COAD, ESCA, HNSC, LUSC, READ, STAD, THCA
ITGB4	3691	10	CESC, CHOL, COAD, ESCA, LIHC, LUAD, LUSC, READ, STAD, THCA
ITPKA	3706	10	BRCA, ESCA, KICH, KIRC, KIRP, LIHC, LUAD, LUSC, READ, THCA
KRT8	3856	10	BLCA, BRCA, CESC, ESCA, KIRP, LUAD, LUSC, PRAD, READ, UCEC
LGALS2	3957	10	BRCA, CESC, ESCA, LIHC, LUSC, PRAD, READ, STAD, THCA, UCEC
MATN3	4148	10	BLCA, BRCA, CHOL, COAD, ESCA, HNSC, LIHC, LUSC, READ, STAD
MCM5	4174	10	BLCA, CESC, COAD, ESCA, HNSC, LIHC, LUSC, READ, STAD, UCEC
MCM7	4176	10	BLCA, CESC, CHOL, COAD, HNSC, LIHC, LUAD, LUSC, READ, UCEC
MDFI	4188	10	BLCA, CESC, CHOL, COAD, HNSC, LIHC, LUSC, STAD, THCA, UCEC
MMP10	4319	10	BRCA, CESC, CHOL, COAD, ESCA, HNSC, LIHC, LUAD, LUSC, PRAD
MUC1	4582	10	BLCA, BRCA, CESC, CHOL, ESCA, LIHC, LUAD, LUSC, READ, UCEC
MYCN	4613	10	BLCA, BRCA, CESC, COAD, ESCA, LIHC, LUAD, LUSC, READ, UCEC
MYO10	4651	10	BLCA, CESC, CHOL, COAD, ESCA, HNSC, KICH, LUSC, READ, UCEC
NMB	4828	10	BLCA, CESC, CHOL, ESCA, HNSC, KIRC, LIHC, LUAD, LUSC, THCA
OSM	5008	10	BRCA, CESC, COAD, ESCA, HNSC, KIRC, LUSC, READ, STAD, UCEC
P2RY6	5031	10	BLCA, BRCA, CESC, ESCA, HNSC, LIHC, LUAD, LUSC, STAD, UCEC
PCSK1	5122	10	BRCA, CHOL, COAD, ESCA, KICH, LUAD, LUSC, READ, STAD, UCEC
SERPINA1	5265	10	BLCA, BRCA, CESC, COAD, ESCA, KIRC, LUSC, READ, THCA, UCEC
PI3	5266	10	CESC, CHOL, COAD, HNSC, KIRP, LIHC, LUSC, READ, STAD, UCEC
PIK3R2	5296	10	BRCA, CESC, COAD, LIHC, LUAD, LUSC, PRAD, READ, THCA, UCEC
PITX1	5307	10	BRCA, CHOL, COAD, KICH, KIRC, KIRP, LIHC, LUAD, LUSC, UCEC
PPAT	5471	10	BRCA, CESC, COAD, ESCA, LUAD, LUSC, PRAD, READ, STAD, UCEC
PRIM2	5558	10	BRCA, CESC, CHOL, COAD, ESCA, HNSC, LIHC, LUAD, STAD, UCEC
MAPK13	5603	10	BLCA, BRCA, CESC, CHOL, COAD, LUAD, LUSC, READ, THCA, UCEC
PSMB3	5691	10	BLCA, BRCA, CESC, COAD, ESCA, LUAD, LUSC, READ, STAD, UCEC
PSPH	5723	10	BRCA, CESC, COAD, ESCA, HNSC, LIHC, LUAD, LUSC, READ, UCEC
RAC2	5880	10	BRCA, CESC, ESCA, HNSC, KIRC, LUSC, READ, STAD, THCA, UCEC
RPA3	6119	10	BLCA, CESC, COAD, ESCA, HNSC, LUAD, LUSC, READ, STAD, UCEC
SKP2	6502	10	BLCA, CESC, COAD, ESCA, HNSC, LUAD, LUSC, READ, STAD, UCEC
SNRPB	6628	10	BLCA, CESC, COAD, ESCA, HNSC, LIHC, LUSC, READ, STAD, UCEC
SPIB	6689	10	BRCA, CESC, CHOL, ESCA, HNSC, LIHC, LUAD, LUSC, STAD, UCEC
SPINK1	6690	10	CHOL, COAD, ESCA, KICH, LIHC, LUAD, LUSC, PRAD, READ, UCEC
TMPO	7112	10	BLCA, BRCA, CESC, COAD, ESCA, LUAD, LUSC, READ, STAD, UCEC
TP73	7161	10	BLCA, CESC, CHOL, COAD, ESCA, KIRC, KIRP, LIHC, STAD, UCEC
VDR	7421	10	CESC, CHOL, ESCA, KICH, LIHC, LUSC, READ, STAD, THCA, UCEC
SLC7A5	8140	10	BRCA, CESC, CHOL, COAD, ESCA, HNSC, LUAD, LUSC, READ, UCEC
CDC7	8317	10	BLCA, BRCA, CESC, CHOL, HNSC, LIHC, LUSC, READ, STAD, UCEC
RGS20	8601	10	BLCA, CHOL, ESCA, HNSC, KICH, KIRC, KIRP, LUAD, LUSC, UCEC
OASL	8638	10	BRCA, CESC, ESCA, HNSC, KIRC, LUSC, PRAD, READ, THCA, UCEC
TNFRSF6B	8771	10	CESC, COAD, ESCA, HNSC, KIRC, KIRP, LUSC, READ, STAD, UCEC
FOXH1	8928	10	BLCA, CESC, ESCA, HNSC, KIRP, LIHC, LUAD, READ, STAD, UCEC
KYNU	8942	10	BRCA, CESC, COAD, ESCA, HNSC, LUAD, LUSC, READ, STAD, UCEC
SH2D2A	9047	10	BLCA, CESC, COAD, ESCA, HNSC, KIRC, LUSC, READ, STAD, UCEC
CLDN1	9076	10	CESC, COAD, ESCA, HNSC, KIRP, LUAD, LUSC, READ, STAD, THCA
SLC16A3	9123	10	BLCA, CESC, CHOL, COAD, KIRC, KIRP, LUAD, LUSC, READ, UCEC
IL32	9235	10	BLCA, CESC, COAD, ESCA, KIRC, KIRP, LUSC, READ, STAD, UCEC
CCL4L1	9560	10	BRCA, CESC, COAD, ESCA, KIRC, LUSC, READ, STAD, THCA, UCEC
MTL5	9633	10	BLCA, BRCA, CESC, CHOL, ESCA, KICH, LIHC, LUAD, STAD, UCEC
IKBKE	9641	10	BRCA, CESC, CHOL, COAD, LIHC, LUAD, LUSC, READ, THCA, UCEC
MUC12	10071	10	CESC, CHOL, ESCA, HNSC, KIRC, KIRP, LIHC, LUAD, READ, STAD
USH1C	10083	10	CESC, CHOL, COAD, ESCA, LIHC, LUAD, LUSC, READ, STAD, UCEC
B3GNT3	10331	10	CESC, CHOL, COAD, ESCA, LIHC, LUAD, LUSC, READ, THCA, UCEC
TUBA1B	10376	10	CESC, COAD, HNSC, KIRC, KIRP, LIHC, LUSC, READ, STAD, UCEC
BATF	10538	10	BRCA, CESC, COAD, ESCA, KIRC, KIRP, LIHC, LUAD, STAD, UCEC
CXCL13	10563	10	BRCA, CESC, ESCA, HNSC, KIRC, LUAD, LUSC, STAD, THCA, UCEC
LEPREL4	10609	10	BLCA, BRCA, CHOL, COAD, ESCA, HNSC, LIHC, LUAD, STAD, UCEC
CD3EAP	10849	10	BLCA, BRCA, CESC, COAD, HNSC, LUAD, LUSC, READ, STAD, UCEC
HSF2BP	11077	10	BLCA, BRCA, CESC, CHOL, ESCA, HNSC, LIHC, LUAD, LUSC, STAD
CIT	11113	10	BLCA, BRCA, CESC, ESCA, HNSC, LIHC, LUAD, LUSC, READ, UCEC
GALNT6	11226	10	BLCA, BRCA, CESC, CHOL, COAD, ESCA, LUAD, LUSC, READ, UCEC
PLCH1	23007	10	BRCA, CHOL, COAD, ESCA, KIRP, LIHC, LUAD, LUSC, READ, UCEC
CLDN14	23562	10	BLCA, BRCA, CESC, COAD, HNSC, LUAD, LUSC, READ, STAD, UCEC
RAD54B	25788	10	BRCA, CESC, COAD, ESCA, HNSC, LUAD, LUSC, READ, STAD, UCEC
MXRA5	25878	10	BRCA, COAD, ESCA, HNSC, LUAD, LUSC, READ, STAD, THCA, UCEC
KRT23	25984	10	BLCA, CHOL, COAD, ESCA, KIRP, LIHC, LUAD, READ, STAD, UCEC
CNTNAP2	26047	10	BRCA, COAD, ESCA, HNSC, KICH, LUAD, PRAD, STAD, THCA, UCEC
FBXO5	26271	10	BRCA, CESC, COAD, ESCA, HNSC, LUAD, LUSC, READ, STAD, UCEC
MYEOV	26579	10	BLCA, CHOL, COAD, KIRC, KIRP, LUAD, LUSC, READ, STAD, UCEC
GPR160	26996	10	BRCA, CESC, CHOL, COAD, ESCA, LIHC, LUAD, PRAD, READ, UCEC
SCG3	29106	10	BRCA, CHOL, ESCA, KICH, KIRC, KIRP, LUAD, LUSC, PRAD, UCEC
ICOS	29851	10	BRCA, CESC, COAD, ESCA, HNSC, KIRC, LUSC, READ, STAD, UCEC
VGLL1	51442	10	BLCA, BRCA, CESC, CHOL, ESCA, LUAD, LUSC, STAD, THCA, UCEC
FAM49B	51571	10	BRCA, CESC, CHOL, COAD, ESCA, HNSC, LUSC, READ, STAD, UCEC
FXYD5	53827	10	CHOL, COAD, ESCA, HNSC, KIRC, KIRP, LUSC, READ, STAD, THCA
GPR84	53831	10	BLCA, BRCA, CESC, CHOL, KIRC, KIRP, LUSC, READ, STAD, UCEC
UGT1A10	54575	10	BLCA, CESC, CHOL, ESCA, KIRC, KIRP, LIHC, LUSC, PRAD, READ
NUP62CL	54830	10	BLCA, BRCA, CESC, COAD, ESCA, LUAD, LUSC, READ, STAD, UCEC
ESRP1	54845	10	BRCA, CESC, CHOL, COAD, LIHC, LUAD, LUSC, PRAD, READ, UCEC
RFWD3	55159	10	CESC, CHOL, COAD, ESCA, HNSC, LUAD, LUSC, READ, STAD, UCEC
LAPTM4B	55353	10	BRCA, COAD, ESCA, HNSC, LIHC, LUAD, LUSC, READ, STAD, UCEC
HES6	55502	10	BLCA, BRCA, COAD, KIRP, LUAD, LUSC, PRAD, READ, THCA, UCEC
NDC1	55706	10	BLCA, BRCA, CESC, COAD, ESCA, LUAD, LUSC, READ, STAD, UCEC
GSDMC	56169	10	BRCA, CESC, CHOL, KICH, KIRC, KIRP, LIHC, LUAD, LUSC, UCEC
TMPRSS4	56649	10	BRCA, CESC, CHOL, COAD, LUAD, LUSC, READ, STAD, THCA, UCEC
SUCNR1	56670	10	BLCA, CESC, COAD, ESCA, LUAD, LUSC, PRAD, READ, STAD, UCEC
PMEPA1	56937	10	BLCA, CHOL, COAD, ESCA, HNSC, KIRC, LIHC, LUAD, PRAD, STAD
ASPHD2	57168	10	BRCA, CESC, CHOL, COAD, ESCA, HNSC, KICH, LUAD, LUSC, READ
SLC12A5	57468	10	BRCA, CESC, ESCA, KICH, KIRC, KIRP, LIHC, LUSC, THCA, UCEC
NLN	57486	10	BRCA, COAD, ESCA, LUAD, LUSC, PRAD, READ, STAD, THCA, UCEC
GPR158	57512	10	BLCA, BRCA, CESC, ESCA, HNSC, LIHC, LUAD, PRAD, STAD, UCEC
NCEH1	57552	10	BRCA, CESC, CHOL, COAD, ESCA, LIHC, LUSC, READ, STAD, UCEC
ANKEF1	63926	10	BLCA, BRCA, CESC, COAD, ESCA, LUAD, LUSC, READ, STAD, UCEC
GNPNAT1	64841	10	BRCA, CESC, COAD, ESCA, KICH, LUAD, PRAD, READ, STAD, UCEC
RTN4R	65078	10	BLCA, BRCA, CESC, COAD, ESCA, HNSC, LUSC, READ, STAD, THCA
GGCT	79017	10	BLCA, BRCA, CESC, COAD, LUAD, LUSC, PRAD, READ, THCA, UCEC
CENPO	79172	10	BLCA, CESC, CHOL, COAD, ESCA, HNSC, LUSC, READ, STAD, UCEC
ULBP3	79465	10	CESC, COAD, ESCA, HNSC, LUAD, LUSC, READ, STAD, THCA, UCEC
RHBDF2	79651	10	BLCA, CESC, CHOL, COAD, ESCA, KIRC, KIRP, LUSC, READ, STAD
ADM2	79924	10	BLCA, BRCA, CESC, CHOL, COAD, ESCA, LIHC, LUAD, PRAD, UCEC
TNIP3	79931	10	BRCA, CESC, ESCA, HNSC, KIRC, KIRP, LUSC, READ, STAD, UCEC
DSN1	79980	10	BLCA, BRCA, CESC, COAD, ESCA, LIHC, LUAD, LUSC, READ, UCEC
FOXRED2	80020	10	BRCA, CESC, COAD, ESCA, HNSC, LIHC, LUAD, LUSC, PRAD, STAD
BAIAP2L2	80115	10	BLCA, CESC, CHOL, ESCA, HNSC, LIHC, LUAD, READ, STAD, UCEC
TTYH3	80727	10	BLCA, CHOL, COAD, ESCA, HNSC, KIRC, LUSC, READ, STAD, UCEC
FNDC1	84624	10	BLCA, BRCA, CHOL, ESCA, HNSC, LIHC, LUAD, LUSC, READ, STAD
KISS1R	84634	10	BLCA, BRCA, CESC, CHOL, KIRC, LUAD, LUSC, STAD, THCA, UCEC
TUBA1C	84790	10	BLCA, BRCA, CESC, COAD, HNSC, LUAD, LUSC, READ, STAD, UCEC
FRMD5	84978	10	BLCA, CESC, CHOL, COAD, ESCA, HNSC, LUAD, READ, THCA, UCEC
UNC5A	90249	10	BRCA, CHOL, COAD, ESCA, KICH, KIRC, KIRP, LIHC, PRAD, UCEC
KNSTRN	90417	10	BLCA, BRCA, CESC, COAD, ESCA, HNSC, LUAD, LUSC, READ, UCEC
TBC1D31	93594	10	BRCA, CESC, COAD, ESCA, HNSC, LIHC, LUSC, READ, STAD, UCEC
EGLN3	112399	10	BRCA, CESC, CHOL, HNSC, KIRC, KIRP, LUAD, LUSC, READ, UCEC
FAM71E1	112703	10	BLCA, BRCA, CESC, COAD, ESCA, KICH, LUAD, PRAD, THCA, UCEC
HENMT1	113802	10	BLCA, BRCA, CESC, COAD, ESCA, HNSC, LUSC, READ, STAD, UCEC
MAL2	114569	10	BRCA, CESC, CHOL, COAD, LUAD, LUSC, PRAD, READ, STAD, UCEC
CATSPER1	117144	10	BLCA, BRCA, CESC, CHOL, KIRC, KIRP, LUSC, READ, STAD, THCA
ANKRD22	118932	10	BRCA, CHOL, COAD, LIHC, LUAD, LUSC, PRAD, READ, THCA, UCEC
ERP27	121506	10	BRCA, CHOL, COAD, KICH, LIHC, PRAD, READ, STAD, THCA, UCEC
DMBX1	127343	10	BLCA, BRCA, CESC, CHOL, HNSC, LUAD, LUSC, STAD, THCA, UCEC
GJB4	127534	10	BRCA, CESC, CHOL, COAD, ESCA, HNSC, KIRP, LUSC, STAD, THCA
EDARADD	128178	10	BRCA, CESC, COAD, ESCA, HNSC, KICH, LIHC, LUAD, LUSC, UCEC
TRABD2A	129293	10	CESC, COAD, ESCA, KIRC, KIRP, LIHC, LUSC, READ, STAD, THCA
SGPP2	130367	10	BRCA, CESC, CHOL, ESCA, LIHC, LUAD, LUSC, READ, STAD, UCEC
KRT80	144501	10	CHOL, COAD, KIRP, LIHC, LUAD, LUSC, READ, STAD, THCA, UCEC
FAM81A	145773	10	BRCA, CESC, CHOL, COAD, ESCA, LIHC, LUAD, READ, STAD, THCA
CD300LF	146722	10	BRCA, CESC, ESCA, KIRC, KIRP, LUSC, READ, STAD, THCA, UCEC
TDRD5	163589	10	BLCA, BRCA, CESC, CHOL, COAD, ESCA, LUAD, LUSC, STAD, UCEC
TMPRSS6	164656	10	BLCA, BRCA, ESCA, KIRC, KIRP, LUAD, LUSC, READ, THCA, UCEC
ADAMTS18	170692	10	CHOL, COAD, ESCA, KICH, KIRC, LUAD, LUSC, STAD, THCA, UCEC
ZNF367	195828	10	BRCA, CESC, COAD, ESCA, HNSC, LUSC, READ, STAD, THCA, UCEC
RTKN2	219790	10	BLCA, BRCA, CESC, CHOL, COAD, LIHC, LUSC, READ, STAD, UCEC
EPHX4	253152	10	BRCA, CHOL, COAD, LIHC, LUAD, LUSC, READ, STAD, THCA, UCEC
PCSK9	255738	10	BLCA, BRCA, CESC, COAD, ESCA, HNSC, LUSC, READ, STAD, UCEC
STEAP1B	256227	10	BLCA, CESC, CHOL, ESCA, HNSC, KICH, KIRC, LUAD, LUSC, UCEC
ZNF683	257101	10	BRCA, CESC, COAD, ESCA, KIRC, LUAD, LUSC, STAD, THCA, UCEC
EPHA10	284656	10	BRCA, CESC, CHOL, ESCA, LIHC, LUAD, PRAD, READ, THCA, UCEC
FFAR4	338557	10	CESC, ESCA, KIRC, KIRP, LIHC, LUSC, PRAD, READ, STAD, THCA
MACC1	346389	10	CESC, CHOL, COAD, ESCA, LUAD, LUSC, READ, STAD, THCA, UCEC
DNAAF3	352909	10	BLCA, BRCA, CHOL, COAD, ESCA, KIRP, LUSC, PRAD, STAD, UCEC
AGRN	375790	10	BLCA, CESC, CHOL, COAD, ESCA, HNSC, LUAD, LUSC, STAD, UCEC
COA6	388753	10	BLCA, BRCA, CESC, COAD, ESCA, LIHC, LUAD, LUSC, READ, UCEC
SMIM22	440335	10	BRCA, CESC, CHOL, ESCA, LIHC, LUAD, PRAD, READ, THCA, UCEC
BOLA2	552900	10	BLCA, BRCA, CESC, COAD, LIHC, LUAD, LUSC, PRAD, READ, UCEC
ASCL5	647219	10	BLCA, CHOL, COAD, ESCA, KIRC, KIRP, LUAD, LUSC, READ, UCEC
RP11-796G6.2	-	10	CESC, CHOL, COAD, KICH, LUAD, LUSC, READ, STAD, THCA, UCEC
C2ORF15	-	10	BLCA, BRCA, CESC, CHOL, COAD, ESCA, LUAD, PRAD, READ, UCEC
AOC1	26	9	BLCA, BRCA, CESC, ESCA, LUAD, READ, STAD, THCA, UCEC
ANXA2	302	9	CESC, CHOL, COAD, KIRP, LIHC, LUSC, READ, STAD, UCEC
ANXA13	312	9	CHOL, COAD, ESCA, HNSC, KIRC, KIRP, LIHC, READ, STAD
AQP9	366	9	CESC, ESCA, HNSC, KIRC, KIRP, LUSC, READ, STAD, UCEC
ARSE	415	9	COAD, ESCA, HNSC, LUAD, LUSC, READ, STAD, THCA, UCEC
ATP1B1	481	9	BRCA, CESC, CHOL, COAD, ESCA, LIHC, LUAD, LUSC, READ
CFB	629	9	BRCA, CESC, COAD, ESCA, KIRP, LUAD, STAD, THCA, UCEC
DDR1	780	9	CESC, CHOL, COAD, ESCA, KICH, LIHC, LUAD, LUSC, UCEC
ENTPD2	954	9	CHOL, COAD, ESCA, LIHC, LUAD, READ, STAD, THCA, UCEC
CD44	960	9	CHOL, COAD, ESCA, KICH, KIRC, LIHC, LUSC, STAD, THCA
CDH1	999	9	BRCA, CESC, COAD, ESCA, LUAD, PRAD, READ, THCA, UCEC
CDH17	1015	9	CESC, CHOL, ESCA, KIRC, KIRP, LUAD, READ, STAD, UCEC
CLGN	1047	9	BRCA, KICH, KIRC, KIRP, LIHC, LUAD, PRAD, THCA, UCEC
CFTR	1080	9	CHOL, COAD, ESCA, KICH, KIRC, READ, STAD, THCA, UCEC
RCC1	1104	9	BLCA, BRCA, CESC, COAD, LUAD, LUSC, READ, STAD, UCEC
CHRNA1	1134	9	BLCA, BRCA, CESC, ESCA, KIRC, KIRP, LUAD, STAD, UCEC
CHRNB2	1141	9	BLCA, BRCA, CHOL, ESCA, LUAD, LUSC, READ, STAD, UCEC
CKMT1A	1159	9	BRCA, CESC, CHOL, KICH, LIHC, LUAD, LUSC, READ, UCEC
CKMT1B	1159	9	BRCA, CESC, CHOL, KICH, LIHC, LUAD, LUSC, READ, UCEC
AP1S1	1174	9	BLCA, BRCA, CESC, COAD, LUAD, LUSC, READ, THCA, UCEC
CCR8	1237	9	BRCA, CESC, HNSC, KIRC, LUAD, LUSC, PRAD, READ, STAD
CNGB1	1258	9	BLCA, CESC, CHOL, ESCA, HNSC, KICH, LUAD, LUSC, UCEC
CR2	1380	9	BRCA, CESC, CHOL, ESCA, LUAD, LUSC, READ, STAD, UCEC
HAPLN1	1404	9	BLCA, BRCA, CESC, CHOL, ESCA, HNSC, KIRC, THCA, UCEC
CST6	1474	9	BLCA, BRCA, CESC, CHOL, KIRP, LUSC, STAD, THCA, UCEC
CSTF2	1478	9	BRCA, CESC, COAD, LIHC, LUAD, LUSC, READ, STAD, UCEC
CTLA4	1493	9	CESC, ESCA, HNSC, KIRC, LIHC, LUSC, READ, STAD, UCEC
CTSS	1520	9	CESC, ESCA, KIRC, KIRP, LUSC, READ, STAD, THCA, UCEC
DHCR7	1717	9	BLCA, BRCA, COAD, ESCA, HNSC, KICH, LUSC, READ, UCEC
NQO1	1728	9	CESC, CHOL, COAD, ESCA, LIHC, LUAD, LUSC, READ, UCEC
DNA2	1763	9	BLCA, BRCA, CESC, COAD, ESCA, KIRP, LUSC, READ, UCEC
DPEP1	1800	9	BRCA, CHOL, COAD, ESCA, LIHC, LUAD, LUSC, READ, UCEC
TYMP	1890	9	BLCA, CESC, ESCA, HNSC, KIRC, KIRP, LUSC, STAD, UCEC
EMX1	2016	9	BLCA, BRCA, CESC, CHOL, ESCA, HNSC, LIHC, LUSC, STAD
EVPL	2125	9	BRCA, CHOL, COAD, LIHC, LUAD, LUSC, READ, THCA, UCEC
FUT2	2524	9	BRCA, CESC, CHOL, LIHC, LUAD, LUSC, READ, THCA, UCEC
FZD2	2535	9	BLCA, BRCA, CHOL, ESCA, HNSC, LIHC, LUSC, STAD, UCEC
GALNT3	2591	9	CESC, CHOL, COAD, ESCA, LUAD, LUSC, PRAD, READ, UCEC
GAPDH	2597	9	BRCA, CESC, COAD, KIRC, LUAD, LUSC, READ, STAD, UCEC
GCNT1	2650	9	BRCA, CESC, COAD, ESCA, KICH, LUAD, PRAD, READ, UCEC
GJA3	2700	9	BLCA, BRCA, CHOL, ESCA, HNSC, LUSC, PRAD, STAD, THCA
SFN	2810	9	BRCA, CESC, CHOL, KIRP, LIHC, LUAD, LUSC, THCA, UCEC
GPR37	2861	9	BRCA, CESC, KICH, KIRC, KIRP, LUAD, LUSC, PRAD, THCA
CXCL1	2919	9	CESC, CHOL, COAD, ESCA, KIRP, LUSC, READ, STAD, UCEC
GZMA	3001	9	BRCA, CESC, ESCA, HNSC, KIRC, LUSC, READ, STAD, THCA
HDGF	3068	9	BLCA, BRCA, CESC, COAD, LUAD, LUSC, READ, STAD, UCEC
HOXC6	3223	9	BLCA, CHOL, COAD, ESCA, HNSC, LUAD, LUSC, PRAD, STAD
HOXC10	3226	9	BLCA, BRCA, CESC, ESCA, HNSC, LUAD, LUSC, STAD, UCEC
HOXC11	3227	9	BRCA, CESC, ESCA, HNSC, KIRP, LUSC, READ, STAD, UCEC
IGSF3	3321	9	BRCA, CESC, CHOL, HNSC, LIHC, LUAD, LUSC, THCA, UCEC
IFIT3	3437	9	BLCA, BRCA, CESC, ESCA, HNSC, LUSC, STAD, THCA, UCEC
IGF2	3481	9	BLCA, COAD, ESCA, LIHC, LUAD, LUSC, READ, STAD, THCA
IL2RB	3560	9	BRCA, CESC, ESCA, HNSC, KICH, KIRC, LUSC, STAD, THCA
IL2RG	3561	9	BRCA, CESC, COAD, ESCA, KIRC, LUSC, READ, STAD, UCEC
IL8	3576	9	CESC, CHOL, ESCA, HNSC, KIRP, LUSC, READ, STAD, UCEC
IL12RB1	3594	9	BRCA, CESC, ESCA, HNSC, KIRC, LUSC, READ, STAD, UCEC
ITGA6	3655	9	CHOL, COAD, ESCA, HNSC, KICH, LIHC, LUSC, READ, STAD
ITGA2	3673	9	CESC, CHOL, COAD, ESCA, LIHC, LUSC, READ, STAD, THCA
KISS1	3814	9	BLCA, BRCA, CESC, HNSC, LIHC, LUAD, LUSC, READ, UCEC
KRT16	3868	9	BRCA, CESC, CHOL, COAD, ESCA, LUAD, LUSC, THCA, UCEC
KRT19	3880	9	BRCA, CESC, CHOL, ESCA, LUAD, LUSC, READ, THCA, UCEC
LAD1	3898	9	BRCA, CESC, CHOL, COAD, LUAD, LUSC, READ, THCA, UCEC
LAMB3	3914	9	CESC, CHOL, COAD, ESCA, HNSC, LUAD, LUSC, THCA, UCEC
LCK	3932	9	BRCA, CESC, COAD, ESCA, KIRC, LUSC, READ, STAD, UCEC
LMX1B	4010	9	BLCA, BRCA, CESC, CHOL, ESCA, LUAD, LUSC, PRAD, STAD
LY6E	4061	9	BLCA, COAD, ESCA, HNSC, KIRC, LUSC, STAD, THCA, UCEC
MMP7	4316	9	CESC, CHOL, COAD, ESCA, LIHC, LUAD, STAD, THCA, UCEC
MST1R	4486	9	BRCA, CESC, CHOL, ESCA, LIHC, LUAD, LUSC, READ, UCEC
MUC3A	4584	9	BLCA, CESC, COAD, ESCA, KIRC, KIRP, LUAD, READ, STAD
NFKBIE	4794	9	BLCA, BRCA, CESC, COAD, ESCA, READ, STAD, THCA, UCEC
NTSR1	4923	9	BRCA, CESC, CHOL, ESCA, HNSC, LUAD, LUSC, READ, STAD
GPR143	4935	9	BRCA, COAD, KICH, KIRP, LIHC, LUAD, READ, STAD, UCEC
PAX5	5079	9	BRCA, CESC, ESCA, HNSC, LUAD, LUSC, PRAD, READ, STAD
SERPINB5	5268	9	CESC, CHOL, COAD, KIRP, LUAD, LUSC, READ, STAD, UCEC
PLS1	5357	9	BRCA, CESC, ESCA, LUAD, LUSC, READ, STAD, THCA, UCEC
PPP2R2C	5522	9	BRCA, CHOL, COAD, HNSC, KIRC, KIRP, LIHC, LUAD, THCA
PKIB	5570	9	BLCA, BRCA, ESCA, KICH, KIRP, LIHC, LUAD, PRAD, THCA
PRKDC	5591	9	BRCA, CESC, COAD, ESCA, HNSC, LUAD, LUSC, READ, STAD
RANBP1	5902	9	BLCA, CESC, COAD, ESCA, HNSC, LUSC, READ, STAD, UCEC
RASGRF1	5923	9	BLCA, BRCA, CHOL, COAD, ESCA, LIHC, STAD, THCA, UCEC
RFC3	5983	9	BLCA, CESC, COAD, ESCA, LIHC, LUSC, READ, STAD, UCEC
RRM1	6240	9	BRCA, CESC, COAD, HNSC, LIHC, LUAD, LUSC, READ, UCEC
S100A2	6273	9	BRCA, CESC, CHOL, COAD, HNSC, LUAD, LUSC, THCA, UCEC
S100P	6286	9	BRCA, CESC, CHOL, COAD, KIRP, LIHC, LUAD, READ, UCEC
CCL3	6348	9	CESC, COAD, ESCA, KIRC, LUSC, READ, STAD, THCA, UCEC
SLC9A2	6549	9	BRCA, CESC, CHOL, ESCA, KICH, LUAD, PRAD, THCA, UCEC
FSCN1	6624	9	BLCA, CESC, CHOL, COAD, ESCA, HNSC, KIRC, LUSC, STAD
SNRPD1	6632	9	BLCA, CESC, COAD, ESCA, LUAD, LUSC, READ, STAD, UCEC
SRD5A1	6715	9	BLCA, BRCA, CESC, COAD, KICH, LUAD, LUSC, READ, UCEC
SRMS	6725	9	BLCA, BRCA, CESC, CHOL, COAD, PRAD, READ, STAD, UCEC
TBX15	6913	9	COAD, ESCA, KICH, KIRC, KIRP, LUAD, LUSC, STAD, UCEC
TFAP2A	7020	9	BLCA, BRCA, CESC, CHOL, COAD, LIHC, LUAD, STAD, UCEC
TFF3	7033	9	BRCA, COAD, ESCA, LIHC, LUAD, PRAD, READ, STAD, UCEC
TGFA	7039	9	CESC, CHOL, HNSC, KIRC, LUAD, LUSC, READ, THCA, UCEC
TCHH	7062	9	CESC, COAD, ESCA, KIRC, KIRP, LUAD, LUSC, STAD, UCEC
TNNT1	7138	9	BLCA, CESC, CHOL, COAD, KIRC, KIRP, LUAD, STAD, UCEC
CCT3	7203	9	BRCA, CESC, COAD, LIHC, LUAD, LUSC, PRAD, READ, UCEC
PHLDA2	7262	9	BRCA, CESC, COAD, ESCA, LUAD, READ, STAD, THCA, UCEC
VIL1	7429	9	BRCA, CESC, COAD, ESCA, LUAD, LUSC, READ, STAD, UCEC
CORO2A	7464	9	BRCA, CESC, CHOL, ESCA, LUAD, PRAD, STAD, THCA, UCEC
SHFM1	7979	9	BLCA, CESC, COAD, ESCA, KICH, LUAD, LUSC, READ, UCEC
DPF1	8193	9	BLCA, BRCA, CESC, CHOL, ESCA, HNSC, LUSC, STAD, UCEC
HIST1H4H	8294	9	BLCA, BRCA, CHOL, ESCA, HNSC, LIHC, LUAD, STAD, UCEC
HIST1H2BN	8341	9	BLCA, BRCA, COAD, ESCA, KIRC, LUAD, PRAD, STAD, UCEC
SEMA7A	8482	9	BRCA, CESC, CHOL, COAD, HNSC, LIHC, LUSC, READ, UCEC
ENC1	8507	9	BRCA, CESC, COAD, ESCA, LUAD, READ, STAD, THCA, UCEC
RUVBL1	8607	9	BLCA, BRCA, CESC, COAD, HNSC, LUAD, LUSC, READ, UCEC
STC2	8614	9	CHOL, COAD, HNSC, KICH, KIRC, LIHC, LUSC, READ, UCEC
SKAP1	8631	9	BRCA, CESC, COAD, ESCA, LUAD, LUSC, READ, STAD, UCEC
HRK	8739	9	CESC, CHOL, ESCA, HNSC, KICH, KIRP, LUSC, THCA, UCEC
PLOD3	8985	9	COAD, ESCA, HNSC, KIRC, KIRP, LIHC, LUSC, READ, STAD
TRPA1	8989	9	BRCA, CHOL, ESCA, HNSC, KIRC, KIRP, LUAD, LUSC, READ
TNFSF18	8995	9	CESC, ESCA, HNSC, LIHC, LUAD, LUSC, READ, STAD, THCA
CLDN2	9075	9	BLCA, CESC, COAD, ESCA, LUAD, READ, STAD, THCA, UCEC
INA	9118	9	BLCA, BRCA, CESC, HNSC, KICH, KIRP, LUAD, LUSC, UCEC
XPR1	9213	9	CESC, CHOL, ESCA, HNSC, LUAD, LUSC, STAD, THCA, UCEC
GCNT3	9245	9	BRCA, CHOL, ESCA, LIHC, LUAD, LUSC, READ, STAD, UCEC
IL27RA	9466	9	CESC, COAD, ESCA, HNSC, LIHC, LUSC, STAD, THCA, UCEC
NUP155	9631	9	BRCA, CESC, COAD, ESCA, HNSC, LUAD, LUSC, READ, STAD
DPP3	10072	9	BLCA, BRCA, CESC, COAD, ESCA, LUAD, LUSC, READ, UCEC
ARPC1B	10095	9	CHOL, COAD, ESCA, HNSC, KIRP, LUSC, READ, STAD, UCEC
ALYREF	10189	9	BLCA, BRCA, CESC, COAD, LIHC, LUAD, LUSC, READ, UCEC
DHRS2	10202	9	COAD, ESCA, HNSC, KICH, KIRP, LUAD, STAD, THCA, UCEC
LYPLA1	10434	9	BRCA, CESC, COAD, ESCA, LUAD, LUSC, PRAD, READ, UCEC
HOXB13	10481	9	BRCA, CHOL, ESCA, HNSC, KIRC, KIRP, PRAD, STAD, UCEC
SLC34A2	10568	9	BLCA, CHOL, ESCA, KIRP, LIHC, LUSC, STAD, THCA, UCEC
GNLY	10578	9	BLCA, CESC, ESCA, HNSC, KICH, KIRC, LUSC, STAD, THCA
DLL3	10683	9	BLCA, BRCA, CESC, HNSC, KIRP, LUAD, LUSC, PRAD, UCEC
PRSS21	10942	9	BLCA, CESC, CHOL, COAD, ESCA, KIRP, LUSC, STAD, UCEC
SLC27A2	11001	9	BRCA, CESC, ESCA, LUAD, PRAD, READ, STAD, THCA, UCEC
KDELR3	11015	9	BLCA, BRCA, COAD, ESCA, LUAD, READ, STAD, THCA, UCEC
TRIM31	11074	9	CESC, CHOL, ESCA, KIRP, LIHC, LUAD, READ, STAD, UCEC
PKP3	11187	9	BRCA, CESC, CHOL, COAD, LIHC, LUAD, LUSC, READ, UCEC
CHEK2	11200	9	BLCA, CESC, COAD, HNSC, KIRP, LUAD, LUSC, READ, UCEC
SLC6A14	11254	9	CESC, CHOL, COAD, ESCA, LUSC, READ, STAD, THCA, UCEC
USP18	11274	9	BLCA, CESC, COAD, ESCA, HNSC, LUAD, LUSC, PRAD, UCEC
ACOT7	11332	9	BRCA, CESC, ESCA, HNSC, LUSC, READ, STAD, THCA, UCEC
CBX3	11335	9	BLCA, BRCA, CESC, COAD, ESCA, LUAD, LUSC, READ, UCEC
IKZF3	22806	9	BRCA, CESC, ESCA, KIRC, LUSC, READ, STAD, THCA, UCEC
SIPA1L3	23094	9	BRCA, CESC, CHOL, ESCA, LIHC, LUAD, PRAD, STAD, UCEC
ATP10B	23120	9	CHOL, ESCA, LIHC, LUAD, LUSC, READ, STAD, THCA, UCEC
OPN3	23596	9	BLCA, BRCA, CESC, ESCA, HNSC, LUAD, LUSC, READ, UCEC
DCAF13	25879	9	BRCA, CESC, COAD, ESCA, LUAD, LUSC, READ, STAD, UCEC
INTS7	25896	9	BRCA, CESC, COAD, ESCA, LUAD, LUSC, READ, STAD, UCEC
OLFML2B	25903	9	BRCA, CHOL, ESCA, HNSC, KIRC, LIHC, LUSC, READ, STAD
EGFL6	25975	9	CESC, CHOL, COAD, ESCA, HNSC, LUSC, READ, STAD, UCEC
PPP1R14B	26472	9	BLCA, CESC, COAD, KICH, LUAD, LUSC, PRAD, READ, UCEC
CACNG4	27092	9	BLCA, BRCA, CESC, CHOL, COAD, ESCA, LIHC, THCA, UCEC
FAM155B	27112	9	BLCA, BRCA, CHOL, COAD, ESCA, KICH, LIHC, LUAD, UCEC
CPNE7	27132	9	BRCA, CESC, CHOL, COAD, HNSC, KIRP, LUAD, READ, UCEC
TNFRSF21	27242	9	CESC, CHOL, ESCA, LIHC, LUAD, LUSC, READ, THCA, UCEC
DHDH	27294	9	BLCA, BRCA, CESC, CHOL, COAD, HNSC, LIHC, THCA, UCEC
SLCO1B3	28234	9	BLCA, COAD, ESCA, HNSC, LUAD, LUSC, PRAD, READ, STAD
OLA1	29789	9	CESC, COAD, ESCA, LUAD, LUSC, READ, STAD, THCA, UCEC
PSAT1	29968	9	BLCA, CESC, COAD, ESCA, LUAD, LUSC, PRAD, READ, UCEC
PODXL2	50512	9	BLCA, BRCA, CESC, COAD, ESCA, LIHC, LUAD, PRAD, UCEC
SLMO2	51012	9	BRCA, CESC, COAD, ESCA, LUAD, LUSC, READ, STAD, UCEC
LEF1	51176	9	BRCA, CHOL, COAD, ESCA, KICH, LIHC, LUSC, STAD, UCEC
KCNK9	51305	9	BLCA, BRCA, CHOL, ESCA, HNSC, KIRC, LUSC, STAD, UCEC
IL23A	51561	9	BRCA, CESC, COAD, LUAD, LUSC, READ, STAD, THCA, UCEC
PPIL1	51645	9	BRCA, CESC, COAD, ESCA, LUAD, LUSC, READ, STAD, UCEC
PADI3	51702	9	BRCA, CESC, CHOL, HNSC, KIRC, KIRP, LUSC, STAD, UCEC
SIX4	51804	9	BLCA, BRCA, CESC, CHOL, ESCA, KICH, LIHC, LUAD, UCEC
SLC35F2	54733	9	BLCA, BRCA, CHOL, COAD, LIHC, LUAD, PRAD, THCA, UCEC
LY6K	54742	9	BLCA, CESC, ESCA, HNSC, LIHC, LUAD, LUSC, STAD, UCEC
PPP1R14D	54866	9	BLCA, BRCA, CESC, CHOL, KIRC, LUAD, LUSC, READ, UCEC
SPDL1	54908	9	CESC, CHOL, COAD, ESCA, LIHC, LUSC, READ, STAD, UCEC
TESC	54997	9	CHOL, COAD, ESCA, KIRP, LIHC, LUAD, READ, THCA, UCEC
AIM1L	55057	9	BRCA, CHOL, COAD, LIHC, LUAD, LUSC, READ, THCA, UCEC
SLC52A1	55065	9	BRCA, CESC, ESCA, HNSC, KIRP, LUAD, LUSC, THCA, UCEC
DNAH3	55567	9	BLCA, BRCA, CHOL, ESCA, KIRP, LUSC, READ, STAD, UCEC
CENPN	55839	9	BLCA, BRCA, CESC, COAD, ESCA, HNSC, LUAD, STAD, UCEC
STK31	56164	9	BLCA, CESC, COAD, ESCA, LUAD, LUSC, READ, STAD, UCEC
MUC13	56667	9	BRCA, CESC, CHOL, ESCA, LIHC, LUAD, READ, STAD, UCEC
DPYSL5	56896	9	BLCA, BRCA, CESC, CHOL, HNSC, KICH, KIRC, KIRP, LUSC
AKR1B10	57016	9	BRCA, HNSC, KIRP, LIHC, LUAD, LUSC, READ, THCA, UCEC
RAB25	57111	9	BRCA, CESC, CHOL, COAD, LUAD, LUSC, READ, THCA, UCEC
SALL4	57167	9	BLCA, BRCA, CESC, COAD, ESCA, KICH, LUAD, STAD, UCEC
CBX8	57332	9	BLCA, BRCA, CESC, COAD, LUAD, LUSC, PRAD, READ, UCEC
STRIP2	57464	9	BLCA, CESC, CHOL, COAD, ESCA, LIHC, LUAD, STAD, UCEC
KIAA1257	57501	9	BRCA, CESC, CHOL, COAD, ESCA, HNSC, READ, STAD, UCEC
KIAA1324	57535	9	BRCA, CHOL, COAD, ESCA, KIRC, LIHC, LUAD, PRAD, UCEC
PTCHD2	57540	9	BLCA, BRCA, CESC, CHOL, ESCA, HNSC, KICH, LUAD, UCEC
BEND3	57673	9	BRCA, CESC, CHOL, COAD, ESCA, LUAD, PRAD, READ, UCEC
SLAMF7	57823	9	BRCA, CESC, ESCA, KIRC, LUAD, LUSC, READ, THCA, UCEC
CXCL16	58191	9	CESC, COAD, ESCA, KIRP, LUSC, READ, STAD, THCA, UCEC
ABHD17C	58489	9	BRCA, CESC, CHOL, ESCA, LUSC, READ, STAD, THCA, UCEC
ABRACL	58527	9	BLCA, BRCA, CESC, COAD, ESCA, LUAD, LUSC, READ, UCEC
MRPL17	63875	9	BLCA, BRCA, CESC, COAD, LUAD, PRAD, READ, THCA, UCEC
SLC28A3	64078	9	BLCA, CESC, CHOL, COAD, KIRP, LUSC, STAD, THCA, UCEC
RTP4	64108	9	BRCA, CESC, ESCA, HNSC, KIRC, KIRP, LUSC, THCA, UCEC
STRA6	64220	9	BRCA, CHOL, COAD, ESCA, HNSC, LIHC, LUAD, STAD, THCA
GINS3	64785	9	BLCA, CESC, CHOL, HNSC, LIHC, LUAD, LUSC, READ, UCEC
OTUB2	78990	9	BRCA, COAD, LIHC, LUAD, LUSC, PRAD, READ, STAD, UCEC
TMEM106C	79022	9	BRCA, CESC, CHOL, KICH, LIHC, LUAD, LUSC, READ, UCEC
NUP37	79023	9	CESC, COAD, HNSC, LIHC, LUAD, LUSC, READ, STAD, UCEC
FA2H	79152	9	BRCA, CESC, CHOL, ESCA, KICH, LIHC, LUAD, READ, UCEC
PRR15L	79170	9	BRCA, CESC, CHOL, ESCA, LIHC, LUAD, PRAD, READ, UCEC
B3GNT4	79369	9	BLCA, CESC, CHOL, ESCA, HNSC, KIRC, LUAD, LUSC, UCEC
NKAIN1	79570	9	BLCA, BRCA, CHOL, KICH, KIRC, KIRP, PRAD, STAD, UCEC
EPS8L3	79574	9	BLCA, CESC, CHOL, ESCA, KIRC, KIRP, LIHC, READ, UCEC
VTCN1	79679	9	CESC, CHOL, ESCA, LIHC, LUAD, LUSC, STAD, THCA, UCEC
BORA	79866	9	BLCA, CESC, COAD, ESCA, HNSC, LUSC, READ, STAD, UCEC
ATAD5	79915	9	BLCA, CESC, CHOL, COAD, ESCA, HNSC, LUSC, READ, STAD
CNTD2	79935	9	BLCA, BRCA, COAD, ESCA, HNSC, LUAD, STAD, THCA, UCEC
WDR76	79968	9	BRCA, CESC, CHOL, COAD, HNSC, LIHC, LUSC, READ, STAD
POF1B	79983	9	CHOL, COAD, ESCA, LIHC, LUAD, LUSC, READ, STAD, UCEC
TMEM156	80008	9	BRCA, CESC, CHOL, ESCA, KIRC, LIHC, LUAD, LUSC, UCEC
RMI1	80010	9	BRCA, CESC, COAD, ESCA, LUAD, LUSC, PRAD, READ, UCEC
LRRC8E	80131	9	BRCA, CESC, COAD, ESCA, LUAD, LUSC, PRAD, THCA, UCEC
WNT10A	80326	9	CESC, CHOL, ESCA, HNSC, LUAD, LUSC, STAD, THCA, UCEC
PRR7	80758	9	BLCA, CHOL, COAD, ESCA, KIRP, LUSC, READ, STAD, UCEC
PVRL4	81607	9	BRCA, CESC, CHOL, COAD, LIHC, LUAD, LUSC, THCA, UCEC
PPP1R14C	81706	9	BLCA, CHOL, ESCA, HNSC, KIRP, LUSC, READ, STAD, UCEC
ADAMTS12	81792	9	BLCA, CHOL, COAD, ESCA, HNSC, KIRC, LUSC, READ, STAD
NETO1	81832	9	BLCA, CHOL, HNSC, KICH, KIRC, LUAD, LUSC, PRAD, THCA
EVA1A	84141	9	BLCA, COAD, ESCA, HNSC, LUSC, READ, STAD, THCA, UCEC
PPP1R1B	84152	9	CHOL, COAD, ESCA, LIHC, LUAD, READ, STAD, THCA, UCEC
RAB11FIP4	84440	9	BLCA, BRCA, CESC, CHOL, COAD, ESCA, LIHC, READ, UCEC
MCM8	84515	9	CESC, CHOL, COAD, ESCA, LIHC, LUAD, LUSC, READ, STAD
CNFN	84518	9	BRCA, CHOL, COAD, KIRP, LIHC, LUAD, LUSC, THCA, UCEC
C19orf48	84798	9	BLCA, BRCA, CESC, COAD, HNSC, KICH, LUAD, PRAD, UCEC
MICALCL	84953	9	BRCA, CESC, ESCA, HNSC, LUSC, PRAD, READ, THCA, UCEC
FAM83A	84985	9	BRCA, CESC, COAD, HNSC, KIRP, LUAD, LUSC, THCA, UCEC
RIMBP3	85376	9	BRCA, CHOL, ESCA, HNSC, KIRC, LIHC, LUAD, STAD, THCA
SCIN	85477	9	BRCA, CESC, CHOL, KICH, LIHC, LUAD, PRAD, THCA, UCEC
UMODL1	89766	9	BRCA, CESC, COAD, ESCA, KICH, LUAD, LUSC, READ, UCEC
MARVELD3	91862	9	BLCA, BRCA, CESC, ESCA, LUAD, PRAD, READ, STAD, UCEC
EPSTI1	94240	9	BLCA, CESC, COAD, ESCA, HNSC, LUSC, READ, STAD, UCEC
ARL11	115761	9	BRCA, COAD, KIRC, KIRP, LUSC, READ, STAD, THCA, UCEC
RPL39L	116832	9	BRCA, CESC, CHOL, ESCA, HNSC, LIHC, LUAD, LUSC, UCEC
ZNF488	118738	9	BLCA, CESC, CHOL, COAD, ESCA, HNSC, LUSC, READ, STAD
TMEM52B	120939	9	BLCA, BRCA, CESC, ESCA, HNSC, LUSC, STAD, THCA, UCEC
NOXO1	124056	9	BRCA, CESC, COAD, ESCA, KICH, LUAD, READ, STAD, UCEC
SNX20	124460	9	BRCA, CESC, COAD, KIRC, LUSC, READ, STAD, THCA, UCEC
COX6B2	125965	9	CESC, CHOL, ESCA, KIRP, LUAD, LUSC, READ, STAD, UCEC
PIGU	128869	9	BLCA, BRCA, COAD, ESCA, LIHC, LUAD, LUSC, READ, STAD
CMPK2	129607	9	BLCA, BRCA, CESC, ESCA, HNSC, LUSC, READ, STAD, UCEC
TMEM171	134285	9	BRCA, CESC, CHOL, ESCA, HNSC, LUAD, LUSC, READ, UCEC
MYO3B	140469	9	BRCA, COAD, ESCA, HNSC, LUAD, LUSC, STAD, THCA, UCEC
WDR66	144406	9	BLCA, CESC, CHOL, COAD, ESCA, HNSC, LUSC, STAD, UCEC
C1orf74	148304	9	BRCA, CESC, COAD, ESCA, HNSC, LIHC, LUAD, LUSC, UCEC
SLC35F3	148641	9	BLCA, CHOL, ESCA, KICH, LUAD, LUSC, PRAD, THCA, UCEC
RIMBP3C	150221	9	BRCA, CHOL, COAD, ESCA, HNSC, KIRC, LIHC, LUAD, THCA
ZNF114	163071	9	BLCA, CESC, ESCA, HNSC, KIRC, LUAD, LUSC, STAD, UCEC
CCDC138	165055	9	BRCA, CESC, COAD, ESCA, LUAD, LUSC, READ, STAD, UCEC
CDC20B	166979	9	BLCA, BRCA, CESC, CHOL, KICH, LUAD, LUSC, PRAD, UCEC
PSORS1C2	170680	9	BLCA, BRCA, CESC, CHOL, KIRC, KIRP, LUSC, READ, UCEC
KCNG3	170850	9	BRCA, CESC, CHOL, HNSC, LUAD, LUSC, PRAD, STAD, UCEC
METTL7B	196410	9	BLCA, CESC, ESCA, LUAD, LUSC, READ, STAD, THCA, UCEC
C3orf67	200844	9	BLCA, BRCA, COAD, KIRC, KIRP, LUAD, LUSC, READ, UCEC
LIPH	200879	9	BRCA, CESC, CHOL, ESCA, LIHC, LUAD, READ, THCA, UCEC
FBXO45	200933	9	BRCA, CESC, COAD, ESCA, HNSC, LUAD, LUSC, READ, UCEC
DLEU7	220107	9	BRCA, CESC, COAD, ESCA, KIRC, LUSC, READ, STAD, UCEC
GPR115	221393	9	BRCA, CHOL, COAD, KIRP, LUAD, LUSC, READ, STAD, THCA
PRR15	222171	9	BRCA, CHOL, ESCA, LIHC, LUAD, READ, STAD, THCA, UCEC
MMS22L	253714	9	CESC, CHOL, COAD, ESCA, HNSC, LIHC, LUSC, READ, STAD
TMEM151A	256472	9	BLCA, BRCA, CESC, CHOL, ESCA, KICH, KIRP, LIHC, READ
WDR72	256764	9	BLCA, BRCA, COAD, ESCA, LUAD, LUSC, READ, STAD, UCEC
FDCSP	260436	9	BRCA, CESC, CHOL, ESCA, KIRC, LUAD, LUSC, READ, STAD
B4GALNT3	283358	9	BRCA, CHOL, ESCA, KICH, LUAD, LUSC, READ, THCA, UCEC
TMEM145	284339	9	BLCA, BRCA, CHOL, ESCA, KICH, KIRC, LIHC, LUAD, UCEC
RIMKLA	284716	9	BRCA, CESC, CHOL, KIRC, KIRP, LUSC, PRAD, READ, UCEC
FBXO43	286151	9	BRCA, CESC, CHOL, ESCA, HNSC, LIHC, LUAD, LUSC, UCEC
ILDR1	286676	9	BRCA, CESC, CHOL, ESCA, LIHC, LUAD, STAD, THCA, UCEC
TMEM52	339456	9	BLCA, CESC, COAD, ESCA, LUAD, LUSC, PRAD, READ, UCEC
MCIDAS	345643	9	BRCA, CESC, CHOL, COAD, ESCA, LUAD, LUSC, READ, UCEC
SPATA12	353324	9	CHOL, COAD, ESCA, KIRP, LUAD, LUSC, READ, STAD, UCEC
USP41	373856	9	BLCA, BRCA, CESC, HNSC, LUAD, LUSC, PRAD, STAD, UCEC
C12orf75	387882	9	BLCA, CHOL, COAD, ESCA, HNSC, KICH, LIHC, STAD, UCEC
C6orf222	389384	9	BLCA, CESC, CHOL, COAD, KICH, LUAD, LUSC, PRAD, READ
IYD	389434	9	BLCA, BRCA, CESC, COAD, ESCA, LUAD, READ, STAD, UCEC
KNOP1	400506	9	BRCA, CHOL, COAD, ESCA, LUAD, LUSC, READ, STAD, UCEC
C4orf48	401115	9	BLCA, CHOL, ESCA, KIRP, LUAD, READ, STAD, THCA, UCEC
RAB19	401409	9	BRCA, CESC, CHOL, ESCA, LUAD, PRAD, READ, STAD, UCEC
C16orf74	404550	9	CESC, CHOL, ESCA, HNSC, KIRC, KIRP, LUAD, LUSC, UCEC
SYCE3	644186	9	BLCA, BRCA, CESC, KIRP, LUAD, LUSC, PRAD, THCA, UCEC
MUC5B	727897	9	BRCA, KIRC, KIRP, LIHC, LUAD, LUSC, READ, STAD, UCEC
RP11-1220K2.2	-	9	BLCA, CHOL, COAD, ESCA, KIRC, LIHC, LUSC, READ, STAD
RP11-126K1.2	-	9	BLCA, BRCA, CESC, COAD, ESCA, LIHC, LUAD, LUSC, UCEC
LPPR1	-	9	BLCA, CESC, COAD, ESCA, LIHC, LUAD, LUSC, PRAD, STAD
ADAM8	101	8	BLCA, BRCA, CESC, ESCA, HNSC, LUSC, STAD, UCEC
ADORA2B	136	8	CESC, CHOL, HNSC, KIRC, LUAD, LUSC, READ, STAD
FASLG	356	8	BRCA, CESC, ESCA, HNSC, KIRC, LUSC, STAD, UCEC
ASCL2	430	8	BRCA, CESC, COAD, ESCA, LUAD, READ, STAD, UCEC
CCND1	595	8	BRCA, COAD, ESCA, KIRC, LUAD, STAD, THCA, UCEC
C4BPA	722	8	COAD, ESCA, KIRC, KIRP, LUSC, READ, STAD, UCEC
CALR	811	8	BLCA, BRCA, CESC, COAD, LUAD, LUSC, PRAD, UCEC
RUNX3	864	8	CESC, ESCA, HNSC, KIRC, LUSC, READ, STAD, UCEC
CD3G	917	8	BRCA, CESC, ESCA, KIRC, LUAD, LUSC, STAD, UCEC
CD4	920	8	CESC, ESCA, KIRC, LUSC, READ, STAD, THCA, UCEC
CD5	921	8	BRCA, CESC, COAD, ESCA, KIRC, LUSC, READ, UCEC
CD27	939	8	BRCA, CESC, ESCA, KIRC, LUAD, LUSC, THCA, UCEC
CD68	968	8	ESCA, KIRC, KIRP, LUSC, READ, STAD, THCA, UCEC
CD74	972	8	CESC, ESCA, KIRC, LIHC, LUSC, STAD, THCA, UCEC
CD79A	973	8	BRCA, CESC, ESCA, LUAD, LUSC, READ, THCA, UCEC
CDH13	1012	8	CHOL, ESCA, HNSC, KIRC, LIHC, LUSC, STAD, THCA
CDK5	1020	8	BLCA, BRCA, CESC, COAD, LUAD, LUSC, READ, UCEC
CEACAM7	1087	8	BRCA, CHOL, KICH, LUAD, LUSC, READ, STAD, UCEC
CHML	1122	8	BRCA, CHOL, ESCA, LIHC, LUAD, LUSC, READ, STAD
CHRNB4	1143	8	BRCA, CESC, CHOL, ESCA, HNSC, LUAD, LUSC, THCA
CCR4	1233	8	BRCA, CESC, COAD, ESCA, KIRC, LUSC, STAD, UCEC
CCR5	1234	8	BRCA, CESC, ESCA, KIRC, KIRP, LUSC, THCA, UCEC
CSE1L	1434	8	BRCA, CESC, COAD, ESCA, LUSC, READ, STAD, UCEC
CSF2	1437	8	BLCA, CESC, CHOL, HNSC, LUAD, LUSC, STAD, THCA
CYBA	1535	8	CESC, CHOL, ESCA, KIRP, LUSC, READ, STAD, UCEC
CYBB	1536	8	CESC, ESCA, KIRC, LUSC, READ, STAD, THCA, UCEC
CYP24A1	1591	8	BRCA, CESC, CHOL, ESCA, HNSC, LUAD, LUSC, THCA
CYP26A1	1592	8	BLCA, CESC, HNSC, KICH, KIRC, KIRP, LUSC, UCEC
DCK	1633	8	CESC, CHOL, COAD, ESCA, LIHC, LUSC, READ, STAD
DHFR	1719	8	CESC, COAD, ESCA, LUAD, LUSC, READ, STAD, UCEC
SEPT1	1731	8	BRCA, CESC, COAD, HNSC, KIRC, LIHC, LUAD, LUSC
DLX2	1746	8	BLCA, BRCA, CESC, ESCA, HNSC, KIRC, LUSC, PRAD
DLX3	1747	8	BLCA, BRCA, CHOL, COAD, LUAD, LUSC, STAD, UCEC
DNMT1	1786	8	CESC, CHOL, COAD, ESCA, HNSC, LUSC, READ, UCEC
ARID3A	1820	8	BLCA, COAD, ESCA, LIHC, LUSC, READ, STAD, UCEC
DSC3	1825	8	CHOL, COAD, ESCA, HNSC, KIRP, LUAD, LUSC, THCA
EPYC	1833	8	BLCA, BRCA, CESC, HNSC, KIRC, LUSC, READ, UCEC
DTYMK	1841	8	BLCA, CESC, COAD, HNSC, LUAD, LUSC, READ, UCEC
EIF4EBP1	1978	8	BLCA, CESC, COAD, KIRC, LUAD, LUSC, READ, UCEC
EN1	2019	8	BLCA, BRCA, CESC, CHOL, HNSC, KIRC, KIRP, LUSC
ERBB2	2064	8	BLCA, BRCA, CESC, ESCA, LUAD, READ, STAD, UCEC
ERBB3	2065	8	BRCA, CESC, COAD, LUAD, PRAD, READ, THCA, UCEC
EREG	2069	8	COAD, KIRP, LIHC, LUAD, LUSC, READ, THCA, UCEC
F2RL1	2150	8	CESC, ESCA, LUAD, LUSC, PRAD, READ, THCA, UCEC
F5	2153	8	CESC, COAD, ESCA, LUAD, PRAD, STAD, THCA, UCEC
FABP5	2171	8	HNSC, KIRC, KIRP, LIHC, LUSC, PRAD, READ, UCEC
FAT1	2195	8	CESC, COAD, ESCA, HNSC, LIHC, LUAD, READ, STAD
FBN2	2201	8	BLCA, BRCA, ESCA, HNSC, LUAD, LUSC, THCA, UCEC
AFF2	2334	8	CHOL, HNSC, KIRC, KIRP, LIHC, LUSC, STAD, UCEC
FOLR1	2348	8	BLCA, CHOL, COAD, ESCA, LIHC, LUSC, READ, UCEC
FRK	2444	8	BRCA, CESC, ESCA, LUAD, LUSC, PRAD, READ, UCEC
FUT3	2525	8	BRCA, CHOL, LUAD, LUSC, READ, STAD, THCA, UCEC
GJB2	2706	8	BRCA, COAD, LUAD, LUSC, PRAD, READ, THCA, UCEC
GJB5	2709	8	CESC, CHOL, COAD, KIRP, LUAD, LUSC, THCA, UCEC
GPR39	2863	8	BRCA, CESC, ESCA, HNSC, LUAD, LUSC, READ, UCEC
GPX2	2877	8	CESC, COAD, ESCA, HNSC, LUAD, LUSC, READ, UCEC
GRM4	2914	8	BLCA, BRCA, COAD, ESCA, KIRC, LUAD, LUSC, THCA
PDIA3	2923	8	BLCA, BRCA, CESC, COAD, ESCA, LUAD, PRAD, UCEC
HIST1H1E	3008	8	BLCA, BRCA, CHOL, COAD, ESCA, LUAD, STAD, UCEC
HABP2	3026	8	BLCA, KIRC, LUAD, LUSC, PRAD, READ, STAD, UCEC
HAS3	3038	8	CESC, CHOL, COAD, HNSC, KIRP, LUAD, LUSC, UCEC
HLA-B	3106	8	CESC, ESCA, HNSC, KIRC, KIRP, LUSC, READ, THCA
HLA-DQA1	3117	8	BRCA, CESC, COAD, ESCA, KIRC, LUSC, STAD, THCA
HLA-DQA2	3118	8	BRCA, CESC, ESCA, KIRC, LUSC, STAD, THCA, UCEC
HLA-DRA	3122	8	CESC, COAD, ESCA, KIRC, LUSC, STAD, THCA, UCEC
FOXA1	3169	8	BRCA, CESC, ESCA, KIRP, LUAD, PRAD, THCA, UCEC
FOXA3	3171	8	BLCA, BRCA, CESC, COAD, ESCA, LUAD, READ, UCEC
HNF4G	3174	8	BRCA, CESC, ESCA, LUAD, PRAD, READ, STAD, UCEC
TLX1	3195	8	BLCA, BRCA, CESC, COAD, LIHC, LUSC, READ, STAD
HOXA1	3198	8	CESC, ESCA, HNSC, KIRP, LUAD, LUSC, READ, STAD
HOXA13	3209	8	CHOL, ESCA, HNSC, KICH, KIRC, KIRP, LIHC, STAD
HOXC8	3224	8	BLCA, CESC, CHOL, ESCA, HNSC, LUAD, LUSC, STAD
HOXC9	3225	8	BLCA, CESC, CHOL, ESCA, HNSC, LUAD, LUSC, STAD
HTR3A	3359	8	BRCA, CESC, CHOL, KICH, KIRP, LUAD, LUSC, UCEC
IL1B	3553	8	CESC, COAD, ESCA, HNSC, LUSC, READ, THCA, UCEC
INSM1	3642	8	BLCA, BRCA, CESC, COAD, HNSC, LUSC, PRAD, STAD
PDX1	3651	8	BLCA, CESC, COAD, HNSC, LIHC, LUSC, READ, STAD
ITGA3	3675	8	CESC, CHOL, ESCA, HNSC, KIRP, LIHC, LUSC, THCA
ITGB2	3689	8	CESC, KIRC, KIRP, LUSC, READ, STAD, THCA, UCEC
KAL1	3730	8	CHOL, COAD, ESCA, KICH, KIRC, STAD, THCA, UCEC
KCND2	3751	8	CHOL, ESCA, KICH, KIRC, KIRP, LUAD, LUSC, STAD
KCNF1	3754	8	BRCA, CESC, CHOL, HNSC, KIRC, LIHC, LUAD, STAD
KCNK1	3775	8	BRCA, CESC, COAD, ESCA, LUAD, LUSC, THCA, UCEC
KRT7	3855	8	BLCA, CESC, CHOL, COAD, ESCA, KICH, STAD, UCEC
KRT14	3861	8	BLCA, CHOL, COAD, ESCA, HNSC, LUAD, LUSC, UCEC
LAIR2	3904	8	BLCA, BRCA, CESC, HNSC, KIRC, LUAD, LUSC, STAD
LDHA	3939	8	CESC, COAD, KIRC, LUAD, LUSC, READ, STAD, UCEC
LGALS9	3965	8	CESC, CHOL, ESCA, KIRC, KIRP, LUSC, READ, UCEC
LOXL2	4017	8	CHOL, HNSC, KIRC, LIHC, LUAD, LUSC, READ, STAD
LYN	4067	8	CESC, COAD, ESCA, LUSC, READ, STAD, THCA, UCEC
MEP1A	4224	8	BLCA, CESC, KIRC, KIRP, LIHC, LUAD, LUSC, READ
MEST	4232	8	BLCA, CESC, COAD, ESCA, LUSC, READ, STAD, UCEC
MSR1	4481	8	BRCA, ESCA, KIRC, KIRP, LUSC, READ, STAD, THCA
MUC2	4583	8	BLCA, BRCA, CESC, ESCA, PRAD, READ, STAD, UCEC
MUC5AC	4586	8	BRCA, CHOL, COAD, ESCA, LUAD, LUSC, READ, UCEC
MYO1A	4640	8	CESC, CHOL, ESCA, KIRC, KIRP, LIHC, LUAD, READ
NRCAM	4897	8	BLCA, ESCA, HNSC, LIHC, LUSC, STAD, THCA, UCEC
ODC1	4953	8	COAD, ESCA, HNSC, LUAD, LUSC, PRAD, THCA, UCEC
OVOL1	5017	8	BRCA, CHOL, COAD, LUAD, LUSC, READ, STAD, UCEC
PAEP	5047	8	BLCA, BRCA, CHOL, HNSC, KIRC, KIRP, LUAD, STAD
PAX9	5083	8	BRCA, CHOL, COAD, KIRC, LUAD, LUSC, THCA, UCEC
PLAGL2	5326	8	CESC, COAD, ESCA, KICH, LUSC, READ, STAD, UCEC
PNOC	5368	8	BRCA, CESC, ESCA, LUAD, LUSC, READ, THCA, UCEC
PRKCG	5582	8	CHOL, COAD, ESCA, KIRP, LUSC, READ, STAD, UCEC
KLK6	5653	8	CHOL, COAD, LUAD, LUSC, READ, STAD, THCA, UCEC
PSMB2	5690	8	CESC, COAD, ESCA, HNSC, LUSC, READ, STAD, UCEC
PSMB8	5696	8	CESC, COAD, ESCA, KIRC, KIRP, READ, THCA, UCEC
PTHLH	5744	8	BLCA, CHOL, ESCA, HNSC, KIRC, LIHC, LUAD, LUSC
PTPRN	5798	8	BLCA, BRCA, HNSC, KIRC, KIRP, LUAD, LUSC, UCEC
RAB27B	5874	8	BRCA, CESC, CHOL, KICH, KIRP, LUAD, THCA, UCEC
REG1A	5967	8	CHOL, COAD, ESCA, KIRC, KIRP, LIHC, LUAD, READ
RFC2	5982	8	BLCA, BRCA, CESC, COAD, LUAD, LUSC, READ, UCEC
RFC5	5985	8	BLCA, CESC, COAD, ESCA, HNSC, LUAD, LUSC, READ
RLN2	6019	8	BLCA, BRCA, CHOL, COAD, PRAD, STAD, THCA, UCEC
ROS1	6098	8	BLCA, BRCA, CESC, ESCA, HNSC, LIHC, LUSC, STAD
RPN2	6185	8	BRCA, CESC, COAD, ESCA, LUAD, READ, STAD, UCEC
CCL5	6352	8	BRCA, CESC, ESCA, HNSC, KIRC, LUSC, STAD, UCEC
CCL8	6355	8	CESC, ESCA, LIHC, LUAD, LUSC, READ, STAD, UCEC
SELL	6402	8	BLCA, BRCA, CESC, ESCA, HNSC, LUSC, STAD, UCEC
SCG5	6447	8	BLCA, HNSC, KIRC, KIRP, LUAD, LUSC, THCA, UCEC
SLC12A2	6558	8	CHOL, COAD, ESCA, KICH, LUAD, PRAD, READ, STAD
SNRPF	6636	8	BLCA, CESC, COAD, ESCA, LUSC, READ, STAD, UCEC
SPINT1	6692	8	BLCA, BRCA, CESC, CHOL, LIHC, LUAD, THCA, UCEC
SPN	6693	8	BRCA, CESC, ESCA, KIRC, LUSC, READ, STAD, THCA
SQLE	6713	8	BLCA, BRCA, COAD, HNSC, LIHC, LUSC, READ, UCEC
SRPK1	6732	8	BRCA, COAD, ESCA, LUAD, LUSC, READ, STAD, UCEC
TGFBI	7045	8	CESC, COAD, ESCA, HNSC, KIRC, KIRP, LUSC, READ
TGM3	7053	8	BRCA, CHOL, COAD, KIRP, LIHC, LUSC, PRAD, UCEC
TNFAIP6	7130	8	CHOL, HNSC, KIRC, KIRP, LIHC, LUSC, READ, UCEC
TPD52	7163	8	BRCA, CESC, COAD, ESCA, LUAD, PRAD, STAD, UCEC
TPM3	7170	8	BLCA, BRCA, CESC, COAD, ESCA, LUSC, READ, UCEC
TYROBP	7305	8	CESC, ESCA, KIRC, KIRP, LUSC, STAD, THCA, UCEC
SLC35A2	7355	8	BLCA, BRCA, CESC, COAD, LUAD, LUSC, READ, UCEC
UGT8	7368	8	CESC, CHOL, COAD, ESCA, LUAD, LUSC, READ, UCEC
VRK1	7443	8	CESC, COAD, HNSC, LIHC, LUAD, LUSC, READ, UCEC
WARS	7453	8	BLCA, CESC, ESCA, HNSC, LUSC, STAD, THCA, UCEC
XRCC4	7518	8	CESC, COAD, ESCA, LUAD, LUSC, READ, STAD, UCEC
ZIC1	7545	8	BLCA, BRCA, CESC, ESCA, HNSC, KIRP, LUSC, UCEC
SLC30A3	7781	8	BLCA, CHOL, ESCA, HNSC, LIHC, LUSC, STAD, THCA
MALL	7851	8	CHOL, KIRC, LIHC, LUAD, LUSC, READ, THCA, UCEC
SCG2	7857	8	BRCA, CHOL, HNSC, KIRC, KIRP, LIHC, LUAD, LUSC
YEATS4	8089	8	BLCA, CESC, COAD, ESCA, LUAD, LUSC, READ, UCEC
TKTL1	8277	8	BLCA, CESC, ESCA, HNSC, LUAD, LUSC, READ, STAD
HIST1H2BO	8348	8	BLCA, BRCA, CESC, CHOL, HNSC, LUSC, STAD, UCEC
HIST1H3G	8350	8	BLCA, BRCA, CESC, ESCA, HNSC, LUSC, STAD, UCEC
PLA2G10	8399	8	BRCA, CESC, CHOL, ESCA, LUAD, LUSC, READ, UCEC
TAGLN2	8407	8	BLCA, CESC, CHOL, COAD, LIHC, LUSC, READ, UCEC
APOL1	8542	8	CESC, ESCA, HNSC, KIRC, KIRP, LUSC, STAD, UCEC
LGR5	8549	8	BLCA, COAD, ESCA, LIHC, LUSC, READ, STAD, UCEC
AKR1C3	8644	8	CESC, ESCA, HNSC, LIHC, LUAD, LUSC, READ, UCEC
CDK5R2	8941	8	BLCA, CHOL, ESCA, HNSC, KIRC, KIRP, LUSC, PRAD
GPRC5A	9052	8	BRCA, CHOL, COAD, ESCA, LUSC, READ, STAD, UCEC
MAP7	9053	8	BRCA, CESC, COAD, ESCA, LUAD, PRAD, READ, UCEC
CLDN6	9074	8	BLCA, CESC, CHOL, HNSC, LUAD, LUSC, THCA, UCEC
KRT75	9119	8	BLCA, BRCA, CESC, ESCA, HNSC, LUSC, PRAD, READ
GPR56	9289	8	CESC, CHOL, COAD, ESCA, KICH, LIHC, READ, UCEC
LHX2	9355	8	BLCA, BRCA, CESC, HNSC, KIRC, KIRP, LUSC, STAD
LIPG	9388	8	BLCA, CESC, COAD, ESCA, HNSC, READ, STAD, UCEC
CELSR1	9620	8	BRCA, CESC, CHOL, COAD, ESCA, HNSC, LUSC, UCEC
KNTC1	9735	8	BLCA, CESC, CHOL, ESCA, KICH, LUSC, READ, STAD
XYLB	9942	8	BRCA, COAD, ESCA, LUAD, LUSC, PRAD, READ, STAD
AMMECR1	9949	8	BRCA, CESC, COAD, ESCA, LUSC, READ, STAD, UCEC
ZBTB33	10009	8	CESC, COAD, ESCA, LUSC, READ, STAD, THCA, UCEC
SLC25A15	10166	8	BRCA, COAD, ESCA, LUAD, LUSC, PRAD, READ, UCEC
DHRS9	10170	8	BLCA, KIRC, KIRP, LUAD, LUSC, READ, THCA, UCEC
ALG3	10195	8	BLCA, CESC, COAD, ESCA, LUSC, READ, STAD, UCEC
CCNO	10309	8	BRCA, CESC, CHOL, COAD, ESCA, LIHC, LUAD, UCEC
TOMM40	10452	8	BLCA, CESC, COAD, KICH, LUSC, READ, STAD, UCEC
C1orf61	10485	8	BLCA, CESC, ESCA, KIRP, LIHC, LUAD, LUSC, STAD
PRDX4	10549	8	BLCA, COAD, KIRC, LUAD, LUSC, PRAD, READ, UCEC
SPINT2	10653	8	BLCA, BRCA, CESC, CHOL, COAD, LUAD, LUSC, UCEC
DMRT2	10655	8	BLCA, CESC, CHOL, ESCA, KICH, LUSC, READ, UCEC
CSPG5	10675	8	BLCA, BRCA, CESC, KICH, LIHC, LUSC, PRAD, UCEC
RUNDC3A	10900	8	BLCA, BRCA, CHOL, HNSC, KICH, KIRP, LUAD, UCEC
IL24	11009	8	BRCA, CESC, COAD, ESCA, HNSC, LUSC, READ, STAD
TMSB15A	11013	8	BLCA, BRCA, CHOL, COAD, ESCA, HNSC, PRAD, UCEC
HHLA2	11148	8	BLCA, CESC, ESCA, KIRC, KIRP, LUAD, LUSC, READ
DKK1	22943	8	CHOL, COAD, ESCA, HNSC, LIHC, LUAD, STAD, UCEC
MAST1	22983	8	BLCA, BRCA, CESC, KICH, KIRP, LUAD, LUSC, UCEC
TTC39A	22996	8	BRCA, CHOL, COAD, KIRP, LIHC, LUAD, THCA, UCEC
UNC13A	23025	8	BRCA, CHOL, ESCA, HNSC, KICH, LIHC, LUAD, UCEC
SULF1	23213	8	BRCA, CHOL, ESCA, HNSC, KIRC, LIHC, LUAD, STAD
ATP11A	23250	8	CHOL, COAD, ESCA, KIRC, LUSC, READ, STAD, THCA
LILRA4	23547	8	BRCA, CESC, KICH, KIRC, KIRP, LUAD, LUSC, STAD
SLC24A2	25769	8	BLCA, BRCA, HNSC, KICH, LUAD, LUSC, PRAD, READ
QPCT	25797	8	BRCA, ESCA, KIRP, LIHC, LUAD, READ, STAD, THCA
VAX2	25806	8	BLCA, CHOL, ESCA, HNSC, KICH, LUSC, STAD, UCEC
SULT4A1	25830	8	BLCA, KICH, KIRP, LIHC, LUAD, LUSC, THCA, UCEC
OSBPL3	26031	8	CHOL, COAD, ESCA, LIHC, LUSC, READ, STAD, UCEC
CABYR	26256	8	BRCA, CHOL, ESCA, KIRP, LIHC, LUAD, LUSC, UCEC
PABPC1	26986	8	COAD, ESCA, LIHC, LUAD, LUSC, PRAD, READ, STAD
EIF2AK1	27102	8	BLCA, BRCA, COAD, ESCA, LUAD, PRAD, READ, UCEC
SIT1	27240	8	BRCA, CESC, ESCA, KIRC, LUAD, LUSC, READ, UCEC
TMEM97	27346	8	BRCA, CESC, COAD, ESCA, LUSC, PRAD, READ, UCEC
CYP2S1	29785	8	BRCA, CESC, COAD, ESCA, LUSC, READ, THCA, UCEC
NTM	50863	8	CHOL, HNSC, KIRC, LIHC, LUSC, READ, THCA, UCEC
LACTB2	51110	8	CESC, COAD, ESCA, LUAD, LUSC, READ, STAD, UCEC
FAM203A	51236	8	BLCA, BRCA, COAD, ESCA, LUAD, READ, STAD, UCEC
MZB1	51237	8	BRCA, CESC, ESCA, KIRC, LUAD, LUSC, THCA, UCEC
GOLM1	51280	8	BRCA, CHOL, ESCA, KICH, LIHC, LUAD, PRAD, UCEC
TLR7	51284	8	BRCA, CESC, ESCA, KIRC, LIHC, STAD, THCA, UCEC
TNFRSF12A	51330	8	CESC, COAD, ESCA, HNSC, KIRP, LUSC, THCA, UCEC
ATP8A2	51761	8	BRCA, CESC, CHOL, HNSC, LIHC, LUSC, PRAD, THCA
GALNT7	51809	8	BRCA, CESC, CHOL, ESCA, LUAD, PRAD, THCA, UCEC
KRT20	54474	8	BLCA, CESC, CHOL, ESCA, KIRP, LUSC, PRAD, READ
EXOSC4	54512	8	BLCA, BRCA, CESC, COAD, LUAD, LUSC, READ, UCEC
SLC6A20	54716	8	COAD, ESCA, KIRP, LUSC, READ, STAD, THCA, UCEC
BSPRY	54836	8	BRCA, CESC, CHOL, COAD, LIHC, LUAD, READ, UCEC
RNF43	54894	8	BRCA, CESC, COAD, ESCA, LUAD, READ, STAD, UCEC
ELOVL2	54898	8	BRCA, ESCA, KIRC, KIRP, LIHC, LUAD, PRAD, STAD
RHBDL2	54933	8	BRCA, CESC, CHOL, KIRP, LUAD, LUSC, READ, UCEC
CLN6	54982	8	BLCA, CESC, COAD, ESCA, KICH, READ, STAD, UCEC
MOCOS	55034	8	CESC, COAD, ESCA, LUAD, LUSC, STAD, THCA, UCEC
LRRC8D	55144	8	CESC, ESCA, LUAD, LUSC, PRAD, READ, STAD, UCEC
STRBP	55342	8	BRCA, CESC, COAD, KICH, LUAD, LUSC, READ, UCEC
CDCA7L	55536	8	CESC, CHOL, COAD, KIRC, LUAD, LUSC, READ, UCEC
MREG	55686	8	BRCA, CESC, COAD, LUAD, LUSC, READ, THCA, UCEC
CEP72	55722	8	BLCA, CESC, COAD, ESCA, LUAD, LUSC, READ, STAD
ZFP64	55734	8	COAD, ESCA, HNSC, KICH, LUAD, LUSC, READ, STAD
NXT2	55916	8	CESC, COAD, ESCA, LUAD, LUSC, READ, STAD, UCEC
PCDHA1	56147	8	BLCA, BRCA, LIHC, LUAD, LUSC, PRAD, THCA, UCEC
KCNK13	56659	8	BLCA, BRCA, CESC, ESCA, LIHC, LUSC, STAD, UCEC
JPH1	56704	8	BRCA, CHOL, COAD, ESCA, KICH, READ, STAD, THCA
EXOSC5	56915	8	CESC, COAD, KIRC, LUAD, LUSC, READ, THCA, UCEC
LHX9	56956	8	BLCA, CESC, HNSC, KICH, KIRP, LIHC, LUSC, UCEC
ENTPD7	57089	8	BRCA, CESC, COAD, ESCA, HNSC, LUAD, LUSC, UCEC
KIAA1244	57221	8	BRCA, CESC, CHOL, COAD, ESCA, LIHC, PRAD, UCEC
S100A14	57402	8	BRCA, CHOL, LIHC, LUAD, LUSC, READ, THCA, UCEC
ALOXE3	59344	8	BLCA, BRCA, CHOL, ESCA, KIRP, LUAD, LUSC, THCA
NPFFR1	64106	8	CHOL, COAD, ESCA, KIRC, READ, STAD, THCA, UCEC
PDIA2	64714	8	BLCA, CHOL, HNSC, KIRP, LIHC, LUAD, PRAD, UCEC
MRPL14	64928	8	BLCA, BRCA, CESC, COAD, LUSC, READ, THCA, UCEC
GALNT14	79623	8	BLCA, BRCA, CESC, HNSC, KIRC, LUAD, LUSC, UCEC
SUV39H2	79723	8	BRCA, CESC, COAD, ESCA, LUAD, READ, STAD, UCEC
LRRC31	79782	8	BRCA, CESC, ESCA, KICH, LUAD, PRAD, READ, UCEC
MYH14	79784	8	CESC, ESCA, KICH, LUSC, READ, STAD, THCA, UCEC
EPHX3	79852	8	BRCA, CESC, CHOL, COAD, LUAD, LUSC, THCA, UCEC
TMC7	79905	8	CESC, CHOL, COAD, ESCA, HNSC, LIHC, READ, STAD
PIF1	80119	8	BLCA, BRCA, CESC, CHOL, HNSC, LIHC, LUSC, UCEC
RAB11FIP1	80223	8	BRCA, CHOL, COAD, LUSC, READ, STAD, THCA, UCEC
SP6	80320	8	BRCA, CESC, CHOL, COAD, LIHC, READ, STAD, UCEC
DCSTAMP	81501	8	BLCA, CESC, HNSC, KIRC, KIRP, LUSC, STAD, THCA
ACTL8	81569	8	BLCA, BRCA, CESC, COAD, HNSC, LUSC, STAD, UCEC
TMEM163	81615	8	CHOL, ESCA, KIRP, LIHC, LUSC, READ, THCA, UCEC
BCL2L12	83596	8	BLCA, CESC, COAD, HNSC, LUAD, LUSC, READ, UCEC
ESPN	83715	8	BLCA, BRCA, ESCA, LUAD, READ, STAD, THCA, UCEC
REG4	83998	8	BLCA, CESC, COAD, ESCA, LIHC, PRAD, READ, STAD
TMPRSS13	84000	8	CESC, CHOL, COAD, LUAD, LUSC, READ, STAD, UCEC
B3GNT5	84002	8	CESC, CHOL, ESCA, KIRC, LIHC, LUSC, READ, UCEC
CCDC135	84229	8	BLCA, BRCA, CHOL, KIRP, LIHC, LUSC, PRAD, UCEC
ZNF469	84627	8	BRCA, CHOL, COAD, ESCA, HNSC, KIRC, STAD, THCA
TTBK1	84630	8	BRCA, CESC, ESCA, HNSC, LUAD, READ, STAD, UCEC
SLC9A7	84679	8	BLCA, CESC, COAD, ESCA, LUAD, PRAD, THCA, UCEC
LINGO1	84894	8	BRCA, CHOL, ESCA, KIRC, LIHC, LUAD, LUSC, STAD
FAM222A	84915	8	BRCA, CESC, COAD, ESCA, LIHC, PRAD, READ, UCEC
UBASH3B	84959	8	CESC, CHOL, ESCA, HNSC, KIRP, LUSC, STAD, UCEC
EPT1	85465	8	BRCA, COAD, ESCA, LUAD, LUSC, READ, STAD, UCEC
LBX2	85474	8	BLCA, CESC, ESCA, KIRP, LUAD, LUSC, READ, UCEC
TRIM15	89870	8	BLCA, CESC, ESCA, HNSC, LUSC, READ, STAD, UCEC
SLAMF9	89886	8	BLCA, CESC, HNSC, KIRP, LUAD, LUSC, READ, STAD
SYT8	90019	8	CESC, CHOL, COAD, KIRC, KIRP, LIHC, STAD, UCEC
HS6ST2	90161	8	BRCA, CESC, CHOL, COAD, LUAD, LUSC, READ, THCA
ZNF468	90333	8	BRCA, CHOL, COAD, ESCA, LIHC, LUAD, STAD, UCEC
CREB3L1	90993	8	BRCA, CHOL, COAD, ESCA, KICH, LIHC, LUAD, PRAD
RSAD2	91543	8	BLCA, BRCA, ESCA, HNSC, LUSC, READ, THCA, UCEC
CHMP4C	92421	8	BRCA, CESC, CHOL, COAD, LUAD, PRAD, READ, UCEC
FOXQ1	94234	8	CESC, CHOL, COAD, ESCA, LUAD, READ, THCA, UCEC
AHNAK2	113146	8	CHOL, HNSC, KICH, KIRC, KIRP, LUAD, LUSC, THCA
SLC52A3	113278	8	BRCA, CESC, CHOL, ESCA, LIHC, LUAD, STAD, UCEC
CSMD2	114784	8	BRCA, CHOL, ESCA, HNSC, LIHC, LUAD, STAD, UCEC
TMEM200A	114801	8	CHOL, COAD, ESCA, KIRC, LIHC, LUSC, READ, STAD
C1QTNF6	114904	8	BLCA, BRCA, ESCA, HNSC, KIRC, KIRP, LUAD, LUSC
MB21D1	115004	8	CESC, CHOL, COAD, ESCA, HNSC, KIRC, LUSC, STAD
FCRL3	115352	8	BRCA, CESC, ESCA, HNSC, KIRC, LUSC, STAD, UCEC
BATF2	116071	8	BRCA, CESC, COAD, ESCA, HNSC, READ, STAD, UCEC
IL22RA2	116379	8	BLCA, CESC, CHOL, ESCA, HNSC, LUAD, LUSC, STAD
RAB3IP	117177	8	BLCA, BRCA, CESC, CHOL, COAD, ESCA, PRAD, UCEC
PIK3AP1	118788	8	CESC, COAD, ESCA, LUSC, PRAD, READ, STAD, UCEC
JSRP1	126306	8	CESC, COAD, ESCA, KIRP, LUAD, LUSC, READ, UCEC
GOLT1A	127845	8	BRCA, CESC, COAD, ESCA, LUAD, READ, THCA, UCEC
SPATA17	128153	8	BLCA, BRCA, CHOL, COAD, ESCA, PRAD, STAD, UCEC
TSACC	128229	8	BLCA, BRCA, CESC, ESCA, LIHC, LUAD, STAD, UCEC
NKAIN4	128414	8	BLCA, CHOL, HNSC, LUAD, LUSC, READ, THCA, UCEC
AP1S3	130340	8	BRCA, CESC, CHOL, COAD, ESCA, LUAD, STAD, UCEC
CCDC58	131076	8	BLCA, CESC, COAD, ESCA, LUAD, LUSC, READ, UCEC
WBSCR28	135886	8	BLCA, BRCA, CESC, CHOL, HNSC, KIRP, LUSC, UCEC
SLC47A2	146802	8	BLCA, CESC, ESCA, HNSC, LUAD, LUSC, THCA, UCEC
KLC3	147700	8	BLCA, CHOL, COAD, LIHC, LUAD, LUSC, THCA, UCEC
FAM84A	151354	8	BRCA, CESC, CHOL, COAD, READ, STAD, THCA, UCEC
DTX3L	151636	8	BRCA, CESC, ESCA, HNSC, KICH, LUSC, STAD, UCEC
MARVELD2	153562	8	BRCA, CESC, COAD, ESCA, LUAD, PRAD, READ, UCEC
ABCA13	154664	8	BRCA, CESC, COAD, ESCA, LUSC, READ, STAD, UCEC
RASEF	158158	8	BRCA, CESC, CHOL, COAD, ESCA, LIHC, LUAD, UCEC
C9orf84	158401	8	BLCA, BRCA, CESC, ESCA, HNSC, KICH, LUAD, LUSC
LRRN4	164312	8	BLCA, BRCA, CHOL, HNSC, KIRP, LUSC, STAD, UCEC
ARX	170302	8	BLCA, BRCA, CESC, KIRC, KIRP, LUAD, PRAD, THCA
RHOV	171177	8	CESC, CHOL, COAD, LIHC, LUAD, LUSC, THCA, UCEC
NLRP7	199713	8	BLCA, BRCA, CESC, HNSC, KIRC, LUAD, LUSC, STAD
KRTCAP3	200634	8	BRCA, CESC, CHOL, COAD, ESCA, LUAD, READ, UCEC
SLC39A11	201266	8	BLCA, BRCA, CESC, COAD, LUAD, LUSC, READ, UCEC
ENKUR	219670	8	BLCA, BRCA, ESCA, KIRC, LUSC, PRAD, READ, UCEC
FAM83B	222584	8	BRCA, CHOL, ESCA, LUAD, LUSC, READ, STAD, UCEC
ZNRF2	223082	8	BRCA, CESC, ESCA, LUAD, LUSC, READ, THCA, UCEC
ATP6V0D2	245972	8	BLCA, BRCA, CESC, ESCA, KICH, LIHC, STAD, THCA
CNIH2	254263	8	BLCA, BRCA, CESC, CHOL, ESCA, HNSC, LUSC, UCEC
GSDMA	284110	8	COAD, ESCA, LUAD, LUSC, PRAD, READ, STAD, THCA
CXCL17	284340	8	BRCA, CESC, KIRP, LIHC, LUAD, LUSC, THCA, UCEC
C1QL4	338761	8	BLCA, CHOL, HNSC, KIRC, KIRP, LUSC, THCA, UCEC
LIPM	340654	8	BRCA, CESC, CHOL, COAD, LUAD, LUSC, PRAD, READ
VWA2	340706	8	BRCA, CHOL, COAD, ESCA, LUAD, READ, THCA, UCEC
NEK5	341676	8	BRCA, CHOL, COAD, ESCA, PRAD, READ, STAD, UCEC
NANOS3	342977	8	BLCA, CHOL, COAD, ESCA, READ, STAD, THCA, UCEC
SOWAHB	345079	8	BRCA, CESC, LUAD, LUSC, PRAD, READ, THCA, UCEC
IGFBPL1	347252	8	BRCA, CESC, ESCA, HNSC, LUAD, LUSC, STAD, UCEC
FAM159A	348378	8	BRCA, CESC, CHOL, ESCA, KIRC, KIRP, LIHC, STAD
GPR141	353345	8	BRCA, ESCA, HNSC, KIRC, LUSC, STAD, THCA, UCEC
C19orf45	374877	8	BLCA, BRCA, CESC, COAD, PRAD, READ, STAD, UCEC
C5orf34	375444	8	CESC, CHOL, COAD, ESCA, LIHC, LUAD, STAD, UCEC
ENTPD8	377841	8	BLCA, BRCA, CESC, ESCA, LUAD, READ, THCA, UCEC
NHLRC1	378884	8	BRCA, CESC, ESCA, LUAD, LUSC, PRAD, STAD, UCEC
TMEM238	388564	8	BLCA, BRCA, CESC, ESCA, PRAD, READ, STAD, UCEC
C5orf46	389336	8	BLCA, BRCA, CHOL, KIRC, KIRP, LIHC, LUAD, LUSC
DUOXA2	405753	8	CESC, CHOL, COAD, ESCA, KICH, LIHC, LUAD, READ
MZT1	440145	8	CESC, COAD, ESCA, LUAD, LUSC, READ, STAD, UCEC
ZYG11A	440590	8	BRCA, CESC, ESCA, HNSC, LUAD, PRAD, STAD, UCEC
C6orf99	100130967	8	BLCA, BRCA, CESC, COAD, LUAD, LUSC, READ, UCEC
C2CD4D	100191040	8	BRCA, CESC, CHOL, COAD, ESCA, LUAD, STAD, UCEC
IGLL5	100423062	8	CESC, ESCA, KIRC, LUAD, LUSC, READ, THCA, UCEC
MTRNR2L12	100463486	8	CESC, COAD, ESCA, KICH, LUAD, STAD, THCA, UCEC
GABRQ	-	8	BLCA, BRCA, ESCA, HNSC, KIRC, LIHC, LUSC, THCA
AC008964.1	-	8	BRCA, CESC, ESCA, HNSC, KIRC, LUSC, STAD, UCEC
RP11-293I14.2	-	8	BRCA, CESC, COAD, LIHC, LUAD, LUSC, PRAD, READ
RP11-73M18.2	-	8	CESC, COAD, LIHC, LUAD, LUSC, PRAD, THCA, UCEC
C16orf98	-	8	BRCA, CHOL, ESCA, HNSC, KIRP, LIHC, LUSC, STAD
ABCA4	24	7	BLCA, CESC, ESCA, HNSC, LUAD, LUSC, UCEC
ADK	132	7	CESC, COAD, LUAD, LUSC, READ, THCA, UCEC
ALDH3A1	218	7	CESC, COAD, LIHC, LUAD, LUSC, READ, UCEC
ALDH3B2	222	7	CHOL, COAD, LUAD, LUSC, PRAD, THCA, UCEC
ALPPL2	251	7	BLCA, CESC, COAD, HNSC, LUAD, STAD, UCEC
AMBP	259	7	BLCA, COAD, ESCA, LUAD, LUSC, READ, UCEC
AMH	268	7	BLCA, CHOL, ESCA, KICH, KIRP, STAD, UCEC
ANK1	286	7	CESC, CHOL, ESCA, KIRC, KIRP, STAD, UCEC
APOC4-APOC2	344	7	BLCA, BRCA, CESC, HNSC, KIRC, KIRP, UCEC
BAK1	578	7	BRCA, CESC, CHOL, HNSC, LUSC, READ, UCEC
HCN2	610	7	BRCA, CHOL, KICH, LIHC, LUAD, THCA, UCEC
BNC1	646	7	CESC, ESCA, HNSC, KICH, KIRP, LUSC, THCA
BMP7	655	7	BRCA, CHOL, COAD, ESCA, LUSC, READ, UCEC
KLF5	688	7	CESC, CHOL, LUAD, LUSC, READ, STAD, UCEC
C1QC	714	7	CESC, KIRC, KIRP, LUSC, STAD, THCA, UCEC
CA12	771	7	BRCA, KICH, LIHC, LUAD, LUSC, READ, THCA
CACNA1D	776	7	BRCA, CHOL, COAD, ESCA, KICH, PRAD, STAD
CALB2	794	7	CHOL, KIRP, LUSC, READ, STAD, THCA, UCEC
CASP5	838	7	BLCA, CESC, HNSC, KIRC, LUSC, READ, STAD
RUNX1	861	7	CESC, COAD, ESCA, KIRC, STAD, THCA, UCEC
CD3D	915	7	BRCA, CESC, ESCA, KIRC, LIHC, LUSC, UCEC
CDS1	1040	7	BRCA, CESC, CHOL, LIHC, PRAD, READ, UCEC
CDX1	1044	7	BLCA, CHOL, ESCA, HNSC, LUSC, READ, STAD
CDX2	1045	7	BLCA, CESC, CHOL, ESCA, HNSC, READ, STAD
CHGB	1114	7	BRCA, CHOL, ESCA, LIHC, LUAD, STAD, THCA
CCR1	1230	7	CESC, KIRC, LUSC, READ, STAD, THCA, UCEC
CNR2	1269	7	BRCA, CESC, ESCA, HNSC, LUAD, LUSC, STAD
COL5A2	1290	7	BRCA, ESCA, HNSC, KIRC, LIHC, LUSC, READ
COL9A2	1298	7	CESC, CHOL, ESCA, LIHC, LUAD, PRAD, UCEC
CP	1356	7	BRCA, ESCA, KIRC, LUAD, LUSC, STAD, UCEC
CPS1	1373	7	COAD, ESCA, LUAD, LUSC, PRAD, READ, STAD
SLC25A10	1468	7	BLCA, CESC, COAD, LUAD, PRAD, READ, UCEC
CST4	1472	7	BLCA, BRCA, CESC, CHOL, KIRP, STAD, THCA
CXADR	1525	7	BRCA, CESC, COAD, ESCA, LUAD, THCA, UCEC
AKR1C1	1645	7	CESC, ESCA, HNSC, KIRP, LUAD, LUSC, UCEC
AKR1C2	1646	7	CESC, ESCA, HNSC, KIRP, LUAD, LUSC, UCEC
TIMM8A	1678	7	CESC, COAD, LUAD, LUSC, READ, STAD, UCEC
COCH	1690	7	BLCA, ESCA, KICH, LIHC, LUAD, STAD, UCEC
DPP4	1803	7	COAD, ESCA, LIHC, LUAD, STAD, THCA, UCEC
E2F3	1871	7	CESC, COAD, ESCA, LUSC, READ, STAD, UCEC
EPHB3	2049	7	CHOL, COAD, LUAD, LUSC, READ, THCA, UCEC
F2RL2	2151	7	BRCA, ESCA, LUAD, LUSC, READ, STAD, THCA
FAT2	2196	7	CESC, CHOL, HNSC, LUAD, LUSC, THCA, UCEC
FGB	2244	7	BRCA, ESCA, KIRC, LUAD, LUSC, READ, UCEC
FGFR4	2264	7	BRCA, COAD, ESCA, HNSC, READ, STAD, UCEC
FOXD1	2297	7	BLCA, CESC, ESCA, HNSC, LUSC, PRAD, STAD
FUT7	2529	7	BRCA, CESC, COAD, KIRC, LUSC, READ, UCEC
FUT8	2530	7	BRCA, COAD, ESCA, KIRP, LUAD, LUSC, READ
FYB	2533	7	BRCA, CESC, ESCA, HNSC, KIRC, LUSC, STAD
GALE	2582	7	BRCA, CESC, COAD, LUAD, READ, THCA, UCEC
CERS1	2657	7	CHOL, KICH, KIRP, LIHC, PRAD, THCA, UCEC
GJB1	2705	7	BRCA, COAD, ESCA, LUAD, PRAD, READ, UCEC
GLA	2717	7	BRCA, CESC, COAD, ESCA, LIHC, LUSC, READ
GLDC	2731	7	BRCA, CESC, LUAD, LUSC, PRAD, STAD, UCEC
GM2A	2760	7	CESC, HNSC, KIRC, KIRP, LIHC, LUSC, THCA
GNG4	2786	7	BLCA, BRCA, CHOL, COAD, LIHC, LUAD, STAD
GPR35	2859	7	CHOL, COAD, ESCA, LIHC, LUAD, READ, STAD
CXCL3	2921	7	CESC, COAD, ESCA, LUSC, READ, STAD, UCEC
GZMH	2999	7	CESC, COAD, ESCA, KIRC, LUSC, STAD, UCEC
HLA-DQB1	3119	7	COAD, ESCA, KIRC, LUSC, STAD, THCA, UCEC
HMGB2	3148	7	BLCA, CESC, COAD, LIHC, LUSC, READ, UCEC
FOXA2	3170	7	BLCA, COAD, ESCA, HNSC, LUSC, READ, UCEC
HOXB8	3218	7	CHOL, COAD, ESCA, HNSC, LUAD, READ, UCEC
HOXD1	3231	7	CESC, CHOL, ESCA, HNSC, LUAD, THCA, UCEC
HPN	3249	7	BRCA, COAD, ESCA, LUAD, PRAD, THCA, UCEC
HRH1	3269	7	CHOL, KIRC, KIRP, LIHC, READ, STAD, THCA
ICAM1	3383	7	CESC, ESCA, HNSC, KIRC, LUSC, STAD, THCA
IFIT2	3433	7	BRCA, ESCA, HNSC, LUSC, STAD, THCA, UCEC
IFNG	3458	7	BLCA, BRCA, CESC, HNSC, KIRC, LUSC, STAD
IGFBP3	3486	7	BLCA, ESCA, HNSC, KIRC, LUAD, LUSC, STAD
IL11	3589	7	BRCA, CESC, CHOL, COAD, ESCA, HNSC, READ
IL18	3606	7	BRCA, CHOL, KICH, LUSC, READ, THCA, UCEC
JUP	3728	7	COAD, ESCA, LUAD, LUSC, READ, STAD, UCEC
KCNJ6	3763	7	BLCA, BRCA, CHOL, ESCA, HNSC, LUAD, UCEC
KCNN4	3783	7	CHOL, COAD, ESCA, KIRP, LUAD, THCA, UCEC
KCNQ1	3784	7	CHOL, COAD, ESCA, KICH, LIHC, READ, UCEC
KIR2DL4	3805	7	CESC, ESCA, HNSC, KICH, KIRC, LUSC, STAD
LAMA3	3909	7	CHOL, COAD, ESCA, HNSC, KIRP, LIHC, LUSC
LBP	3929	7	BLCA, ESCA, KIRC, LUAD, LUSC, STAD, UCEC
LCP1	3936	7	BRCA, CESC, ESCA, KIRC, STAD, THCA, UCEC
LGALS3BP	3959	7	COAD, ESCA, LUAD, LUSC, READ, STAD, UCEC
LGALS4	3960	7	CESC, ESCA, KIRC, LIHC, LUAD, READ, STAD
LOX	4015	7	CESC, CHOL, ESCA, HNSC, KIRC, LUSC, STAD
LRP4	4038	7	COAD, ESCA, LIHC, LUSC, READ, THCA, UCEC
CD180	4064	7	CESC, ESCA, KIRC, KIRP, LUSC, STAD, UCEC
LY75	4065	7	CESC, COAD, ESCA, LUSC, READ, STAD, UCEC
TACSTD2	4070	7	CESC, CHOL, COAD, LUAD, LUSC, THCA, UCEC
MAT1A	4143	7	BRCA, COAD, ESCA, LUSC, READ, STAD, UCEC
CHST6	4166	7	BRCA, CHOL, LUAD, LUSC, STAD, THCA, UCEC
MGAT3	4248	7	CHOL, ESCA, KIRC, LIHC, LUSC, READ, THCA
MMP3	4314	7	CESC, COAD, ESCA, LUAD, LUSC, READ, STAD
MMP15	4324	7	BLCA, CESC, ESCA, KICH, LUAD, READ, UCEC
MYO1B	4430	7	CESC, COAD, ESCA, HNSC, LUSC, READ, STAD
MSX2	4488	7	CHOL, COAD, ESCA, KIRP, READ, STAD, UCEC
MX1	4599	7	BLCA, BRCA, CESC, ESCA, HNSC, LUSC, UCEC
MYCL	4610	7	BRCA, CESC, COAD, ESCA, LUAD, LUSC, UCEC
MYO5B	4645	7	BRCA, CESC, COAD, KICH, READ, STAD, UCEC
MINOS1-NBL1	4681	7	BRCA, CESC, COAD, LUAD, PRAD, THCA, UCEC
NCF2	4688	7	CESC, HNSC, KIRC, KIRP, LUSC, READ, THCA
NELL2	4753	7	BRCA, ESCA, HNSC, KIRC, LIHC, THCA, UCEC
NKX6-1	4825	7	BLCA, BRCA, HNSC, KICH, LUSC, PRAD, UCEC
NOS2	4843	7	CESC, COAD, ESCA, LIHC, LUSC, READ, STAD
NRAS	4893	7	CESC, COAD, ESCA, LUSC, READ, STAD, UCEC
TNFRSF11B	4982	7	BLCA, COAD, ESCA, LUSC, READ, STAD, UCEC
P4HA1	5033	7	BRCA, COAD, HNSC, KIRC, LUAD, LUSC, UCEC
P4HB	5034	7	BLCA, BRCA, COAD, KIRC, LUAD, PRAD, UCEC
PABPC3	5042	7	COAD, ESCA, LIHC, LUAD, LUSC, READ, STAD
REG3A	5068	7	CESC, CHOL, COAD, ESCA, KIRP, LIHC, READ
PDCD1	5133	7	BRCA, CESC, ESCA, KIRC, LIHC, LUSC, UCEC
PDE6G	5148	7	BRCA, CESC, ESCA, HNSC, LUSC, THCA, UCEC
PGK1	5230	7	CESC, COAD, KIRC, LUAD, LUSC, READ, UCEC
PHEX	5251	7	BLCA, BRCA, CHOL, KIRC, LIHC, LUSC, THCA
SERPINE2	5270	7	CHOL, COAD, HNSC, KIRP, LIHC, LUSC, READ
PITX2	5308	7	CHOL, COAD, KIRC, LUAD, LUSC, READ, UCEC
FXYD3	5349	7	BRCA, CESC, CHOL, ESCA, LIHC, THCA, UCEC
PLOD2	5352	7	CESC, HNSC, KIRC, LUAD, LUSC, READ, THCA
PRF1	5551	7	CESC, COAD, ESCA, HNSC, KIRC, LUSC, READ
KLK7	5650	7	COAD, LUAD, LUSC, READ, STAD, THCA, UCEC
PRSS8	5652	7	BLCA, BRCA, CESC, LUAD, PRAD, READ, UCEC
KLK10	5655	7	CHOL, COAD, LUSC, READ, STAD, THCA, UCEC
PTAFR	5724	7	CESC, KIRC, LUSC, READ, STAD, THCA, UCEC
PTK7	5754	7	BRCA, CHOL, COAD, ESCA, HNSC, LIHC, STAD
PTPN7	5778	7	BRCA, CESC, ESCA, LUSC, READ, STAD, UCEC
PTPRH	5794	7	CESC, ESCA, KIRC, KIRP, LUAD, LUSC, READ
PTPRO	5800	7	BRCA, COAD, ESCA, LUSC, READ, STAD, THCA
PVRL1	5818	7	CESC, CHOL, COAD, LUAD, LUSC, STAD, UCEC
RABIF	5877	7	BRCA, CESC, LIHC, LUAD, LUSC, STAD, UCEC
REG1B	5968	7	CHOL, COAD, ESCA, KIRC, KIRP, READ, STAD
MRPS12	6183	7	BLCA, CESC, COAD, LUAD, LUSC, READ, UCEC
RPN1	6184	7	BLCA, BRCA, CESC, COAD, ESCA, LUSC, UCEC
RTKN	6242	7	BLCA, CESC, COAD, ESCA, LUAD, READ, UCEC
S100A6	6277	7	CHOL, COAD, LIHC, LUAD, LUSC, READ, THCA
CXCL6	6372	7	CESC, COAD, ESCA, KIRP, LUSC, STAD, UCEC
XCL1	6375	7	BLCA, CESC, ESCA, HNSC, KIRC, LUSC, UCEC
SDC1	6382	7	BRCA, CESC, COAD, LUAD, LUSC, THCA, UCEC
SELPLG	6404	7	BRCA, CESC, KIRC, KIRP, LUSC, READ, THCA
SFRP4	6424	7	CHOL, COAD, ESCA, HNSC, LIHC, PRAD, STAD
SHH	6469	7	BRCA, COAD, ESCA, HNSC, KIRP, READ, UCEC
SHMT2	6472	7	BLCA, CESC, COAD, KIRC, LUSC, READ, UCEC
SHOX2	6474	7	BLCA, CHOL, ESCA, KIRC, KIRP, LUAD, LUSC
SIM2	6493	7	BLCA, BRCA, CHOL, COAD, LUAD, PRAD, UCEC
SKIL	6498	7	BRCA, CESC, COAD, ESCA, LUSC, STAD, UCEC
SLC1A4	6509	7	BRCA, COAD, ESCA, HNSC, KIRC, LUAD, LUSC
SLC5A1	6523	7	CHOL, COAD, ESCA, KIRC, LUAD, READ, UCEC
SLC6A8	6535	7	CESC, CHOL, KICH, KIRC, LIHC, LUAD, LUSC
SLC6A11	6538	7	BRCA, CESC, HNSC, LIHC, LUAD, LUSC, PRAD
SLC16A1	6566	7	ESCA, HNSC, KICH, KIRC, LUSC, PRAD, READ
SNRPC	6631	7	CESC, COAD, LIHC, LUAD, LUSC, READ, UCEC
SNRPE	6635	7	BRCA, COAD, LIHC, LUAD, LUSC, READ, UCEC
SNRPG	6637	7	BLCA, CESC, COAD, LUAD, LUSC, READ, UCEC
SULT1C2	6819	7	COAD, ESCA, KICH, LIHC, LUAD, READ, UCEC
SYK	6850	7	CESC, CHOL, COAD, LUSC, READ, STAD, UCEC
HNF1A	6927	7	CESC, COAD, ESCA, LUAD, PRAD, READ, UCEC
TCF7	6932	7	CESC, COAD, ESCA, KICH, READ, STAD, UCEC
TEAD4	7004	7	CESC, CHOL, COAD, ESCA, LUSC, READ, STAD
TFDP1	7027	7	CESC, COAD, ESCA, LUAD, LUSC, READ, STAD
TFF1	7031	7	BRCA, CESC, CHOL, COAD, ESCA, LUAD, READ
TFF2	7032	7	BLCA, CESC, COAD, ESCA, KIRC, LUSC, READ
THY1	7070	7	BRCA, CHOL, HNSC, LIHC, LUSC, READ, STAD
TLL2	7093	7	BLCA, BRCA, CHOL, LIHC, LUAD, PRAD, UCEC
TNF	7124	7	BRCA, CESC, ESCA, HNSC, LUSC, READ, UCEC
TPMT	7172	7	BRCA, CESC, ESCA, LUAD, READ, STAD, UCEC
TSTA3	7264	7	BLCA, BRCA, CESC, COAD, LUAD, READ, UCEC
TYRP1	7306	7	BRCA, CHOL, ESCA, LUSC, PRAD, READ, STAD
UCHL1	7345	7	CHOL, ESCA, HNSC, LIHC, LUAD, LUSC, UCEC
UCP2	7351	7	BRCA, CESC, ESCA, LUSC, STAD, THCA, UCEC
UGT2B17	7367	7	BLCA, BRCA, KIRC, LUAD, LUSC, READ, UCEC
UCK2	7371	7	BLCA, CESC, CHOL, LIHC, LUSC, READ, UCEC
UNG	7374	7	BLCA, CESC, COAD, LUAD, LUSC, READ, UCEC
UPK3A	7380	7	CESC, CHOL, COAD, KIRP, LIHC, LUAD, STAD
WNT2	7472	7	BLCA, BRCA, COAD, ESCA, HNSC, KICH, STAD
XDH	7498	7	CESC, KIRP, LUAD, LUSC, READ, THCA, UCEC
YWHAZ	7534	7	BRCA, CHOL, COAD, LUAD, LUSC, READ, STAD
ZNF28	7576	7	BRCA, CHOL, ESCA, LIHC, LUAD, STAD, UCEC
LAPTM5	7805	7	CESC, ESCA, KIRC, KIRP, LUSC, STAD, UCEC
TFPI2	7980	7	CHOL, ESCA, HNSC, KIRP, LUAD, LUSC, UCEC
ST8SIA2	8128	7	BLCA, ESCA, HNSC, LUSC, STAD, THCA, UCEC
LAGE3	8270	7	BRCA, CESC, COAD, LIHC, LUAD, THCA, UCEC
HIST2H4A	8294	7	BLCA, BRCA, CESC, CHOL, LIHC, LUAD, UCEC
EOMES	8320	7	BRCA, COAD, ESCA, HNSC, KIRC, LUSC, STAD
HIST1H2BC	8339	7	BLCA, BRCA, COAD, HNSC, LUAD, PRAD, UCEC
RASAL1	8437	7	CHOL, COAD, LIHC, LUAD, LUSC, READ, UCEC
NIPSNAP1	8508	7	BRCA, CESC, COAD, LUAD, LUSC, READ, UCEC
LY6D	8581	7	BRCA, COAD, KIRP, LUAD, LUSC, THCA, UCEC
GALNT4	8693	7	CESC, COAD, ESCA, LUAD, READ, STAD, UCEC
SERPINB7	8710	7	BLCA, BRCA, CESC, ESCA, HNSC, LUSC, STAD
SCEL	8796	7	CHOL, COAD, KIRP, LUSC, READ, THCA, UCEC
CDK5R1	8851	7	BRCA, CESC, CHOL, HNSC, KICH, LUAD, LUSC
VNN1	8876	7	CESC, COAD, ESCA, LUSC, READ, STAD, UCEC
SPHK1	8877	7	BLCA, CESC, CHOL, HNSC, KIRP, LIHC, LUSC
HIST1H2BJ	8970	7	BLCA, BRCA, CHOL, COAD, ESCA, HNSC, UCEC
CHRNA6	8973	7	BLCA, BRCA, CHOL, HNSC, KIRC, KIRP, LUSC
P4HA2	8974	7	CHOL, HNSC, KIRC, LIHC, LUSC, READ, THCA
SYT7	9066	7	BLCA, BRCA, CESC, COAD, ESCA, LUAD, STAD
NMI	9111	7	CESC, ESCA, HNSC, LUSC, READ, STAD, UCEC
SYNGR2	9144	7	BLCA, BRCA, CESC, CHOL, COAD, PRAD, UCEC
LRAT	9227	7	ESCA, HNSC, KICH, KIRC, KIRP, LUAD, UCEC
PIWIL1	9271	7	BLCA, COAD, HNSC, READ, STAD, THCA, UCEC
OTOF	9381	7	BLCA, HNSC, KIRC, KIRP, LUSC, READ, UCEC
ECEL1	9427	7	BLCA, BRCA, CHOL, LIHC, LUAD, LUSC, UCEC
LY86	9450	7	BRCA, ESCA, KIRC, KIRP, LUSC, STAD, THCA
CXCL14	9547	7	ESCA, LUAD, LUSC, PRAD, READ, THCA, UCEC
ATP5J2	9551	7	BLCA, CESC, COAD, ESCA, LUAD, READ, UCEC
CCL4L2	9560	7	CESC, COAD, ESCA, KIRC, LUSC, STAD, UCEC
GDA	9615	7	CESC, ESCA, LUAD, LUSC, READ, STAD, UCEC
MTFR1	9650	7	BRCA, COAD, ESCA, HNSC, LUAD, LUSC, READ
RIMS2	9699	7	BRCA, CHOL, HNSC, KICH, KIRP, LUAD, THCA
ESPL1	9700	7	BRCA, COAD, LUAD, LUSC, READ, STAD, UCEC
FGF19	9965	7	BLCA, CESC, HNSC, LIHC, LUSC, READ, UCEC
ARL4C	10123	7	CHOL, COAD, KIRC, KIRP, LUSC, STAD, UCEC
CHST4	10164	7	ESCA, KIRP, LUAD, LUSC, READ, STAD, UCEC
SF3B4	10262	7	BRCA, CHOL, ESCA, LIHC, LUAD, LUSC, STAD
PRSS16	10279	7	BLCA, CESC, CHOL, ESCA, LIHC, LUAD, UCEC
RGS19	10287	7	BLCA, CESC, ESCA, KIRC, LUSC, STAD, UCEC
CCL26	10344	7	CHOL, COAD, ESCA, HNSC, LUSC, READ, STAD
NPM3	10360	7	BLCA, COAD, HNSC, LUAD, LUSC, READ, UCEC
TUBB4A	10382	7	KIRC, KIRP, LIHC, LUAD, LUSC, PRAD, UCEC
GPNMB	10457	7	ESCA, HNSC, KICH, KIRC, KIRP, LIHC, LUSC
LEFTY1	10637	7	CESC, ESCA, KIRP, LUAD, READ, STAD, UCEC
TNFSF13B	10673	7	BRCA, CESC, ESCA, KIRC, LUSC, STAD, UCEC
CLDN16	10686	7	CESC, COAD, ESCA, LUSC, STAD, THCA, UCEC
IFI44L	10964	7	CESC, ESCA, HNSC, KIRC, LUSC, STAD, UCEC
PIM2	11040	7	BRCA, CESC, ESCA, LUAD, LUSC, READ, UCEC
MRPL3	11222	7	CESC, COAD, ESCA, LUAD, LUSC, READ, UCEC
DDN	23109	7	BLCA, CESC, CHOL, COAD, ESCA, READ, UCEC
ZFR2	23217	7	BRCA, CESC, HNSC, KICH, KIRP, LUAD, THCA
DPY19L1	23333	7	COAD, ESCA, KICH, LUAD, LUSC, READ, STAD
TMED3	23423	7	BRCA, CHOL, COAD, LIHC, LUAD, PRAD, UCEC
LRRC8B	23507	7	CESC, COAD, ESCA, LUSC, PRAD, STAD, UCEC
MAPK8IP2	23542	7	BLCA, BRCA, CHOL, ESCA, LIHC, LUAD, PRAD
LPAR3	23566	7	BRCA, CESC, CHOL, HNSC, KIRC, THCA, UCEC
DDAH1	23576	7	COAD, ESCA, PRAD, READ, STAD, THCA, UCEC
CASP14	23581	7	BLCA, BRCA, CESC, ESCA, KIRC, KIRP, LUSC
PDSS1	23590	7	CESC, COAD, ESCA, LUSC, READ, STAD, UCEC
AMACR	23600	7	BRCA, COAD, KIRP, LUAD, PRAD, READ, THCA
CBLC	23624	7	BRCA, CESC, LUAD, LUSC, READ, STAD, UCEC
PRND	23627	7	BRCA, HNSC, KICH, KIRC, LIHC, STAD, THCA
RAB38	23682	7	BRCA, CHOL, HNSC, KIRC, LUAD, LUSC, THCA
OSBP2	23762	7	BRCA, CESC, CHOL, COAD, ESCA, LIHC, UCEC
PRR5-ARHGAP8	23779	7	BLCA, CESC, CHOL, COAD, ESCA, STAD, UCEC
ARHGAP8	23779	7	BLCA, CESC, CHOL, COAD, ESCA, LUAD, UCEC
SPDEF	25803	7	BRCA, CHOL, ESCA, KIRC, LUAD, PRAD, UCEC
LSM4	25804	7	BLCA, BRCA, CESC, COAD, LUSC, READ, UCEC
CCRN4L	25819	7	CESC, ESCA, HNSC, LUSC, READ, STAD, UCEC
PLEKHG4	25894	7	CHOL, COAD, ESCA, LIHC, LUSC, READ, STAD
KLK13	26085	7	BRCA, CHOL, KICH, LUAD, LUSC, THCA, UCEC
HAVCR1	26762	7	BLCA, CHOL, COAD, KIRC, KIRP, LUAD, STAD
CACYBP	27101	7	BRCA, CESC, COAD, LUAD, LUSC, READ, UCEC
BBC3	27113	7	CHOL, COAD, KICH, KIRC, KIRP, READ, THCA
PCDH17	27253	7	BRCA, ESCA, HNSC, KIRC, LIHC, LUSC, STAD
TOX3	27324	7	BRCA, COAD, ESCA, LUAD, PRAD, READ, UCEC
PCSK1N	27344	7	BLCA, BRCA, CHOL, ESCA, LIHC, LUAD, THCA
BZW2	28969	7	BRCA, CESC, COAD, LUAD, LUSC, READ, UCEC
MRPL13	28998	7	BRCA, CESC, COAD, LUAD, LUSC, READ, UCEC
VPREB3	29802	7	BRCA, CESC, ESCA, LUAD, LUSC, STAD, UCEC
ERO1L	30001	7	COAD, KICH, KIRC, LUAD, LUSC, READ, UCEC
KLK14	43847	7	BRCA, ESCA, HNSC, LUAD, LUSC, PRAD, UCEC
GMNN	51053	7	CESC, CHOL, ESCA, HNSC, LIHC, LUAD, UCEC
ZDHHC9	51114	7	COAD, ESCA, LUAD, PRAD, READ, STAD, UCEC
GMIP	51291	7	CESC, CHOL, ESCA, KIRC, KIRP, READ, UCEC
THEM6	51337	7	CESC, COAD, ESCA, LUAD, READ, STAD, UCEC
POLR3K	51728	7	BRCA, CESC, COAD, LUAD, LUSC, READ, UCEC
BCL11A	53335	7	CESC, CHOL, KIRC, LIHC, LUAD, LUSC, UCEC
MYO3A	53904	7	CESC, CHOL, ESCA, HNSC, KIRC, KIRP, LUSC
FAM3B	54097	7	CESC, CHOL, COAD, LIHC, LUAD, PRAD, UCEC
UGT1A6	54578	7	CESC, COAD, ESCA, LIHC, LUAD, LUSC, READ
PDP1	54704	7	CHOL, COAD, ESCA, KICH, LUAD, LUSC, READ
CYP2W1	54905	7	CESC, CHOL, COAD, ESCA, HNSC, READ, STAD
RPP25	54913	7	CESC, COAD, ESCA, LUSC, READ, STAD, UCEC
ODAM	54959	7	BRCA, CHOL, ESCA, KICH, LUSC, READ, UCEC
HRASLS2	54979	7	BLCA, BRCA, CESC, ESCA, LUSC, READ, UCEC
SUSD4	55061	7	BRCA, CESC, LIHC, LUAD, LUSC, THCA, UCEC
TMEM33	55161	7	CESC, COAD, ESCA, KICH, LUAD, STAD, UCEC
LRRC36	55282	7	CHOL, COAD, ESCA, KIRP, LUSC, READ, UCEC
TRIM36	55521	7	BRCA, CHOL, ESCA, KIRC, PRAD, THCA, UCEC
LRRC16A	55604	7	CHOL, COAD, ESCA, LUSC, READ, STAD, UCEC
BCAS4	55653	7	BRCA, CHOL, HNSC, KICH, LIHC, LUAD, THCA
NLRP2	55655	7	BRCA, CESC, CHOL, ESCA, LUAD, LUSC, UCEC
APOBR	55911	7	BRCA, CESC, ESCA, KIRC, KIRP, READ, UCEC
BARX1	56033	7	BLCA, BRCA, CESC, HNSC, LUAD, LUSC, UCEC
PCDHGB1	56104	7	BRCA, ESCA, HNSC, LIHC, LUSC, PRAD, STAD
PCDHB11	56125	7	CHOL, ESCA, LIHC, LUAD, LUSC, PRAD, STAD
PCDHA11	56138	7	BLCA, BRCA, ESCA, LUAD, PRAD, STAD, THCA
TEX11	56159	7	BRCA, CHOL, HNSC, KIRC, KIRP, LUSC, STAD
PAK6	56924	7	BRCA, CESC, CHOL, COAD, LIHC, LUAD, UCEC
LPAR5	57121	7	BRCA, KIRC, KIRP, LUAD, LUSC, READ, THCA
MRPL47	57129	7	BRCA, CESC, ESCA, HNSC, LUSC, READ, UCEC
TMEM63C	57156	7	BRCA, KICH, LUAD, LUSC, PRAD, READ, UCEC
JPH3	57338	7	BLCA, BRCA, HNSC, KIRP, LUAD, LUSC, UCEC
KIAA1211	57482	7	BRCA, CHOL, ESCA, LUAD, READ, STAD, THCA
IGSF9	57549	7	BLCA, BRCA, CESC, ESCA, LUAD, LUSC, UCEC
DPP10	57628	7	BRCA, CHOL, LUAD, LUSC, READ, THCA, UCEC
GRHL3	57822	7	BRCA, COAD, KIRP, LUAD, LUSC, THCA, UCEC
CYP4F11	57834	7	CESC, COAD, ESCA, HNSC, LUAD, LUSC, UCEC
FAM60A	58516	7	CHOL, COAD, ESCA, LUAD, LUSC, READ, STAD
ENPP5	59084	7	BRCA, CHOL, COAD, ESCA, LIHC, LUAD, UCEC
CACNG8	59283	7	CHOL, COAD, ESCA, KIRC, LUAD, READ, STAD
TNN	63923	7	BLCA, CESC, ESCA, LUSC, PRAD, READ, STAD
DMRTA2	63950	7	BLCA, CESC, ESCA, HNSC, LUAD, LUSC, UCEC
FIGNL1	63979	7	CESC, COAD, ESCA, LUAD, LUSC, READ, STAD
PERP	64065	7	CESC, COAD, LUAD, LUSC, READ, THCA, UCEC
TFB2M	64216	7	BRCA, CESC, COAD, LUAD, LUSC, READ, UCEC
SMYD3	64754	7	BRCA, COAD, LIHC, LUSC, PRAD, READ, UCEC
DCLRE1B	64858	7	CESC, COAD, HNSC, LIHC, LUSC, READ, STAD
BCL11B	64919	7	COAD, ESCA, KIRC, LUSC, READ, STAD, UCEC
TRPM8	79054	7	BRCA, CESC, KIRC, KIRP, LUAD, PRAD, UCEC
PRRG4	79056	7	BRCA, CESC, ESCA, LUSC, STAD, THCA, UCEC
CARD14	79092	7	CHOL, COAD, KIRC, KIRP, LUAD, STAD, UCEC
BRCC3	79184	7	BRCA, CESC, COAD, LUAD, READ, STAD, UCEC
FSD1	79187	7	BLCA, BRCA, ESCA, HNSC, KICH, LUSC, UCEC
BCL2L14	79370	7	BRCA, CESC, ESCA, LIHC, LUAD, READ, UCEC
RNF128	79589	7	CESC, COAD, ESCA, LUSC, READ, THCA, UCEC
PGBD5	79605	7	BRCA, ESCA, KIRC, KIRP, LUAD, LUSC, STAD
FAM57A	79850	7	CESC, CHOL, COAD, ESCA, KIRC, LUSC, UCEC
TREML2	79865	7	CESC, COAD, ESCA, LUSC, READ, STAD, UCEC
CCDC134	79879	7	BLCA, CESC, COAD, ESCA, KICH, LUSC, UCEC
PODNL1	79883	7	CHOL, COAD, ESCA, HNSC, KIRC, LUAD, STAD
C10orf95	79946	7	BRCA, CHOL, COAD, ESCA, STAD, THCA, UCEC
PLEKHS1	79949	7	CHOL, COAD, ESCA, LUAD, READ, STAD, UCEC
SYNDIG1	79953	7	BRCA, CHOL, COAD, ESCA, HNSC, LUAD, STAD
ERMP1	79956	7	BRCA, CESC, CHOL, COAD, LUSC, READ, UCEC
ELOVL7	79993	7	CHOL, COAD, ESCA, KICH, LIHC, PRAD, STAD
PNPLA3	80339	7	BLCA, COAD, ESCA, LUSC, READ, STAD, UCEC
ZBP1	81030	7	BRCA, CESC, ESCA, KIRC, LUSC, READ, UCEC
VOPP1	81552	7	BRCA, COAD, ESCA, LUAD, LUSC, READ, UCEC
ANP32E	81611	7	CESC, ESCA, HNSC, LUAD, LUSC, STAD, UCEC
SLCO5A1	81796	7	CHOL, COAD, KIRP, LIHC, LUAD, STAD, UCEC
VANGL1	81839	7	BRCA, CESC, CHOL, ESCA, LUAD, LUSC, UCEC
ABHD11	83451	7	BRCA, CHOL, ESCA, KIRP, LUAD, STAD, UCEC
FAM110A	83541	7	BLCA, BRCA, CESC, CHOL, COAD, STAD, UCEC
FAM57B	83723	7	BLCA, BRCA, CESC, CHOL, KIRC, KIRP, PRAD
INHBE	83729	7	COAD, ESCA, KICH, KIRC, KIRP, LUAD, UCEC
SLC4A11	83959	7	CHOL, COAD, LIHC, LUAD, LUSC, STAD, UCEC
ZIC4	84107	7	BLCA, BRCA, CESC, KIRP, LIHC, LUSC, UCEC
QRFPR	84109	7	BLCA, CESC, ESCA, HNSC, KIRC, KIRP, LUSC
POMK	84197	7	BRCA, COAD, ESCA, LUAD, LUSC, STAD, UCEC
THOC3	84321	7	BRCA, CESC, COAD, LUAD, LUSC, READ, UCEC
FCRLA	84824	7	BRCA, CESC, ESCA, LIHC, LUAD, LUSC, STAD
SFT2D3	84826	7	COAD, ESCA, LUAD, LUSC, PRAD, READ, UCEC
HAVCR2	84868	7	CESC, ESCA, KIRC, LUSC, STAD, THCA, UCEC
ARHGEF39	84904	7	CESC, CHOL, HNSC, KIRC, KIRP, LIHC, READ
MASTL	84930	7	CESC, COAD, ESCA, LUSC, READ, STAD, UCEC
TNS4	84951	7	CHOL, COAD, ESCA, KICH, LUAD, STAD, UCEC
TMEM241	85019	7	BRCA, COAD, ESCA, LUAD, LUSC, PRAD, STAD
ABCC11	85320	7	BRCA, CESC, ESCA, LUAD, PRAD, STAD, THCA
RHPN2	85415	7	CESC, COAD, ESCA, LUAD, PRAD, STAD, UCEC
SIGLEC12	89858	7	CESC, ESCA, HNSC, KIRC, LUSC, READ, STAD
C5orf30	90355	7	CESC, CHOL, KICH, LIHC, PRAD, READ, UCEC
SPOCD1	90853	7	CHOL, COAD, ESCA, HNSC, KIRP, LIHC, THCA
ACY3	91703	7	BRCA, COAD, ESCA, LUAD, PRAD, READ, UCEC
B3GNT7	93010	7	CESC, CHOL, ESCA, LUSC, READ, THCA, UCEC
RAB42	115273	7	ESCA, KIRC, KIRP, LUAD, LUSC, STAD, UCEC
ALPK2	115701	7	CESC, ESCA, KIRC, LUAD, LUSC, READ, UCEC
TMEM45B	120224	7	BRCA, LIHC, LUAD, PRAD, READ, STAD, UCEC
PLD4	122618	7	BRCA, ESCA, KIRC, KIRP, LUAD, STAD, THCA
ACOT4	122970	7	BLCA, BRCA, CESC, LUAD, STAD, THCA, UCEC
DEGS2	123099	7	BRCA, CHOL, COAD, LUAD, READ, THCA, UCEC
ZG16B	124220	7	BRCA, CHOL, COAD, ESCA, KICH, LUAD, UCEC
B4GALNT2	124872	7	BLCA, BRCA, CESC, CHOL, HNSC, LUAD, LUSC
HIST2H3C	126961	7	BLCA, BRCA, CHOL, ESCA, LUAD, STAD, UCEC
HIST3H2BB	128312	7	BLCA, BRCA, CHOL, KIRP, PRAD, STAD, UCEC
LYPD6	130574	7	CESC, CHOL, COAD, ESCA, HNSC, LUAD, READ
LYPD6B	130576	7	BRCA, CESC, CHOL, COAD, ESCA, LUAD, UCEC
TMEM182	130827	7	CESC, COAD, ESCA, LUAD, LUSC, STAD, UCEC
ZPLD1	131368	7	BLCA, BRCA, CHOL, HNSC, KIRP, LUSC, STAD
IL31RA	133396	7	BLCA, CESC, CHOL, ESCA, HNSC, LUAD, LUSC
EMB	133418	7	CESC, ESCA, KIRC, LUAD, PRAD, STAD, THCA
SOWAHA	134548	7	BRCA, CESC, ESCA, LIHC, READ, THCA, UCEC
CD109	135228	7	CHOL, ESCA, HNSC, KIRC, LIHC, LUSC, THCA
SRCRB4D	136853	7	BLCA, CESC, ESCA, LUAD, LUSC, STAD, UCEC
PNCK	139728	7	BRCA, CESC, CHOL, HNSC, KICH, KIRC, KIRP
ZNF280B	140883	7	CHOL, COAD, ESCA, KIRP, LUAD, STAD, UCEC
FAM101A	144347	7	BLCA, CHOL, ESCA, LIHC, LUAD, READ, THCA
ABHD12B	145447	7	BRCA, COAD, ESCA, LUSC, READ, STAD, UCEC
TMC4	147798	7	BRCA, CESC, CHOL, ESCA, LIHC, LUAD, UCEC
CAPN12	147968	7	BLCA, COAD, KIRP, LUAD, LUSC, READ, UCEC
C1orf127	148345	7	CESC, KICH, KIRC, KIRP, LUSC, READ, UCEC
NFAM1	150372	7	CESC, KIRC, KIRP, LUSC, STAD, THCA, UCEC
PPP1R1C	151242	7	BRCA, COAD, ESCA, LUAD, LUSC, THCA, UCEC
AMZ1	155185	7	BRCA, ESCA, HNSC, KIRC, KIRP, LUSC, STAD
AGR3	155465	7	BRCA, ESCA, LUSC, PRAD, READ, STAD, UCEC
FAM84B	157638	7	BRCA, COAD, LUAD, PRAD, READ, THCA, UCEC
DYX1C1	161582	7	BRCA, CHOL, COAD, ESCA, LIHC, STAD, UCEC
DQX1	165545	7	BRCA, CESC, CHOL, LUAD, LUSC, READ, UCEC
CHST13	166012	7	ESCA, KIRC, LUSC, READ, STAD, THCA, UCEC
ZNF92	168374	7	BLCA, BRCA, COAD, LUAD, READ, STAD, UCEC
OIT3	170392	7	BLCA, BRCA, LUAD, LUSC, READ, STAD, THCA
ADAMTS16	170690	7	BRCA, CHOL, LIHC, LUAD, LUSC, READ, STAD
PGAM5	192111	7	BRCA, CESC, COAD, LUAD, LUSC, READ, UCEC
SCAMP5	192683	7	BRCA, CHOL, ESCA, KICH, LIHC, LUAD, UCEC
RPL22L1	200916	7	COAD, KIRP, LUSC, PRAD, READ, STAD, UCEC
C4orf46	201725	7	CESC, CHOL, COAD, ESCA, LUSC, READ, STAD
TUBB	203068	7	BRCA, CESC, ESCA, HNSC, LUSC, READ, STAD
SLC44A5	204962	7	LIHC, LUAD, LUSC, PRAD, READ, STAD, UCEC
ARMC3	219681	7	BRCA, CHOL, KIRP, LUSC, PRAD, STAD, UCEC
RNF182	221687	7	BLCA, CHOL, COAD, ESCA, LUSC, STAD, UCEC
SDK1	221935	7	CHOL, ESCA, HNSC, LIHC, LUSC, PRAD, THCA
LCLAT1	253558	7	BRCA, ESCA, HNSC, LUAD, LUSC, PRAD, STAD
CERS6	253782	7	BRCA, COAD, ESCA, HNSC, LUAD, READ, THCA
SYT14	255928	7	BLCA, BRCA, HNSC, KICH, KIRP, LUSC, UCEC
MORN3	283385	7	BLCA, BRCA, CESC, CHOL, ESCA, LUSC, UCEC
FAM171A2	284069	7	BLCA, BRCA, CHOL, LIHC, LUAD, THCA, UCEC
TMEM105	284186	7	COAD, LUAD, LUSC, PRAD, READ, STAD, THCA
LAMA1	284217	7	BLCA, CHOL, ESCA, LIHC, LUSC, STAD, UCEC
C19orf77	284422	7	BLCA, CESC, ESCA, HNSC, LUAD, READ, UCEC
SEC14L4	284904	7	BLCA, BRCA, ESCA, LUSC, READ, STAD, UCEC
RUFY4	285180	7	BRCA, CESC, CHOL, HNSC, KIRC, KIRP, UCEC
ATG9B	285973	7	BLCA, CHOL, COAD, KICH, KIRC, LUSC, UCEC
B4GALNT4	338707	7	BLCA, BRCA, CHOL, KIRC, KIRP, LIHC, LUAD
ANKRD34B	340120	7	BLCA, BRCA, CESC, HNSC, LUAD, PRAD, UCEC
SLC35D3	340146	7	BLCA, CESC, COAD, ESCA, LUSC, READ, STAD
HEPHL1	341208	7	BLCA, BRCA, ESCA, KIRP, LUSC, READ, UCEC
SMCO2	341346	7	BLCA, BRCA, CESC, CHOL, HNSC, KIRP, LUSC
SOWAHD	347454	7	BRCA, CESC, ESCA, LUSC, READ, THCA, UCEC
SERINC2	347735	7	BLCA, BRCA, CESC, ESCA, LUAD, THCA, UCEC
SP5	389058	7	COAD, ESCA, LIHC, LUAD, PRAD, READ, UCEC
TEX19	400629	7	BLCA, BRCA, CESC, CHOL, HNSC, KIRP, LUSC
IL17REL	400935	7	BLCA, BRCA, CHOL, HNSC, KIRC, LUAD, LUSC
XKRX	402415	7	BRCA, COAD, LUAD, LUSC, READ, THCA, UCEC
KPNA7	402569	7	BRCA, COAD, ESCA, LIHC, LUAD, LUSC, READ
AKR1B15	441282	7	ESCA, HNSC, KIRP, LIHC, LUAD, LUSC, UCEC
ANKRD18B	441459	7	CESC, CHOL, ESCA, KIRP, LUAD, LUSC, STAD
IGFL4	444882	7	BLCA, COAD, ESCA, KIRP, LUSC, READ, STAD
CHAC2	494143	7	CESC, COAD, ESCA, LUAD, LUSC, READ, UCEC
MROH6	642475	7	COAD, LUAD, LUSC, READ, STAD, THCA, UCEC
MAP1LC3B2	643246	7	CESC, COAD, LUAD, LUSC, READ, STAD, THCA
TIMM23B	653252	7	COAD, LIHC, LUAD, LUSC, READ, THCA, UCEC
GXYLT2	727936	7	BRCA, ESCA, KICH, KIRC, LIHC, STAD, THCA
C3orf83	100129480	7	BLCA, BRCA, CESC, CHOL, LUAD, THCA, UCEC
TPBGL	100507050	7	BLCA, ESCA, KIRC, LIHC, LUSC, STAD, UCEC
NPY4R	100996758	7	BLCA, CHOL, ESCA, HNSC, KIRC, KIRP, PRAD
AC020907.1	-	7	BRCA, CESC, ESCA, LUAD, LUSC, STAD, UCEC
RP11-343C2.12	-	7	CESC, COAD, LUAD, LUSC, READ, THCA, UCEC
AC006538.4	-	7	BRCA, COAD, HNSC, LIHC, LUAD, PRAD, THCA
AC026740.1	-	7	BLCA, CESC, COAD, ESCA, HNSC, LUAD, UCEC
RP11-514O12.4	-	7	BLCA, BRCA, CESC, COAD, KIRC, READ, UCEC
MLK4	-	7	CESC, CHOL, COAD, ESCA, LUSC, READ, UCEC
AC007405.2	-	7	COAD, ESCA, LIHC, LUAD, PRAD, READ, UCEC
SGK223	-	7	CESC, CHOL, ESCA, LUSC, READ, STAD, UCEC
C12orf36	-	7	CESC, CHOL, ESCA, KIRC, KIRP, LUSC, READ
RP11-321N4.5	-	7	CESC, COAD, ESCA, LUSC, READ, STAD, UCEC
AC018816.3	-	7	BLCA, BRCA, KIRC, KIRP, LUAD, PRAD, THCA
RP11-1035H13.3	-	7	BRCA, CESC, COAD, LUSC, READ, STAD, UCEC
ABCA3	21	6	BRCA, CHOL, KIRP, LIHC, LUSC, PRAD
ACP5	54	6	BRCA, ESCA, HNSC, LUSC, THCA, UCEC
ACY1	95	6	CESC, ESCA, LUAD, PRAD, READ, UCEC
ADD2	119	6	ESCA, HNSC, KIRC, KIRP, LUSC, UCEC
ALCAM	214	6	BRCA, CESC, ESCA, KICH, PRAD, UCEC
ALDOA	226	6	CHOL, KICH, KIRC, LUAD, LUSC, UCEC
ANXA8L2	244	6	CHOL, KIRC, KIRP, LUSC, THCA, UCEC
ALOX15	246	6	CESC, ESCA, LUSC, PRAD, STAD, UCEC
ANXA4	307	6	CHOL, COAD, ESCA, KIRC, READ, STAD
APOE	348	6	ESCA, LUSC, PRAD, STAD, THCA, UCEC
APOH	350	6	BLCA, ESCA, LUAD, LUSC, PRAD, READ
AQP5	362	6	CESC, CHOL, LUAD, LUSC, THCA, UCEC
AREGB	374	6	COAD, ESCA, HNSC, KIRP, LUSC, READ
ASCL1	429	6	BLCA, BRCA, KICH, LUAD, LUSC, STAD
ASPH	444	6	COAD, ESCA, LIHC, LUAD, LUSC, READ
ASS1	445	6	CESC, COAD, ESCA, LUAD, READ, STAD
ATIC	471	6	BRCA, COAD, LUAD, READ, THCA, UCEC
ATP1A1	476	6	CESC, CHOL, ESCA, LIHC, READ, UCEC
ATP6V1A	523	6	CESC, ESCA, KICH, LUSC, THCA, UCEC
ATP6V1B1	525	6	BLCA, CHOL, KICH, LIHC, STAD, UCEC
BAX	581	6	BLCA, CESC, COAD, KIRP, READ, UCEC
TNFRSF17	608	6	ESCA, LUAD, LUSC, READ, THCA, UCEC
C1QA	712	6	CESC, KIRC, KIRP, LUSC, THCA, UCEC
C1QB	713	6	CESC, KIRC, KIRP, LUSC, STAD, UCEC
MYRF	745	6	CHOL, COAD, ESCA, LUSC, READ, THCA
CA2	760	6	BLCA, BRCA, CESC, ESCA, KICH, UCEC
CAD	790	6	CHOL, COAD, ESCA, LUSC, READ, STAD
SERPINH1	871	6	CHOL, ESCA, HNSC, KIRC, KIRP, LUSC
CCT6A	908	6	COAD, HNSC, LUAD, LUSC, READ, UCEC
CD2	914	6	BRCA, CESC, ESCA, KIRC, LUSC, UCEC
CD3E	916	6	BRCA, CESC, ESCA, KIRC, LUSC, UCEC
CD6	923	6	BRCA, CESC, ESCA, KIRC, LUSC, UCEC
SCARB1	949	6	COAD, ESCA, KIRC, KIRP, READ, STAD
CD48	962	6	BRCA, CESC, ESCA, KIRC, LUSC, UCEC
CDH2	1000	6	BRCA, HNSC, KIRC, LUAD, THCA, UCEC
CDH6	1004	6	CHOL, KIRC, KIRP, LIHC, THCA, UCEC
CDH11	1009	6	BRCA, CHOL, COAD, ESCA, LIHC, STAD
CDH16	1014	6	BLCA, CESC, COAD, LIHC, STAD, UCEC
CDK6	1021	6	COAD, ESCA, HNSC, LUSC, READ, STAD
CDKN2B	1030	6	CESC, KIRC, LIHC, LUSC, THCA, UCEC
CD52	1043	6	CESC, ESCA, KIRC, LUSC, THCA, UCEC
CHI3L1	1116	6	COAD, ESCA, LUAD, LUSC, STAD, THCA
CHI3L2	1117	6	CESC, KIRC, KIRP, LIHC, THCA, UCEC
COL8A1	1295	6	BRCA, CHOL, KIRC, LIHC, STAD, THCA
CR1L	1379	6	BLCA, BRCA, CESC, KICH, LUSC, UCEC
CRABP1	1381	6	BRCA, CESC, ESCA, LUAD, LUSC, UCEC
CRABP2	1382	6	BRCA, CHOL, LUAD, LUSC, THCA, UCEC
CSF2RA	1438	6	CESC, ESCA, KIRC, KIRP, LUSC, STAD
CTNND2	1501	6	BRCA, CHOL, LIHC, LUAD, PRAD, UCEC
CYB561	1534	6	BLCA, BRCA, CHOL, COAD, LUAD, UCEC
CYP2J2	1573	6	KIRC, LUAD, PRAD, READ, THCA, UCEC
CD55	1604	6	COAD, ESCA, LUSC, READ, STAD, THCA
DIO1	1733	6	BLCA, BRCA, LUAD, PRAD, STAD, UCEC
DKC1	1736	6	CESC, COAD, LUAD, LUSC, READ, UCEC
DLX1	1745	6	BRCA, CHOL, ESCA, HNSC, KIRC, PRAD
DMRT1	1761	6	BLCA, CESC, HNSC, LUSC, THCA, UCEC
DSC2	1824	6	LUAD, LUSC, PRAD, READ, THCA, UCEC
DSP	1832	6	BRCA, COAD, LUAD, LUSC, THCA, UCEC
DUSP6	1848	6	COAD, ESCA, LUSC, READ, THCA, UCEC
EGR4	1961	6	BRCA, CESC, CHOL, ESCA, PRAD, STAD
ELAVL4	1996	6	BRCA, CESC, KICH, KIRC, LUAD, LUSC
ELF4	2000	6	CHOL, ESCA, HNSC, KICH, LUSC, READ
ENO1	2023	6	CESC, COAD, LUAD, LUSC, READ, UCEC
EPHA8	2046	6	BLCA, BRCA, CESC, HNSC, LUSC, PRAD
F2R	2149	6	BRCA, COAD, ESCA, LUSC, READ, STAD
F7	2155	6	BRCA, COAD, KICH, LUAD, READ, STAD
FANCG	2189	6	BLCA, CESC, CHOL, COAD, HNSC, LUSC
FBP1	2203	6	BRCA, CESC, ESCA, PRAD, THCA, UCEC
FCGR1B	2209	6	BRCA, KIRC, KIRP, LUSC, STAD, UCEC
FDXR	2232	6	BRCA, CESC, COAD, KIRC, KIRP, LUSC
FGF11	2256	6	BLCA, CHOL, HNSC, KIRC, LUAD, LUSC
FOXE1	2304	6	CESC, CHOL, ESCA, HNSC, LUAD, LUSC
FN1	2335	6	BRCA, HNSC, KICH, KIRC, LUSC, THCA
G6PD	2539	6	CHOL, ESCA, KIRP, LIHC, LUAD, LUSC
GABRA3	2556	6	CESC, ESCA, HNSC, LUSC, READ, STAD
GBP1	2633	6	CESC, ESCA, HNSC, KIRC, LUSC, STAD
GLP1R	2740	6	BLCA, CHOL, KIRC, KIRP, PRAD, THCA
GMDS	2762	6	CESC, COAD, LUAD, PRAD, READ, UCEC
GNA15	2769	6	CESC, COAD, KIRC, LUSC, THCA, UCEC
GNGT1	2792	6	CESC, HNSC, KICH, KIRC, LUSC, UCEC
GPI	2821	6	CESC, KICH, LUAD, LUSC, READ, UCEC
GRIN1	2902	6	BLCA, CHOL, KICH, KIRP, LUAD, UCEC
HIST1H1C	3006	6	BLCA, BRCA, LIHC, LUAD, PRAD, UCEC
HIST1H2AE	3012	6	BLCA, BRCA, COAD, ESCA, LIHC, UCEC
H2AFZ	3015	6	BRCA, CESC, LIHC, LUSC, READ, UCEC
HAS2	3037	6	CESC, COAD, ESCA, HNSC, LUSC, READ
HCK	3055	6	CESC, KIRC, KIRP, LUSC, THCA, UCEC
HLA-DMB	3109	6	KIRC, LUSC, PRAD, STAD, THCA, UCEC
SLC29A2	3177	6	BLCA, CESC, CHOL, ESCA, KICH, UCEC
HOXA10	3206	6	CHOL, ESCA, HNSC, LIHC, LUAD, STAD
HOXB5	3215	6	BRCA, CHOL, ESCA, HNSC, READ, UCEC
HSD17B2	3294	6	CESC, ESCA, LUAD, LUSC, READ, UCEC
HSPD1	3329	6	COAD, ESCA, LUSC, PRAD, READ, UCEC
HSPE1	3336	6	CESC, COAD, ESCA, LUSC, READ, UCEC
ICA1	3382	6	COAD, ESCA, LUAD, PRAD, READ, UCEC
IFIT1	3434	6	BRCA, ESCA, HNSC, LUSC, THCA, UCEC
IGJ	3512	6	ESCA, KIRC, LUAD, LUSC, READ, UCEC
IL1RAP	3556	6	CESC, ESCA, HNSC, KIRC, LUSC, THCA
IL1RN	3557	6	BRCA, COAD, LUSC, READ, THCA, UCEC
IL9R	3581	6	BRCA, CESC, CHOL, KICH, KIRC, KIRP
IL12B	3593	6	BRCA, CESC, KICH, KIRC, LUAD, LUSC
IL13RA2	3598	6	BLCA, COAD, ESCA, HNSC, STAD, UCEC
IRF6	3664	6	BRCA, CESC, COAD, LUAD, LUSC, UCEC
EIF6	3692	6	CESC, COAD, LUAD, LUSC, READ, UCEC
ITGB7	3695	6	BRCA, CESC, KICH, LUSC, THCA, UCEC
ITGB8	3696	6	CHOL, ESCA, KIRP, LUAD, STAD, UCEC
KCNJ11	3767	6	BRCA, CHOL, COAD, KICH, PRAD, UCEC
KCNN1	3780	6	CHOL, KICH, KIRC, KIRP, LUAD, UCEC
KCNS1	3787	6	BLCA, CESC, ESCA, KIRP, STAD, UCEC
KIF3C	3797	6	BLCA, CHOL, HNSC, LIHC, LUAD, LUSC
KLK1	3816	6	CHOL, ESCA, KICH, READ, STAD, THCA
KLRC2	3822	6	CESC, ESCA, KIRC, KIRP, LUSC, READ
KIF22	3835	6	BLCA, BRCA, CESC, HNSC, LUAD, UCEC
KRT5	3852	6	CESC, COAD, HNSC, LUAD, LUSC, UCEC
KRT6A	3853	6	BRCA, COAD, LUAD, LUSC, THCA, UCEC
KRT6B	3854	6	CHOL, COAD, LUAD, LUSC, READ, UCEC
KRT15	3866	6	CHOL, COAD, KIRP, LUAD, THCA, UCEC
LFNG	3955	6	CHOL, COAD, ESCA, LUAD, PRAD, READ
LGALS3	3958	6	CHOL, KICH, KIRC, LIHC, READ, THCA
LTA	4049	6	BRCA, CESC, ESCA, HNSC, KIRC, STAD
SH2D1A	4068	6	BRCA, CESC, KIRC, LUSC, PRAD, STAD
MAGEA3	4102	6	BLCA, CESC, HNSC, LIHC, LUSC, STAD
MIF	4282	6	BLCA, CESC, COAD, LUAD, LUSC, UCEC
MLF1	4291	6	CESC, CHOL, ESCA, HNSC, LUSC, UCEC
MMP14	4323	6	CHOL, HNSC, KIRC, KIRP, LIHC, LUSC
MSI1	4440	6	BLCA, BRCA, ESCA, LIHC, LUAD, UCEC
MUC4	4585	6	CESC, CHOL, KICH, LUAD, STAD, UCEC
MUC6	4588	6	BLCA, BRCA, COAD, ESCA, HNSC, LUAD
MYT1	4661	6	BLCA, BRCA, CESC, HNSC, PRAD, STAD
NEU1	4758	6	COAD, ESCA, KIRP, LIHC, THCA, UCEC
NKG7	4818	6	CESC, ESCA, HNSC, KIRC, LUSC, STAD
NME1-NME2	4831	6	COAD, KIRP, LUAD, LUSC, READ, UCEC
PNP	4860	6	CESC, COAD, LUSC, READ, THCA, UCEC
NT5E	4907	6	ESCA, HNSC, LUAD, READ, STAD, THCA
ORM1	5004	6	BRCA, COAD, ESCA, KIRC, KIRP, UCEC
OXTR	5021	6	BLCA, CHOL, COAD, KIRP, LIHC, STAD
PCSK6	5046	6	BRCA, KIRC, LUSC, PRAD, READ, UCEC
PFDN2	5202	6	BLCA, CESC, COAD, LUSC, READ, UCEC
PIGR	5284	6	ESCA, KIRP, LUAD, READ, THCA, UCEC
PKP2	5318	6	ESCA, LUAD, READ, STAD, THCA, UCEC
PMCH	5367	6	BLCA, BRCA, CESC, KICH, KIRC, LUSC
POLR2D	5433	6	CESC, COAD, LUAD, LUSC, READ, UCEC
PPEF1	5475	6	BRCA, CHOL, COAD, HNSC, KIRC, LUAD
PPIA	5478	6	CESC, COAD, LUSC, READ, STAD, UCEC
MAP2K6	5608	6	ESCA, LUAD, PRAD, READ, STAD, UCEC
PSG4	5672	6	BLCA, CESC, CHOL, ESCA, KICH, LUSC
PSMA5	5686	6	CESC, COAD, LUAD, LUSC, READ, UCEC
PTGFRN	5738	6	BRCA, CHOL, HNSC, KIRP, LUAD, LUSC
PTK6	5753	6	BRCA, KIRP, LUAD, LUSC, READ, UCEC
TWF1	5756	6	COAD, KICH, LUAD, STAD, THCA, UCEC
RAP2B	5912	6	CESC, HNSC, KIRC, KIRP, LUSC, THCA
RARRES3	5920	6	BRCA, CESC, ESCA, KICH, STAD, UCEC
RBBP8	5932	6	CESC, ESCA, LUAD, LUSC, STAD, THCA
RGS4	5999	6	BRCA, CESC, CHOL, HNSC, LUAD, THCA
RGS10	6001	6	BRCA, KIRC, LIHC, LUAD, PRAD, UCEC
MRPL12	6182	6	BLCA, CESC, LUAD, LUSC, READ, UCEC
RPS6KA1	6195	6	BLCA, BRCA, CESC, ESCA, READ, UCEC
S100A10	6281	6	CHOL, LIHC, LUSC, READ, STAD, UCEC
CCL4	6351	6	CESC, COAD, ESCA, KIRC, LUSC, STAD
CCL24	6369	6	CESC, COAD, ESCA, LUSC, READ, STAD
SFTPB	6439	6	BLCA, CESC, KICH, LUSC, THCA, UCEC
SLC1A3	6507	6	CESC, KIRC, KIRP, LIHC, LUSC, UCEC
SLC5A5	6528	6	BLCA, BRCA, CHOL, LUAD, LUSC, UCEC
SLC6A4	6532	6	BRCA, CHOL, COAD, KICH, LUSC, READ
SLC7A1	6541	6	CESC, CHOL, COAD, PRAD, READ, UCEC
SLC8A2	6543	6	BRCA, CHOL, HNSC, KICH, KIRP, LUAD
SLC12A3	6559	6	BLCA, BRCA, CESC, LUAD, LUSC, UCEC
SLC19A1	6573	6	BLCA, COAD, ESCA, HNSC, PRAD, UCEC
SNAP25	6616	6	BRCA, CHOL, KIRC, KIRP, LIHC, THCA
SOX2	6657	6	BRCA, CESC, ESCA, LUAD, LUSC, UCEC
SPAG1	6674	6	BRCA, COAD, ESCA, READ, STAD, UCEC
SPAG4	6676	6	BLCA, KICH, KIRC, KIRP, LUAD, UCEC
SPTBN2	6712	6	BRCA, COAD, LUAD, PRAD, THCA, UCEC
SULT2B1	6820	6	BRCA, CHOL, COAD, LIHC, THCA, UCEC
SUV39H1	6839	6	CESC, COAD, ESCA, HNSC, LUSC, READ
SYT1	6857	6	BRCA, ESCA, HNSC, LIHC, LUAD, THCA
TAP2	6891	6	BLCA, CESC, HNSC, LUSC, READ, STAD
TAPBP	6892	6	CESC, ESCA, KIRC, KIRP, STAD, UCEC
TDGF1	6997	6	COAD, ESCA, LIHC, LUAD, READ, UCEC
THBS4	7060	6	KICH, KIRC, LIHC, LUAD, PRAD, STAD
TIMP1	7076	6	COAD, ESCA, KIRC, KIRP, STAD, THCA
TKT	7086	6	COAD, KIRP, LIHC, LUSC, READ, UCEC
TP53	7157	6	COAD, ESCA, LUAD, READ, STAD, UCEC
TSSC1	7260	6	CESC, COAD, LUAD, LUSC, READ, UCEC
TUFT1	7286	6	BRCA, CHOL, LUAD, LUSC, READ, UCEC
TWIST1	7291	6	CHOL, KICH, LIHC, LUAD, LUSC, PRAD
TNFSF4	7292	6	BRCA, COAD, HNSC, LIHC, STAD, THCA
TXN	7295	6	CESC, COAD, LUAD, LUSC, READ, UCEC
UMPS	7372	6	CESC, COAD, LUAD, LUSC, READ, UCEC
VCAM1	7412	6	ESCA, KIRC, KIRP, LIHC, LUSC, STAD
WNT5A	7474	6	COAD, ESCA, KIRP, LUSC, STAD, THCA
WNT7A	7476	6	BLCA, CESC, ESCA, HNSC, LUSC, UCEC
MKRN3	7681	6	BLCA, BRCA, LIHC, LUAD, LUSC, UCEC
ZNF165	7718	6	BRCA, CESC, COAD, ESCA, READ, UCEC
ST8SIA4	7903	6	ESCA, KIRC, LUSC, STAD, THCA, UCEC
LST1	7940	6	CESC, KIRC, KIRP, LUSC, STAD, THCA
AIMP2	7965	6	CESC, COAD, LUAD, LUSC, READ, UCEC
TCL1A	8115	6	BRCA, CESC, HNSC, LUAD, LUSC, STAD
MIA	8190	6	CHOL, ESCA, LUAD, READ, STAD, UCEC
HIST1H4E	8294	6	BLCA, BRCA, CHOL, COAD, LUAD, UCEC
HIST2H4B	8294	6	BLCA, BRCA, CESC, LIHC, LUAD, UCEC
HIST1H4I	8294	6	BLCA, BRCA, CHOL, ESCA, KIRC, KIRP
FZD6	8323	6	CESC, CHOL, ESCA, HNSC, LUSC, UCEC
HIST2H2AC	8338	6	BLCA, BRCA, COAD, KIRC, LUAD, UCEC
HIST1H2BL	8340	6	BLCA, CESC, HNSC, LUSC, PRAD, STAD
HIST1H3D	8350	6	BLCA, BRCA, CHOL, COAD, HNSC, UCEC
CBX4	8535	6	BRCA, CESC, COAD, PRAD, THCA, UCEC
CADPS	8618	6	CHOL, COAD, ESCA, KICH, LIHC, READ
TP63	8626	6	ESCA, HNSC, LUAD, LUSC, THCA, UCEC
RIPK2	8767	6	COAD, ESCA, PRAD, READ, STAD, UCEC
TNFRSF11A	8792	6	CHOL, ESCA, LIHC, LUAD, READ, STAD
TNFRSF10C	8794	6	CHOL, COAD, KIRP, STAD, THCA, UCEC
TNFRSF10A	8797	6	CESC, COAD, ESCA, LUSC, READ, STAD
[truncated: 8,109 more rows]

## Sheet: Downregulated
Table S1 : Table representing the differentially downregulated genes in various cancer types.
Entrez_Gene_Symbol	Entrez_Gene_Id	No.of cancers	Cancers
DPT	1805	18	BLCA, BRCA, CESC, CHOL, COAD, ESCA, HNSC, KICH, KIRC, KIRP, LIHC, LUAD, LUSC, PRAD, READ, STAD, THCA, UCEC
PTH1R	5745	18	BLCA, BRCA, CESC, CHOL, COAD, ESCA, HNSC, KICH, KIRC, KIRP, LIHC, LUAD, LUSC, PRAD, READ, STAD, THCA, UCEC
C7	730	17	BLCA, BRCA, CESC, CHOL, COAD, ESCA, HNSC, KIRC, KIRP, LIHC, LUAD, LUSC, PRAD, READ, STAD, THCA, UCEC
DES	1674	17	BLCA, BRCA, CESC, COAD, ESCA, HNSC, KICH, KIRC, KIRP, LIHC, LUAD, LUSC, PRAD, READ, STAD, THCA, UCEC
PDE2A	5138	17	BLCA, BRCA, CESC, CHOL, COAD, ESCA, HNSC, KICH, KIRP, LIHC, LUAD, LUSC, PRAD, READ, STAD, THCA, UCEC
PKHD1L1	93035	17	BLCA, BRCA, CESC, CHOL, COAD, ESCA, HNSC, KICH, KIRC, KIRP, LIHC, LUAD, LUSC, PRAD, READ, STAD, THCA
ABCA8	10351	16	BLCA, BRCA, CESC, CHOL, COAD, ESCA, HNSC, KIRC, LIHC, LUAD, LUSC, PRAD, READ, STAD, THCA, UCEC
ABCA9	10350	16	BLCA, BRCA, CESC, CHOL, COAD, ESCA, HNSC, KIRC, LIHC, LUAD, LUSC, PRAD, READ, STAD, THCA, UCEC
ADH1B	125	16	BLCA, BRCA, CESC, CHOL, COAD, ESCA, HNSC, KICH, KIRC, KIRP, LUAD, PRAD, READ, STAD, THCA, UCEC
ADHFE1	137872	16	BLCA, BRCA, CESC, CHOL, COAD, ESCA, HNSC, KIRC, LIHC, LUAD, LUSC, PRAD, READ, STAD, THCA, UCEC
ASPA	443	16	BLCA, BRCA, CESC, CHOL, COAD, ESCA, HNSC, KICH, LIHC, LUAD, LUSC, PRAD, READ, STAD, THCA, UCEC
BAI3	577	16	BLCA, BRCA, CESC, CHOL, COAD, ESCA, HNSC, KICH, KIRC, LIHC, LUAD, LUSC, PRAD, READ, STAD, UCEC
CAMK2A	815	16	BLCA, BRCA, CESC, COAD, ESCA, HNSC, KICH, KIRC, KIRP, LUAD, LUSC, PRAD, READ, STAD, THCA, UCEC
CCL23	6368	16	BRCA, CESC, CHOL, COAD, ESCA, HNSC, KICH, KIRC, KIRP, LIHC, LUAD, LUSC, PRAD, READ, THCA, UCEC
DPP6	1804	16	BLCA, BRCA, CESC, COAD, ESCA, HNSC, KICH, KIRC, KIRP, LUAD, LUSC, PRAD, READ, STAD, THCA, UCEC
FAM65C	140876	16	BLCA, BRCA, CESC, COAD, ESCA, HNSC, KICH, KIRP, LIHC, LUAD, LUSC, PRAD, READ, STAD, THCA, UCEC
FXYD1	5348	16	BLCA, BRCA, CESC, CHOL, COAD, ESCA, HNSC, KICH, KIRP, LUAD, LUSC, PRAD, READ, STAD, THCA, UCEC
HIF3A	64344	16	BLCA, BRCA, CESC, COAD, ESCA, HNSC, KICH, KIRC, LIHC, LUAD, LUSC, PRAD, READ, STAD, THCA, UCEC
ITGA10	8515	16	BLCA, BRCA, CESC, COAD, ESCA, HNSC, KICH, KIRP, LIHC, LUAD, LUSC, PRAD, READ, STAD, THCA, UCEC
LYVE1	10894	16	BLCA, BRCA, CESC, CHOL, COAD, ESCA, HNSC, KIRP, LIHC, LUAD, LUSC, PRAD, READ, STAD, THCA, UCEC
NAALAD2	10003	16	BLCA, BRCA, CESC, COAD, ESCA, HNSC, KICH, KIRC, KIRP, LUAD, LUSC, PRAD, READ, STAD, THCA, UCEC
PI16	221476	16	BLCA, BRCA, CESC, COAD, ESCA, HNSC, KICH, KIRC, KIRP, LUAD, LUSC, PRAD, READ, STAD, THCA, UCEC
PLIN4	729359	16	BLCA, BRCA, CESC, CHOL, COAD, ESCA, HNSC, KIRC, LIHC, LUAD, LUSC, PRAD, READ, STAD, THCA, UCEC
SCN7A	6332	16	BLCA, BRCA, CESC, COAD, ESCA, HNSC, KIRC, KIRP, LIHC, LUAD, LUSC, PRAD, READ, STAD, THCA, UCEC
SLC6A16	28968	16	BLCA, BRCA, CESC, CHOL, COAD, ESCA, HNSC, KIRC, LIHC, LUAD, LUSC, PRAD, READ, STAD, THCA, UCEC
TCEAL2	140597	16	BLCA, BRCA, CESC, COAD, ESCA, HNSC, KICH, KIRC, KIRP, LUAD, LUSC, PRAD, READ, STAD, THCA, UCEC
TCF21	6943	16	BLCA, BRCA, CESC, COAD, ESCA, KICH, KIRC, KIRP, LIHC, LUAD, LUSC, PRAD, READ, STAD, THCA, UCEC
TGFBR3	7049	16	BLCA, BRCA, CESC, COAD, ESCA, HNSC, KICH, KIRC, KIRP, LUAD, LUSC, PRAD, READ, STAD, THCA, UCEC
ABCA6	23460	15	BLCA, BRCA, CESC, CHOL, COAD, ESCA, HNSC, KICH, LUAD, LUSC, PRAD, READ, STAD, THCA, UCEC
ACACB	32	15	BLCA, BRCA, CESC, CHOL, COAD, ESCA, HNSC, LIHC, LUAD, LUSC, PRAD, READ, STAD, THCA, UCEC
ADAM33	80332	15	BLCA, BRCA, CESC, COAD, ESCA, HNSC, KIRC, LIHC, LUAD, LUSC, PRAD, READ, STAD, THCA, UCEC
ADRA1A	148	15	BRCA, CESC, CHOL, COAD, ESCA, HNSC, KICH, LIHC, LUAD, LUSC, PRAD, READ, STAD, THCA, UCEC
ANGPTL1	9068	15	BLCA, BRCA, CESC, COAD, ESCA, HNSC, KIRC, KIRP, LUAD, LUSC, PRAD, READ, STAD, THCA, UCEC
AOX1	316	15	BLCA, BRCA, CESC, CHOL, COAD, ESCA, HNSC, KICH, LUAD, LUSC, PRAD, READ, STAD, THCA, UCEC
ATP1B2	482	15	BLCA, BRCA, CESC, CHOL, COAD, ESCA, HNSC, KICH, KIRP, LUAD, LUSC, PRAD, READ, STAD, UCEC
C1QTNF4	114900	15	BLCA, BRCA, CESC, COAD, ESCA, HNSC, KIRC, LIHC, LUAD, LUSC, PRAD, READ, STAD, THCA, UCEC
C1QTNF7	114905	15	BLCA, BRCA, CESC, COAD, ESCA, HNSC, KICH, KIRC, KIRP, LUAD, LUSC, READ, STAD, THCA, UCEC
C2orf40	84417	15	BLCA, BRCA, CESC, COAD, ESCA, HNSC, KICH, KIRC, KIRP, LIHC, LUAD, LUSC, PRAD, READ, STAD
CCL14	6358	15	BLCA, BRCA, CESC, CHOL, COAD, ESCA, HNSC, KIRP, LIHC, LUAD, LUSC, READ, STAD, THCA, UCEC
CKM	1158	15	BLCA, BRCA, COAD, ESCA, HNSC, KICH, KIRC, KIRP, LIHC, LUAD, LUSC, READ, STAD, THCA, UCEC
CLDN5	7122	15	BLCA, BRCA, CESC, COAD, ESCA, HNSC, KICH, KIRP, LUAD, LUSC, PRAD, READ, STAD, THCA, UCEC
CRHBP	1393	15	BRCA, CESC, CHOL, COAD, ESCA, HNSC, KICH, KIRC, KIRP, LIHC, LUAD, LUSC, READ, THCA, UCEC
FAM107A	11170	15	BLCA, BRCA, CESC, CHOL, COAD, ESCA, HNSC, KICH, KIRC, KIRP, LUAD, LUSC, PRAD, READ, STAD
FHL5	9457	15	BLCA, BRCA, CESC, COAD, ESCA, HNSC, KICH, KIRP, LUAD, LUSC, PRAD, READ, STAD, THCA, UCEC
GABRR2	2570	15	BLCA, BRCA, CESC, COAD, ESCA, HNSC, KICH, LIHC, LUAD, LUSC, PRAD, READ, STAD, THCA, UCEC
GALNT15	117248	15	BLCA, BRCA, CESC, COAD, ESCA, HNSC, KICH, KIRP, LUAD, LUSC, PRAD, READ, STAD, THCA, UCEC
GNB3	2784	15	BRCA, CESC, COAD, ESCA, HNSC, KICH, KIRC, LIHC, LUAD, LUSC, PRAD, READ, STAD, THCA, UCEC
GOLGA8M	653720	15	BLCA, BRCA, CESC, CHOL, COAD, ESCA, HNSC, LIHC, LUAD, LUSC, PRAD, READ, STAD, THCA, UCEC
GPIHBP1	338328	15	BLCA, BRCA, CESC, COAD, ESCA, HNSC, KICH, KIRP, LUAD, LUSC, PRAD, READ, STAD, THCA, UCEC
GPR133	283383	15	BLCA, BRCA, CESC, CHOL, COAD, ESCA, HNSC, KICH, KIRC, LUAD, LUSC, PRAD, READ, STAD, UCEC
GPR17	2840	15	BLCA, BRCA, CESC, COAD, ESCA, HNSC, KICH, LIHC, LUAD, LUSC, PRAD, READ, STAD, THCA, UCEC
GPX3	2878	15	BLCA, BRCA, CESC, CHOL, COAD, ESCA, HNSC, KICH, KIRC, KIRP, LUAD, LUSC, PRAD, READ, STAD
HMGCLL1	54511	15	BLCA, CESC, CHOL, COAD, ESCA, HNSC, KICH, LIHC, LUAD, LUSC, PRAD, READ, STAD, THCA, UCEC
HSPB6	126393	15	BLCA, BRCA, CESC, COAD, ESCA, HNSC, KICH, KIRC, KIRP, LUAD, LUSC, PRAD, READ, THCA, UCEC
LDB3	11155	15	BLCA, BRCA, CESC, COAD, ESCA, HNSC, KICH, KIRP, LUAD, LUSC, PRAD, READ, STAD, THCA, UCEC
LMOD1	25802	15	BLCA, BRCA, CESC, COAD, ESCA, HNSC, KICH, KIRP, LUAD, LUSC, PRAD, READ, STAD, THCA, UCEC
MRGPRF	116535	15	BLCA, BRCA, CESC, COAD, ESCA, KICH, KIRC, KIRP, LUAD, LUSC, PRAD, READ, STAD, THCA, UCEC
MT1A	4489	15	BLCA, BRCA, CESC, CHOL, COAD, ESCA, HNSC, KICH, KIRC, LIHC, LUAD, LUSC, PRAD, STAD, THCA
MT1M	4499	15	BLCA, BRCA, CESC, CHOL, COAD, ESCA, HNSC, KICH, KIRC, LIHC, LUAD, LUSC, READ, STAD, THCA
MYOZ2	51778	15	BLCA, BRCA, CESC, COAD, ESCA, HNSC, KICH, KIRC, KIRP, LUAD, LUSC, READ, STAD, THCA, UCEC
NDRG2	57447	15	BRCA, CESC, CHOL, COAD, ESCA, HNSC, KIRC, LIHC, LUAD, LUSC, PRAD, READ, STAD, THCA, UCEC
NTRK3	4916	15	BLCA, BRCA, CESC, COAD, ESCA, HNSC, KICH, KIRC, LIHC, LUAD, LUSC, PRAD, READ, STAD, UCEC
PCOLCE2	26577	15	BLCA, BRCA, CESC, CHOL, COAD, ESCA, KICH, KIRP, LUAD, LUSC, PRAD, READ, STAD, THCA, UCEC
PDK4	5166	15	BLCA, BRCA, CESC, CHOL, COAD, ESCA, HNSC, KICH, KIRP, LUAD, LUSC, PRAD, READ, STAD, UCEC
RIC3	79608	15	BLCA, BRCA, CESC, COAD, ESCA, HNSC, KIRC, LIHC, LUAD, LUSC, PRAD, READ, STAD, THCA, UCEC
RNF112	7732	15	BLCA, BRCA, CESC, COAD, ESCA, HNSC, KICH, KIRC, LUAD, LUSC, PRAD, READ, STAD, THCA, UCEC
RP5-966M1.6	-	15	BLCA, BRCA, CESC, CHOL, COAD, ESCA, HNSC, LIHC, LUAD, LUSC, PRAD, READ, STAD, THCA, UCEC
SCARA5	286133	15	BLCA, BRCA, CESC, COAD, ESCA, HNSC, KIRC, KIRP, LUAD, LUSC, PRAD, READ, STAD, THCA, UCEC
SOX10	6663	15	BLCA, CESC, COAD, ESCA, HNSC, KICH, KIRC, KIRP, LIHC, LUSC, PRAD, READ, STAD, THCA, UCEC
TENC1	23371	15	BLCA, BRCA, CESC, COAD, ESCA, HNSC, KIRP, LIHC, LUAD, LUSC, PRAD, READ, STAD, THCA, UCEC
VIT	5212	15	BLCA, BRCA, CESC, COAD, ESCA, HNSC, KICH, KIRP, LUAD, LUSC, PRAD, READ, STAD, THCA, UCEC
ABCA10	10349	14	BRCA, CESC, CHOL, COAD, ESCA, HNSC, LIHC, LUAD, LUSC, PRAD, READ, STAD, THCA, UCEC
ACAD11	84129	14	BRCA, CESC, CHOL, COAD, ESCA, HNSC, LIHC, LUAD, LUSC, PRAD, READ, STAD, THCA, UCEC
ADCY4	196883	14	BLCA, BRCA, CESC, COAD, ESCA, HNSC, KIRP, LUAD, LUSC, PRAD, READ, STAD, THCA, UCEC
AGTR1	185	14	BLCA, CESC, CHOL, COAD, ESCA, HNSC, KICH, KIRP, LUAD, LUSC, READ, STAD, THCA, UCEC
AMT	275	14	BRCA, CESC, CHOL, COAD, ESCA, HNSC, KIRC, LUAD, LUSC, PRAD, READ, STAD, THCA, UCEC
ANGPTL7	10218	14	BLCA, BRCA, CESC, COAD, ESCA, HNSC, KICH, KIRC, LUAD, LUSC, READ, STAD, THCA, UCEC
ANK2	287	14	BLCA, BRCA, CESC, COAD, ESCA, HNSC, KICH, KIRC, KIRP, LUSC, PRAD, READ, THCA, UCEC
AP001468.1	-	14	BLCA, BRCA, CESC, COAD, ESCA, HNSC, LIHC, LUAD, LUSC, PRAD, READ, STAD, THCA, UCEC
APOD	347	14	BLCA, BRCA, CESC, COAD, ESCA, HNSC, KICH, KIRC, KIRP, LUSC, READ, STAD, THCA, UCEC
ATOH8	84913	14	BLCA, BRCA, CESC, COAD, ESCA, HNSC, KICH, LIHC, LUAD, LUSC, PRAD, READ, STAD, UCEC
ATP1A2	477	14	BLCA, BRCA, CESC, COAD, ESCA, HNSC, KICH, KIRP, LUAD, LUSC, PRAD, READ, STAD, THCA
BCO2	83875	14	BLCA, BRCA, CESC, CHOL, COAD, ESCA, LIHC, LUAD, LUSC, PRAD, READ, STAD, THCA, UCEC
BHMT2	23743	14	BLCA, BRCA, CHOL, COAD, ESCA, HNSC, KICH, KIRP, LUSC, PRAD, READ, STAD, THCA, UCEC
C11orf96	387763	14	BLCA, BRCA, CESC, COAD, ESCA, KIRP, LIHC, LUAD, LUSC, PRAD, READ, STAD, THCA, UCEC
C14orf180	400258	14	BRCA, CESC, CHOL, COAD, ESCA, KICH, LIHC, LUAD, LUSC, PRAD, READ, STAD, THCA, UCEC
C8orf46	254778	14	BLCA, CESC, CHOL, COAD, ESCA, HNSC, LIHC, LUAD, LUSC, PRAD, READ, STAD, THCA, UCEC
C9orf47	286223	14	CESC, COAD, ESCA, HNSC, KICH, KIRP, LIHC, LUAD, LUSC, PRAD, READ, STAD, THCA, UCEC
CAPN3	825	14	BRCA, CESC, CHOL, COAD, ESCA, HNSC, KICH, LIHC, LUAD, LUSC, PRAD, READ, STAD, UCEC
CCBE1	147372	14	BRCA, CESC, CHOL, COAD, ESCA, KIRC, KIRP, LIHC, LUAD, PRAD, READ, STAD, THCA, UCEC
CD300LG	146894	14	BLCA, BRCA, CESC, CHOL, COAD, ESCA, HNSC, LUAD, LUSC, PRAD, READ, STAD, THCA, UCEC
CDH19	28513	14	BLCA, CESC, COAD, ESCA, HNSC, KIRC, LIHC, LUAD, LUSC, PRAD, READ, STAD, THCA, UCEC
CDO1	1036	14	BLCA, BRCA, CESC, CHOL, COAD, ESCA, HNSC, KICH, KIRC, LUAD, LUSC, READ, STAD, UCEC
CFD	1675	14	BLCA, BRCA, CESC, COAD, ESCA, HNSC, KICH, LUAD, LUSC, PRAD, READ, STAD, THCA, UCEC
CHRDL1	91851	14	BLCA, BRCA, CESC, COAD, ESCA, HNSC, KIRC, LUAD, LUSC, PRAD, READ, STAD, THCA, UCEC
CMTM5	116173	14	BLCA, CESC, COAD, ESCA, HNSC, KICH, KIRP, LUAD, LUSC, PRAD, READ, STAD, THCA, UCEC
CNN1	1264	14	BLCA, BRCA, CESC, COAD, ESCA, HNSC, KICH, LUAD, LUSC, PRAD, READ, STAD, THCA, UCEC
CORO6	84940	14	BLCA, BRCA, COAD, ESCA, HNSC, KIRC, LIHC, LUAD, LUSC, PRAD, READ, STAD, THCA, UCEC
CSAD	51380	14	BRCA, CESC, CHOL, COAD, ESCA, HNSC, LIHC, LUAD, LUSC, PRAD, READ, STAD, THCA, UCEC
CSDC2	27254	14	BLCA, BRCA, CESC, COAD, ESCA, KIRC, LIHC, LUAD, LUSC, PRAD, READ, STAD, THCA, UCEC
CTB-50L17.14	-	14	BRCA, CESC, CHOL, COAD, ESCA, HNSC, KIRC, LIHC, LUAD, LUSC, PRAD, READ, STAD, THCA
CYP4F12	66002	14	BRCA, CHOL, COAD, ESCA, HNSC, KICH, KIRC, LIHC, LUAD, LUSC, PRAD, STAD, THCA, UCEC
DENND2A	27147	14	BLCA, BRCA, CESC, COAD, ESCA, KICH, KIRP, LUAD, LUSC, PRAD, READ, STAD, THCA, UCEC
FAM153A	285596	14	BLCA, BRCA, CESC, COAD, ESCA, HNSC, LIHC, LUAD, LUSC, PRAD, READ, STAD, THCA, UCEC
FAM198A	729085	14	CESC, CHOL, COAD, ESCA, HNSC, KIRC, LIHC, LUAD, LUSC, PRAD, READ, STAD, THCA, UCEC
FBLN5	10516	14	BLCA, BRCA, CESC, COAD, ESCA, HNSC, KICH, KIRC, KIRP, LUAD, LUSC, READ, THCA, UCEC
FIGF	2277	14	BLCA, BRCA, CESC, COAD, ESCA, HNSC, KICH, KIRC, LUAD, PRAD, READ, STAD, THCA, UCEC
GABBR1	2550	14	BLCA, BRCA, CESC, COAD, ESCA, HNSC, LIHC, LUAD, LUSC, PRAD, READ, STAD, THCA, UCEC
GFRA1	2674	14	BLCA, CESC, CHOL, COAD, ESCA, HNSC, KICH, LUAD, LUSC, PRAD, READ, STAD, THCA, UCEC
GOLGA8N	643699	14	BLCA, BRCA, CESC, COAD, ESCA, HNSC, LIHC, LUAD, LUSC, PRAD, READ, STAD, THCA, UCEC
GOLGA8Q	-	14	BLCA, BRCA, CESC, COAD, ESCA, HNSC, LIHC, LUAD, LUSC, PRAD, READ, STAD, THCA, UCEC
GOLGA8R	101059918	14	BLCA, BRCA, CESC, COAD, ESCA, HNSC, LIHC, LUAD, LUSC, PRAD, READ, STAD, THCA, UCEC
GOLGA8S	653061	14	BLCA, BRCA, CESC, COAD, ESCA, HNSC, LIHC, LUAD, LUSC, PRAD, READ, STAD, THCA, UCEC
GPM6A	2823	14	BLCA, CESC, CHOL, COAD, ESCA, KICH, KIRP, LIHC, LUAD, LUSC, READ, STAD, THCA, UCEC
GPRASP1	9737	14	BLCA, BRCA, CESC, COAD, ESCA, HNSC, LIHC, LUAD, LUSC, PRAD, READ, STAD, THCA, UCEC
GSTM5	2949	14	BLCA, BRCA, CESC, COAD, ESCA, KIRC, LIHC, LUAD, LUSC, PRAD, READ, STAD, THCA, UCEC
HFM1	164045	14	BLCA, BRCA, CESC, COAD, ESCA, HNSC, KICH, KIRC, LUSC, PRAD, READ, STAD, THCA, UCEC
HMCN2	256158	14	BLCA, BRCA, CESC, COAD, ESCA, HNSC, KICH, KIRP, LUAD, LUSC, PRAD, READ, THCA, UCEC
HPSE2	60495	14	BLCA, BRCA, CESC, COAD, ESCA, HNSC, KICH, KIRC, KIRP, LUAD, LUSC, READ, STAD, UCEC
HSPB7	27129	14	BLCA, BRCA, CESC, COAD, ESCA, HNSC, KIRC, KIRP, LUAD, LUSC, PRAD, READ, STAD, UCEC
LCAT	3931	14	BRCA, CESC, CHOL, COAD, ESCA, HNSC, LIHC, LUAD, LUSC, PRAD, READ, STAD, THCA, UCEC
LCN6	158062	14	BLCA, BRCA, CESC, COAD, ESCA, HNSC, KICH, KIRP, LUAD, LUSC, PRAD, READ, STAD, UCEC
LCNL1	401562	14	BLCA, BRCA, CESC, COAD, ESCA, HNSC, KIRC, LUAD, LUSC, PRAD, READ, STAD, THCA, UCEC
LGI4	163175	14	BLCA, BRCA, CESC, CHOL, COAD, ESCA, HNSC, LUAD, LUSC, PRAD, READ, STAD, THCA, UCEC
LIFR	3977	14	BLCA, BRCA, CESC, CHOL, COAD, ESCA, HNSC, LIHC, LUAD, LUSC, READ, STAD, THCA, UCEC
LIMS2	55679	14	BLCA, BRCA, CESC, COAD, ESCA, HNSC, KICH, LUAD, LUSC, PRAD, READ, STAD, THCA, UCEC
LRRN4CL	221091	14	BLCA, BRCA, CESC, COAD, ESCA, HNSC, KICH, LUAD, LUSC, PRAD, READ, STAD, THCA, UCEC
MAMDC2	256691	14	BLCA, BRCA, CESC, COAD, ESCA, HNSC, KIRC, LUAD, LUSC, PRAD, READ, STAD, THCA, UCEC
MASP2	10747	14	BLCA, BRCA, CESC, CHOL, COAD, ESCA, HNSC, LUAD, LUSC, PRAD, READ, STAD, THCA, UCEC
MICU3	286097	14	BLCA, BRCA, CESC, CHOL, COAD, ESCA, HNSC, LIHC, LUAD, LUSC, PRAD, READ, STAD, UCEC
MUSTN1	389125	14	BLCA, BRCA, CESC, COAD, ESCA, KICH, KIRP, LUAD, LUSC, PRAD, READ, STAD, THCA, UCEC
NEGR1	257194	14	BLCA, CESC, COAD, ESCA, HNSC, KICH, KIRP, LUAD, LUSC, PRAD, READ, STAD, THCA, UCEC
NR4A1	3164	14	BLCA, BRCA, CESC, COAD, ESCA, HNSC, KIRP, LIHC, LUAD, LUSC, READ, STAD, THCA, UCEC
PGA3	643834	14	BLCA, BRCA, CESC, CHOL, COAD, HNSC, LIHC, LUAD, LUSC, PRAD, READ, STAD, THCA, UCEC
PGA4	5222	14	BLCA, BRCA, CESC, COAD, ESCA, HNSC, LIHC, LUAD, LUSC, PRAD, READ, STAD, THCA, UCEC
PKNOX2	63876	14	BLCA, BRCA, CESC, COAD, ESCA, HNSC, KICH, KIRC, KIRP, LUAD, LUSC, READ, STAD, UCEC
PLCXD3	345557	14	BRCA, CESC, COAD, ESCA, HNSC, KIRC, KIRP, LIHC, LUAD, LUSC, READ, STAD, THCA, UCEC
PPP1R14A	94274	14	BLCA, BRCA, CESC, COAD, ESCA, HNSC, KICH, LUAD, LUSC, PRAD, READ, STAD, THCA, UCEC
PRELP	5549	14	BLCA, BRCA, CESC, COAD, ESCA, HNSC, KICH, LUAD, LUSC, PRAD, READ, STAD, THCA, UCEC
PTGIS	5740	14	BLCA, BRCA, CESC, COAD, ESCA, HNSC, KICH, LIHC, LUAD, LUSC, PRAD, READ, THCA, UCEC
RANBP3L	202151	14	BLCA, CHOL, COAD, ESCA, KICH, KIRC, KIRP, LIHC, LUAD, LUSC, READ, STAD, THCA, UCEC
RASGRP2	10235	14	BLCA, BRCA, CESC, COAD, ESCA, HNSC, KICH, LUAD, LUSC, PRAD, READ, STAD, THCA, UCEC
RERGL	79785	14	BLCA, BRCA, CESC, COAD, ESCA, HNSC, KICH, KIRC, KIRP, LUSC, READ, STAD, THCA, UCEC
RGN	9104	14	BLCA, BRCA, CESC, CHOL, COAD, ESCA, HNSC, KIRC, LUAD, LUSC, PRAD, READ, STAD, UCEC
RGS11	8786	14	BLCA, BRCA, CESC, COAD, ESCA, HNSC, KIRC, LIHC, LUAD, LUSC, READ, STAD, THCA, UCEC
RP11-574K11.31	-	14	BLCA, BRCA, CESC, COAD, ESCA, HNSC, LIHC, LUAD, LUSC, PRAD, READ, STAD, THCA, UCEC
RP13-996F3.5	-	14	BLCA, BRCA, CESC, COAD, ESCA, HNSC, LIHC, LUAD, LUSC, PRAD, READ, STAD, THCA, UCEC
RSPO1	284654	14	BLCA, BRCA, CESC, COAD, ESCA, HNSC, KICH, KIRC, LUAD, LUSC, PRAD, READ, STAD, UCEC
SEC31B	25956	14	BLCA, BRCA, CESC, COAD, ESCA, HNSC, LIHC, LUAD, LUSC, PRAD, READ, STAD, THCA, UCEC
SLC25A27	9481	14	BLCA, BRCA, CESC, COAD, ESCA, HNSC, LIHC, LUAD, LUSC, PRAD, READ, STAD, THCA, UCEC
SLC25A34	284723	14	BRCA, CESC, COAD, ESCA, HNSC, KIRP, LIHC, LUAD, LUSC, PRAD, READ, STAD, THCA, UCEC
SLC26A10	65012	14	BLCA, BRCA, CESC, COAD, ESCA, HNSC, LIHC, LUAD, LUSC, PRAD, READ, STAD, THCA, UCEC
SLC2A4	6517	14	BLCA, BRCA, CESC, CHOL, COAD, ESCA, HNSC, LUAD, LUSC, PRAD, READ, STAD, THCA, UCEC
SPEG	10290	14	BLCA, BRCA, CESC, COAD, ESCA, HNSC, KIRC, LUAD, LUSC, PRAD, READ, STAD, THCA, UCEC
STAB1	23166	14	BRCA, CESC, CHOL, COAD, ESCA, HNSC, LIHC, LUAD, LUSC, PRAD, READ, STAD, THCA, UCEC
SYNPO2	171024	14	BLCA, BRCA, CESC, COAD, ESCA, HNSC, KICH, KIRP, LUAD, LUSC, PRAD, READ, THCA, UCEC
SYPL2	284612	14	BLCA, BRCA, CESC, CHOL, COAD, ESCA, HNSC, KIRC, LUAD, LUSC, PRAD, READ, STAD, UCEC
TCEAL7	56849	14	BLCA, BRCA, CESC, COAD, ESCA, HNSC, KICH, LUAD, LUSC, PRAD, READ, STAD, THCA, UCEC
TMEM132C	92293	14	BLCA, BRCA, CESC, ESCA, HNSC, KIRC, KIRP, LUAD, LUSC, PRAD, READ, STAD, THCA, UCEC
TNXB	7148	14	BLCA, BRCA, CESC, COAD, ESCA, HNSC, KICH, LUAD, LUSC, PRAD, READ, STAD, THCA, UCEC
TPM2	7169	14	BLCA, BRCA, CESC, COAD, ESCA, HNSC, KICH, LUAD, LUSC, PRAD, READ, STAD, THCA, UCEC
TSPYL2	64061	14	BLCA, BRCA, CESC, COAD, ESCA, HNSC, LIHC, LUAD, LUSC, PRAD, READ, STAD, THCA, UCEC
USHBP1	83878	14	BLCA, BRCA, CESC, COAD, ESCA, HNSC, KIRP, LUAD, LUSC, PRAD, READ, STAD, THCA, UCEC
WISP2	8839	14	BLCA, BRCA, CESC, COAD, ESCA, HNSC, LIHC, LUAD, LUSC, PRAD, READ, STAD, THCA, UCEC
ZNF540	163255	14	BLCA, BRCA, CESC, COAD, ESCA, HNSC, LIHC, LUAD, LUSC, PRAD, READ, STAD, THCA, UCEC
AASS	10157	13	BLCA, BRCA, CESC, CHOL, COAD, ESCA, HNSC, LUAD, PRAD, READ, STAD, THCA, UCEC
ABCC9	10060	13	BLCA, BRCA, CESC, CHOL, COAD, ESCA, HNSC, KICH, LIHC, LUSC, READ, THCA, UCEC
AC004466.1	-	13	BRCA, CESC, COAD, ESCA, HNSC, KIRC, LUAD, LUSC, PRAD, READ, STAD, THCA, UCEC
AC008443.1	-	13	BRCA, CESC, COAD, ESCA, HNSC, LIHC, LUAD, LUSC, PRAD, READ, STAD, THCA, UCEC
AC021860.1	-	13	BLCA, BRCA, CESC, COAD, ESCA, HNSC, LUAD, LUSC, PRAD, READ, STAD, THCA, UCEC
AC135178.1	-	13	BRCA, CESC, COAD, ESCA, HNSC, LIHC, LUAD, LUSC, PRAD, READ, STAD, THCA, UCEC
ACCS	84680	13	BRCA, CESC, COAD, ESCA, HNSC, LIHC, LUAD, LUSC, PRAD, READ, STAD, THCA, UCEC
ACSM5	54988	13	BLCA, BRCA, CESC, CHOL, COAD, ESCA, HNSC, KICH, LIHC, LUAD, READ, STAD, UCEC
ACTA1	58	13	BLCA, BRCA, COAD, ESCA, HNSC, KICH, KIRC, LIHC, LUAD, LUSC, READ, STAD, UCEC
ACTC1	70	13	BLCA, BRCA, CESC, COAD, ESCA, LIHC, LUAD, LUSC, PRAD, READ, STAD, THCA, UCEC
ADAMTS1	9510	13	BLCA, BRCA, CESC, COAD, ESCA, KICH, LIHC, LUAD, LUSC, READ, STAD, THCA, UCEC
ADAMTS10	81794	13	BLCA, BRCA, CESC, COAD, ESCA, HNSC, LUAD, LUSC, PRAD, READ, STAD, THCA, UCEC
ADRA2B	151	13	BLCA, BRCA, CHOL, COAD, ESCA, HNSC, KIRP, LIHC, PRAD, READ, STAD, THCA, UCEC
AHSA2	130872	13	BRCA, CESC, COAD, ESCA, HNSC, LIHC, LUAD, LUSC, PRAD, READ, STAD, THCA, UCEC
AL953854.2	-	13	BLCA, BRCA, COAD, ESCA, HNSC, KICH, LUAD, LUSC, PRAD, READ, STAD, THCA, UCEC
ALS2CR12	130540	13	BLCA, CESC, COAD, ESCA, HNSC, KICH, KIRC, LIHC, LUAD, PRAD, READ, STAD, THCA
AMY2B	280	13	BLCA, BRCA, CESC, COAD, ESCA, HNSC, LUAD, LUSC, PRAD, READ, STAD, THCA, UCEC
AOC3	8639	13	BLCA, BRCA, CESC, COAD, ESCA, HNSC, KIRP, LUAD, LUSC, READ, STAD, THCA, UCEC
AP003068.6	-	13	BRCA, CESC, COAD, ESCA, HNSC, LIHC, LUAD, LUSC, PRAD, READ, STAD, THCA, UCEC
ARMC12	221481	13	BRCA, CESC, COAD, ESCA, HNSC, LIHC, LUAD, LUSC, PRAD, READ, STAD, THCA, UCEC
ATG16L2	89849	13	BRCA, CESC, COAD, ESCA, HNSC, LIHC, LUAD, LUSC, PRAD, READ, STAD, THCA, UCEC
AVPR2	554	13	BLCA, BRCA, CESC, COAD, ESCA, HNSC, KICH, KIRC, KIRP, LUAD, LUSC, READ, UCEC
BZRAP1	9256	13	BLCA, CESC, COAD, ESCA, HNSC, KICH, LIHC, LUSC, PRAD, READ, STAD, THCA, UCEC
C16orf86	388284	13	BRCA, CESC, COAD, ESCA, HNSC, KICH, LUAD, LUSC, PRAD, READ, STAD, THCA, UCEC
C5orf45	51149	13	BRCA, CESC, COAD, ESCA, HNSC, LIHC, LUAD, LUSC, PRAD, READ, STAD, THCA, UCEC
CABP1	9478	13	BLCA, BRCA, CESC, COAD, ESCA, KICH, LUAD, LUSC, PRAD, READ, STAD, THCA, UCEC
CADM2	253559	13	BLCA, BRCA, CESC, CHOL, COAD, ESCA, HNSC, KICH, KIRC, LUSC, READ, STAD, THCA
CADM3	57863	13	BLCA, BRCA, CESC, COAD, ESCA, HNSC, KICH, LUAD, LUSC, PRAD, READ, STAD, UCEC
CHRD	8646	13	BLCA, CESC, CHOL, COAD, ESCA, HNSC, KICH, LIHC, LUSC, READ, STAD, THCA, UCEC
CLEC3B	7123	13	BLCA, BRCA, CESC, CHOL, COAD, ESCA, HNSC, KIRP, LUAD, LUSC, READ, STAD, UCEC
CNTFR	1271	13	BRCA, CESC, CHOL, COAD, ESCA, HNSC, KIRC, KIRP, LUAD, LUSC, PRAD, READ, THCA
CORO2B	10391	13	BRCA, CESC, COAD, ESCA, HNSC, KIRC, LUAD, LUSC, PRAD, READ, STAD, THCA, UCEC
CPED1	79974	13	BLCA, BRCA, CESC, CHOL, COAD, ESCA, KICH, LIHC, LUAD, LUSC, READ, THCA, UCEC
CRIPAK	285464	13	BRCA, CESC, COAD, ESCA, HNSC, LIHC, LUAD, LUSC, PRAD, READ, STAD, THCA, UCEC
CYP46A1	10858	13	BLCA, BRCA, CESC, COAD, ESCA, HNSC, LIHC, LUSC, PRAD, READ, STAD, THCA, UCEC
DAAM2	23500	13	BLCA, BRCA, CESC, COAD, ESCA, HNSC, KIRP, LUSC, PRAD, READ, STAD, THCA, UCEC
DACT3	147906	13	BLCA, CESC, COAD, ESCA, KICH, KIRP, LUAD, LUSC, PRAD, READ, STAD, THCA, UCEC
DARC	2532	13	BLCA, BRCA, CESC, COAD, ESCA, HNSC, KICH, LUAD, LUSC, READ, STAD, THCA, UCEC
DCN	1634	13	BLCA, BRCA, CESC, COAD, ESCA, KICH, KIRC, KIRP, LIHC, LUAD, PRAD, THCA, UCEC
DCT	1638	13	BLCA, BRCA, CHOL, COAD, ESCA, HNSC, LUAD, LUSC, PRAD, READ, STAD, THCA, UCEC
DLGAP2	9228	13	BRCA, CESC, CHOL, COAD, ESCA, HNSC, KICH, KIRC, KIRP, LIHC, LUSC, READ, THCA
DMPK	1760	13	BLCA, BRCA, CESC, COAD, ESCA, HNSC, LUAD, LUSC, PRAD, READ, STAD, THCA, UCEC
DNHD1	144132	13	BRCA, CESC, COAD, ESCA, HNSC, LIHC, LUAD, LUSC, PRAD, READ, STAD, THCA, UCEC
DPY19L2	283417	13	BLCA, BRCA, CESC, COAD, ESCA, HNSC, LUAD, LUSC, PRAD, READ, STAD, THCA, UCEC
EBF1	1879	13	BLCA, BRCA, CESC, COAD, ESCA, HNSC, KIRP, LUAD, LUSC, PRAD, READ, THCA, UCEC
ECHDC2	55268	13	BRCA, CESC, CHOL, COAD, ESCA, HNSC, LIHC, LUSC, PRAD, READ, STAD, THCA, UCEC
EGFL8	80864	13	BRCA, CESC, COAD, ESCA, HNSC, KICH, LUAD, LUSC, PRAD, READ, STAD, THCA, UCEC
ENDOU	8909	13	BLCA, BRCA, CESC, COAD, ESCA, HNSC, KICH, KIRC, LUAD, PRAD, READ, STAD, THCA
FAM110D	79927	13	BLCA, BRCA, CESC, COAD, ESCA, HNSC, KIRP, LUAD, LUSC, READ, STAD, THCA, UCEC
FAM162B	221303	13	BLCA, BRCA, CESC, COAD, ESCA, HNSC, KIRP, LUAD, LUSC, PRAD, READ, THCA, UCEC
FAM193B	54540	13	BRCA, CESC, COAD, ESCA, HNSC, LIHC, LUAD, LUSC, PRAD, READ, STAD, THCA, UCEC
FAM229A	100128071	13	BRCA, CESC, COAD, ESCA, HNSC, LIHC, LUAD, LUSC, PRAD, READ, STAD, THCA, UCEC
FGF10	2255	13	BLCA, CESC, COAD, ESCA, HNSC, KIRC, KIRP, LUAD, LUSC, PRAD, READ, THCA, UCEC
FGF17	8822	13	BLCA, BRCA, CESC, COAD, ESCA, HNSC, KIRC, LUAD, LUSC, PRAD, READ, STAD, THCA
FGF7	2252	13	BLCA, BRCA, CESC, COAD, ESCA, HNSC, KIRP, LUAD, LUSC, PRAD, READ, THCA, UCEC
FHL1	2273	13	BLCA, BRCA, CESC, COAD, ESCA, HNSC, KICH, LUAD, LUSC, PRAD, READ, STAD, UCEC
FLJ00418	-	13	BRCA, CESC, COAD, ESCA, HNSC, LIHC, LUAD, LUSC, PRAD, READ, STAD, THCA, UCEC
FOXF1	2294	13	BLCA, BRCA, CESC, COAD, ESCA, LIHC, LUAD, LUSC, PRAD, READ, STAD, THCA, UCEC
FPGT-TNNI3K	51086	13	BLCA, BRCA, CESC, COAD, ESCA, HNSC, LUAD, LUSC, PRAD, READ, STAD, THCA, UCEC
GADD45B	4616	13	BLCA, BRCA, CESC, CHOL, COAD, ESCA, HNSC, LIHC, LUAD, LUSC, READ, STAD, THCA
GCOM1	145781	13	BLCA, BRCA, CESC, COAD, ESCA, HNSC, KIRC, LUAD, LUSC, PRAD, READ, THCA, UCEC
GFRA2	2675	13	BLCA, BRCA, CESC, CHOL, COAD, ESCA, KICH, KIRP, LUAD, LUSC, PRAD, READ, STAD
GNRH1	2796	13	BRCA, CESC, COAD, ESCA, HNSC, LIHC, LUAD, LUSC, PRAD, READ, STAD, THCA, UCEC
GOLGA6L4	-	13	BRCA, CESC, COAD, ESCA, HNSC, LIHC, LUAD, LUSC, PRAD, READ, STAD, THCA, UCEC
GOLGA8B	23015	13	BRCA, CESC, COAD, ESCA, HNSC, LIHC, LUAD, LUSC, PRAD, READ, STAD, THCA, UCEC
GOLGA8H	728498	13	BLCA, BRCA, CESC, COAD, ESCA, HNSC, LUAD, LUSC, PRAD, READ, STAD, THCA, UCEC
GOLGA8I	283796	13	BLCA, BRCA, CESC, COAD, ESCA, HNSC, LUAD, LUSC, PRAD, READ, STAD, THCA, UCEC
GOLGA8O	728047	13	BLCA, BRCA, COAD, ESCA, HNSC, LIHC, LUAD, LUSC, PRAD, READ, STAD, THCA, UCEC
GPM6B	2824	13	BLCA, BRCA, CESC, COAD, ESCA, KICH, KIRC, LUAD, LUSC, PRAD, READ, STAD, THCA
GRASP	160622	13	BLCA, BRCA, CESC, COAD, ESCA, KIRP, LUAD, LUSC, PRAD, READ, STAD, THCA, UCEC
GSTM2	2946	13	BRCA, CESC, COAD, ESCA, HNSC, LIHC, LUAD, LUSC, PRAD, READ, STAD, THCA, UCEC
HLF	3131	13	BLCA, BRCA, CESC, CHOL, COAD, ESCA, HNSC, LUSC, PRAD, READ, STAD, THCA, UCEC
HPD	3242	13	BLCA, BRCA, CHOL, COAD, ESCA, KICH, KIRC, KIRP, PRAD, READ, STAD, THCA, UCEC
HRC	3270	13	BLCA, BRCA, CESC, COAD, ESCA, HNSC, KIRP, LUAD, LUSC, READ, STAD, THCA, UCEC
HSPB2	-	13	BLCA, BRCA, CESC, COAD, ESCA, HNSC, LUAD, LUSC, PRAD, READ, STAD, THCA, UCEC
IFFO1	25900	13	BLCA, BRCA, CESC, COAD, ESCA, HNSC, LUAD, LUSC, PRAD, READ, STAD, THCA, UCEC
IGF1	3479	13	BLCA, BRCA, CESC, CHOL, COAD, HNSC, KIRP, LIHC, LUAD, LUSC, READ, THCA, UCEC
INMT	11185	13	BLCA, BRCA, CESC, CHOL, COAD, ESCA, HNSC, LIHC, LUAD, LUSC, PRAD, READ, UCEC
ITGA7	3679	13	BLCA, BRCA, CESC, COAD, ESCA, HNSC, LUAD, LUSC, PRAD, READ, STAD, THCA, UCEC
JMJD7-PLA2G4B	8681	13	BRCA, CESC, COAD, ESCA, HNSC, LIHC, LUAD, LUSC, PRAD, READ, STAD, THCA, UCEC
JPH2	57158	13	BLCA, BRCA, CESC, COAD, ESCA, HNSC, LUAD, LUSC, PRAD, READ, STAD, THCA, UCEC
JPH4	84502	13	BRCA, CESC, COAD, ESCA, KICH, KIRC, KIRP, LUAD, LUSC, PRAD, READ, STAD, UCEC
KCNB1	3745	13	BLCA, BRCA, CESC, COAD, ESCA, HNSC, KICH, LUAD, LUSC, PRAD, READ, STAD, UCEC
KCNIP2	30819	13	BRCA, CESC, COAD, ESCA, HNSC, LIHC, LUAD, LUSC, PRAD, READ, STAD, THCA, UCEC
KCNS2	3788	13	BLCA, BRCA, CESC, COAD, KICH, KIRC, LUAD, LUSC, PRAD, READ, STAD, THCA, UCEC
KIAA0895L	653319	13	BRCA, CESC, COAD, ESCA, HNSC, LIHC, LUAD, LUSC, PRAD, READ, STAD, THCA, UCEC
KLF15	28999	13	BLCA, BRCA, CESC, CHOL, COAD, ESCA, HNSC, LUAD, LUSC, READ, STAD, THCA, UCEC
KLF9	687	13	BLCA, BRCA, CESC, CHOL, COAD, ESCA, HNSC, LUAD, LUSC, READ, STAD, THCA, UCEC
KLHDC1	122773	13	BLCA, BRCA, CESC, COAD, ESCA, HNSC, LIHC, LUAD, LUSC, PRAD, READ, STAD, UCEC
KLHL3	26249	13	BRCA, CESC, ESCA, HNSC, KIRC, KIRP, LUAD, LUSC, PRAD, READ, STAD, THCA, UCEC
KLHL33	123103	13	BLCA, BRCA, CESC, COAD, ESCA, HNSC, KICH, KIRC, KIRP, LUSC, PRAD, READ, UCEC
KLKB1	3818	13	BRCA, CESC, CHOL, COAD, ESCA, HNSC, KICH, LUAD, LUSC, PRAD, READ, STAD, THCA
LAMA2	3908	13	BLCA, BRCA, CESC, COAD, ESCA, HNSC, KIRC, KIRP, LUAD, READ, STAD, THCA, UCEC
LDB2	9079	13	BLCA, BRCA, CESC, CHOL, COAD, ESCA, HNSC, KIRP, LUAD, LUSC, PRAD, READ, UCEC
LENG8	114823	13	BRCA, CESC, COAD, ESCA, HNSC, LIHC, LUAD, LUSC, PRAD, READ, STAD, THCA, UCEC
LY6G5B	58496	13	BRCA, CESC, COAD, ESCA, HNSC, LIHC, LUAD, LUSC, PRAD, READ, STAD, THCA, UCEC
MAP3K12	7786	13	BLCA, BRCA, CESC, COAD, ESCA, HNSC, LUAD, LUSC, PRAD, READ, STAD, THCA, UCEC
MEIS1	4211	13	BLCA, BRCA, CESC, COAD, ESCA, HNSC, LUAD, LUSC, PRAD, READ, STAD, THCA, UCEC
MEIS2	4212	13	BLCA, BRCA, CESC, COAD, ESCA, HNSC, KICH, KIRP, LUSC, PRAD, READ, THCA, UCEC
MMRN1	22915	13	BLCA, BRCA, CESC, COAD, ESCA, HNSC, LIHC, LUAD, LUSC, READ, STAD, THCA, UCEC
MPZ	4359	13	BLCA, BRCA, CESC, COAD, ESCA, HNSC, LUAD, LUSC, PRAD, READ, STAD, THCA, UCEC
MROH7	374977	13	BLCA, BRCA, COAD, ESCA, HNSC, KIRC, LUAD, LUSC, PRAD, READ, STAD, THCA, UCEC
MRVI1	10335	13	BLCA, BRCA, CESC, COAD, ESCA, KIRP, LUAD, LUSC, PRAD, READ, STAD, THCA, UCEC
MSS51	118490	13	BRCA, CESC, COAD, ESCA, HNSC, LIHC, LUAD, LUSC, PRAD, READ, STAD, THCA, UCEC
MYH11	4629	13	BLCA, BRCA, CESC, COAD, ESCA, HNSC, KICH, KIRP, LUAD, LUSC, READ, THCA, UCEC
MYH7	4625	13	BRCA, CESC, COAD, ESCA, HNSC, KICH, KIRC, LUAD, LUSC, READ, STAD, THCA, UCEC
MYOC	4653	13	BLCA, BRCA, COAD, ESCA, HNSC, KICH, KIRP, LUAD, LUSC, READ, STAD, THCA, UCEC
MYOCD	93649	13	BLCA, BRCA, CESC, COAD, ESCA, HNSC, KICH, KIRP, LUAD, LUSC, PRAD, READ, UCEC
NECAB1	64168	13	BLCA, BRCA, CESC, COAD, ESCA, KICH, LUAD, LUSC, PRAD, READ, STAD, THCA, UCEC
NEIL1	79661	13	BRCA, CESC, COAD, ESCA, HNSC, LIHC, LUAD, LUSC, PRAD, READ, STAD, THCA, UCEC
NFASC	23114	13	BLCA, CESC, COAD, ESCA, KICH, KIRC, KIRP, LUAD, LUSC, PRAD, READ, THCA, UCEC
NKAPL	222698	13	BLCA, BRCA, CESC, CHOL, COAD, ESCA, HNSC, LUAD, LUSC, PRAD, READ, STAD, UCEC
NKTR	4820	13	BRCA, CESC, COAD, ESCA, HNSC, LIHC, LUAD, LUSC, PRAD, READ, STAD, THCA, UCEC
NPHP3	27031	13	BRCA, CESC, COAD, ESCA, HNSC, LIHC, LUAD, LUSC, PRAD, READ, STAD, THCA, UCEC
NPIPA7	101059938	13	BRCA, CESC, COAD, ESCA, HNSC, LIHC, LUAD, LUSC, PRAD, READ, STAD, THCA, UCEC
NPR1	4881	13	BLCA, BRCA, CESC, COAD, ESCA, HNSC, KICH, LUAD, LUSC, PRAD, READ, STAD, THCA
P2RX1	5023	13	BLCA, BRCA, CESC, COAD, ESCA, HNSC, LIHC, LUAD, LUSC, PRAD, READ, STAD, UCEC
PDE1B	5153	13	BLCA, BRCA, CESC, COAD, ESCA, HNSC, LUAD, LUSC, PRAD, READ, STAD, THCA, UCEC
PDZRN4	29951	13	BLCA, BRCA, CESC, COAD, ESCA, HNSC, KIRP, LIHC, LUSC, PRAD, READ, STAD, UCEC
PER1	5187	13	BLCA, BRCA, CESC, COAD, ESCA, HNSC, LIHC, LUAD, LUSC, PRAD, READ, STAD, UCEC
PGM5	5239	13	BLCA, BRCA, CESC, COAD, ESCA, HNSC, LUAD, LUSC, PRAD, READ, STAD, THCA, UCEC
PHYHIP	9796	13	BLCA, BRCA, CESC, COAD, ESCA, KICH, KIRC, LUAD, LUSC, PRAD, READ, STAD, UCEC
PID1	55022	13	BLCA, BRCA, CESC, CHOL, COAD, ESCA, HNSC, KIRP, LUAD, LUSC, STAD, THCA, UCEC
PLAC9	219348	13	BLCA, BRCA, CESC, COAD, ESCA, HNSC, LUAD, LUSC, PRAD, READ, STAD, THCA, UCEC
PLGLB1	5342	13	BRCA, CHOL, COAD, ESCA, HNSC, LIHC, LUAD, LUSC, PRAD, READ, STAD, THCA, UCEC
PLIN1	5346	13	BLCA, BRCA, CHOL, COAD, ESCA, HNSC, KIRP, LIHC, LUAD, LUSC, STAD, THCA, UCEC
PLIN5	440503	13	BRCA, CESC, CHOL, COAD, ESCA, HNSC, KIRC, LIHC, LUAD, LUSC, READ, STAD, THCA
PLN	5350	13	BLCA, BRCA, CESC, COAD, ESCA, HNSC, KICH, KIRP, LUAD, LUSC, READ, THCA, UCEC
PLP1	5354	13	BLCA, CESC, COAD, ESCA, HNSC, KIRC, LIHC, LUAD, LUSC, PRAD, READ, STAD, UCEC
PMP2	5375	13	BLCA, BRCA, COAD, ESCA, HNSC, KICH, KIRC, KIRP, LUSC, PRAD, READ, STAD, THCA
PNISR	25957	13	BRCA, CESC, COAD, ESCA, HNSC, LIHC, LUAD, LUSC, PRAD, READ, STAD, THCA, UCEC
PNPLA7	375775	13	BLCA, BRCA, CESC, CHOL, COAD, ESCA, HNSC, LIHC, LUSC, READ, STAD, THCA, UCEC
PODN	127435	13	BLCA, BRCA, CESC, COAD, ESCA, HNSC, LUAD, LUSC, PRAD, READ, STAD, THCA, UCEC
POU6F1	5463	13	BLCA, BRCA, CESC, COAD, ESCA, HNSC, LIHC, LUAD, LUSC, READ, STAD, THCA, UCEC
PPT2-EGFL8	-	13	BRCA, CESC, COAD, ESCA, HNSC, LIHC, LUAD, LUSC, PRAD, READ, STAD, THCA, UCEC
PRCD	768206	13	BLCA, BRCA, CESC, COAD, ESCA, HNSC, LUAD, LUSC, PRAD, READ, STAD, THCA, UCEC
PRIMA1	145270	13	BLCA, BRCA, COAD, ESCA, KICH, LIHC, LUAD, LUSC, PRAD, READ, STAD, THCA, UCEC
PYGM	5837	13	BLCA, BRCA, CESC, COAD, ESCA, HNSC, KIRP, LIHC, LUAD, LUSC, READ, STAD, UCEC
RBFOX3	146713	13	BLCA, BRCA, CESC, COAD, ESCA, KIRC, LUAD, LUSC, PRAD, READ, STAD, THCA, UCEC
RBM6	10180	13	BRCA, CESC, COAD, ESCA, HNSC, LIHC, LUAD, LUSC, PRAD, READ, STAD, THCA, UCEC
RBMS3	27303	13	BLCA, BRCA, CESC, COAD, ESCA, HNSC, KICH, LIHC, LUAD, LUSC, PRAD, READ, UCEC
RNPC3	55599	13	BLCA, BRCA, CESC, COAD, ESCA, HNSC, LUAD, LUSC, PRAD, READ, STAD, THCA, UCEC
RP11-295P9.3	-	13	BRCA, CESC, COAD, ESCA, HNSC, LIHC, LUAD, LUSC, PRAD, READ, STAD, THCA, UCEC
RP11-793H13.10	-	13	BRCA, CESC, COAD, ESCA, HNSC, LIHC, LUAD, LUSC, PRAD, READ, STAD, THCA, UCEC
RUNX1T1	862	13	BLCA, BRCA, CESC, COAD, ESCA, HNSC, KIRP, LUAD, LUSC, PRAD, READ, THCA, UCEC
SFRP1	6422	13	BLCA, BRCA, CESC, COAD, HNSC, KICH, KIRC, KIRP, LIHC, LUSC, READ, STAD, UCEC
SGCA	6442	13	BLCA, BRCA, CESC, COAD, ESCA, HNSC, LUAD, LUSC, PRAD, READ, STAD, THCA, UCEC
SLIT3	6586	13	BLCA, BRCA, CESC, COAD, ESCA, HNSC, KICH, KIRP, LUAD, LUSC, PRAD, READ, UCEC
SORBS1	10580	13	BLCA, BRCA, CESC, COAD, ESCA, HNSC, LUAD, LUSC, PRAD, READ, STAD, THCA, UCEC
SRL	6345	13	BLCA, BRCA, CESC, COAD, ESCA, HNSC, KICH, KIRC, LUAD, LUSC, READ, STAD, UCEC
STARD8	9754	13	BLCA, BRCA, CESC, COAD, ESCA, KICH, KIRP, LUAD, LUSC, PRAD, READ, THCA, UCEC
STARD9	57519	13	BLCA, BRCA, CESC, COAD, ESCA, HNSC, LUAD, LUSC, PRAD, READ, STAD, THCA, UCEC
STON1	11037	13	BLCA, BRCA, CESC, COAD, ESCA, KICH, KIRP, LUAD, LUSC, READ, STAD, THCA, UCEC
STON1-GTF2A1L	11036	13	BLCA, BRCA, CESC, COAD, ESCA, KICH, KIRP, LUAD, LUSC, READ, STAD, THCA, UCEC
STX16-NPEPL1	-	13	BRCA, CESC, COAD, ESCA, HNSC, LIHC, LUAD, LUSC, PRAD, READ, STAD, THCA, UCEC
SYNE1	23345	13	BLCA, BRCA, CESC, COAD, ESCA, KICH, LUAD, LUSC, PRAD, READ, STAD, THCA, UCEC
TAGLN	6876	13	BLCA, BRCA, CESC, COAD, ESCA, KICH, LUAD, LUSC, PRAD, READ, STAD, THCA, UCEC
TMEM178A	130733	13	BRCA, COAD, ESCA, HNSC, KICH, KIRC, KIRP, LIHC, LUAD, LUSC, READ, STAD, THCA
TNNI3K	51086	13	BLCA, CESC, COAD, ESCA, HNSC, KICH, KIRP, LUAD, LUSC, PRAD, READ, STAD, UCEC
TNS1	7145	13	BLCA, BRCA, CESC, COAD, ESCA, HNSC, KIRP, LUAD, LUSC, PRAD, READ, THCA, UCEC
TRO	7216	13	BRCA, CESC, CHOL, COAD, ESCA, KICH, LIHC, LUSC, PRAD, READ, STAD, THCA, UCEC
TTC18	118491	13	CESC, COAD, ESCA, HNSC, KICH, KIRC, LIHC, LUAD, LUSC, PRAD, READ, STAD, THCA
TTLL3	26140	13	BRCA, CESC, COAD, ESCA, HNSC, LIHC, LUAD, LUSC, PRAD, READ, STAD, THCA, UCEC
UBAP1L	390595	13	BRCA, CESC, COAD, ESCA, HNSC, LIHC, LUAD, LUSC, PRAD, READ, STAD, THCA, UCEC
VAMP1	6843	13	BLCA, CESC, COAD, ESCA, HNSC, LIHC, LUAD, LUSC, PRAD, READ, STAD, THCA, UCEC
WASF3	10810	13	BLCA, BRCA, CESC, COAD, ESCA, HNSC, KIRC, LUAD, LUSC, READ, STAD, THCA, UCEC
ZMAT1	84460	13	BLCA, BRCA, COAD, ESCA, HNSC, LIHC, LUAD, LUSC, PRAD, READ, STAD, THCA, UCEC
ZNF662	389114	13	BRCA, CESC, COAD, ESCA, HNSC, LIHC, LUAD, LUSC, PRAD, READ, STAD, THCA, UCEC
ZNF781	163115	13	BRCA, CESC, COAD, ESCA, HNSC, KICH, LUAD, LUSC, PRAD, READ, STAD, THCA, UCEC
ABI3BP	25890	12	BLCA, BRCA, CESC, COAD, ESCA, HNSC, KICH, LUAD, READ, STAD, THCA, UCEC
AC105020.1	-	12	BRCA, COAD, ESCA, HNSC, LIHC, LUAD, LUSC, PRAD, READ, STAD, THCA, UCEC
AC139426.2	-	12	BLCA, BRCA, CESC, COAD, ESCA, LUAD, LUSC, PRAD, READ, STAD, THCA, UCEC
ACTG2	72	12	BLCA, BRCA, CESC, COAD, ESCA, HNSC, LUAD, LUSC, PRAD, READ, THCA, UCEC
ADCY5	111	12	BLCA, BRCA, CESC, COAD, ESCA, HNSC, LUSC, PRAD, READ, STAD, THCA, UCEC
AGAP9	642517	12	BRCA, CESC, COAD, HNSC, LIHC, LUAD, LUSC, PRAD, READ, STAD, THCA, UCEC
AL590822.1	-	12	BLCA, BRCA, CESC, COAD, ESCA, HNSC, KICH, LUSC, READ, STAD, THCA, UCEC
AP000322.54	-	12	BLCA, CESC, COAD, ESCA, HNSC, LUAD, LUSC, PRAD, READ, STAD, THCA, UCEC
APBB3	10307	12	BRCA, CESC, COAD, ESCA, HNSC, LUAD, LUSC, PRAD, READ, STAD, THCA, UCEC
ARHGAP10	79658	12	BLCA, BRCA, CESC, COAD, ESCA, KICH, LIHC, LUSC, PRAD, READ, STAD, UCEC
ARHGAP20	57569	12	BLCA, BRCA, CESC, CHOL, COAD, ESCA, HNSC, LUSC, PRAD, READ, STAD, UCEC
ARHGEF25	115557	12	BLCA, BRCA, CESC, COAD, ESCA, LUAD, LUSC, PRAD, READ, STAD, THCA, UCEC
ARMCX4	100131755	12	BRCA, CESC, COAD, ESCA, HNSC, LUAD, LUSC, PRAD, READ, STAD, THCA, UCEC
ASIC3	9311	12	CESC, COAD, ESCA, HNSC, LIHC, LUAD, LUSC, PRAD, READ, STAD, THCA, UCEC
BCL6	604	12	BRCA, CESC, COAD, ESCA, HNSC, LIHC, LUAD, PRAD, READ, STAD, THCA, UCEC
BOC	91653	12	BLCA, BRCA, CESC, COAD, ESCA, HNSC, KICH, LUAD, LUSC, PRAD, READ, UCEC
BTNL9	153579	12	BRCA, CHOL, COAD, ESCA, HNSC, LUAD, LUSC, PRAD, READ, STAD, THCA, UCEC
C5orf27	-	12	BRCA, CHOL, COAD, ESCA, HNSC, KICH, KIRP, LIHC, LUSC, PRAD, READ, STAD
C6ORF50	-	12	CESC, COAD, ESCA, HNSC, LIHC, LUAD, LUSC, PRAD, READ, STAD, THCA, UCEC
CA4	762	12	BRCA, CESC, COAD, HNSC, KICH, KIRC, KIRP, LUAD, LUSC, PRAD, THCA, UCEC
CACNB2	783	12	BLCA, CESC, COAD, ESCA, HNSC, LIHC, LUAD, LUSC, PRAD, READ, STAD, UCEC
CASP12	100506742	12	BLCA, BRCA, CESC, COAD, ESCA, LUAD, LUSC, PRAD, READ, STAD, THCA, UCEC
CASQ2	845	12	BLCA, BRCA, CESC, COAD, ESCA, KIRP, LUAD, LUSC, READ, STAD, THCA, UCEC
CCDC39	339829	12	BLCA, BRCA, CESC, COAD, ESCA, HNSC, LIHC, LUAD, PRAD, READ, STAD, THCA
CCDC69	26112	12	BLCA, BRCA, CESC, CHOL, COAD, ESCA, LUAD, LUSC, PRAD, READ, STAD, UCEC
CCDC84	338657	12	BRCA, COAD, ESCA, HNSC, LIHC, LUAD, LUSC, PRAD, READ, STAD, THCA, UCEC
CCNL2	81669	12	BRCA, COAD, ESCA, HNSC, LIHC, LUAD, LUSC, PRAD, READ, STAD, THCA, UCEC
CLCN6	1185	12	BRCA, CESC, COAD, ESCA, LIHC, LUAD, LUSC, PRAD, READ, STAD, THCA, UCEC
COL25A1	84570	12	BLCA, BRCA, CHOL, COAD, ESCA, HNSC, KICH, KIRP, LIHC, READ, STAD, THCA
COL4A3	1285	12	BRCA, COAD, ESCA, HNSC, KIRC, KIRP, LUAD, LUSC, PRAD, READ, STAD, THCA
COX7A1	1346	12	BLCA, BRCA, CESC, COAD, ESCA, HNSC, LUAD, LUSC, PRAD, READ, STAD, UCEC
CPA1	1357	12	BLCA, BRCA, CESC, COAD, ESCA, HNSC, KIRC, KIRP, LUSC, PRAD, READ, UCEC
CTNNA3	29119	12	BLCA, BRCA, CESC, CHOL, COAD, ESCA, HNSC, KIRP, LIHC, READ, THCA, UCEC
CUBN	8029	12	BRCA, CESC, COAD, ESCA, HNSC, KICH, KIRP, LUSC, PRAD, READ, THCA, UCEC
DKFZP667F0711	-	12	CESC, COAD, ESCA, HNSC, KICH, LIHC, LUAD, LUSC, PRAD, READ, STAD, UCEC
DLG2	1740	12	BLCA, CESC, COAD, ESCA, HNSC, KIRP, LIHC, LUSC, READ, STAD, THCA, UCEC
DUSP26	78986	12	BRCA, CESC, COAD, ESCA, HNSC, KIRC, KIRP, LUAD, LUSC, READ, STAD, UCEC
EFHD1	80303	12	CESC, CHOL, COAD, ESCA, HNSC, KIRC, KIRP, LUSC, PRAD, READ, STAD, UCEC
EZH1	2145	12	BLCA, BRCA, CESC, COAD, ESCA, HNSC, LUAD, LUSC, PRAD, READ, STAD, UCEC
FAM153B	202134	12	BRCA, CESC, COAD, ESCA, HNSC, LUAD, LUSC, PRAD, READ, STAD, THCA, UCEC
FAM156A	29057	12	BRCA, COAD, ESCA, HNSC, LIHC, LUAD, LUSC, PRAD, READ, STAD, THCA, UCEC
FAXDC2	10826	12	BLCA, BRCA, CESC, CHOL, COAD, ESCA, HNSC, LUSC, PRAD, READ, STAD, UCEC
FBLN1	2192	12	BRCA, CESC, COAD, ESCA, KICH, KIRC, LUAD, LUSC, PRAD, READ, STAD, THCA
FLRT1	23769	12	CESC, COAD, ESCA, HNSC, KICH, KIRC, KIRP, LIHC, LUSC, PRAD, READ, STAD
GLP2R	9340	12	BLCA, BRCA, CESC, COAD, ESCA, LIHC, LUAD, LUSC, PRAD, STAD, THCA, UCEC
GPR146	115330	12	BLCA, BRCA, CESC, CHOL, COAD, ESCA, HNSC, LUAD, READ, STAD, THCA, UCEC
GREM2	64388	12	BLCA, BRCA, CESC, CHOL, COAD, ESCA, HNSC, KICH, KIRP, LUSC, STAD, UCEC
GYPC	2995	12	BLCA, BRCA, CESC, COAD, ESCA, HNSC, KICH, LUAD, PRAD, READ, THCA, UCEC
HAPLN2	60484	12	BLCA, BRCA, CESC, COAD, ESCA, LUAD, LUSC, PRAD, READ, STAD, THCA, UCEC
HBA1	3039	12	BRCA, CHOL, COAD, ESCA, KIRC, LIHC, LUAD, LUSC, PRAD, READ, THCA, UCEC
HBA2	3039	12	BRCA, CHOL, COAD, ESCA, KIRC, LIHC, LUAD, LUSC, PRAD, READ, THCA, UCEC
HSPA12A	259217	12	BLCA, BRCA, CESC, COAD, ESCA, KIRP, LUAD, LUSC, PRAD, STAD, THCA, UCEC
IL11RA	3590	12	BLCA, BRCA, CESC, COAD, ESCA, HNSC, LUAD, LUSC, PRAD, READ, STAD, UCEC
IL1RL1	9173	12	BRCA, COAD, ESCA, KICH, KIRC, KIRP, LIHC, LUAD, PRAD, READ, STAD, UCEC
ITGA8	8516	12	BLCA, CESC, COAD, ESCA, KICH, KIRP, LUAD, LUSC, READ, STAD, THCA, UCEC
ITIH3	3699	12	BRCA, CESC, CHOL, COAD, ESCA, LUAD, LUSC, PRAD, READ, STAD, THCA, UCEC
ITIH4	3700	12	BRCA, CHOL, COAD, ESCA, LIHC, LUAD, LUSC, PRAD, READ, STAD, THCA, UCEC
JAM2	58494	12	BLCA, BRCA, CESC, COAD, ESCA, HNSC, KICH, KIRP, LUAD, LUSC, READ, UCEC
KCNJ8	3764	12	BLCA, BRCA, CESC, CHOL, COAD, ESCA, KICH, LUSC, PRAD, READ, THCA, UCEC
KCNMB1	3779	12	BLCA, BRCA, CESC, COAD, ESCA, HNSC, LUAD, LUSC, PRAD, READ, STAD, UCEC
KCNT2	343450	12	BLCA, BRCA, CESC, COAD, ESCA, HNSC, KICH, LUAD, LUSC, PRAD, READ, THCA
KIAA1456	57604	12	BLCA, BRCA, COAD, ESCA, HNSC, LIHC, LUAD, LUSC, PRAD, READ, STAD, THCA
KLHL41	10324	12	BLCA, BRCA, CESC, COAD, ESCA, HNSC, KICH, LIHC, LUAD, LUSC, READ, STAD
LCN10	414332	12	BLCA, BRCA, CESC, COAD, ESCA, HNSC, LUAD, LUSC, PRAD, READ, STAD, UCEC
LEAP2	116842	12	CHOL, COAD, ESCA, HNSC, KICH, LUAD, LUSC, PRAD, READ, STAD, THCA, UCEC
LEPR	3953	12	BLCA, BRCA, CESC, CHOL, COAD, HNSC, KICH, LUAD, READ, STAD, THCA, UCEC
LILRB5	10990	12	BLCA, BRCA, CHOL, COAD, ESCA, HNSC, LIHC, LUAD, PRAD, STAD, THCA, UCEC
LRIT3	345193	12	CESC, COAD, HNSC, KIRC, KIRP, LIHC, LUAD, LUSC, PRAD, READ, STAD, THCA
LRRC70	100130733	12	BLCA, BRCA, CESC, COAD, HNSC, KICH, KIRP, LUAD, LUSC, PRAD, READ, UCEC
LSMEM2	132228	12	BLCA, BRCA, CESC, COAD, HNSC, KICH, KIRC, KIRP, LUSC, PRAD, READ, UCEC
MAN2C1	4123	12	BRCA, CESC, COAD, ESCA, HNSC, LUAD, LUSC, PRAD, READ, STAD, THCA, UCEC
MASP1	5648	12	BLCA, BRCA, CESC, CHOL, COAD, ESCA, LIHC, LUAD, LUSC, READ, THCA, UCEC
MFAP4	4239	12	BLCA, BRCA, CESC, COAD, ESCA, HNSC, KICH, LUAD, LUSC, READ, THCA, UCEC
MPDZ	8777	12	BLCA, BRCA, CESC, CHOL, COAD, ESCA, HNSC, LUAD, LUSC, READ, STAD, UCEC
MS4A4E	643680	12	BLCA, BRCA, COAD, ESCA, LIHC, LUAD, LUSC, PRAD, READ, STAD, THCA, UCEC
MSRB3	253827	12	BLCA, BRCA, CESC, COAD, ESCA, KICH, LUAD, LUSC, READ, STAD, THCA, UCEC
MYH3	4621	12	BLCA, BRCA, CESC, COAD, ESCA, KICH, LUAD, LUSC, READ, STAD, THCA, UCEC
MYL3	4634	12	BLCA, BRCA, CESC, COAD, ESCA, HNSC, KIRC, LUAD, LUSC, READ, STAD, THCA
MYL9	10398	12	BLCA, BRCA, CESC, COAD, ESCA, KICH, LUAD, LUSC, PRAD, READ, STAD, UCEC
MYLK	4638	12	BLCA, BRCA, CESC, COAD, ESCA, KICH, KIRP, LUAD, LUSC, READ, THCA, UCEC
MYOM1	8736	12	BLCA, BRCA, CESC, COAD, ESCA, HNSC, KICH, KIRP, LUSC, READ, THCA, UCEC
MYOT	9499	12	BLCA, BRCA, CESC, COAD, ESCA, HNSC, LUAD, LUSC, READ, STAD, THCA, UCEC
MYOZ1	58529	12	BRCA, CESC, COAD, ESCA, HNSC, KICH, KIRC, KIRP, LUAD, LUSC, READ, STAD
NFATC4	4776	12	BLCA, BRCA, CESC, COAD, ESCA, HNSC, LUSC, PRAD, READ, STAD, THCA, UCEC
NPPA	4878	12	BLCA, BRCA, CESC, COAD, ESCA, LUAD, LUSC, PRAD, READ, STAD, THCA, UCEC
NRBP2	340371	12	BRCA, CESC, COAD, ESCA, HNSC, LUAD, LUSC, PRAD, READ, STAD, THCA, UCEC
NTRK1	4914	12	CESC, COAD, ESCA, KICH, KIRC, KIRP, LUAD, LUSC, PRAD, READ, STAD, UCEC
NUDT10	170685	12	BLCA, CESC, CHOL, COAD, KICH, KIRC, KIRP, LIHC, LUSC, READ, STAD, UCEC
NYAP1	222950	12	BRCA, CESC, COAD, ESCA, KICH, KIRC, LUSC, PRAD, READ, STAD, THCA, UCEC
OGN	4969	12	BLCA, BRCA, CESC, COAD, ESCA, KICH, KIRP, LUAD, LUSC, READ, THCA, UCEC
OSR1	130497	12	BLCA, BRCA, COAD, ESCA, HNSC, LUAD, LUSC, PRAD, READ, STAD, THCA, UCEC
PAN2	9924	12	BRCA, COAD, ESCA, HNSC, LIHC, LUAD, LUSC, PRAD, READ, STAD, THCA, UCEC
PDE1C	5137	12	BLCA, BRCA, CESC, COAD, ESCA, HNSC, LUAD, LUSC, PRAD, READ, STAD, UCEC
PDGFRA	5156	12	BLCA, BRCA, CESC, COAD, ESCA, KICH, KIRC, KIRP, LUAD, PRAD, THCA, UCEC
PDLIM3	27295	12	BLCA, BRCA, CESC, COAD, ESCA, HNSC, KICH, LUAD, LUSC, READ, THCA, UCEC
PDZD4	57595	12	BLCA, BRCA, CESC, COAD, ESCA, HNSC, LUAD, LUSC, READ, STAD, THCA, UCEC
PEAR1	375033	12	BLCA, BRCA, CESC, COAD, ESCA, KIRP, LUAD, LUSC, PRAD, READ, THCA, UCEC
PEG3	5178	12	BLCA, CESC, CHOL, COAD, ESCA, HNSC, KIRC, KIRP, LUAD, READ, STAD, UCEC
PKD1	5310	12	BLCA, BRCA, CESC, COAD, ESCA, LUAD, LUSC, PRAD, READ, STAD, THCA, UCEC
PPAP2B	8613	12	BLCA, BRCA, CESC, CHOL, COAD, ESCA, HNSC, LUAD, LUSC, READ, STAD, UCEC
PPAPDC3	84814	12	BLCA, BRCA, CESC, COAD, ESCA, HNSC, LUAD, LUSC, PRAD, READ, THCA, UCEC
PPM1K	152926	12	BLCA, CESC, CHOL, COAD, ESCA, HNSC, KIRC, KIRP, LIHC, LUSC, READ, UCEC
PPP1R12B	4660	12	BLCA, BRCA, CESC, COAD, ESCA, HNSC, KIRP, LUAD, LUSC, READ, THCA, UCEC
PPP1R12C	54776	12	BLCA, BRCA, CESC, COAD, ESCA, LUAD, LUSC, PRAD, READ, STAD, THCA, UCEC
PPP1R1A	5502	12	BLCA, BRCA, CHOL, COAD, ESCA, HNSC, KICH, KIRC, LUSC, PRAD, READ, STAD
PRRT2	112476	12	BLCA, CESC, COAD, ESCA, HNSC, LUAD, LUSC, PRAD, READ, STAD, THCA, UCEC
PRSS53	339105	12	BRCA, CESC, COAD, ESCA, LIHC, LUAD, LUSC, PRAD, READ, STAD, THCA, UCEC
PRX	57716	12	BLCA, BRCA, CESC, COAD, ESCA, HNSC, KIRP, LUAD, LUSC, READ, STAD, UCEC
PTCHD1	139411	12	BRCA, CESC, COAD, ESCA, HNSC, KICH, LUSC, PRAD, READ, STAD, THCA, UCEC
RAPGEF3	10411	12	BRCA, CESC, COAD, ESCA, HNSC, KIRC, LUAD, LUSC, PRAD, READ, STAD, UCEC
RBM20	282996	12	BLCA, CESC, COAD, ESCA, HNSC, LUAD, LUSC, PRAD, READ, STAD, THCA, UCEC
RBM24	221662	12	BLCA, CESC, COAD, ESCA, HNSC, KICH, LUAD, LUSC, READ, STAD, THCA, UCEC
RERG	85004	12	BLCA, CESC, COAD, ESCA, HNSC, LUAD, LUSC, PRAD, READ, STAD, THCA, UCEC
ROBO3	64221	12	BRCA, COAD, ESCA, HNSC, KICH, LUAD, LUSC, PRAD, READ, STAD, THCA, UCEC
RP11-122A3.2	-	12	BLCA, BRCA, CESC, COAD, ESCA, LUAD, LUSC, PRAD, READ, STAD, THCA, UCEC
RP11-5A19.5	-	12	BRCA, CESC, COAD, ESCA, HNSC, LIHC, LUSC, PRAD, READ, STAD, THCA, UCEC
RP11-89K11.1	-	12	BLCA, BRCA, CESC, COAD, ESCA, LUAD, LUSC, PRAD, READ, STAD, THCA, UCEC
RPRM	56475	12	CESC, COAD, ESCA, HNSC, KICH, KIRC, KIRP, LUSC, PRAD, READ, STAD, UCEC
RSPO3	84870	12	BLCA, BRCA, CESC, CHOL, COAD, ESCA, HNSC, KIRC, LUSC, PRAD, THCA, UCEC
RXRG	6258	12	BLCA, BRCA, CESC, CHOL, COAD, ESCA, HNSC, KIRP, LUAD, PRAD, READ, STAD
RYR3	6263	12	BLCA, BRCA, CESC, COAD, ESCA, KIRC, LUAD, PRAD, READ, STAD, THCA, UCEC
SCN11A	11280	12	BLCA, BRCA, CHOL, COAD, ESCA, HNSC, KICH, LIHC, LUSC, PRAD, READ, THCA
SCUBE1	80274	12	BLCA, CHOL, COAD, ESCA, HNSC, KIRP, LUAD, LUSC, PRAD, READ, STAD, UCEC
SMIM3	85027	12	BLCA, BRCA, CESC, COAD, ESCA, KICH, LUAD, LUSC, PRAD, READ, STAD, THCA
SMTN	6525	12	BLCA, BRCA, CESC, COAD, ESCA, LUAD, LUSC, PRAD, READ, STAD, THCA, UCEC
SNED1	25992	12	BLCA, BRCA, CESC, CHOL, COAD, HNSC, KIRP, LUSC, PRAD, READ, THCA, UCEC
SNRNP70	6625	12	BRCA, COAD, ESCA, HNSC, LIHC, LUAD, LUSC, PRAD, READ, STAD, THCA, UCEC
SNTG2	54221	12	BLCA, BRCA, CESC, COAD, ESCA, HNSC, LUAD, LUSC, READ, STAD, THCA, UCEC
SORCS1	114815	12	BLCA, CESC, COAD, ESCA, HNSC, KICH, KIRC, LUSC, PRAD, READ, STAD, UCEC
SOX17	64321	12	BLCA, BRCA, COAD, ESCA, HNSC, KICH, KIRP, LUAD, LUSC, PRAD, READ, STAD
SPARCL1	8404	12	BLCA, BRCA, CESC, COAD, ESCA, HNSC, LUAD, LUSC, READ, STAD, THCA, UCEC
SRPX	8406	12	BLCA, BRCA, CESC, COAD, ESCA, LIHC, LUAD, PRAD, READ, STAD, THCA, UCEC
SVEP1	79987	12	BLCA, BRCA, CESC, COAD, ESCA, HNSC, KIRC, KIRP, LUAD, STAD, THCA, UCEC
SYNM	23336	12	BLCA, BRCA, COAD, ESCA, HNSC, LUAD, LUSC, PRAD, READ, STAD, THCA, UCEC
SYTL4	94121	12	CESC, COAD, ESCA, HNSC, KICH, KIRC, LUAD, LUSC, READ, STAD, THCA, UCEC
TAS2R20	259295	12	BRCA, CESC, COAD, HNSC, LIHC, LUAD, LUSC, PRAD, READ, STAD, THCA, UCEC
TAS2R5	54429	12	BRCA, CESC, COAD, HNSC, LIHC, LUAD, LUSC, PRAD, READ, STAD, THCA, UCEC
TBX2	6909	12	BRCA, CESC, COAD, ESCA, KIRP, LUAD, LUSC, PRAD, READ, STAD, THCA, UCEC
TCTEX1D1	200132	12	BRCA, CESC, CHOL, COAD, ESCA, HNSC, LIHC, LUAD, PRAD, READ, THCA, UCEC
TMEM100	55273	12	BLCA, BRCA, CESC, CHOL, COAD, ESCA, HNSC, LUAD, LUSC, PRAD, READ, STAD
TMEM88	92162	12	BLCA, BRCA, CESC, COAD, ESCA, HNSC, KICH, KIRP, LUAD, LUSC, READ, UCEC
TMOD1	7111	12	BLCA, BRCA, CESC, CHOL, COAD, ESCA, HNSC, LUAD, LUSC, READ, STAD, UCEC
TSNAXIP1	55815	12	CESC, COAD, ESCA, HNSC, KICH, LIHC, LUAD, LUSC, PRAD, READ, STAD, THCA
TTC14	151613	12	CESC, COAD, ESCA, HNSC, LIHC, LUAD, LUSC, PRAD, READ, STAD, THCA, UCEC
TUB	7275	12	BLCA, BRCA, CESC, COAD, ESCA, HNSC, LUAD, LUSC, READ, STAD, THCA, UCEC
UBQLNL	143630	12	CESC, COAD, ESCA, HNSC, KICH, LUAD, LUSC, PRAD, READ, STAD, THCA, UCEC
VIP	7432	12	BRCA, CESC, COAD, ESCA, HNSC, KICH, KIRP, LUAD, LUSC, STAD, THCA, UCEC
VIPR2	7434	12	BLCA, CESC, COAD, ESCA, HNSC, KIRC, LUSC, PRAD, READ, STAD, THCA, UCEC
WASH4P	100287171	12	BRCA, COAD, ESCA, HNSC, LIHC, LUAD, LUSC, PRAD, READ, STAD, THCA, UCEC
WDR27	253769	12	BRCA, CESC, COAD, HNSC, LIHC, LUAD, LUSC, PRAD, READ, STAD, THCA, UCEC
XPNPEP2	7512	12	BLCA, BRCA, CESC, CHOL, HNSC, KICH, KIRC, KIRP, LUAD, PRAD, THCA, UCEC
YJEFN3	374887	12	BRCA, COAD, ESCA, HNSC, LIHC, LUAD, LUSC, PRAD, READ, STAD, THCA, UCEC
ZBTB16	7704	12	BLCA, BRCA, CESC, COAD, ESCA, HNSC, LUAD, LUSC, READ, STAD, THCA, UCEC
ZBTB47	92999	12	BLCA, BRCA, CESC, COAD, ESCA, HNSC, LUAD, LUSC, PRAD, READ, STAD, UCEC
ZNF333	84449	12	BRCA, CESC, COAD, ESCA, HNSC, LUAD, LUSC, PRAD, READ, STAD, THCA, UCEC
ZNF471	57573	12	BLCA, BRCA, CESC, COAD, ESCA, HNSC, LUAD, LUSC, READ, STAD, THCA, UCEC
ZNF536	9745	12	BLCA, BRCA, CESC, COAD, ESCA, HNSC, LUAD, LUSC, PRAD, READ, STAD, THCA
ZNF83	55769	12	BRCA, CESC, COAD, ESCA, HNSC, LUAD, LUSC, PRAD, READ, STAD, THCA, UCEC
AC137932.1	-	11	BRCA, CESC, HNSC, LIHC, LUAD, LUSC, PRAD, READ, STAD, THCA, UCEC
ACADL	33	11	BRCA, CHOL, COAD, ESCA, HNSC, LIHC, LUAD, LUSC, READ, STAD, THCA
ACTN2	88	11	BLCA, BRCA, CESC, COAD, ESCA, HNSC, LUAD, LUSC, READ, STAD, UCEC
ADAMTS4	9507	11	BLCA, BRCA, CESC, COAD, LUAD, LUSC, PRAD, READ, STAD, THCA, UCEC
ADCYAP1R1	117	11	BLCA, BRCA, CESC, COAD, ESCA, HNSC, LUAD, LUSC, PRAD, READ, STAD
AGAP6	119016	11	BRCA, COAD, ESCA, HNSC, LIHC, LUAD, LUSC, PRAD, READ, STAD, THCA
AKAP12	9590	11	BLCA, BRCA, CESC, COAD, ESCA, KICH, LUAD, LUSC, READ, THCA, UCEC
AL353791.1	-	11	BRCA, COAD, ESCA, HNSC, KICH, LUAD, LUSC, PRAD, READ, THCA, UCEC
AL356356.1	-	11	BRCA, COAD, ESCA, LIHC, LUAD, LUSC, PRAD, READ, STAD, THCA, UCEC
ANGPT1	284	11	BRCA, CESC, COAD, ESCA, HNSC, KIRP, LUAD, LUSC, PRAD, READ, UCEC
ANKDD1A	348094	11	BRCA, CESC, COAD, ESCA, LUAD, LUSC, PRAD, READ, STAD, THCA, UCEC
ANKRD35	148741	11	BRCA, CHOL, COAD, ESCA, HNSC, KICH, LUSC, PRAD, READ, STAD, THCA
ANKRD53	79998	11	BLCA, BRCA, CESC, COAD, ESCA, HNSC, LUSC, PRAD, READ, STAD, THCA
AP001055.1	-	11	BLCA, BRCA, COAD, ESCA, LUAD, LUSC, PRAD, READ, STAD, THCA, UCEC
AQP7	364	11	BRCA, CHOL, COAD, ESCA, HNSC, KIRC, LIHC, LUSC, PRAD, THCA, UCEC
ARGLU1	55082	11	BRCA, COAD, ESCA, HNSC, LIHC, LUAD, LUSC, PRAD, STAD, THCA, UCEC
ASXL3	80816	11	BLCA, BRCA, CESC, COAD, HNSC, LIHC, LUSC, PRAD, READ, STAD, THCA
B3GAT2	135152	11	BLCA, BRCA, CESC, COAD, HNSC, LIHC, LUAD, PRAD, READ, STAD, THCA
BDH2	56898	11	BRCA, CESC, CHOL, COAD, ESCA, HNSC, LIHC, LUSC, PRAD, READ, STAD
BRICD5	283870	11	BRCA, COAD, ESCA, HNSC, KIRC, LUAD, LUSC, PRAD, READ, STAD, THCA
C11orf89	-	11	BRCA, CESC, COAD, ESCA, HNSC, LUAD, PRAD, READ, STAD, THCA, UCEC
C1orf213	148898	11	BRCA, CESC, COAD, ESCA, HNSC, LUSC, PRAD, READ, STAD, THCA, UCEC
C3orf35	339883	11	BRCA, CESC, COAD, HNSC, LIHC, LUAD, LUSC, PRAD, READ, STAD, THCA
C6	729	11	BLCA, BRCA, CESC, CHOL, COAD, ESCA, HNSC, LIHC, PRAD, READ, THCA
C7orf41	-	11	BLCA, BRCA, CESC, COAD, ESCA, HNSC, KIRC, KIRP, LUSC, READ, STAD
C7orf63	79846	11	BRCA, CESC, COAD, ESCA, HNSC, KICH, LIHC, LUAD, LUSC, READ, THCA
CACNA1H	8912	11	BLCA, CESC, COAD, ESCA, KIRP, LUAD, LUSC, READ, STAD, THCA, UCEC
CALCOCO1	57658	11	BLCA, BRCA, CESC, COAD, ESCA, HNSC, LUAD, LUSC, READ, STAD, UCEC
CALML6	163688	11	BRCA, COAD, ESCA, HNSC, KIRC, LIHC, LUSC, PRAD, READ, STAD, THCA
CBX7	23492	11	BLCA, BRCA, CESC, COAD, ESCA, HNSC, LUAD, LUSC, READ, STAD, UCEC
CC2D2B	387707	11	BLCA, BRCA, CESC, COAD, ESCA, HNSC, LUAD, LUSC, PRAD, READ, UCEC
CCDC116	164592	11	BRCA, CESC, COAD, ESCA, LUAD, LUSC, PRAD, READ, STAD, THCA, UCEC
CCDC180	100499483	11	BLCA, BRCA, CESC, COAD, ESCA, HNSC, LUAD, LUSC, READ, STAD, THCA
CCDC36	339834	11	BLCA, BRCA, CESC, COAD, ESCA, LUAD, LUSC, PRAD, READ, THCA, UCEC
CCL15-CCL14	6359	11	BLCA, BRCA, CESC, CHOL, HNSC, KICH, LUAD, LUSC, PRAD, THCA, UCEC
CCM2L	140706	11	BRCA, CESC, COAD, ESCA, HNSC, KIRP, LUAD, LUSC, PRAD, READ, UCEC
CDKN1C	1028	11	BRCA, CESC, COAD, ESCA, KICH, KIRC, KIRP, LUAD, LUSC, READ, STAD
CENPT	80152	11	BRCA, COAD, ESCA, LIHC, LUAD, LUSC, PRAD, READ, STAD, THCA, UCEC
CEP85L	387119	11	BLCA, BRCA, CESC, COAD, HNSC, LUAD, PRAD, READ, STAD, THCA, UCEC
CES4A	283848	11	BRCA, CHOL, COAD, ESCA, HNSC, LIHC, LUSC, PRAD, READ, STAD, THCA
CHD5	26038	11	BLCA, CESC, COAD, ESCA, HNSC, LUAD, LUSC, PRAD, READ, STAD, UCEC
CHKB	1120	11	BRCA, COAD, ESCA, HNSC, LUAD, LUSC, PRAD, READ, STAD, THCA, UCEC
CLK1	1195	11	BRCA, COAD, ESCA, HNSC, LIHC, LUAD, LUSC, READ, STAD, THCA, UCEC
CLK4	57396	11	BRCA, COAD, ESCA, HNSC, LIHC, LUAD, LUSC, READ, STAD, THCA, UCEC
CMYA5	202333	11	BRCA, CESC, COAD, ESCA, HNSC, LIHC, LUSC, PRAD, READ, STAD, UCEC
CNR1	1268	11	BRCA, CESC, COAD, ESCA, HNSC, LUAD, PRAD, READ, STAD, THCA, UCEC
CNRIP1	25927	11	BLCA, BRCA, CESC, COAD, ESCA, LUAD, LUSC, PRAD, READ, THCA, UCEC
CNTNAP1	8506	11	BLCA, BRCA, CESC, COAD, ESCA, LUAD, LUSC, PRAD, READ, THCA, UCEC
CPEB1	64506	11	BLCA, BRCA, CESC, COAD, ESCA, LUAD, LUSC, PRAD, READ, STAD, UCEC
CRISPLD2	83716	11	BLCA, CESC, COAD, ESCA, LUAD, LUSC, PRAD, READ, STAD, THCA, UCEC
CRYAB	1410	11	BLCA, BRCA, CESC, COAD, ESCA, HNSC, LUAD, PRAD, READ, STAD, UCEC
CSNK2B-LY6G5B-1181	-	11	BRCA, COAD, ESCA, HNSC, LIHC, LUAD, LUSC, PRAD, READ, STAD, THCA
CSRP1	1465	11	BLCA, BRCA, CESC, COAD, ESCA, LUAD, LUSC, PRAD, READ, STAD, UCEC
CXCL12	6387	11	BRCA, CESC, CHOL, COAD, ESCA, HNSC, KICH, KIRP, LIHC, THCA, UCEC
CYP17A1	1586	11	BLCA, BRCA, CESC, CHOL, COAD, KICH, LUAD, LUSC, PRAD, READ, THCA
CYP1A1	1543	11	BRCA, CESC, CHOL, COAD, KIRC, KIRP, LUAD, READ, STAD, THCA, UCEC
CYP21A2	1589	11	BLCA, COAD, ESCA, HNSC, KICH, LIHC, LUSC, PRAD, READ, STAD, THCA
CYP2C8	1558	11	CHOL, COAD, HNSC, KICH, LIHC, LUAD, LUSC, PRAD, READ, STAD, THCA
DDR2	4921	11	BLCA, BRCA, CESC, COAD, ESCA, LUAD, LUSC, PRAD, READ, THCA, UCEC
DENND3	22898	11	BRCA, CESC, COAD, ESCA, HNSC, LUAD, PRAD, READ, STAD, THCA, UCEC
DFNB59	494513	11	BRCA, COAD, ESCA, HNSC, LIHC, LUSC, PRAD, READ, STAD, THCA, UCEC
DIRC3	729582	11	BLCA, BRCA, CESC, COAD, ESCA, KICH, LUAD, PRAD, READ, STAD, UCEC
DMD	1756	11	BLCA, BRCA, CESC, CHOL, COAD, ESCA, HNSC, LUSC, READ, STAD, UCEC
DMGDH	29958	11	BLCA, BRCA, CHOL, COAD, ESCA, HNSC, KICH, KIRP, LUSC, READ, STAD
DNAH1	25981	11	BRCA, CESC, COAD, HNSC, LUAD, LUSC, PRAD, READ, STAD, THCA, UCEC
DNASE1L3	1776	11	BRCA, CHOL, COAD, HNSC, KICH, KIRC, KIRP, LIHC, LUAD, THCA, UCEC
DUSP1	1843	11	BLCA, BRCA, CHOL, COAD, KICH, LIHC, LUAD, LUSC, READ, STAD, UCEC
EDNRB	1910	11	BLCA, BRCA, CESC, CHOL, COAD, HNSC, LUAD, LUSC, PRAD, READ, UCEC
ELANE	1991	11	BLCA, BRCA, CESC, COAD, ESCA, HNSC, LUAD, LUSC, PRAD, READ, THCA
EMCN	51705	11	BLCA, BRCA, CESC, COAD, HNSC, KICH, KIRP, LUAD, LUSC, READ, UCEC
EPM2A	7957	11	BLCA, CHOL, COAD, ESCA, HNSC, KIRC, KIRP, LUSC, READ, STAD, UCEC
F10	2159	11	BLCA, BRCA, CESC, CHOL, ESCA, HNSC, LUAD, LUSC, PRAD, THCA, UCEC
FAM124A	220108	11	BLCA, BRCA, COAD, ESCA, HNSC, KICH, LUAD, LUSC, PRAD, READ, THCA
FAM13C	220965	11	BRCA, CESC, COAD, ESCA, HNSC, KIRP, LUAD, LUSC, READ, THCA, UCEC
FAM150B	285016	11	BLCA, BRCA, COAD, HNSC, KICH, LUAD, PRAD, READ, STAD, THCA, UCEC
FAM194B	220081	11	BRCA, CESC, ESCA, HNSC, LIHC, LUAD, LUSC, PRAD, STAD, THCA, UCEC
FAM46B	115572	11	BLCA, COAD, ESCA, KIRC, KIRP, LUAD, LUSC, PRAD, READ, STAD, UCEC
FERMT2	10979	11	BLCA, BRCA, CESC, CHOL, COAD, ESCA, LUAD, LUSC, PRAD, READ, UCEC
FGF2	2247	11	BLCA, BRCA, CESC, COAD, ESCA, LUAD, LUSC, PRAD, READ, STAD, UCEC
FKBP5	2289	11	BLCA, BRCA, CESC, COAD, ESCA, LUAD, LUSC, READ, STAD, THCA, UCEC
FLNC	2318	11	BLCA, BRCA, CESC, COAD, ESCA, HNSC, LUSC, PRAD, READ, THCA, UCEC
FNDC5	252995	11	BRCA, CESC, CHOL, COAD, ESCA, HNSC, KIRC, KIRP, READ, STAD, UCEC
FRMD3	257019	11	BLCA, BRCA, CESC, COAD, ESCA, HNSC, KICH, LUAD, LUSC, PRAD, UCEC
GAS1	2619	11	BRCA, CESC, COAD, KICH, KIRC, KIRP, LUSC, PRAD, READ, THCA, UCEC
GDF10	2662	11	BLCA, BRCA, CESC, ESCA, HNSC, LUAD, LUSC, PRAD, STAD, THCA, UCEC
GHR	2690	11	BLCA, BRCA, CHOL, COAD, KIRP, LIHC, LUAD, READ, STAD, THCA, UCEC
GOLGA8A	23015	11	BRCA, COAD, ESCA, HNSC, LUAD, LUSC, PRAD, READ, STAD, THCA, UCEC
GOLGA8K	653073	11	BLCA, BRCA, COAD, ESCA, HNSC, LUAD, LUSC, PRAD, READ, STAD, THCA
GOLGA8T	653073	11	BLCA, BRCA, CESC, COAD, ESCA, LUAD, LUSC, PRAD, READ, THCA, UCEC
GPR162	27239	11	BLCA, CESC, CHOL, COAD, ESCA, HNSC, LUAD, LUSC, PRAD, READ, STAD
GRIA3	2892	11	CESC, CHOL, COAD, KICH, KIRP, LUAD, LUSC, PRAD, READ, STAD, UCEC
GTF2A1L	11036	11	BLCA, BRCA, CESC, COAD, ESCA, LUAD, LUSC, READ, STAD, THCA, UCEC
HAND2	9464	11	BLCA, BRCA, CESC, COAD, ESCA, LIHC, LUSC, PRAD, STAD, THCA, UCEC
HCG27	253018	11	BRCA, COAD, ESCA, HNSC, LUAD, LUSC, PRAD, READ, STAD, THCA, UCEC
HDC	3067	11	BLCA, COAD, ESCA, HNSC, LUAD, LUSC, PRAD, READ, STAD, THCA, UCEC
HGF	3082	11	BRCA, CHOL, COAD, KICH, KIRP, LIHC, LUAD, LUSC, READ, THCA, UCEC
HSD17B13	345275	11	BRCA, CESC, CHOL, COAD, HNSC, KIRP, LUSC, PRAD, READ, THCA, UCEC
HSF4	3299	11	BRCA, CESC, COAD, ESCA, HNSC, LIHC, LUSC, PRAD, READ, STAD, THCA
HYPK	25764	11	BRCA, COAD, HNSC, LIHC, LUAD, LUSC, PRAD, READ, STAD, THCA, UCEC
ICA1L	130026	11	BLCA, BRCA, CESC, COAD, ESCA, HNSC, LUSC, PRAD, READ, STAD, UCEC
IGFBP6	3489	11	BRCA, CESC, COAD, ESCA, KICH, LUAD, LUSC, PRAD, READ, STAD, UCEC
IL17B	27190	11	BLCA, BRCA, CESC, COAD, ESCA, HNSC, KIRP, LUSC, PRAD, READ, UCEC
IP6K3	117283	11	BRCA, CHOL, COAD, ESCA, HNSC, LUSC, PRAD, READ, STAD, THCA, UCEC
ITGB1BP2	26548	11	BLCA, CESC, COAD, ESCA, HNSC, LUSC, PRAD, READ, STAD, THCA, UCEC
KANK2	25959	11	BLCA, BRCA, CESC, COAD, ESCA, LUAD, LUSC, PRAD, READ, STAD, UCEC
KANK3	256949	11	BRCA, CESC, COAD, ESCA, HNSC, LUAD, LUSC, PRAD, READ, THCA, UCEC
KCNAB3	9196	11	BRCA, CESC, COAD, LIHC, LUAD, LUSC, PRAD, READ, STAD, THCA, UCEC
KCNQ4	9132	11	BLCA, CESC, COAD, ESCA, HNSC, LUSC, PRAD, READ, STAD, THCA, UCEC
KIAA0408	9729	11	BLCA, BRCA, CESC, COAD, ESCA, HNSC, LUAD, LUSC, READ, STAD, UCEC
KLF2	10365	11	BLCA, BRCA, CESC, COAD, HNSC, KICH, LUAD, LUSC, READ, THCA, UCEC
L3MBTL1	26013	11	BRCA, CESC, COAD, ESCA, HNSC, LUSC, PRAD, READ, STAD, THCA, UCEC
LINC00908	-	11	BLCA, CESC, COAD, ESCA, HNSC, KICH, LUSC, PRAD, READ, STAD, UCEC
LMO3	55885	11	BLCA, BRCA, CESC, COAD, ESCA, HNSC, KIRC, KIRP, PRAD, READ, STAD
LRFN5	145581	11	BLCA, BRCA, CESC, COAD, ESCA, LUAD, LUSC, PRAD, READ, STAD, THCA
LRRC2	79442	11	BLCA, BRCA, CESC, CHOL, HNSC, KIRC, KIRP, LUAD, LUSC, STAD, UCEC
LTBP4	8425	11	BLCA, BRCA, CESC, COAD, ESCA, KICH, LUAD, LUSC, PRAD, READ, UCEC
LUC7L3	51747	11	CESC, COAD, ESCA, HNSC, LUAD, LUSC, PRAD, READ, STAD, THCA, UCEC
LURAP1	541468	11	BLCA, BRCA, CESC, COAD, ESCA, KIRC, LUSC, PRAD, READ, STAD, UCEC
MAP6	4135	11	BLCA, CESC, COAD, ESCA, HNSC, KIRC, KIRP, LUSC, READ, STAD, UCEC
MAPK8IP3	23162	11	BRCA, COAD, HNSC, LIHC, LUAD, LUSC, PRAD, READ, STAD, THCA, UCEC
MMP23B	8510	11	BRCA, CESC, COAD, KICH, KIRC, LUAD, LUSC, PRAD, READ, THCA, UCEC
MROH7-TTC4	-	11	BLCA, BRCA, COAD, ESCA, HNSC, LUSC, PRAD, READ, STAD, THCA, UCEC
MST1	4485	11	BRCA, CHOL, ESCA, HNSC, KICH, LIHC, LUSC, PRAD, READ, STAD, THCA
MYO15A	51168	11	CESC, COAD, ESCA, HNSC, LIHC, LUSC, PRAD, READ, STAD, THCA, UCEC
MYO15B	80022	11	BLCA, BRCA, CESC, COAD, HNSC, KICH, LUAD, LUSC, PRAD, THCA, UCEC
MYOM2	9172	11	BLCA, BRCA, ESCA, HNSC, KICH, KIRP, LIHC, LUAD, LUSC, READ, STAD
MYZAP	100820829	11	BLCA, BRCA, CESC, ESCA, HNSC, LUAD, LUSC, PRAD, STAD, THCA, UCEC
MZF1	7593	11	BRCA, CESC, COAD, HNSC, LIHC, LUAD, LUSC, READ, STAD, THCA, UCEC
N4BP2L1	90634	11	BRCA, CESC, CHOL, COAD, ESCA, HNSC, LIHC, LUAD, LUSC, PRAD, UCEC
NOVA1	4857	11	BLCA, BRCA, CESC, COAD, ESCA, HNSC, LUSC, PRAD, READ, STAD, UCEC
NPIPA1	9284	11	BRCA, COAD, ESCA, HNSC, LUAD, LUSC, PRAD, READ, STAD, THCA, UCEC
NPIPA2	642799	11	BRCA, COAD, ESCA, HNSC, LUAD, LUSC, PRAD, READ, STAD, THCA, UCEC
NPIPA3	642778	11	BRCA, CESC, COAD, ESCA, LUAD, LUSC, PRAD, READ, STAD, THCA, UCEC
NPIPA5	9284	11	BRCA, COAD, ESCA, HNSC, LUAD, LUSC, PRAD, READ, STAD, THCA, UCEC
NPIPB4	23117	11	BRCA, CESC, COAD, HNSC, LIHC, LUAD, LUSC, PRAD, READ, THCA, UCEC
NPIPB5	440345	11	BRCA, CESC, COAD, HNSC, LIHC, LUAD, LUSC, PRAD, READ, THCA, UCEC
NPR2	4882	11	BLCA, BRCA, CESC, COAD, ESCA, LUAD, PRAD, READ, STAD, THCA, UCEC
NRG2	9542	11	BLCA, BRCA, CESC, COAD, ESCA, HNSC, LUSC, PRAD, READ, STAD, THCA
NRXN1	9378	11	BLCA, CESC, COAD, ESCA, HNSC, KICH, KIRC, PRAD, READ, STAD, THCA
NTF3	4908	11	BLCA, CESC, CHOL, COAD, ESCA, HNSC, KICH, KIRP, LIHC, PRAD, READ
P2RX6	9127	11	BRCA, COAD, ESCA, HNSC, KIRC, LUAD, LUSC, PRAD, READ, STAD, UCEC
PCDH9	5101	11	BLCA, BRCA, CESC, COAD, ESCA, KIRC, KIRP, LUSC, PRAD, READ, STAD
PDE7B	27115	11	BLCA, BRCA, CESC, COAD, ESCA, KICH, KIRP, LUSC, PRAD, READ, UCEC
PGR	5241	11	BLCA, CESC, COAD, ESCA, HNSC, KIRP, LUAD, LUSC, PRAD, READ, UCEC
PHYKPL	85007	11	BRCA, CESC, COAD, HNSC, LIHC, LUAD, LUSC, READ, STAD, THCA, UCEC
PILRB	29990	11	BRCA, COAD, ESCA, HNSC, LIHC, LUAD, LUSC, PRAD, READ, STAD, THCA
PLA2G4B	8681	11	BRCA, COAD, ESCA, LIHC, LUAD, LUSC, PRAD, READ, STAD, THCA, UCEC
PLA2G5	5322	11	BLCA, BRCA, CESC, COAD, ESCA, HNSC, LUAD, LUSC, READ, STAD, UCEC
PLAGL1	5325	11	BLCA, BRCA, CESC, ESCA, HNSC, LUAD, LUSC, PRAD, STAD, THCA, UCEC
PLEKHH2	130271	11	BLCA, BRCA, CESC, COAD, ESCA, HNSC, LUAD, PRAD, READ, THCA, UCEC
POPDC2	64091	11	BLCA, CESC, COAD, ESCA, HNSC, LUAD, LUSC, PRAD, READ, STAD, UCEC
PPP1R3C	5507	11	CESC, CHOL, COAD, ESCA, HNSC, LIHC, LUSC, PRAD, READ, STAD, UCEC
PPP1R3E	90673	11	BRCA, CESC, COAD, ESCA, HNSC, LUSC, PRAD, READ, STAD, THCA, UCEC
PRDM8	56978	11	BLCA, BRCA, CESC, COAD, ESCA, LUSC, PRAD, READ, STAD, THCA, UCEC
PRICKLE2	166336	11	BLCA, CESC, COAD, ESCA, KICH, LUAD, LUSC, PRAD, READ, STAD, UCEC
PRICKLE4	29964	11	BRCA, COAD, ESCA, HNSC, LIHC, LUSC, PRAD, READ, STAD, THCA, UCEC
PRPH2	5961	11	CESC, COAD, ESCA, HNSC, KIRC, LUAD, LUSC, PRAD, READ, STAD, UCEC
PRRG3	79057	11	BLCA, BRCA, CESC, COAD, ESCA, HNSC, LUAD, PRAD, READ, THCA, UCEC
PTCH2	8643	11	BLCA, BRCA, CESC, COAD, ESCA, HNSC, LIHC, PRAD, READ, THCA, UCEC
PTGER3	5733	11	BLCA, BRCA, CESC, COAD, ESCA, HNSC, KIRC, KIRP, LUSC, STAD, UCEC
PTGIR	5739	11	BRCA, CESC, COAD, ESCA, KICH, LIHC, LUAD, PRAD, STAD, THCA, UCEC
PTX3	5806	11	BLCA, BRCA, COAD, ESCA, HNSC, KIRC, LUAD, PRAD, READ, STAD, THCA
RADIL	55698	11	BLCA, BRCA, CESC, COAD, ESCA, LUAD, PRAD, READ, STAD, THCA, UCEC
RAI2	10742	11	BLCA, BRCA, CESC, COAD, ESCA, HNSC, LUAD, LUSC, READ, STAD, UCEC
RASL12	51285	11	BLCA, BRCA, CESC, COAD, ESCA, HNSC, LUAD, LUSC, PRAD, READ, UCEC
RBM5	10181	11	BRCA, CESC, COAD, ESCA, HNSC, LUAD, LUSC, READ, STAD, THCA, UCEC
RBPMS	11030	11	BLCA, BRCA, CESC, COAD, ESCA, HNSC, LUSC, PRAD, READ, STAD, UCEC
RECK	8434	11	BLCA, BRCA, CESC, COAD, ESCA, HNSC, LUAD, LUSC, READ, THCA, UCEC
RGAG4	340526	11	BLCA, CESC, CHOL, COAD, ESCA, HNSC, LUSC, PRAD, READ, STAD, UCEC
RHOJ	57381	11	BLCA, BRCA, CESC, COAD, ESCA, LUAD, LUSC, PRAD, READ, THCA, UCEC
RNF150	57484	11	BLCA, BRCA, CESC, COAD, ESCA, HNSC, KIRC, KIRP, LUSC, READ, THCA
RP11-231C14.4	-	11	BRCA, CESC, COAD, HNSC, LIHC, LUAD, LUSC, PRAD, READ, THCA, UCEC
RP11-644F5.10	-	11	BRCA, COAD, ESCA, HNSC, LIHC, LUAD, LUSC, PRAD, READ, STAD, UCEC
RP11-830F9.6	-	11	BRCA, CESC, COAD, ESCA, HNSC, KIRP, LUAD, LUSC, READ, THCA, UCEC
RP11-986E7.7	-	11	BLCA, CESC, COAD, HNSC, KIRC, LIHC, LUAD, LUSC, PRAD, READ, THCA
RUSC2	9853	11	BLCA, BRCA, CESC, COAD, ESCA, LUAD, LUSC, PRAD, READ, THCA, UCEC
RYR2	6262	11	BLCA, BRCA, CESC, COAD, ESCA, LUAD, LUSC, READ, STAD, THCA, UCEC
SAMD4A	23034	11	BLCA, BRCA, CESC, COAD, ESCA, LIHC, LUAD, LUSC, PRAD, READ, UCEC
SCN2B	6327	11	BLCA, BRCA, CESC, COAD, ESCA, HNSC, KIRC, LUAD, LUSC, READ, UCEC
SCRG1	11341	11	BLCA, CESC, COAD, ESCA, HNSC, KICH, LUAD, LUSC, READ, THCA, UCEC
SFRP5	6425	11	BLCA, BRCA, CESC, COAD, ESCA, HNSC, LUSC, PRAD, READ, STAD, THCA
SHC2	25759	11	BRCA, CESC, COAD, ESCA, HNSC, LUAD, LUSC, READ, STAD, THCA, UCEC
SHE	126669	11	BLCA, BRCA, CESC, COAD, ESCA, HNSC, KIRP, LUSC, PRAD, READ, UCEC
SLC25A18	83733	11	BRCA, CESC, CHOL, COAD, ESCA, LIHC, LUSC, READ, STAD, THCA, UCEC
SLC45A1	50651	11	BLCA, CESC, COAD, ESCA, HNSC, KICH, KIRP, LUSC, READ, STAD, UCEC
SLITRK3	22865	11	BLCA, CESC, CHOL, COAD, ESCA, HNSC, LIHC, LUSC, READ, STAD, UCEC
SMARCD3	6604	11	BLCA, BRCA, CESC, COAD, ESCA, HNSC, LUAD, LUSC, PRAD, READ, STAD
SMIM10	644538	11	BLCA, BRCA, CESC, COAD, ESCA, HNSC, LUSC, PRAD, READ, THCA, UCEC
SOBP	55084	11	BLCA, BRCA, CESC, COAD, ESCA, HNSC, KICH, LUAD, LUSC, READ, UCEC
SOCS2	8835	11	BRCA, CESC, CHOL, COAD, KIRP, LUAD, LUSC, READ, STAD, THCA, UCEC
SOD3	6649	11	BLCA, BRCA, CESC, ESCA, HNSC, KICH, KIRC, LUAD, LUSC, THCA, UCEC
SPAG8	26206	11	BLCA, CESC, COAD, ESCA, HNSC, LUAD, LUSC, PRAD, READ, STAD, THCA
SPIN2A	54466	11	BRCA, CESC, COAD, ESCA, HNSC, LIHC, LUSC, PRAD, STAD, THCA, UCEC
SRSF5	6430	11	BRCA, COAD, ESCA, HNSC, LIHC, LUAD, LUSC, READ, STAD, THCA, UCEC
SYDE1	85360	11	BRCA, CESC, COAD, ESCA, KICH, LUAD, LUSC, PRAD, READ, THCA, UCEC
SYT15	83849	11	BLCA, BRCA, CESC, COAD, ESCA, HNSC, KICH, LUAD, READ, THCA, UCEC
TAF1C	9013	11	BRCA, COAD, ESCA, LIHC, LUAD, LUSC, PRAD, READ, STAD, THCA, UCEC
TAL1	6886	11	BRCA, CESC, COAD, ESCA, LUAD, LUSC, PRAD, READ, STAD, THCA, UCEC
TBXA2R	6915	11	CESC, CHOL, COAD, ESCA, KIRP, LIHC, LUAD, LUSC, PRAD, READ, UCEC
TDRD10	126668	11	BLCA, BRCA, COAD, ESCA, LUAD, LUSC, PRAD, READ, STAD, THCA, UCEC
TIMP4	7079	11	BRCA, CESC, COAD, ESCA, HNSC, KICH, LUAD, LUSC, STAD, THCA, UCEC
TMEM110-MUSTN1	375346	11	BRCA, CESC, CHOL, COAD, LUAD, LUSC, PRAD, READ, STAD, THCA, UCEC
TMEM240	339453	11	BLCA, BRCA, CESC, COAD, ESCA, LUAD, LUSC, PRAD, READ, STAD, UCEC
TRIM3	10612	11	BLCA, CESC, COAD, ESCA, HNSC, LUAD, LUSC, READ, STAD, THCA, UCEC
TRIM63	84676	11	BLCA, BRCA, CESC, COAD, ESCA, HNSC, LUAD, LUSC, READ, STAD, UCEC
TSC22D3	1831	11	BLCA, BRCA, CESC, COAD, ESCA, HNSC, LUAD, LUSC, READ, STAD, UCEC
TSSK3	81629	11	BRCA, CESC, COAD, HNSC, LUAD, LUSC, PRAD, READ, STAD, THCA, UCEC
TTLL7	79739	11	BLCA, COAD, ESCA, HNSC, KICH, LUAD, LUSC, READ, STAD, THCA, UCEC
TTN	7273	11	BRCA, COAD, ESCA, HNSC, LIHC, LUAD, LUSC, READ, STAD, THCA, UCEC
TUBE1	51175	11	BLCA, BRCA, CESC, CHOL, HNSC, LIHC, LUAD, PRAD, STAD, THCA, UCEC
USP6	9098	11	BRCA, COAD, ESCA, HNSC, LUAD, LUSC, PRAD, READ, STAD, THCA, UCEC
WDR19	57728	11	CESC, COAD, ESCA, HNSC, KICH, LUAD, LUSC, READ, STAD, THCA, UCEC
WFDC1	58189	11	BLCA, CESC, COAD, ESCA, KICH, LUAD, LUSC, PRAD, READ, THCA, UCEC
YPEL4	219539	11	BRCA, CESC, COAD, ESCA, LIHC, LUAD, LUSC, PRAD, READ, STAD, UCEC
ZCCHC18	644353	11	CESC, COAD, ESCA, KICH, LUAD, LUSC, PRAD, READ, STAD, THCA, UCEC
ZCCHC24	219654	11	BLCA, BRCA, CESC, CHOL, COAD, ESCA, LUAD, LUSC, PRAD, READ, UCEC
ZEB1	6935	11	BLCA, BRCA, CESC, COAD, ESCA, LUAD, LUSC, PRAD, READ, THCA, UCEC
ZNF334	55713	11	BRCA, CESC, COAD, HNSC, LIHC, LUSC, PRAD, READ, STAD, THCA, UCEC
ZNF385D	79750	11	BRCA, CESC, COAD, ESCA, HNSC, KICH, LUAD, LUSC, READ, THCA, UCEC
ZNF577	84765	11	BRCA, CESC, COAD, ESCA, HNSC, LUAD, LUSC, READ, STAD, THCA, UCEC
ZNF728	388523	11	BLCA, BRCA, CESC, COAD, ESCA, KIRC, KIRP, LUSC, PRAD, READ, UCEC
ABCC8	6833	10	BLCA, CESC, COAD, HNSC, KIRC, LUAD, LUSC, READ, STAD, UCEC
ABTB1	80325	10	BRCA, COAD, ESCA, LUAD, LUSC, PRAD, READ, STAD, THCA, UCEC
AC010547.9	-	10	BRCA, COAD, ESCA, HNSC, LUAD, LUSC, PRAD, READ, STAD, THCA
AC022532.1	-	10	BRCA, CESC, COAD, HNSC, LUAD, LUSC, PRAD, READ, THCA, UCEC
AC024580.1	-	10	COAD, ESCA, HNSC, LIHC, LUSC, PRAD, READ, STAD, THCA, UCEC
AC124890.1	-	10	CESC, COAD, HNSC, LIHC, LUAD, LUSC, PRAD, READ, THCA, UCEC
ACADVL	37	10	BRCA, CHOL, COAD, ESCA, HNSC, LIHC, LUSC, PRAD, READ, STAD
ACBD4	79777	10	CESC, CHOL, COAD, ESCA, HNSC, KICH, LUSC, READ, STAD, UCEC
ACOX2	8309	10	BLCA, CESC, CHOL, ESCA, HNSC, KIRC, KIRP, LUSC, PRAD, UCEC
ACRC	93953	10	BRCA, COAD, HNSC, LIHC, LUAD, LUSC, PRAD, READ, STAD, UCEC
ACTA2	59	10	BLCA, BRCA, CESC, COAD, ESCA, LUAD, LUSC, READ, STAD, UCEC
ADAM11	4185	10	BRCA, CESC, COAD, ESCA, LUSC, PRAD, READ, STAD, THCA, UCEC
ADAMTS8	11095	10	BLCA, COAD, ESCA, HNSC, KIRC, LUAD, LUSC, PRAD, READ, STAD
ADRA1D	146	10	BLCA, BRCA, CESC, COAD, LUAD, LUSC, PRAD, READ, THCA, UCEC
ADRA2C	152	10	BRCA, CESC, KICH, KIRC, KIRP, LUAD, LUSC, PRAD, READ, UCEC
AFF3	3899	10	BLCA, CESC, COAD, ESCA, HNSC, LUAD, LUSC, READ, STAD, UCEC
AGAP10	642517	10	BRCA, COAD, HNSC, LIHC, LUSC, PRAD, READ, STAD, THCA, UCEC
ALDH1A2	8854	10	BRCA, CESC, ESCA, HNSC, KIRC, LUSC, PRAD, READ, THCA, UCEC
ALDH8A1	64577	10	CHOL, COAD, ESCA, KICH, LIHC, LUAD, PRAD, READ, STAD, THCA
ALDOB	229	10	BRCA, CHOL, HNSC, KICH, KIRC, KIRP, PRAD, STAD, THCA, UCEC
AMPH	273	10	CESC, COAD, ESCA, KICH, KIRC, KIRP, PRAD, STAD, THCA, UCEC
ANKRD23	200539	10	BRCA, CESC, COAD, HNSC, LIHC, LUSC, READ, STAD, THCA, UCEC
ANKRD36	375248	10	BRCA, CESC, COAD, HNSC, LUAD, LUSC, PRAD, READ, THCA, UCEC
ANO2	57101	10	CESC, COAD, ESCA, LUAD, LUSC, PRAD, READ, STAD, THCA, UCEC
APBB1	322	10	BLCA, CESC, COAD, ESCA, HNSC, LUAD, LUSC, READ, STAD, UCEC
AQP1	358	10	BLCA, BRCA, CESC, COAD, ESCA, HNSC, KICH, LUAD, READ, UCEC
ARC	23237	10	CESC, COAD, KICH, KIRC, KIRP, LUAD, LUSC, PRAD, READ, STAD
ARHGAP6	395	10	BLCA, BRCA, CESC, COAD, ESCA, HNSC, LUAD, LUSC, READ, UCEC
ARHGEF15	22899	10	BRCA, CESC, COAD, ESCA, KIRP, LUAD, LUSC, PRAD, READ, UCEC
ARHGEF26	26084	10	BLCA, CHOL, COAD, ESCA, KIRC, KIRP, LUAD, READ, STAD, UCEC
ASB2	51676	10	BLCA, BRCA, COAD, ESCA, HNSC, LUSC, PRAD, READ, STAD, UCEC
ATP6V1G2	534	10	CESC, COAD, ESCA, HNSC, KICH, KIRC, LUSC, READ, STAD, UCEC
BEST1	7439	10	BRCA, CESC, COAD, ESCA, LUAD, PRAD, READ, STAD, THCA, UCEC
BMP5	653	10	BLCA, COAD, HNSC, KIRP, LIHC, LUSC, PRAD, READ, STAD, THCA
BMPER	168667	10	BRCA, CESC, CHOL, ESCA, LIHC, LUAD, LUSC, READ, STAD, UCEC
BPI	671	10	CESC, COAD, KICH, KIRC, KIRP, LUAD, LUSC, READ, THCA, UCEC
BTBD19	149478	10	BRCA, CESC, COAD, ESCA, LUAD, LUSC, PRAD, READ, THCA, UCEC
C15orf52	388115	10	COAD, ESCA, HNSC, LUAD, LUSC, PRAD, READ, STAD, THCA, UCEC
C15orf59	388135	10	BLCA, CESC, COAD, ESCA, KIRC, LUSC, PRAD, READ, STAD, THCA
C1orf168	199920	10	BLCA, CHOL, COAD, HNSC, KIRC, KIRP, LIHC, LUSC, READ, STAD
C1orf63	57035	10	BRCA, COAD, ESCA, HNSC, LIHC, LUAD, LUSC, READ, STAD, THCA
C1orf95	375057	10	BLCA, CESC, COAD, ESCA, HNSC, LUSC, PRAD, READ, STAD, THCA
C1QTNF9	338872	10	BLCA, BRCA, CESC, COAD, ESCA, HNSC, LIHC, LUSC, READ, STAD
C20orf194	25943	10	BLCA, BRCA, CESC, COAD, ESCA, LUAD, PRAD, READ, STAD, UCEC
C6orf201	404220	10	BRCA, CESC, COAD, ESCA, LUAD, LUSC, READ, STAD, THCA, UCEC
CA3	761	10	BLCA, BRCA, CESC, HNSC, KICH, LUAD, LUSC, READ, STAD, UCEC
CAB39L	81617	10	CESC, COAD, ESCA, HNSC, KIRC, LUAD, LUSC, READ, STAD, UCEC
CACNA1C	775	10	BLCA, CESC, COAD, ESCA, KIRP, LUAD, LUSC, PRAD, READ, UCEC
CAPRIN2	65981	10	BRCA, CESC, COAD, LUAD, LUSC, PRAD, READ, STAD, THCA, UCEC
CATSPER2	117155	10	BRCA, COAD, HNSC, LIHC, LUSC, PRAD, READ, STAD, THCA, UCEC
CCDC13	152206	10	CESC, COAD, ESCA, HNSC, KIRC, LUAD, LUSC, PRAD, READ, STAD
CCDC136	64753	10	BLCA, BRCA, CESC, COAD, ESCA, LUSC, PRAD, READ, THCA, UCEC
CCDC17	149483	10	BRCA, CESC, COAD, HNSC, LIHC, LUAD, PRAD, READ, STAD, THCA
CCDC178	374864	10	BLCA, BRCA, CESC, COAD, ESCA, HNSC, KIRP, LUSC, PRAD, READ
CCL16	6360	10	BLCA, BRCA, CESC, CHOL, ESCA, LUSC, PRAD, READ, THCA, UCEC
CDK15	65061	10	BLCA, CESC, COAD, ESCA, LUAD, LUSC, PRAD, READ, STAD, UCEC
CFL2	1073	10	BLCA, BRCA, CESC, CHOL, COAD, ESCA, HNSC, LUSC, READ, UCEC
CGNL1	84952	10	BLCA, CESC, ESCA, HNSC, KIRC, KIRP, LUSC, READ, STAD, UCEC
CHRM2	1129	10	BLCA, CESC, CHOL, COAD, ESCA, LIHC, LUAD, LUSC, PRAD, STAD
CILP	8483	10	BLCA, CESC, COAD, ESCA, HNSC, KICH, KIRC, LIHC, PRAD, UCEC
CLASRP	11129	10	BRCA, COAD, ESCA, HNSC, LUAD, LUSC, PRAD, READ, STAD, THCA
CLCNKA	1187	10	BRCA, COAD, ESCA, HNSC, KIRC, KIRP, LUSC, READ, STAD, THCA
COL28A1	340267	10	BRCA, CESC, COAD, ESCA, HNSC, KICH, KIRC, READ, STAD, THCA
COL4A6	1288	10	BLCA, COAD, ESCA, KIRC, KIRP, PRAD, READ, STAD, THCA, UCEC
CRY2	1408	10	BLCA, BRCA, CESC, COAD, ESCA, HNSC, LUSC, READ, STAD, UCEC
CRYGS	1427	10	BRCA, COAD, ESCA, HNSC, LUAD, LUSC, PRAD, READ, STAD, THCA
CTB-134H23.2	-	10	BRCA, CESC, COAD, ESCA, HNSC, LUSC, PRAD, READ, STAD, THCA
CTD-2054N24.2	-	10	BLCA, BRCA, CESC, COAD, ESCA, LUAD, LUSC, PRAD, READ, UCEC
CTD-2368P22.1	-	10	CESC, COAD, ESCA, HNSC, LUAD, LUSC, READ, STAD, THCA, UCEC
CXorf36	79742	10	BLCA, BRCA, CESC, COAD, ESCA, LUAD, LUSC, READ, THCA, UCEC
CYR61	3491	10	BLCA, BRCA, COAD, KICH, KIRP, LIHC, LUAD, READ, STAD, UCEC
DDX17	10521	10	CESC, COAD, ESCA, HNSC, LUAD, LUSC, READ, STAD, THCA, UCEC
DGKB	1607	10	BLCA, BRCA, CESC, COAD, ESCA, KICH, KIRP, STAD, THCA, UCEC
DGKG	1608	10	BLCA, BRCA, CESC, COAD, ESCA, KICH, LUAD, PRAD, THCA, UCEC
DLEC1	9940	10	BRCA, CESC, HNSC, KICH, KIRC, LIHC, LUAD, PRAD, READ, STAD
DTNA	1837	10	BLCA, CESC, COAD, ESCA, HNSC, LUSC, PRAD, READ, STAD, UCEC
EBLN2	55096	10	BRCA, CESC, COAD, HNSC, LIHC, LUAD, LUSC, PRAD, THCA, UCEC
EDN3	1908	10	BRCA, CESC, COAD, ESCA, HNSC, KICH, KIRC, LUAD, LUSC, PRAD
ENGASE	64772	10	BRCA, ESCA, HNSC, LIHC, LUAD, LUSC, PRAD, STAD, THCA, UCEC
ENPP6	133121	10	BLCA, COAD, ESCA, KICH, KIRC, KIRP, LUSC, READ, THCA, UCEC
EPHA5	2044	10	BLCA, BRCA, CESC, COAD, HNSC, LUSC, READ, STAD, THCA, UCEC
EPOR	2057	10	BRCA, CESC, HNSC, KIRC, LIHC, LUSC, PRAD, READ, STAD, THCA
EXTL1	2134	10	CESC, COAD, ESCA, HNSC, KICH, KIRC, LUSC, PRAD, READ, UCEC
FAM189A2	9413	10	BLCA, BRCA, COAD, ESCA, HNSC, LUAD, LUSC, READ, STAD, THCA
FAM228A	653140	10	BRCA, COAD, ESCA, KICH, LUSC, PRAD, READ, STAD, THCA, UCEC
FCN3	8547	10	BRCA, CHOL, ESCA, KIRP, LIHC, LUAD, PRAD, READ, STAD, THCA
FES	2242	10	BRCA, CHOL, COAD, ESCA, HNSC, LUAD, LUSC, PRAD, READ, UCEC
FIBIN	387758	10	CESC, COAD, ESCA, HNSC, KICH, LUAD, LUSC, STAD, THCA, UCEC
FIGN	55137	10	BRCA, CESC, COAD, ESCA, HNSC, LIHC, LUSC, READ, STAD, THCA
FLT4	2324	10	BRCA, CESC, COAD, KIRP, LUAD, LUSC, PRAD, READ, THCA, UCEC
FMO2	2327	10	BRCA, COAD, ESCA, HNSC, KICH, LIHC, LUAD, READ, THCA, UCEC
FTCD	10841	10	CHOL, COAD, ESCA, KICH, KIRC, LIHC, LUSC, PRAD, READ, THCA
FXYD6	53826	10	BLCA, CESC, COAD, ESCA, LUAD, LUSC, PRAD, READ, STAD, UCEC
FZD4	8322	10	BRCA, CESC, COAD, ESCA, HNSC, LUAD, LUSC, READ, STAD, UCEC
GABARAPL1	23710	10	BLCA, BRCA, COAD, ESCA, HNSC, KIRC, LUAD, READ, STAD, UCEC
GADD45G	10912	10	CESC, CHOL, COAD, ESCA, HNSC, LIHC, LUSC, READ, STAD, UCEC
GARNL3	84253	10	BLCA, CESC, COAD, ESCA, HNSC, LUSC, READ, STAD, THCA, UCEC
GATA2	2624	10	CESC, COAD, ESCA, KIRC, KIRP, LUAD, LUSC, READ, STAD, THCA
GATA5	140628	10	BLCA, CESC, KICH, KIRC, KIRP, LUAD, LUSC, PRAD, READ, UCEC
GDF7	151449	10	CESC, COAD, ESCA, HNSC, KICH, KIRC, LUSC, PRAD, READ, UCEC
GNAO1	2775	10	BLCA, CHOL, COAD, ESCA, LIHC, LUSC, PRAD, READ, STAD, UCEC
GNG7	2788	10	BLCA, CESC, COAD, ESCA, HNSC, KIRC, LUSC, READ, STAD, UCEC
GPER1	2852	10	BLCA, CHOL, COAD, ESCA, KICH, LUAD, LUSC, READ, STAD, UCEC
GPR135	64582	10	BLCA, BRCA, CESC, COAD, ESCA, KICH, LUAD, LUSC, READ, UCEC
GPR20	2843	10	BRCA, CESC, COAD, ESCA, LUAD, LUSC, PRAD, READ, THCA, UCEC
GRIK5	2901	10	BLCA, BRCA, CESC, COAD, ESCA, KIRC, LUSC, PRAD, READ, STAD
GTF2IRD2B	389524	10	BLCA, CESC, COAD, ESCA, HNSC, LUSC, READ, STAD, THCA, UCEC
HBB	3043	10	BRCA, CHOL, COAD, ESCA, KIRC, LIHC, LUAD, PRAD, READ, THCA
HGFAC	3083	10	CHOL, COAD, ESCA, KICH, LIHC, LUSC, PRAD, READ, STAD, THCA
HIC1	3090	10	BLCA, BRCA, CESC, COAD, LUAD, LUSC, PRAD, READ, THCA, UCEC
HOXD3	3232	10	BRCA, CESC, COAD, KIRC, KIRP, LUSC, PRAD, READ, THCA, UCEC
HSPA12B	116835	10	BRCA, CESC, COAD, ESCA, KICH, KIRP, LUAD, LUSC, PRAD, UCEC
ID4	3400	10	BRCA, CESC, ESCA, HNSC, KICH, LUAD, LUSC, PRAD, READ, STAD
IGSF10	285313	10	BLCA, BRCA, COAD, HNSC, KICH, KIRC, KIRP, LUAD, THCA, UCEC
INSRR	3645	10	BRCA, CESC, KIRC, KIRP, LUSC, PRAD, READ, STAD, THCA, UCEC
IRAK3	11213	10	BLCA, BRCA, COAD, HNSC, LIHC, LUAD, PRAD, READ, THCA, UCEC
ITIH5	80760	10	BLCA, BRCA, CESC, COAD, ESCA, LUAD, LUSC, PRAD, READ, STAD
ITPR1	3708	10	BLCA, CESC, COAD, ESCA, HNSC, KIRP, LUSC, READ, THCA, UCEC
KCNA5	3741	10	BLCA, BRCA, CESC, COAD, ESCA, HNSC, KICH, LUAD, STAD, UCEC
KCNAB1	7881	10	BLCA, BRCA, CESC, COAD, ESCA, HNSC, LUAD, LUSC, READ, UCEC
KIAA1377	57562	10	BLCA, COAD, ESCA, HNSC, KICH, LUSC, PRAD, READ, THCA, UCEC
KIAA1614	57710	10	BLCA, BRCA, CESC, COAD, ESCA, LUAD, LUSC, PRAD, READ, UCEC
KIAA1683	80726	10	BRCA, CESC, COAD, HNSC, LUAD, LUSC, READ, STAD, THCA, UCEC
KLF8	11279	10	BRCA, CESC, COAD, ESCA, HNSC, LUAD, PRAD, READ, STAD, UCEC
KLHL10	317719	10	BLCA, BRCA, CESC, COAD, ESCA, LUSC, PRAD, READ, THCA, UCEC
KLHL29	114818	10	BRCA, COAD, ESCA, KICH, LUAD, LUSC, PRAD, READ, THCA, UCEC
KRT4	3851	10	BLCA, COAD, ESCA, HNSC, KIRC, LIHC, PRAD, READ, STAD, THCA
KY	339855	10	BLCA, BRCA, CESC, COAD, HNSC, LUSC, PRAD, READ, STAD, UCEC
LMBR1L	55716	10	BRCA, CESC, COAD, ESCA, LUSC, PRAD, READ, STAD, THCA, UCEC
LONRF2	164832	10	BLCA, CESC, COAD, ESCA, HNSC, KIRC, LUSC, READ, STAD, UCEC
LRCH2	57631	10	BLCA, BRCA, CESC, COAD, ESCA, LUAD, LUSC, READ, STAD, UCEC
LRRC4B	94030	10	BLCA, BRCA, CESC, COAD, ESCA, LUAD, LUSC, READ, THCA, UCEC
LRRK2	120892	10	BLCA, CESC, COAD, ESCA, HNSC, KICH, LUAD, PRAD, READ, UCEC
LSMEM1	286006	10	BRCA, COAD, HNSC, LIHC, LUAD, LUSC, PRAD, READ, STAD, THCA
LUC7L	55692	10	COAD, ESCA, HNSC, LIHC, LUAD, LUSC, PRAD, READ, STAD, THCA
MAATS1	89876	10	COAD, ESCA, HNSC, KICH, LUAD, LUSC, PRAD, READ, STAD, THCA
MAB21L1	4081	10	BRCA, CESC, COAD, ESCA, HNSC, LUSC, READ, STAD, THCA, UCEC
MAMDC4	158056	10	BRCA, CHOL, COAD, ESCA, HNSC, LUAD, LUSC, PRAD, READ, THCA
MAN1C1	57134	10	CESC, CHOL, COAD, ESCA, HNSC, KIRC, KIRP, LUSC, READ, UCEC
MEDAG	84935	10	BLCA, BRCA, CESC, COAD, ESCA, HNSC, LUAD, PRAD, THCA, UCEC
MGP	4256	10	CESC, COAD, ESCA, HNSC, KICH, LUAD, LUSC, READ, THCA, UCEC
MSANTD2	79684	10	BRCA, CESC, COAD, HNSC, LIHC, LUSC, PRAD, READ, THCA, UCEC
MSH4	4438	10	BLCA, BRCA, CESC, COAD, ESCA, LUAD, LUSC, PRAD, READ, UCEC
MT1X	4501	10	BRCA, CHOL, COAD, ESCA, KICH, KIRP, LIHC, LUAD, READ, STAD
MYH6	4624	10	BRCA, COAD, ESCA, HNSC, LUAD, LUSC, PRAD, READ, STAD, THCA
MYOZ3	91977	10	BLCA, CESC, ESCA, HNSC, KICH, LUAD, LUSC, READ, THCA, UCEC
NAALADL1	10004	10	BRCA, CESC, COAD, ESCA, KICH, LUAD, LUSC, PRAD, STAD, UCEC
NACAD	23148	10	BLCA, BRCA, CESC, COAD, ESCA, LUSC, PRAD, READ, STAD, UCEC
NBPF16	728936	10	CESC, COAD, HNSC, LIHC, LUAD, LUSC, PRAD, READ, THCA, UCEC
NEXN	91624	10	BLCA, BRCA, CESC, COAD, ESCA, LUAD, LUSC, READ, THCA, UCEC
NFIL3	4783	10	BLCA, BRCA, CESC, CHOL, COAD, LIHC, LUAD, READ, STAD, UCEC
NIPSNAP3B	55335	10	BRCA, CESC, COAD, ESCA, HNSC, LUAD, LUSC, READ, STAD, UCEC
NISCH	11188	10	BRCA, CESC, COAD, ESCA, HNSC, LUAD, LUSC, READ, STAD, UCEC
NOVA2	4858	10	BRCA, CESC, COAD, KIRP, LUAD, LUSC, PRAD, READ, THCA, UCEC
NPAS4	266743	10	BRCA, CESC, COAD, ESCA, HNSC, LUSC, PRAD, READ, STAD, UCEC
NPFF	8620	10	BRCA, COAD, ESCA, HNSC, LUAD, LUSC, PRAD, READ, STAD, THCA
NPIPB11	728888	10	BRCA, COAD, HNSC, LIHC, LUAD, LUSC, PRAD, READ, THCA, UCEC
NPIPB3	100288332	10	BRCA, COAD, HNSC, LIHC, LUAD, LUSC, PRAD, READ, STAD, THCA
NPY1R	4886	10	CESC, COAD, ESCA, HNSC, KICH, KIRC, LIHC, LUSC, PRAD, UCEC
NR2F1	7025	10	BLCA, CESC, ESCA, KICH, KIRP, LUAD, LUSC, PRAD, READ, UCEC
NR4A3	8013	10	BLCA, BRCA, CESC, COAD, KIRP, LUAD, LUSC, READ, STAD, UCEC
NTN5	126147	10	BRCA, CESC, COAD, HNSC, LUAD, LUSC, PRAD, READ, THCA, UCEC
NXPH3	11248	10	BLCA, CESC, COAD, ESCA, HNSC, LUAD, LUSC, READ, STAD, UCEC
PAK3	5063	10	BRCA, COAD, HNSC, KICH, LUSC, PRAD, READ, STAD, THCA, UCEC
PCDHGA2	56113	10	BLCA, BRCA, CESC, COAD, ESCA, HNSC, LUSC, READ, STAD, UCEC
PCK1	5105	10	BRCA, CHOL, COAD, HNSC, KICH, KIRC, KIRP, LIHC, PRAD, THCA
PCP4	5121	10	BLCA, CESC, COAD, ESCA, HNSC, KIRC, LUSC, PRAD, READ, UCEC
PHC1	1911	10	CESC, COAD, ESCA, HNSC, LUSC, PRAD, READ, STAD, THCA, UCEC
PHLDB1	23187	10	BRCA, CESC, COAD, ESCA, KICH, LUAD, LUSC, PRAD, READ, UCEC
PHYHD1	254295	10	BLCA, CHOL, COAD, ESCA, HNSC, KIRC, LIHC, LUSC, READ, STAD
PLCL1	5334	10	BLCA, CESC, COAD, ESCA, HNSC, KIRC, KIRP, LUSC, READ, UCEC
PNMT	5409	10	COAD, ESCA, HNSC, KIRC, KIRP, LUAD, LUSC, PRAD, READ, STAD
PPFIA2	8499	10	BLCA, BRCA, CESC, COAD, ESCA, HNSC, LUSC, READ, THCA, UCEC
PPP1R32	220004	10	BRCA, CESC, COAD, ESCA, HNSC, LUAD, LUSC, PRAD, READ, STAD
PRDM5	11107	10	BLCA, BRCA, CESC, ESCA, LUAD, LUSC, PRAD, READ, STAD, UCEC
PREX2	80243	10	BLCA, BRCA, CESC, COAD, HNSC, LUAD, LUSC, PRAD, READ, THCA
PRKAR2B	5577	10	BLCA, BRCA, COAD, ESCA, HNSC, KIRC, LIHC, LUSC, READ, UCEC
PRRT1	80863	10	CESC, COAD, ESCA, LUAD, LUSC, PRAD, READ, STAD, THCA, UCEC
PRUNE2	158471	10	BLCA, BRCA, CESC, COAD, ESCA, HNSC, KICH, LUSC, READ, UCEC
PTGDR	5729	10	BRCA, CESC, COAD, ESCA, LIHC, LUAD, LUSC, PRAD, THCA, UCEC
PTGDS	5730	10	BRCA, CESC, COAD, ESCA, KICH, KIRC, LUAD, LUSC, PRAD, READ
PTPRQ	-	10	BLCA, BRCA, ESCA, KIRC, KIRP, LUAD, PRAD, READ, THCA, UCEC
PZP	5858	10	CHOL, ESCA, HNSC, KICH, LIHC, LUAD, PRAD, READ, STAD, THCA
RAB9B	51209	10	BLCA, CESC, COAD, ESCA, HNSC, LUSC, PRAD, READ, STAD, UCEC
RBPMS2	348093	10	BLCA, BRCA, CESC, COAD, ESCA, LUSC, PRAD, READ, STAD, UCEC
RCAN2	10231	10	BLCA, BRCA, CESC, COAD, ESCA, HNSC, LUSC, READ, STAD, UCEC
REM1	28954	10	BRCA, CESC, COAD, ESCA, LUAD, LUSC, PRAD, READ, THCA, UCEC
RFPL3S	-	10	COAD, ESCA, HNSC, LIHC, LUAD, LUSC, PRAD, READ, STAD, THCA
RGS9	8787	10	BLCA, COAD, ESCA, KICH, LUAD, LUSC, PRAD, READ, STAD, UCEC
RHOB	388	10	BLCA, CESC, CHOL, COAD, ESCA, KICH, LUSC, READ, STAD, UCEC
RP11-156E8.1	-	10	BRCA, CESC, COAD, ESCA, HNSC, LUAD, LUSC, READ, THCA, UCEC
SCN4A	6329	10	BRCA, CESC, COAD, ESCA, HNSC, KIRP, LUSC, PRAD, READ, STAD
SCN4B	6330	10	BLCA, BRCA, CESC, COAD, ESCA, LUAD, PRAD, READ, THCA, UCEC
SCNN1D	6339	10	BRCA, CESC, COAD, LIHC, LUSC, PRAD, READ, STAD, THCA, UCEC
SELE	6401	10	BLCA, BRCA, KIRC, KIRP, LIHC, LUAD, LUSC, READ, THCA, UCEC
SEMA3G	56920	10	BLCA, BRCA, CESC, COAD, ESCA, HNSC, KICH, KIRC, KIRP, LUAD
SEPT4	5414	10	BRCA, CESC, CHOL, COAD, ESCA, KIRP, LUAD, PRAD, THCA, UCEC
SGCG	6445	10	BLCA, BRCA, COAD, ESCA, HNSC, LUAD, LUSC, PRAD, READ, STAD
SGIP1	84251	10	CESC, ESCA, KICH, KIRP, LUAD, LUSC, PRAD, READ, THCA, UCEC
SHANK3	85358	10	BLCA, BRCA, CESC, COAD, LUAD, LUSC, PRAD, READ, THCA, UCEC
SIGLEC11	114132	10	BRCA, CHOL, COAD, ESCA, KICH, LIHC, LUAD, PRAD, STAD, UCEC
SLC13A4	26266	10	BRCA, COAD, ESCA, LIHC, LUAD, PRAD, READ, STAD, THCA, UCEC
SLC22A17	51310	10	CESC, COAD, ESCA, HNSC, KICH, LUSC, PRAD, READ, STAD, UCEC
SLC23A3	151295	10	BRCA, CESC, COAD, HNSC, KICH, KIRP, LUSC, PRAD, THCA, UCEC
SLC25A42	284439	10	CESC, CHOL, COAD, ESCA, HNSC, KIRP, LUSC, READ, STAD, UCEC
SLC6A1	6529	10	CESC, CHOL, COAD, ESCA, HNSC, LUAD, LUSC, PRAD, READ, UCEC
SLITRK2	84631	10	BRCA, CESC, COAD, ESCA, HNSC, LUAD, PRAD, READ, STAD, THCA
SMAD9	4093	10	BLCA, BRCA, CESC, ESCA, HNSC, KICH, LUAD, LUSC, READ, THCA
SMTNL2	342527	10	BLCA, BRCA, ESCA, HNSC, KICH, KIRC, LUAD, LUSC, PRAD, THCA
SOX18	54345	10	BRCA, CESC, COAD, KIRP, LUAD, LUSC, PRAD, READ, THCA, UCEC
SSBP3-AS1	-	10	BLCA, BRCA, CESC, COAD, LUAD, LUSC, PRAD, READ, THCA, UCEC
ST6GALNAC3	256435	10	BLCA, BRCA, CESC, COAD, HNSC, KICH, KIRP, LUAD, PRAD, UCEC
STX1B	112755	10	BRCA, CESC, COAD, ESCA, KICH, LIHC, LUSC, PRAD, READ, UCEC
SYNGAP1	8831	10	BLCA, CESC, COAD, ESCA, LUAD, LUSC, PRAD, READ, THCA, UCEC
SYT9	143425	10	CESC, CHOL, COAD, KICH, LIHC, LUSC, READ, STAD, THCA, UCEC
TACR1	6869	10	BLCA, BRCA, CESC, COAD, ESCA, HNSC, KICH, KIRP, READ, UCEC
TCEAL5	340543	10	BRCA, CESC, COAD, ESCA, HNSC, LUSC, PRAD, READ, STAD, THCA
TDRD6	221400	10	BRCA, CESC, COAD, ESCA, HNSC, LIHC, LUSC, READ, THCA, UCEC
TECTA	7007	10	CESC, COAD, ESCA, HNSC, LIHC, LUAD, LUSC, READ, STAD, THCA
TG	7038	10	BRCA, ESCA, HNSC, KIRC, LIHC, LUAD, LUSC, PRAD, READ, STAD
TGFB1I1	7041	10	BLCA, BRCA, CESC, COAD, ESCA, LUAD, LUSC, PRAD, READ, UCEC
TMEM220	388335	10	BLCA, BRCA, CHOL, COAD, ESCA, HNSC, LUSC, READ, STAD, UCEC
TNFRSF14	8764	10	BRCA, CESC, COAD, ESCA, HNSC, LUAD, LUSC, READ, STAD, THCA
TNNT2	7139	10	BLCA, BRCA, KICH, KIRC, KIRP, LUAD, PRAD, READ, STAD, THCA
TPM1	7168	10	BLCA, CESC, COAD, ESCA, KICH, LUSC, PRAD, READ, STAD, UCEC
TPO	7173	10	BLCA, BRCA, COAD, ESCA, HNSC, LUAD, READ, STAD, THCA, UCEC
TRABD2B	388630	10	BLCA, BRCA, CESC, COAD, ESCA, HNSC, LUAD, LUSC, PRAD, READ
TRIM73	375593	10	BRCA, COAD, ESCA, LUAD, LUSC, PRAD, READ, STAD, THCA, UCEC
TRPC1	7220	10	BLCA, BRCA, CESC, COAD, ESCA, LUSC, PRAD, READ, STAD, UCEC
TSLP	85480	10	BLCA, BRCA, CHOL, COAD, KICH, LIHC, LUAD, PRAD, READ, STAD
TTC34	100287898	10	BRCA, CESC, COAD, HNSC, LUAD, LUSC, PRAD, READ, THCA, UCEC
TUBGCP6	85378	10	BRCA, COAD, HNSC, LUAD, LUSC, PRAD, READ, STAD, THCA, UCEC
TWIST2	117581	10	BLCA, BRCA, CESC, COAD, LUAD, LUSC, PRAD, READ, THCA, UCEC
TXNIP	10628	10	BLCA, BRCA, CESC, COAD, ESCA, HNSC, LUAD, LUSC, STAD, UCEC
U2AF1L4	199746	10	BRCA, COAD, ESCA, HNSC, LIHC, LUAD, PRAD, READ, STAD, THCA
USP44	84101	10	BRCA, COAD, ESCA, HNSC, KICH, KIRC, PRAD, READ, STAD, THCA
UVSSA	57654	10	BRCA, COAD, HNSC, LIHC, LUAD, LUSC, READ, STAD, THCA, UCEC
VSTM4	196740	10	BLCA, BRCA, CESC, COAD, ESCA, LUAD, LUSC, PRAD, READ, UCEC
WDR86	349136	10	BRCA, CESC, COAD, ESCA, KICH, LIHC, LUSC, PRAD, READ, STAD
WSB1	26118	10	BRCA, CESC, COAD, ESCA, LUSC, PRAD, READ, STAD, THCA, UCEC
WSCD2	9671	10	BRCA, CESC, COAD, ESCA, KIRC, KIRP, LUSC, READ, THCA, UCEC
ZDHHC11B	653082	10	BLCA, COAD, ESCA, HNSC, LIHC, LUAD, PRAD, STAD, THCA, UCEC
ZEB2	9839	10	BLCA, BRCA, CESC, COAD, KICH, LUAD, PRAD, READ, THCA, UCEC
ZGLP1	100125288	10	COAD, ESCA, HNSC, KIRC, LIHC, LUSC, PRAD, READ, STAD, THCA
ZNF10	7556	10	COAD, ESCA, HNSC, LIHC, LUSC, PRAD, READ, STAD, THCA, UCEC
ZNF154	7710	10	BLCA, CESC, COAD, ESCA, HNSC, LUSC, PRAD, READ, THCA, UCEC
ZNF483	158399	10	BLCA, BRCA, CESC, COAD, HNSC, LIHC, LUSC, PRAD, READ, UCEC
ABLIM3	22885	9	BRCA, COAD, ESCA, LIHC, LUAD, LUSC, READ, THCA, UCEC
AC016757.3	-	9	BRCA, CESC, COAD, ESCA, KIRC, PRAD, READ, STAD, UCEC
AC132186.1	-	9	BRCA, CESC, COAD, ESCA, LUAD, PRAD, READ, THCA, UCEC
AC138969.4	-	9	BLCA, BRCA, COAD, ESCA, LUAD, LUSC, STAD, THCA, UCEC
ADAD2	161931	9	BRCA, ESCA, KICH, KIRC, PRAD, READ, STAD, THCA, UCEC
ADAMTS13	11093	9	CHOL, COAD, HNSC, KIRC, LIHC, LUSC, READ, STAD, THCA
ADAMTSL1	92949	9	BRCA, CESC, COAD, ESCA, KIRP, LUSC, READ, STAD, UCEC
ADAMTSL3	57188	9	BLCA, COAD, ESCA, HNSC, LUAD, LUSC, READ, STAD, UCEC
ADARB1	104	9	BLCA, CESC, COAD, ESCA, LUAD, LUSC, READ, STAD, UCEC
ADCY2	108	9	BLCA, CESC, COAD, ESCA, HNSC, LUSC, READ, THCA, UCEC
ADRB3	155	9	BLCA, CESC, COAD, ESCA, LUSC, PRAD, READ, STAD, UCEC
AGER	177	9	BRCA, COAD, ESCA, HNSC, LIHC, LUAD, PRAD, READ, STAD
AL020996.1	-	9	BRCA, CHOL, COAD, HNSC, LUSC, READ, STAD, THCA, UCEC
ANTXR2	118429	9	BLCA, BRCA, CESC, COAD, ESCA, LUSC, READ, THCA, UCEC
AR	367	9	CESC, CHOL, COAD, ESCA, HNSC, LUSC, READ, STAD, UCEC
ARHGAP33	115703	9	BRCA, COAD, HNSC, LUSC, PRAD, READ, STAD, THCA, UCEC
ARHGEF17	9828	9	BLCA, CESC, COAD, ESCA, LUAD, LUSC, PRAD, READ, UCEC
ARHGEF33	100271715	9	COAD, ESCA, KICH, LIHC, PRAD, READ, STAD, THCA, UCEC
ARID5A	10865	9	BLCA, BRCA, ESCA, LUAD, LUSC, PRAD, READ, THCA, UCEC
ASB5	140458	9	BLCA, CESC, COAD, ESCA, HNSC, LUSC, PRAD, READ, STAD
ASPG	374569	9	BRCA, CHOL, COAD, ESCA, KICH, KIRP, LIHC, PRAD, THCA
AVPR1A	552	9	BRCA, CESC, CHOL, COAD, KIRP, LUSC, READ, THCA, UCEC
BCHE	590	9	BLCA, CESC, CHOL, COAD, ESCA, KICH, LUAD, READ, UCEC
BEGAIN	57596	9	BRCA, COAD, ESCA, LUAD, LUSC, PRAD, READ, THCA, UCEC
BHMT	635	9	BRCA, CHOL, COAD, ESCA, KICH, KIRP, PRAD, STAD, THCA
BTAF1	9044	9	BRCA, COAD, LUAD, LUSC, PRAD, READ, STAD, THCA, UCEC
BVES	11149	9	BLCA, COAD, ESCA, KICH, LUAD, LUSC, READ, STAD, UCEC
C14orf132	56967	9	CESC, COAD, ESCA, KIRC, LUAD, READ, STAD, THCA, UCEC
C16orf45	89927	9	BLCA, CESC, COAD, ESCA, HNSC, LUSC, PRAD, READ, UCEC
C17orf61-PLSCR3	-	9	BLCA, BRCA, CESC, COAD, ESCA, LUSC, READ, STAD, UCEC
C1orf228	339541	9	CHOL, COAD, ESCA, HNSC, LIHC, LUAD, LUSC, READ, THCA
C1R	715	9	BRCA, CESC, CHOL, COAD, ESCA, KICH, LIHC, THCA, UCEC
C3orf18	51161	9	BLCA, CESC, COAD, ESCA, HNSC, LUSC, READ, STAD, UCEC
C6orf164	-	9	BRCA, CESC, COAD, HNSC, LUAD, LUSC, READ, STAD, THCA
CALD1	800	9	BLCA, CESC, COAD, ESCA, KICH, LUAD, LUSC, READ, UCEC
CAND2	23066	9	BLCA, COAD, ESCA, HNSC, KIRC, PRAD, READ, STAD, UCEC
CAPN11	11131	9	BRCA, CESC, ESCA, HNSC, LUAD, LUSC, PRAD, READ, UCEC
CCDC144A	9720	9	BRCA, COAD, ESCA, HNSC, LUAD, READ, STAD, THCA, UCEC
CCDC146	57639	9	COAD, ESCA, HNSC, KICH, LUSC, PRAD, READ, STAD, THCA
CCDC181	57821	9	CESC, COAD, HNSC, KICH, KIRC, LUSC, PRAD, READ, STAD
CCDC81	60494	9	CESC, COAD, ESCA, HNSC, LUAD, LUSC, READ, THCA, UCEC
CCNL1	57018	9	BRCA, COAD, LIHC, LUAD, PRAD, READ, STAD, THCA, UCEC
CD302	9936	9	BLCA, BRCA, CESC, CHOL, COAD, HNSC, KICH, LUAD, UCEC
CD34	947	9	BLCA, BRCA, CESC, COAD, ESCA, HNSC, KIRP, LUAD, UCEC
CDH23	64072	9	BRCA, CHOL, COAD, ESCA, LUAD, PRAD, READ, THCA, UCEC
CDRT4	284040	9	BRCA, COAD, HNSC, LIHC, LUSC, PRAD, READ, STAD, THCA
CIDEC	63924	9	BLCA, BRCA, COAD, HNSC, LUSC, PRAD, STAD, THCA, UCEC
CLDN11	5010	9	BRCA, COAD, ESCA, HNSC, KIRC, KIRP, PRAD, READ, UCEC
CLIP3	25999	9	BLCA, CESC, COAD, ESCA, LUSC, PRAD, READ, STAD, UCEC
CNTN3	5067	9	CESC, COAD, ESCA, HNSC, KIRC, LIHC, LUSC, READ, STAD
CNTNAP3B	79937	9	BRCA, COAD, ESCA, HNSC, KICH, LUAD, PRAD, READ, THCA
COL16A1	1307	9	BLCA, CESC, COAD, LUSC, PRAD, READ, STAD, THCA, UCEC
COL23A1	91522	9	BRCA, COAD, KICH, LUAD, LUSC, PRAD, READ, STAD, THCA
COL24A1	255631	9	BLCA, CESC, COAD, ESCA, KIRP, PRAD, READ, STAD, THCA
COL5A3	50509	9	BRCA, CESC, CHOL, COAD, LUAD, PRAD, READ, THCA, UCEC
COLQ	8292	9	CESC, COAD, ESCA, HNSC, LUAD, LUSC, PRAD, READ, STAD
CPNE6	9362	9	BLCA, COAD, ESCA, KICH, KIRC, KIRP, LUSC, PRAD, READ
CSF3	1440	9	BLCA, BRCA, COAD, KIRC, KIRP, LUAD, PRAD, READ, THCA
CTIF	9811	9	BLCA, BRCA, COAD, ESCA, LUAD, PRAD, READ, STAD, UCEC
CTRB2	440387	9	BLCA, CESC, COAD, ESCA, HNSC, LUSC, PRAD, READ, UCEC
CTRC	11330	9	CESC, COAD, ESCA, HNSC, LUAD, LUSC, PRAD, READ, THCA
CTSF	8722	9	CESC, CHOL, COAD, ESCA, HNSC, LUSC, READ, STAD, UCEC
CYP26B1	56603	9	BRCA, COAD, KICH, KIRC, KIRP, PRAD, READ, THCA, UCEC
CYP4B1	1580	9	BRCA, COAD, ESCA, HNSC, KIRC, LUAD, PRAD, READ, STAD
CYP4Z1	199974	9	CHOL, ESCA, HNSC, LIHC, LUAD, PRAD, READ, STAD, THCA
CYTL1	54360	9	BLCA, BRCA, CESC, COAD, LUSC, PRAD, READ, STAD, THCA
DCST2	127579	9	BRCA, COAD, ESCA, HNSC, LUSC, PRAD, READ, STAD, THCA
DIRAS1	148252	9	BLCA, CESC, COAD, ESCA, HNSC, KIRC, READ, STAD, UCEC
DKFZP779L1853	-	9	COAD, ESCA, HNSC, LUSC, PRAD, READ, STAD, THCA, UCEC
DLG4	1742	9	CESC, COAD, ESCA, LUAD, LUSC, PRAD, READ, STAD, UCEC
DNAJB5	25822	9	BLCA, CESC, COAD, ESCA, LUSC, PRAD, READ, STAD, UCEC
DNAJC18	202052	9	BLCA, BRCA, CESC, COAD, ESCA, LUAD, LUSC, READ, UCEC
DTX3	196403	9	CESC, COAD, ESCA, LUSC, PRAD, READ, STAD, THCA, UCEC
EBF3	253738	9	BLCA, BRCA, CESC, COAD, ESCA, LUSC, READ, THCA, UCEC
EBF4	57593	9	CESC, COAD, ESCA, LUSC, PRAD, READ, STAD, THCA, UCEC
ECM2	1842	9	BRCA, CESC, CHOL, KICH, KIRP, LUAD, READ, THCA, UCEC
EGFL7	51162	9	BRCA, CESC, COAD, ESCA, KIRP, LUAD, LUSC, READ, UCEC
ELN	2006	9	BLCA, CESC, ESCA, HNSC, LUAD, LUSC, PRAD, READ, THCA
EME2	197342	9	COAD, ESCA, HNSC, LUAD, LUSC, PRAD, READ, STAD, THCA
EMILIN3	90187	9	BLCA, CESC, COAD, KICH, KIRC, KIRP, PRAD, READ, STAD
ENO3	2027	9	BRCA, CHOL, COAD, ESCA, HNSC, LIHC, LUSC, READ, STAD
ENOX1	55068	9	CESC, COAD, ESCA, KICH, KIRC, KIRP, LUSC, READ, UCEC
ERVFRD-1	405754	9	CESC, COAD, ESCA, HNSC, LUAD, LUSC, PRAD, READ, UCEC
ESR2	2100	9	BRCA, COAD, KICH, LIHC, LUSC, PRAD, READ, THCA, UCEC
EVA1C	59271	9	BLCA, BRCA, COAD, ESCA, KICH, LUSC, PRAD, READ, UCEC
F8	2157	9	BLCA, BRCA, CHOL, COAD, ESCA, LUAD, LUSC, READ, UCEC
FADS3	3995	9	BRCA, COAD, ESCA, LUAD, PRAD, READ, STAD, THCA, UCEC
FAIM2	23017	9	BLCA, CESC, ESCA, HNSC, KICH, KIRC, LUSC, PRAD, THCA
FAM106A	-	9	BRCA, CESC, COAD, HNSC, LUAD, PRAD, READ, THCA, UCEC
FAM153C	101928349	9	CESC, ESCA, HNSC, LUAD, LUSC, PRAD, READ, STAD, THCA
FAM160B2	64760	9	BRCA, COAD, LIHC, LUAD, LUSC, PRAD, READ, THCA, UCEC
FAM179A	165186	9	BRCA, COAD, ESCA, HNSC, LUAD, PRAD, READ, STAD, THCA
FAM180A	389558	9	BLCA, CESC, COAD, KICH, KIRP, LIHC, LUAD, THCA, UCEC
FAM184A	79632	9	BRCA, CHOL, COAD, ESCA, HNSC, KIRC, KIRP, PRAD, READ
FAM71F2	346653	9	BRCA, COAD, HNSC, LIHC, LUSC, PRAD, READ, STAD, THCA
FBXL7	23194	9	BLCA, CESC, COAD, ESCA, LUAD, LUSC, READ, THCA, UCEC
FBXO17	115290	9	BRCA, CESC, COAD, ESCA, PRAD, READ, STAD, THCA, UCEC
FEZ1	9638	9	BRCA, COAD, ESCA, LUAD, PRAD, READ, STAD, THCA, UCEC
FILIP1	27145	9	BLCA, BRCA, CESC, COAD, ESCA, HNSC, PRAD, READ, UCEC
FRY	10129	9	CESC, COAD, ESCA, HNSC, KIRP, LUAD, LUSC, THCA, UCEC
FXYD7	53822	9	BRCA, CESC, COAD, ESCA, LUAD, PRAD, READ, STAD, UCEC
GALNT16	57452	9	CESC, CHOL, COAD, ESCA, HNSC, KIRC, LUAD, LUSC, READ
GCSAML	148823	9	BLCA, CESC, COAD, ESCA, HNSC, LUAD, LUSC, READ, UCEC
GDPD3	79153	9	COAD, ESCA, HNSC, KICH, KIRC, LUSC, PRAD, THCA, UCEC
GFPT2	9945	9	BRCA, CESC, COAD, ESCA, LUAD, PRAD, READ, THCA, UCEC
GLIPR1L2	144321	9	BLCA, CESC, COAD, ESCA, HNSC, LUSC, READ, STAD, UCEC
GNG11	2791	9	BLCA, BRCA, CESC, COAD, ESCA, LUAD, LUSC, READ, UCEC
GPR173	54328	9	CESC, COAD, ESCA, KICH, LUAD, LUSC, PRAD, READ, STAD
GRIK2	2898	9	CESC, COAD, ESCA, KICH, KIRC, KIRP, PRAD, READ, STAD
GRIK3	2899	9	BLCA, CESC, COAD, ESCA, HNSC, LUSC, PRAD, READ, STAD
HECTD2	143279	9	BLCA, CESC, COAD, ESCA, HNSC, LUSC, PRAD, READ, UCEC
HIGD1B	51751	9	BRCA, CESC, COAD, ESCA, LUAD, LUSC, PRAD, READ, UCEC
HPR	3250	9	BLCA, CESC, CHOL, ESCA, KIRP, LUSC, PRAD, READ, STAD
HSD11B1	3290	9	BRCA, CHOL, ESCA, KICH, LUAD, LUSC, PRAD, READ, THCA
HSD17B6	8630	9	BLCA, CESC, CHOL, COAD, KICH, LUSC, READ, STAD, UCEC
HSPB2-C11orf52	3316	9	BLCA, BRCA, CESC, COAD, ESCA, HNSC, KICH, LUAD, UCEC
HSPB8	26353	9	BLCA, COAD, ESCA, LUAD, LUSC, PRAD, READ, STAD, UCEC
IGSF9B	22997	9	BLCA, CESC, COAD, ESCA, LUSC, PRAD, READ, THCA, UCEC
INSC	387755	9	BRCA, CESC, COAD, ESCA, KIRC, KIRP, LUAD, LUSC, PRAD
IQSEC3	440073	9	BRCA, COAD, KICH, KIRP, LUAD, LUSC, PRAD, READ, UCEC
ITM2A	9452	9	BLCA, BRCA, CESC, COAD, ESCA, HNSC, LUAD, READ, UCEC
JAM3	83700	9	BLCA, BRCA, CESC, COAD, ESCA, LUAD, LUSC, READ, UCEC
KCND3	3752	9	BLCA, CHOL, COAD, KICH, LIHC, LUSC, READ, THCA, UCEC
KCNE1	3753	9	BRCA, CHOL, COAD, HNSC, KIRC, KIRP, LIHC, LUAD, READ
KCNIP3	30818	9	BLCA, CESC, COAD, ESCA, LUSC, PRAD, READ, STAD, UCEC
KCNK3	3777	9	BLCA, CESC, COAD, ESCA, KICH, LUAD, LUSC, READ, UCEC
KCNN2	3781	9	BLCA, CESC, CHOL, ESCA, KIRP, LIHC, LUSC, READ, UCEC
KCTD8	386617	9	CESC, COAD, ESCA, HNSC, KIRC, LUSC, READ, STAD, UCEC
KIAA1755	85449	9	CESC, COAD, ESCA, KICH, LUSC, PRAD, READ, THCA, UCEC
KL	9365	9	BRCA, COAD, KICH, KIRP, LUAD, LUSC, READ, STAD, UCEC
KRT1	3848	9	COAD, KIRC, LIHC, LUAD, PRAD, READ, STAD, THCA, UCEC
KRT13	3860	9	COAD, ESCA, HNSC, KIRC, LIHC, PRAD, READ, STAD, THCA
KRT2	3849	9	BRCA, COAD, ESCA, KIRC, LUAD, READ, STAD, THCA, UCEC
MAL	4118	9	CESC, COAD, ESCA, HNSC, KIRC, LUAD, PRAD, READ, STAD
MAOB	4129	9	BLCA, CESC, COAD, ESCA, HNSC, LUAD, LUSC, READ, UCEC
MAP1LC3C	440738	9	BLCA, BRCA, CESC, COAD, ESCA, HNSC, KICH, LUAD, STAD
MAPK4	5596	9	BLCA, COAD, ESCA, HNSC, KIRC, KIRP, LUSC, READ, THCA
MARC2	54996	9	CHOL, COAD, ESCA, HNSC, KIRP, LUAD, LUSC, READ, STAD
MCAM	4162	9	BLCA, BRCA, CESC, COAD, ESCA, LUAD, LUSC, PRAD, UCEC
MEOX2	4223	9	BLCA, BRCA, CESC, COAD, ESCA, HNSC, LUAD, THCA, UCEC
METTL7A	25840	9	BRCA, CHOL, COAD, ESCA, HNSC, LUAD, READ, STAD, UCEC
MGARP	84709	9	BLCA, BRCA, CESC, COAD, ESCA, LUSC, PRAD, READ, UCEC
MITF	4286	9	BLCA, BRCA, CESC, COAD, ESCA, HNSC, LUSC, READ, UCEC
MMP19	4327	9	BRCA, CESC, COAD, KICH, LUAD, PRAD, STAD, THCA, UCEC
MPP2	4355	9	BLCA, COAD, ESCA, KIRC, LUSC, PRAD, READ, STAD, UCEC
MRO	83876	9	CHOL, HNSC, KICH, KIRC, KIRP, LIHC, PRAD, READ, THCA
MS4A14	84689	9	COAD, ESCA, HNSC, LIHC, LUAD, PRAD, READ, THCA, UCEC
MSANTD1	345222	9	COAD, ESCA, HNSC, LIHC, LUSC, PRAD, READ, STAD, THCA
MT-ND3	4537	9	BRCA, CHOL, COAD, ESCA, HNSC, KIRC, LIHC, LUSC, STAD
MYBPC3	4607	9	BRCA, COAD, ESCA, LIHC, LUAD, PRAD, STAD, THCA, UCEC
MYH1	4619	9	BRCA, COAD, ESCA, LIHC, LUAD, PRAD, READ, STAD, THCA
MYH2	4620	9	BLCA, BRCA, COAD, ESCA, HNSC, LUAD, LUSC, READ, STAD
MYL2	4633	9	BRCA, COAD, ESCA, HNSC, LUAD, LUSC, READ, STAD, THCA
MYL5	4636	9	BRCA, COAD, ESCA, HNSC, LUAD, LUSC, READ, STAD, THCA
NCAM1	4684	9	BLCA, CESC, COAD, ESCA, LUSC, PRAD, READ, STAD, UCEC
NCS1	23413	9	BLCA, COAD, ESCA, KICH, KIRC, LUSC, PRAD, READ, UCEC
NEURL2	140825	9	BLCA, BRCA, CESC, COAD, ESCA, HNSC, LUAD, LUSC, UCEC
NICN1	84276	9	CESC, COAD, ESCA, HNSC, KIRC, LUSC, READ, STAD, UCEC
NLGN1	22871	9	BLCA, BRCA, CESC, COAD, ESCA, KICH, READ, THCA, UCEC
NLGN2	57555	9	BRCA, CESC, COAD, ESCA, LUSC, PRAD, READ, THCA, UCEC
NLGN3	54413	9	CESC, COAD, ESCA, KICH, KIRC, LUSC, READ, THCA, UCEC
NMUR1	10316	9	BLCA, BRCA, ESCA, LUAD, LUSC, PRAD, READ, THCA, UCEC
NOTCH4	4855	9	BRCA, CESC, COAD, KIRP, LUAD, LUSC, PRAD, READ, UCEC
NPIPB15	440348	9	BRCA, COAD, HNSC, LIHC, LUSC, PRAD, READ, STAD, THCA
NPIPB6	728741	9	CESC, COAD, ESCA, LIHC, LUSC, PRAD, READ, STAD, THCA
NRIP2	83714	9	BLCA, BRCA, CESC, COAD, ESCA, HNSC, KIRP, LUSC, UCEC
NRN1L	123904	9	BRCA, CESC, COAD, ESCA, LUSC, PRAD, READ, STAD, UCEC
OMD	4958	9	BLCA, CESC, COAD, ESCA, KICH, KIRP, READ, THCA, UCEC
PABPC5	140886	9	BLCA, CESC, COAD, ESCA, HNSC, LUAD, LUSC, READ, UCEC
PALM	5064	9	BRCA, CESC, COAD, ESCA, KIRC, LUAD, LUSC, READ, UCEC
PAMR1	25891	9	BLCA, BRCA, CESC, COAD, LIHC, LUSC, READ, THCA, UCEC
PCDHGA3	56112	9	BRCA, CESC, COAD, ESCA, HNSC, LUAD, LUSC, READ, UCEC
PCDHGA6	56109	9	BLCA, BRCA, CESC, COAD, HNSC, LUAD, LUSC, READ, UCEC
PCSK7	9159	9	BLCA, BRCA, CESC, COAD, ESCA, LUSC, PRAD, THCA, UCEC
PDE1A	5136	9	BLCA, BRCA, CESC, COAD, ESCA, HNSC, KIRC, KIRP, UCEC
PDE6C	5146	9	BRCA, CESC, COAD, LUAD, LUSC, PRAD, READ, THCA, UCEC
PDE8B	8622	9	BRCA, CESC, COAD, HNSC, LUAD, LUSC, READ, STAD, UCEC
PDZRN3	23024	9	BLCA, CESC, COAD, ESCA, LUAD, LUSC, READ, STAD, UCEC
PEBP4	157310	9	CESC, CHOL, ESCA, HNSC, KIRP, LUAD, LUSC, READ, STAD
PHF21B	112885	9	CESC, COAD, ESCA, KIRC, LUSC, READ, STAD, THCA, UCEC
PHKG1	5260	9	BLCA, CESC, COAD, HNSC, LUAD, LUSC, READ, THCA, UCEC
PLD5	200150	9	BRCA, CESC, COAD, ESCA, HNSC, KICH, READ, STAD, THCA
PLSCR4	57088	9	BLCA, BRCA, CHOL, COAD, KICH, LIHC, LUAD, THCA, UCEC
PM20D1	148811	9	BRCA, CESC, HNSC, KICH, KIRC, KIRP, PRAD, READ, STAD
POLI	11201	9	CESC, COAD, ESCA, HNSC, LUSC, READ, STAD, THCA, UCEC
PROX2	283571	9	BRCA, CESC, COAD, HNSC, LUSC, PRAD, READ, THCA, UCEC
PRPH	5630	9	BLCA, BRCA, COAD, ESCA, LUAD, LUSC, PRAD, READ, STAD
PRSS45	377047	9	BRCA, COAD, ESCA, HNSC, KIRC, LUSC, PRAD, READ, THCA
PTGFR	5737	9	BLCA, BRCA, CESC, COAD, ESCA, HNSC, LUSC, THCA, UCEC
PTPLA	9200	9	BLCA, BRCA, COAD, ESCA, LUSC, PRAD, READ, STAD, UCEC
PTPRM	5797	9	BRCA, CESC, COAD, ESCA, LUAD, LUSC, READ, STAD, UCEC
PTRF	284119	9	BLCA, BRCA, CESC, COAD, ESCA, LUAD, LUSC, READ, UCEC
RAB44	401258	9	BRCA, COAD, ESCA, LUAD, LUSC, PRAD, READ, STAD, UCEC
RAMP1	10267	9	BLCA, CESC, COAD, ESCA, KICH, KIRC, LUSC, READ, UCEC
RARRES2	5919	9	BRCA, CESC, CHOL, COAD, ESCA, LUAD, PRAD, READ, UCEC
RASD1	51655	9	BRCA, HNSC, KICH, KIRC, KIRP, LIHC, LUSC, READ, STAD
RASL10A	10633	9	BRCA, COAD, HNSC, LIHC, LUAD, LUSC, PRAD, READ, THCA
RASL11A	387496	9	BLCA, BRCA, CESC, CHOL, ESCA, KICH, LUSC, THCA, UCEC
RBM44	375316	9	BRCA, CESC, COAD, LUAD, PRAD, READ, STAD, THCA, UCEC
RD3	343035	9	BLCA, CESC, COAD, ESCA, LUAD, LUSC, PRAD, READ, STAD
RDH5	5959	9	BLCA, BRCA, CHOL, COAD, ESCA, HNSC, KICH, LUSC, PRAD
RGS22	26166	9	BLCA, CESC, COAD, ESCA, HNSC, LUSC, PRAD, READ, THCA
RGS7BP	401190	9	BLCA, BRCA, CESC, HNSC, KICH, KIRP, LUSC, READ, THCA
RNF152	220441	9	CHOL, COAD, KIRP, LIHC, LUAD, PRAD, READ, STAD, THCA
ROR2	4920	9	BLCA, CESC, COAD, ESCA, LUSC, PRAD, READ, STAD, UCEC
RP11-1055B8.6	-	9	BRCA, COAD, HNSC, LUAD, LUSC, PRAD, READ, THCA, UCEC
RP11-166B2.1	-	9	BRCA, CESC, COAD, HNSC, LIHC, LUAD, LUSC, READ, UCEC
RP11-192H23.4	-	9	COAD, KICH, KIRC, KIRP, LIHC, LUAD, PRAD, READ, THCA
RP11-268J15.5	-	9	BRCA, HNSC, KICH, LUAD, LUSC, PRAD, READ, THCA, UCEC
RP11-347C12.1	-	9	BRCA, COAD, HNSC, LIHC, LUAD, LUSC, PRAD, READ, THCA
RP11-795F19.5	-	9	CESC, COAD, ESCA, LUSC, PRAD, READ, STAD, THCA, UCEC
RSPO2	340419	9	BLCA, CESC, CHOL, COAD, ESCA, LUAD, LUSC, READ, STAD
RUFY3	22902	9	CESC, COAD, ESCA, LIHC, LUSC, PRAD, READ, STAD, UCEC
RUNDC3B	154661	9	BLCA, BRCA, CESC, CHOL, COAD, HNSC, KICH, LUSC, UCEC
S1PR3	1903	9	CESC, COAD, ESCA, KICH, KIRP, LUSC, PRAD, READ, UCEC
SAT2	112483	9	BRCA, CHOL, COAD, ESCA, KICH, KIRC, LUSC, READ, STAD
SBSPON	157869	9	BLCA, ESCA, KICH, LUAD, LUSC, PRAD, READ, STAD, THCA
SCARF2	91179	9	CESC, COAD, KICH, LUAD, LUSC, PRAD, READ, THCA, UCEC
SCHIP1	29970	9	BRCA, COAD, ESCA, HNSC, KICH, LUAD, PRAD, READ, STAD
SCN1B	6324	9	BLCA, BRCA, CESC, COAD, ESCA, HNSC, READ, STAD, UCEC
SCNN1B	6338	9	COAD, ESCA, HNSC, KICH, KIRC, KIRP, PRAD, STAD, THCA
SCNN1G	6340	9	COAD, HNSC, KICH, KIRC, KIRP, LUSC, PRAD, READ, STAD
SDPR	8436	9	BLCA, BRCA, CESC, COAD, ESCA, HNSC, LUAD, READ, UCEC
SERPINA5	5104	9	CHOL, COAD, HNSC, KIRC, KIRP, LUSC, PRAD, READ, THCA
SERPING1	710	9	BRCA, CESC, CHOL, COAD, ESCA, KICH, LUAD, READ, UCEC
SERTM1	400120	9	BLCA, BRCA, CESC, COAD, LUAD, PRAD, READ, STAD, UCEC
SIN3B	23309	9	BRCA, CESC, COAD, LUAD, LUSC, PRAD, READ, THCA, UCEC
SKOR1	390598	9	BRCA, COAD, HNSC, LUAD, LUSC, PRAD, READ, THCA, UCEC
SLC16A12	387700	9	BRCA, COAD, ESCA, HNSC, KICH, LUSC, PRAD, READ, STAD
SLC1A7	6512	9	BRCA, CESC, ESCA, HNSC, KICH, LUSC, PRAD, THCA, UCEC
SLC35F1	222553	9	BRCA, CESC, COAD, ESCA, HNSC, LUSC, READ, STAD, UCEC
SLC5A4	6527	9	BRCA, CESC, LUAD, LUSC, PRAD, READ, STAD, THCA, UCEC
SMIM5	643008	9	COAD, ESCA, HNSC, KIRC, KIRP, LIHC, PRAD, READ, STAD
SOX5	6660	9	BLCA, BRCA, CESC, CHOL, COAD, LUAD, PRAD, READ, THCA
SPRR3	6707	9	BLCA, CESC, ESCA, HNSC, LIHC, PRAD, READ, STAD, THCA
ST6GALNAC6	30815	9	BLCA, BRCA, CESC, CHOL, COAD, ESCA, LUAD, STAD, UCEC
STAB2	55576	9	BLCA, BRCA, CESC, CHOL, COAD, ESCA, LIHC, THCA, UCEC
STAC2	342667	9	BRCA, CESC, COAD, ESCA, HNSC, LUSC, PRAD, READ, STAD
STX2	2054	9	BLCA, BRCA, CESC, COAD, ESCA, LUAD, PRAD, THCA, UCEC
SYNGR1	9145	9	CESC, COAD, ESCA, HNSC, KIRC, LUSC, READ, STAD, UCEC
TACR2	6865	9	BLCA, CESC, COAD, ESCA, LUSC, PRAD, READ, STAD, UCEC
TBC1D3C	729873	9	COAD, ESCA, HNSC, LIHC, LUSC, PRAD, READ, STAD, THCA
TENM1	10178	9	BRCA, CHOL, COAD, ESCA, HNSC, LIHC, LUSC, READ, STAD
TEPP	374739	9	BRCA, COAD, ESCA, HNSC, KICH, LUSC, PRAD, READ, UCEC
TMEM204	79652	9	BRCA, CESC, COAD, ESCA, KIRP, LUAD, LUSC, READ, UCEC
TNFAIP8L3	388121	9	BLCA, CESC, COAD, ESCA, LUAD, PRAD, STAD, THCA, UCEC
TNNT3	7140	9	BRCA, COAD, ESCA, HNSC, LUAD, READ, STAD, THCA, UCEC
TRDN	10345	9	BRCA, CESC, COAD, HNSC, KIRC, KIRP, LUSC, READ, UCEC
TRPC3	7222	9	BLCA, CESC, COAD, ESCA, LUAD, LUSC, PRAD, READ, THCA
TRPC4	7223	9	BLCA, CESC, COAD, LUAD, LUSC, PRAD, READ, STAD, UCEC
TRPV1	7442	9	BRCA, COAD, HNSC, LIHC, LUSC, PRAD, READ, STAD, THCA
TSHZ3	57616	9	BLCA, CESC, COAD, ESCA, LUAD, LUSC, PRAD, READ, UCEC
TTC21A	199223	9	CESC, COAD, HNSC, LIHC, LUAD, LUSC, PRAD, READ, THCA
TTC36	143941	9	CHOL, HNSC, KICH, KIRC, KIRP, LIHC, LUSC, READ, THCA
TUBG2	27175	9	BRCA, CESC, COAD, ESCA, LUSC, PRAD, READ, STAD, UCEC
UPB1	51733	9	CHOL, COAD, KICH, KIRP, LUAD, PRAD, READ, THCA, UCEC
USP2	9099	9	BLCA, BRCA, COAD, ESCA, KIRC, KIRP, PRAD, STAD, UCEC
VENTX	27287	9	BRCA, CESC, ESCA, HNSC, LUAD, LUSC, PRAD, STAD, UCEC
WBSCR17	64409	9	BLCA, CESC, COAD, ESCA, HNSC, LUAD, LUSC, READ, UCEC
WDR17	116966	9	BLCA, CESC, COAD, ESCA, HNSC, LIHC, READ, STAD, UCEC
WDR52	55779	9	COAD, HNSC, KICH, LIHC, LUSC, PRAD, READ, STAD, THCA
WFIKKN1	117166	9	HNSC, LIHC, LUAD, LUSC, PRAD, READ, STAD, THCA, UCEC
XKR4	114786	9	BLCA, BRCA, CESC, COAD, ESCA, KIRC, PRAD, READ, STAD
ZC3H12B	340554	9	BLCA, BRCA, CESC, HNSC, KICH, LUAD, LUSC, THCA, UCEC
ZFP2	80108	9	BLCA, CESC, COAD, ESCA, HNSC, LUSC, READ, STAD, UCEC
ZFP36	7538	9	BLCA, BRCA, COAD, KICH, LIHC, LUAD, READ, STAD, UCEC
ZFPM2	23414	9	BLCA, BRCA, CESC, COAD, ESCA, LIHC, LUAD, THCA, UCEC
ZNF276	92822	9	BRCA, ESCA, LIHC, LUAD, LUSC, PRAD, READ, STAD, THCA
ZNF354B	117608	9	BRCA, COAD, HNSC, LUSC, PRAD, READ, STAD, THCA, UCEC
ZNF454	285676	9	BLCA, CESC, COAD, ESCA, HNSC, KICH, LUSC, READ, UCEC
ZNF677	342926	9	BRCA, CESC, COAD, ESCA, HNSC, LUSC, READ, STAD, UCEC
ZSCAN18	65982	9	CESC, COAD, ESCA, HNSC, LUAD, LUSC, READ, STAD, UCEC
AC006547.14	-	8	BRCA, CESC, ESCA, HNSC, LUAD, LUSC, STAD, THCA
AC079210.1	-	8	BRCA, COAD, HNSC, LIHC, PRAD, READ, STAD, UCEC
AC092811.1	-	8	BRCA, COAD, HNSC, LIHC, LUAD, PRAD, THCA, UCEC
AC093157.1	-	8	COAD, HNSC, LIHC, LUSC, PRAD, READ, THCA, UCEC
AC174470.1	-	8	COAD, ESCA, HNSC, LUSC, PRAD, READ, STAD, THCA
ACAP3	116983	8	COAD, ESCA, LUSC, PRAD, READ, STAD, THCA, UCEC
ACR	49	8	BLCA, BRCA, CESC, CHOL, HNSC, LUAD, LUSC, UCEC
ADAMTS5	11096	8	BLCA, BRCA, CESC, COAD, ESCA, PRAD, THCA, UCEC
ADAMTS9	56999	8	BLCA, BRCA, CESC, COAD, LUAD, LUSC, PRAD, READ
ADAMTSL4	54507	8	BRCA, COAD, ESCA, LUAD, PRAD, READ, STAD, UCEC
ADRB1	153	8	BRCA, CHOL, COAD, KIRP, LIHC, LUAD, LUSC, READ
ADRB2	154	8	BRCA, CHOL, COAD, LUAD, LUSC, READ, STAD, UCEC
AGAP5	119016	8	COAD, HNSC, LIHC, LUSC, PRAD, READ, STAD, THCA
AKAP17A	8227	8	BRCA, ESCA, HNSC, LIHC, LUAD, LUSC, STAD, THCA
AKAP8L	26993	8	COAD, ESCA, LUAD, LUSC, PRAD, READ, STAD, THCA
AL031663.2	-	8	COAD, HNSC, LIHC, LUSC, PRAD, READ, STAD, THCA
AL049840.1	-	8	BRCA, COAD, LIHC, LUAD, PRAD, READ, STAD, THCA
AL136115.1	-	8	CESC, HNSC, LUAD, LUSC, PRAD, READ, THCA, UCEC
AL163636.6	-	8	BLCA, BRCA, CESC, CHOL, HNSC, KICH, LUSC, UCEC
AL354993.1	-	8	BRCA, COAD, ESCA, HNSC, KICH, READ, STAD, THCA
ANGPT4	51378	8	BRCA, CESC, ESCA, LUAD, PRAD, READ, THCA, UCEC
ANKRD24	170961	8	CHOL, COAD, HNSC, LIHC, LUSC, READ, STAD, THCA
ANKRD29	147463	8	BLCA, BRCA, COAD, LUAD, READ, STAD, THCA, UCEC
ANKZF1	55139	8	BRCA, ESCA, HNSC, LUSC, PRAD, READ, STAD, THCA
AP006621.5	-	8	BRCA, CHOL, COAD, ESCA, HNSC, LUSC, READ, STAD
APOLD1	81575	8	BLCA, BRCA, CESC, HNSC, KIRP, LUAD, LUSC, UCEC
ARHGAP40	343578	8	BRCA, ESCA, KICH, KIRC, LUSC, PRAD, READ, STAD
ARMCX1	51309	8	BLCA, CESC, COAD, ESCA, LUSC, READ, STAD, UCEC
ART4	420	8	CESC, COAD, ESCA, HNSC, KICH, LUAD, THCA, UCEC
ASB14	142686	8	BRCA, CESC, COAD, HNSC, LUAD, LUSC, THCA, UCEC
AZGP1	563	8	CHOL, HNSC, KIRC, KIRP, LUSC, READ, STAD, THCA
BMPR1B	658	8	COAD, ESCA, KIRC, KIRP, LUSC, READ, STAD, THCA
BNC2	54796	8	BLCA, CESC, COAD, ESCA, LUSC, PRAD, READ, UCEC
C10orf10	11067	8	BRCA, CESC, COAD, ESCA, HNSC, LUAD, THCA, UCEC
C16orf89	146556	8	BLCA, COAD, ESCA, HNSC, KIRC, KIRP, READ, STAD
C1orf204	284677	8	COAD, ESCA, HNSC, KIRC, PRAD, READ, STAD, UCEC
C1QTNF2	114898	8	BLCA, COAD, ESCA, LUAD, LUSC, READ, THCA, UCEC
C1S	716	8	BRCA, CESC, CHOL, COAD, ESCA, KICH, THCA, UCEC
C22orf43	51233	8	BRCA, COAD, HNSC, LUAD, LUSC, PRAD, READ, THCA
C5orf56	-	8	BRCA, COAD, HNSC, LUAD, LUSC, READ, THCA, UCEC
C6orf163	206412	8	BRCA, COAD, HNSC, LIHC, LUSC, PRAD, READ, THCA
C9orf172	389813	8	BLCA, CESC, COAD, ESCA, LUSC, PRAD, READ, UCEC
CACNA2D3	55799	8	COAD, ESCA, KICH, KIRC, LUAD, PRAD, READ, STAD
CALHM2	51063	8	CESC, COAD, ESCA, LUAD, PRAD, READ, THCA, UCEC
CAP2	10486	8	BLCA, CESC, COAD, ESCA, HNSC, LUSC, READ, UCEC
CARF	79800	8	BLCA, BRCA, CESC, COAD, HNSC, LUSC, READ, UCEC
CD163	9332	8	BRCA, CHOL, COAD, ESCA, LUAD, PRAD, STAD, UCEC
CDC42EP3	10602	8	BLCA, BRCA, COAD, KICH, KIRP, LUSC, READ, UCEC
CDK3	1018	8	BRCA, COAD, ESCA, HNSC, LUSC, READ, STAD, THCA
CHRNA10	57053	8	COAD, HNSC, LIHC, LUAD, LUSC, PRAD, READ, THCA
CIRBP	1153	8	CESC, COAD, ESCA, HNSC, LUSC, READ, STAD, UCEC
CLCNKB	1188	8	COAD, HNSC, KIRC, KIRP, PRAD, READ, STAD, THCA
CLEC1A	51267	8	BRCA, CESC, COAD, LUAD, PRAD, READ, THCA, UCEC
CLEC4F	165530	8	BRCA, COAD, ESCA, HNSC, LUSC, PRAD, READ, UCEC
CLU	1191	8	BLCA, CESC, CHOL, COAD, HNSC, LUSC, PRAD, READ
CMA1	1215	8	BLCA, BRCA, CESC, COAD, ESCA, HNSC, LUSC, READ
COL27A1	85301	8	CESC, KICH, LIHC, LUSC, PRAD, READ, THCA, UCEC
COL4A5	1287	8	COAD, ESCA, KICH, KIRC, PRAD, READ, STAD, UCEC
COL6A1	1291	8	CESC, COAD, ESCA, LUSC, PRAD, READ, THCA, UCEC
CPAMD8	27151	8	BRCA, COAD, HNSC, KIRC, KIRP, LUSC, PRAD, READ
CPLX1	10815	8	BRCA, CESC, HNSC, LUSC, PRAD, READ, THCA, UCEC
CPO	130749	8	BLCA, COAD, ESCA, LIHC, LUSC, READ, STAD, THCA
CREBRF	153222	8	BLCA, CESC, COAD, HNSC, LUAD, LUSC, READ, UCEC
CRNN	49860	8	BLCA, CESC, COAD, ESCA, HNSC, KIRP, READ, STAD
CSRNP1	64651	8	BLCA, BRCA, CHOL, LIHC, LUAD, LUSC, READ, STAD
CTC-360G5.1	-	8	COAD, ESCA, HNSC, LIHC, LUSC, READ, STAD, THCA
CTSG	1511	8	BLCA, BRCA, CESC, COAD, ESCA, HNSC, LUAD, UCEC
CYBRD1	79901	8	BLCA, CESC, COAD, ESCA, HNSC, LUAD, READ, UCEC
CYGB	114757	8	BLCA, BRCA, CESC, COAD, LUAD, PRAD, THCA, UCEC
CYP8B1	1582	8	BRCA, CHOL, ESCA, HNSC, KICH, KIRP, READ, THCA
CYS1	192668	8	BLCA, CESC, COAD, ESCA, KICH, KIRC, LUSC, READ
CYYR1	116159	8	BLCA, BRCA, CESC, COAD, KIRP, LUAD, READ, UCEC
D2HGDH	728294	8	BRCA, ESCA, HNSC, LUSC, READ, STAD, THCA, UCEC
DAB1	1600	8	CESC, CHOL, KICH, LUAD, LUSC, READ, STAD, THCA
DCLK2	166614	8	CESC, COAD, ESCA, LUAD, LUSC, READ, STAD, UCEC
DHH	50846	8	BRCA, CESC, ESCA, KICH, KIRP, LUAD, LUSC, UCEC
DKFZP779J2370	-	8	BRCA, COAD, ESCA, LUAD, LUSC, PRAD, READ, STAD
DLL1	28514	8	BRCA, COAD, LUAD, LUSC, PRAD, READ, THCA, UCEC
DMRTC1B	63947	8	CESC, COAD, HNSC, KIRC, LUSC, READ, STAD, UCEC
DMTF1	9988	8	BRCA, CESC, COAD, LUAD, PRAD, READ, THCA, UCEC
DNAJB7	150353	8	BRCA, CESC, COAD, HNSC, PRAD, READ, THCA, UCEC
DOCK3	1795	8	COAD, ESCA, HNSC, KIRC, LUSC, PRAD, READ, STAD
DSCAML1	57453	8	BLCA, CESC, COAD, HNSC, LUSC, PRAD, READ, UCEC
DZIP1L	199221	8	BRCA, COAD, KICH, LUAD, PRAD, READ, THCA, UCEC
EBF2	64641	8	BLCA, BRCA, CESC, COAD, ESCA, HNSC, THCA, UCEC
EFCAB12	90288	8	COAD, HNSC, KICH, LUAD, LUSC, READ, STAD, THCA
EFCC1	79825	8	COAD, ESCA, KIRP, LUAD, LUSC, STAD, THCA, UCEC
EFEMP2	30008	8	CESC, COAD, ESCA, LUAD, LUSC, PRAD, READ, UCEC
EMILIN1	11117	8	BLCA, CESC, COAD, ESCA, KICH, LUAD, THCA, UCEC
EMP1	2012	8	BLCA, BRCA, CESC, ESCA, HNSC, KICH, LUAD, STAD
ENHO	375704	8	CHOL, COAD, ESCA, HNSC, KIRC, LUSC, READ, STAD
ENOSF1	55556	8	BRCA, COAD, ESCA, HNSC, LUSC, READ, STAD, THCA
EPHA7	2045	8	BLCA, COAD, ESCA, KICH, LUSC, READ, STAD, THCA
EYA4	2070	8	BLCA, COAD, KICH, KIRC, KIRP, LUSC, PRAD, READ
FAM110B	90362	8	BLCA, CESC, COAD, ESCA, HNSC, LUSC, READ, STAD
FAM149A	25854	8	BLCA, BRCA, COAD, ESCA, HNSC, LUSC, READ, STAD
FAT4	79633	8	BLCA, BRCA, CESC, COAD, ESCA, LUAD, LUSC, UCEC
FGF22	27006	8	BRCA, CESC, ESCA, HNSC, LUSC, PRAD, READ, UCEC
FGFBP2	83888	8	BRCA, CHOL, COAD, LUAD, PRAD, READ, STAD, THCA
FGFR1	2260	8	BLCA, CESC, COAD, ESCA, LUAD, PRAD, READ, THCA
FLCN	201163	8	CESC, COAD, ESCA, LUAD, LUSC, READ, STAD, UCEC
FLJ00104	-	8	BRCA, HNSC, LIHC, LUSC, PRAD, STAD, THCA, UCEC
FLNA	2316	8	BLCA, CESC, COAD, ESCA, LUSC, PRAD, READ, UCEC
FLRT2	23768	8	BRCA, COAD, KICH, KIRP, PRAD, READ, THCA, UCEC
FMN2	56776	8	BRCA, CESC, COAD, ESCA, KIRC, KIRP, LUSC, READ
FOSB	2354	8	BLCA, BRCA, KICH, KIRP, LIHC, LUAD, READ, STAD
FREM1	158326	8	BRCA, CESC, HNSC, KIRC, KIRP, LUAD, THCA, UCEC
FSTL3	10272	8	BRCA, COAD, ESCA, LUAD, LUSC, PRAD, READ, UCEC
GCKR	2646	8	BRCA, CHOL, HNSC, LIHC, LUSC, PRAD, READ, STAD
GFRA3	2676	8	COAD, ESCA, KICH, KIRC, KIRP, PRAD, READ, THCA
GIPC3	126326	8	CESC, ESCA, KIRP, LUAD, LUSC, PRAD, READ, UCEC
GIPR	2696	8	BRCA, COAD, HNSC, LUSC, PRAD, READ, STAD, THCA
GJA4	2701	8	BRCA, CESC, ESCA, KIRP, LUAD, LUSC, PRAD, UCEC
GLIS1	148979	8	BLCA, BRCA, CESC, KICH, LUSC, PRAD, READ, UCEC
GLYATL1	92292	8	CHOL, HNSC, KICH, KIRP, LIHC, LUSC, READ, STAD
GNAZ	2781	8	BLCA, COAD, ESCA, LUSC, PRAD, READ, STAD, UCEC
GPR182	11318	8	BRCA, CESC, CHOL, KIRC, KIRP, LIHC, LUAD, THCA
GPRASP2	114928	8	BLCA, CESC, COAD, ESCA, LUSC, READ, STAD, UCEC
GPT	2875	8	BRCA, CHOL, COAD, HNSC, KIRP, LUSC, PRAD, STAD
GRAPL	400581	8	BRCA, CESC, KIRP, LIHC, LUAD, PRAD, THCA, UCEC
GRIA1	2890	8	COAD, ESCA, LUAD, PRAD, READ, STAD, THCA, UCEC
GRIA2	2891	8	CESC, COAD, ESCA, HNSC, LUSC, PRAD, READ, STAD
GRM6	2916	8	CESC, COAD, ESCA, HNSC, LUSC, PRAD, READ, UCEC
GTF2IRD2	84163	8	CESC, COAD, ESCA, HNSC, LUSC, READ, STAD, UCEC
GYS2	2998	8	BLCA, BRCA, CESC, CHOL, ESCA, HNSC, LIHC, THCA
HEPACAM	220296	8	BRCA, CESC, CHOL, COAD, LUSC, PRAD, READ, STAD
HEPN1	641654	8	BRCA, CESC, CHOL, COAD, ESCA, LUSC, PRAD, READ
HEXDC	284004	8	BRCA, ESCA, HNSC, LUSC, READ, STAD, THCA, UCEC
HOXA2	3199	8	BRCA, COAD, ESCA, KICH, LUAD, LUSC, PRAD, THCA
HOXD10	3236	8	BRCA, COAD, KIRC, KIRP, LUSC, PRAD, READ, UCEC
HOXD4	3233	8	BRCA, CESC, COAD, KIRC, PRAD, READ, THCA, UCEC
HOXD9	3235	8	BRCA, CESC, COAD, KIRP, LUSC, PRAD, READ, UCEC
HRCT1	646962	8	BRCA, COAD, ESCA, HNSC, KICH, LUAD, LUSC, UCEC
HSD17B3	3293	8	BRCA, COAD, LIHC, LUAD, PRAD, READ, STAD, THCA
HYI	81888	8	BRCA, COAD, ESCA, LUSC, PRAD, READ, STAD, UCEC
IGFBP5	3488	8	BLCA, CESC, COAD, ESCA, KIRP, READ, STAD, UCEC
IGIP	492311	8	BLCA, CESC, COAD, ESCA, HNSC, LUSC, READ, UCEC
IL18R1	8809	8	BRCA, CHOL, COAD, KICH, LIHC, LUAD, PRAD, READ
ITGA1	3672	8	BLCA, BRCA, CHOL, COAD, ESCA, LUAD, LUSC, UCEC
ITGA5	3678	8	BLCA, COAD, ESCA, LUAD, LUSC, PRAD, READ, UCEC
IZUMO4	113177	8	BRCA, COAD, ESCA, LUSC, READ, STAD, THCA, UCEC
JAKMIP3	282973	8	BLCA, CESC, COAD, PRAD, READ, STAD, THCA, UCEC
KAT2B	8850	8	BRCA, CHOL, COAD, ESCA, HNSC, LUSC, READ, UCEC
KCNMA1	3778	8	BLCA, CESC, COAD, ESCA, HNSC, LUSC, READ, UCEC
KDM5D	8284	8	COAD, ESCA, HNSC, LUAD, LUSC, READ, STAD, THCA
KIAA1644	85352	8	BLCA, CESC, COAD, ESCA, LUSC, PRAD, READ, UCEC
KIAA1875	-	8	BRCA, HNSC, LIHC, LUSC, PRAD, READ, STAD, THCA
KIF5C	3800	8	CESC, COAD, ESCA, HNSC, KIRP, LUSC, READ, STAD
KLHL30	377007	8	BLCA, BRCA, CESC, COAD, ESCA, LUSC, PRAD, READ
KLRF1	51348	8	CHOL, COAD, HNSC, LIHC, LUAD, PRAD, READ, STAD
KRT222	125113	8	CESC, COAD, HNSC, KICH, LUSC, PRAD, READ, UCEC
L3HYPDH	112849	8	BRCA, CESC, COAD, PRAD, READ, STAD, THCA, UCEC
LAMA4	3910	8	BLCA, BRCA, CESC, COAD, ESCA, LUAD, PRAD, UCEC
LAMC3	10319	8	BLCA, BRCA, CESC, KICH, KIRP, LUAD, READ, THCA
LHFP	10186	8	BLCA, BRCA, CESC, COAD, ESCA, LUAD, THCA, UCEC
LPAR1	1902	8	BLCA, BRCA, CESC, COAD, ESCA, PRAD, READ, THCA
LPP	4026	8	BLCA, CESC, COAD, ESCA, LUSC, READ, THCA, UCEC
LRP5L	91355	8	BRCA, CESC, HNSC, LIHC, LUSC, PRAD, READ, STAD
LRRC24	441381	8	CESC, COAD, LUAD, LUSC, PRAD, READ, THCA, UCEC
LRRC32	2615	8	BRCA, CESC, KICH, KIRP, LUAD, LUSC, THCA, UCEC
LRRC48	83450	8	CESC, COAD, HNSC, KICH, LUAD, LUSC, READ, THCA
LSAMP	4045	8	CESC, COAD, KIRC, KIRP, LUAD, LUSC, READ, UCEC
LTC4S	4056	8	CESC, COAD, ESCA, HNSC, LUAD, LUSC, READ, UCEC
LYRM9	201229	8	CESC, COAD, ESCA, HNSC, KICH, LUSC, READ, STAD
MAGI2	9863	8	BLCA, CESC, COAD, ESCA, KIRC, LUSC, READ, UCEC
MAMLD1	10046	8	BRCA, CESC, COAD, LUAD, LUSC, PRAD, READ, UCEC
MAP1A	4130	8	BLCA, CESC, COAD, ESCA, PRAD, READ, THCA, UCEC
MAP1B	4131	8	BLCA, BRCA, CESC, COAD, ESCA, READ, THCA, UCEC
MAPK10	5602	8	BRCA, CESC, COAD, KICH, LUSC, READ, STAD, UCEC
MATN2	4147	8	BLCA, BRCA, CESC, COAD, KICH, LUSC, READ, UCEC
MB	4151	8	BRCA, COAD, ESCA, HNSC, LUSC, READ, STAD, THCA
MDH1B	130752	8	COAD, ESCA, HNSC, KICH, LUAD, READ, STAD, THCA
MFAP5	8076	8	BLCA, BRCA, CESC, COAD, ESCA, PRAD, THCA, UCEC
MGAM	8972	8	COAD, KIRP, LUAD, LUSC, PRAD, READ, STAD, THCA
MIB2	142678	8	BRCA, COAD, LUAD, LUSC, PRAD, READ, THCA, UCEC
MOCS1	4337	8	BRCA, CESC, CHOL, COAD, ESCA, LUAD, READ, STAD
MOGAT2	80168	8	CHOL, COAD, HNSC, KICH, KIRC, KIRP, LIHC, LUSC
MPP3	4356	8	COAD, KICH, LUAD, PRAD, READ, STAD, THCA, UCEC
MROH8	140699	8	BLCA, CESC, CHOL, COAD, ESCA, HNSC, LUSC, READ
MS4A2	2206	8	BLCA, CESC, COAD, ESCA, HNSC, LUAD, READ, UCEC
MSTN	2660	8	BRCA, CESC, COAD, HNSC, KICH, LUSC, READ, UCEC
MT1E	4493	8	BRCA, CHOL, COAD, KICH, LIHC, LUSC, READ, STAD
MT1G	4495	8	CHOL, KICH, KIRC, KIRP, LIHC, LUSC, READ, STAD
MT1H	4496	8	CHOL, COAD, KICH, KIRC, KIRP, LIHC, LUSC, STAD
MTERFD3	80298	8	COAD, ESCA, HNSC, LUAD, LUSC, READ, STAD, THCA
MYCBPAP	84073	8	CESC, COAD, HNSC, KIRC, PRAD, READ, STAD, THCA
MYCT1	80177	8	BLCA, BRCA, CESC, COAD, ESCA, KIRP, LUAD, UCEC
MYL4	4635	8	BRCA, COAD, ESCA, LUAD, LUSC, PRAD, READ, STAD
MYLK4	340156	8	BRCA, HNSC, KICH, LUAD, LUSC, PRAD, READ, THCA
MYRIP	25924	8	BLCA, BRCA, CESC, CHOL, ESCA, HNSC, LUSC, STAD
NAP1L2	4674	8	BLCA, CESC, COAD, KIRC, LUSC, READ, STAD, UCEC
NAP1L3	4675	8	BLCA, CESC, COAD, ESCA, KICH, LUSC, READ, UCEC
NAV3	89795	8	BLCA, CESC, COAD, LUAD, LUSC, READ, THCA, UCEC
NDN	4692	8	BRCA, CESC, COAD, ESCA, KICH, LUSC, READ, UCEC
NGF	4803	8	BRCA, CESC, COAD, PRAD, READ, STAD, THCA, UCEC
NNAT	4826	8	BRCA, CESC, COAD, HNSC, LIHC, STAD, THCA, UCEC
NR3C2	4306	8	BLCA, BRCA, CHOL, HNSC, KIRC, KIRP, LUSC, UCEC
NRAP	4892	8	BRCA, COAD, ESCA, HNSC, LUAD, LUSC, READ, STAD
NRK	203447	8	COAD, ESCA, KIRC, KIRP, LUSC, PRAD, READ, UCEC
NTNG1	22854	8	BLCA, COAD, KIRC, KIRP, LUAD, LUSC, READ, THCA
OBSCN	84033	8	BRCA, COAD, HNSC, LUAD, LUSC, PRAD, READ, STAD
OGT	8473	8	BRCA, CESC, HNSC, LUAD, LUSC, STAD, THCA, UCEC
OLFML1	283298	8	BLCA, BRCA, CESC, KICH, LUAD, READ, THCA, UCEC
OTOGL	283310	8	CESC, COAD, ESCA, KICH, KIRC, KIRP, READ, UCEC
P2RX2	22953	8	COAD, ESCA, KIRP, LUAD, LUSC, PRAD, READ, STAD
P2RY14	9934	8	BLCA, BRCA, CESC, COAD, ESCA, LUAD, STAD, UCEC
PARK2	5071	8	BLCA, BRCA, CESC, COAD, ESCA, HNSC, KIRP, STAD
PCDHGB7	56099	8	BLCA, BRCA, CESC, COAD, ESCA, LUAD, READ, UCEC
PDE5A	8654	8	BLCA, CESC, COAD, ESCA, LUAD, LUSC, READ, UCEC
PDLIM7	9260	8	BLCA, CESC, COAD, ESCA, LUSC, PRAD, READ, UCEC
PHF1	5252	8	BRCA, CESC, COAD, ESCA, LUSC, READ, STAD, UCEC
PIANP	196500	8	CESC, COAD, ESCA, LUSC, PRAD, READ, STAD, UCEC
PITPNM2	57605	8	BLCA, BRCA, COAD, LIHC, LUAD, PRAD, THCA, UCEC
PKD2	5311	8	BLCA, BRCA, CESC, COAD, ESCA, LUAD, READ, UCEC
PLA2G6	8398	8	BRCA, CESC, COAD, HNSC, LUSC, READ, STAD, THCA
PLCD4	84812	8	BLCA, COAD, ESCA, KIRC, LUSC, PRAD, READ, STAD
PLGLB2	5342	8	CHOL, COAD, HNSC, LIHC, LUSC, PRAD, READ, THCA
PMP22	5376	8	BLCA, CESC, COAD, ESCA, KICH, LUAD, PRAD, UCEC
PRDM16	63976	8	BRCA, CESC, KIRC, KIRP, PRAD, STAD, THCA, UCEC
PRKD1	5587	8	BLCA, BRCA, COAD, ESCA, LUSC, READ, STAD, UCEC
PRSS50	29122	8	BRCA, COAD, ESCA, KIRC, LIHC, PRAD, READ, THCA
PTBP2	58155	8	BLCA, BRCA, CESC, COAD, ESCA, LUSC, READ, UCEC
PTGDR2	11251	8	BRCA, COAD, ESCA, KICH, LUSC, PRAD, STAD, UCEC
PTGS1	5742	8	BLCA, COAD, ESCA, KICH, LUSC, PRAD, READ, STAD
PTPN5	84867	8	BRCA, COAD, ESCA, HNSC, KICH, LUAD, LUSC, READ
PURG	29942	8	CESC, COAD, LUAD, LUSC, PRAD, READ, THCA, UCEC
PYROXD2	84795	8	BRCA, COAD, ESCA, HNSC, KICH, LUSC, READ, STAD
RAB40A	142684	8	BRCA, CESC, ESCA, LUAD, LUSC, PRAD, READ, UCEC
RASA4	10156	8	BRCA, CESC, COAD, ESCA, LUSC, PRAD, READ, UCEC
RASA4B	100271927	8	BRCA, CESC, COAD, ESCA, LUSC, PRAD, READ, UCEC
RASL10B	91608	8	BRCA, CESC, ESCA, HNSC, LUSC, PRAD, READ, THCA
RGL3	57139	8	BRCA, HNSC, KIRC, LUSC, PRAD, READ, STAD, THCA
RGMA	56963	8	BRCA, COAD, ESCA, PRAD, READ, STAD, THCA, UCEC
RGS2	5997	8	BLCA, BRCA, COAD, ESCA, LUSC, READ, STAD, UCEC
RHD	6007	8	CESC, COAD, HNSC, LUAD, LUSC, READ, THCA, UCEC
RNASE4	6038	8	BLCA, BRCA, CESC, CHOL, HNSC, KICH, LUSC, UCEC
RORA	6095	8	BLCA, BRCA, CHOL, COAD, ESCA, LUAD, READ, UCEC
RP11-1212A22.4	-	8	COAD, ESCA, LUAD, LUSC, READ, STAD, THCA, UCEC
RP11-146D12.2	-	8	BRCA, COAD, HNSC, LIHC, LUAD, LUSC, READ, THCA
RP11-3B7.1	-	8	BLCA, BRCA, CESC, COAD, ESCA, READ, THCA, UCEC
RP11-45M22.4	-	8	BLCA, BRCA, CESC, COAD, LUAD, LUSC, READ, UCEC
RP11-514P8.6	-	8	BRCA, COAD, LUAD, LUSC, PRAD, READ, THCA, UCEC
RPS6KA6	27330	8	CESC, HNSC, KIRC, KIRP, LIHC, STAD, THCA, UCEC
RTEL1-TNFRSF6B	-	8	BRCA, HNSC, LIHC, LUAD, LUSC, PRAD, THCA, UCEC
S1PR1	1901	8	BLCA, BRCA, CESC, COAD, HNSC, KIRP, LUAD, UCEC
SCARA3	51435	8	CESC, COAD, HNSC, KICH, LUSC, PRAD, READ, UCEC
SCARF1	8578	8	BRCA, CESC, COAD, LUAD, PRAD, READ, THCA, UCEC
SELENBP1	8991	8	CHOL, COAD, ESCA, HNSC, KIRC, KIRP, LUSC, STAD
SELM	-	8	BLCA, CESC, COAD, ESCA, LUSC, PRAD, READ, UCEC
SELP	6403	8	BRCA, CESC, KICH, KIRP, LUAD, LUSC, READ, UCEC
SEMA6C	10500	8	BRCA, CESC, COAD, ESCA, HNSC, PRAD, READ, THCA
SERHL2	253190	8	CESC, COAD, ESCA, HNSC, LUSC, READ, STAD, THCA
SERINC4	619189	8	BLCA, COAD, ESCA, HNSC, LUSC, READ, STAD, UCEC
SERP2	387923	8	CESC, ESCA, HNSC, KICH, LUSC, PRAD, STAD, UCEC
SERPINF1	5176	8	BRCA, CESC, CHOL, ESCA, PRAD, READ, THCA, UCEC
SETBP1	26040	8	BLCA, CESC, COAD, LUAD, LUSC, READ, THCA, UCEC
SH3BGR	6450	8	BLCA, COAD, ESCA, HNSC, KIRC, LUSC, READ, STAD
SLC12A4	6560	8	BRCA, COAD, ESCA, LUAD, LUSC, PRAD, READ, UCEC
SLC14A1	6563	8	HNSC, KICH, KIRC, KIRP, LUAD, LUSC, READ, THCA
SLC22A1	6580	8	BRCA, CHOL, KICH, KIRP, LIHC, LUAD, READ, THCA
SLC26A7	115111	8	COAD, HNSC, KIRC, KIRP, PRAD, READ, STAD, THCA
SLC8A1	6546	8	BLCA, CESC, COAD, ESCA, KIRP, LUSC, READ, UCEC
SLC8A3	6547	8	BLCA, BRCA, COAD, ESCA, HNSC, LUAD, READ, STAD
SLIT2	9353	8	BLCA, CESC, COAD, ESCA, LUAD, READ, STAD, UCEC
SNPH	9751	8	CESC, COAD, ESCA, HNSC, LUSC, PRAD, READ, UCEC
SOAT2	8435	8	BRCA, CESC, CHOL, LUSC, PRAD, READ, THCA, UCEC
SORBS3	10174	8	BRCA, CESC, COAD, ESCA, LUAD, LUSC, READ, UCEC
SRRM2	23524	8	CESC, COAD, HNSC, LIHC, LUAD, LUSC, THCA, UCEC
SSBP2	23635	8	BLCA, COAD, ESCA, HNSC, KICH, READ, STAD, UCEC
STEAP4	79689	8	BRCA, CHOL, COAD, LIHC, LUSC, READ, THCA, UCEC
STK33	65975	8	CESC, COAD, ESCA, HNSC, KIRC, PRAD, READ, STAD
SYCP3	50511	8	COAD, HNSC, LUAD, LUSC, PRAD, READ, THCA, UCEC
TACC1	6867	8	BLCA, BRCA, CESC, COAD, ESCA, KIRP, LUAD, UCEC
TAS2R14	50840	8	COAD, HNSC, LIHC, PRAD, READ, STAD, THCA, UCEC
TBC1D3F	84218	8	COAD, HNSC, LIHC, LUSC, PRAD, READ, STAD, THCA
TBC1D3H	729877	8	COAD, HNSC, LIHC, LUAD, LUSC, PRAD, READ, THCA
TBX3	6926	8	CESC, CHOL, HNSC, KIRC, LUAD, LUSC, READ, UCEC
TBX5	6910	8	BLCA, BRCA, CESC, ESCA, LUAD, PRAD, READ, THCA
TCEAL1	9338	8	BLCA, CESC, COAD, ESCA, LUSC, READ, STAD, UCEC
TCEAL3	85012	8	BLCA, CESC, COAD, ESCA, LUSC, READ, STAD, UCEC
TCEAL4	79921	8	BLCA, CESC, COAD, ESCA, LUSC, READ, STAD, UCEC
TEX14	56155	8	COAD, HNSC, KICH, LUAD, LUSC, READ, STAD, THCA
TIMP3	7078	8	BRCA, CESC, COAD, ESCA, KIRP, LUAD, READ, UCEC
TLE2	7089	8	BRCA, ESCA, HNSC, KIRC, LUSC, PRAD, STAD, UCEC
TMEM136	219902	8	CESC, COAD, ESCA, LUAD, LUSC, READ, STAD, UCEC
TMEM200B	399474	8	CESC, COAD, ESCA, LUSC, PRAD, READ, THCA, UCEC
TMEM252	169693	8	BLCA, BRCA, CESC, ESCA, KICH, LUSC, STAD, THCA
TMEM255B	348013	8	BRCA, CESC, ESCA, LUAD, LUSC, PRAD, THCA, UCEC
TMEM47	83604	8	CESC, COAD, ESCA, HNSC, LUAD, LUSC, READ, UCEC
TMEM8B	51754	8	BLCA, CESC, ESCA, HNSC, LUSC, READ, STAD, UCEC
TMEM91	641649	8	BRCA, COAD, ESCA, KICH, PRAD, READ, STAD, UCEC
TNFSF12	8742	8	BLCA, BRCA, CESC, COAD, ESCA, LUSC, READ, UCEC
TNNC1	7134	8	BRCA, HNSC, KICH, KIRC, KIRP, LUAD, LUSC, READ
TPSD1	23430	8	BLCA, CESC, COAD, ESCA, LUAD, READ, STAD, UCEC
TREH	11181	8	BRCA, HNSC, KICH, KIRC, KIRP, LUSC, PRAD, STAD
TRHDE	29953	8	BRCA, CESC, HNSC, LUAD, LUSC, PRAD, READ, THCA
TRIM6-TRIM34	53840	8	BRCA, COAD, KIRC, LUAD, LUSC, PRAD, READ, THCA
TRIP10	9322	8	BRCA, COAD, ESCA, HNSC, LUAD, LUSC, PRAD, UCEC
TSPAN18	90139	8	BLCA, CESC, COAD, ESCA, LUAD, PRAD, READ, UCEC
TSPAN2	10100	8	BLCA, CESC, COAD, ESCA, KICH, KIRP, LUSC, UCEC
UCP3	7352	8	BRCA, COAD, HNSC, LUSC, PRAD, READ, STAD, THCA
UNC45B	146862	8	BRCA, ESCA, HNSC, KICH, KIRP, LUAD, LUSC, STAD
VGLL3	389136	8	BRCA, COAD, KICH, LUAD, LUSC, READ, THCA, UCEC
VWCE	220001	8	BRCA, CESC, CHOL, HNSC, KICH, LUSC, PRAD, READ
WFIKKN2	124857	8	BLCA, COAD, ESCA, LUAD, LUSC, READ, STAD, UCEC
WNT2B	7482	8	BLCA, BRCA, COAD, LUAD, PRAD, READ, THCA, UCEC
WNT6	7475	8	CESC, COAD, ESCA, LUSC, PRAD, READ, STAD, THCA
WTIP	126374	8	BRCA, CESC, COAD, ESCA, KICH, LUAD, LUSC, READ
ZCWPW2	152098	8	BLCA, CESC, COAD, ESCA, HNSC, LUSC, READ, STAD
ZHX3	23051	8	BLCA, BRCA, COAD, ESCA, KIRC, LUAD, STAD, UCEC
ZKSCAN7	55888	8	CESC, COAD, ESCA, HNSC, LIHC, LUSC, READ, STAD
ZNF208	7757	8	CESC, COAD, ESCA, HNSC, LUSC, PRAD, READ, UCEC
ZNF331	55422	8	COAD, ESCA, HNSC, KIRP, LUAD, LUSC, READ, STAD
ZNF337	26152	8	COAD, ESCA, LUSC, PRAD, READ, STAD, THCA, UCEC
ZNF345	25850	8	COAD, ESCA, HNSC, LUSC, READ, STAD, THCA, UCEC
ZNF385B	151126	8	CHOL, COAD, ESCA, LUAD, LUSC, READ, STAD, THCA
ZNF404	342908	8	CESC, COAD, ESCA, HNSC, LUSC, READ, STAD, UCEC
ZNF514	84874	8	CESC, ESCA, HNSC, LUSC, PRAD, STAD, THCA, UCEC
ZNF676	163223	8	CESC, COAD, ESCA, HNSC, LUSC, PRAD, READ, UCEC
ZNF835	90485	8	BLCA, CESC, COAD, ESCA, HNSC, LUSC, READ, UCEC
ZRSR1	6728	8	BRCA, COAD, HNSC, LIHC, LUSC, PRAD, THCA, UCEC
AARD	441376	7	BLCA, COAD, ESCA, HNSC, KICH, READ, STAD
ABCA5	23461	7	BRCA, CHOL, COAD, HNSC, LUSC, READ, STAD
ABCD2	225	7	BLCA, BRCA, CESC, COAD, HNSC, KIRP, UCEC
ABCG2	9429	7	CESC, CHOL, COAD, LUSC, PRAD, READ, UCEC
AC007952.5	-	7	BRCA, CESC, LIHC, LUAD, PRAD, THCA, UCEC
AC037459.4	-	7	BLCA, CESC, COAD, ESCA, HNSC, LUSC, UCEC
AC110619.2	-	7	COAD, ESCA, HNSC, KICH, KIRC, LUSC, READ
AC132872.2	-	7	BRCA, COAD, HNSC, LUAD, PRAD, READ, THCA
ACADSB	36	7	CHOL, HNSC, KIRC, KIRP, LUSC, READ, UCEC
ACPP	55	7	BRCA, HNSC, KICH, KIRC, KIRP, LUSC, READ
ACSBG1	23205	7	COAD, HNSC, LUAD, LUSC, PRAD, READ, THCA
ACSS3	79611	7	CESC, CHOL, COAD, HNSC, LUSC, PRAD, READ
ADH4	127	7	BRCA, CESC, CHOL, ESCA, HNSC, KIRP, LIHC
ADIRF	10974	7	BRCA, ESCA, KICH, LUAD, LUSC, READ, UCEC
ADRA2A	150	7	BLCA, BRCA, CESC, HNSC, KICH, LUSC, THCA
AGAP4	119016	7	BRCA, COAD, HNSC, LUSC, READ, STAD, THCA
AIF1L	83543	7	COAD, ESCA, HNSC, KICH, KIRC, READ, STAD
AJAP1	55966	7	CESC, COAD, KICH, LUAD, LUSC, PRAD, READ
AKT3	10000	7	BLCA, CESC, COAD, LUAD, LUSC, READ, UCEC
AL626787.1	-	7	CESC, COAD, HNSC, LUSC, PRAD, THCA, UCEC
ALDH1L1	10840	7	BRCA, CHOL, ESCA, HNSC, LUSC, READ, STAD
ALDH6A1	4329	7	CHOL, HNSC, KIRC, KIRP, LUSC, READ, STAD
ALOX12	239	7	CESC, COAD, ESCA, HNSC, LUAD, READ, STAD
AMY2A	279	7	BRCA, CESC, COAD, ESCA, READ, STAD, THCA
ANKAR	150709	7	BRCA, CESC, COAD, HNSC, LUSC, READ, UCEC
ANKRD2	26287	7	BRCA, ESCA, HNSC, KICH, KIRC, LUAD, READ
ANO5	203859	7	BLCA, COAD, ESCA, HNSC, KIRC, LUSC, READ
APOB	338	7	BRCA, CHOL, COAD, HNSC, STAD, THCA, UCEC
AQP2	359	7	HNSC, KICH, KIRC, KIRP, LUSC, PRAD, READ
ARL4D	379	7	CHOL, COAD, ESCA, KIRC, PRAD, READ, STAD
ARMC4	55130	7	BLCA, CESC, COAD, ESCA, HNSC, LUSC, READ
ARNTL	406	7	BRCA, COAD, ESCA, LUAD, PRAD, STAD, UCEC
ASAP3	55616	7	COAD, ESCA, HNSC, KIRC, LUSC, READ, STAD
ASB16	92591	7	COAD, ESCA, HNSC, LUSC, READ, THCA, UCEC
ATHL1	80162	7	BRCA, HNSC, LIHC, LUSC, PRAD, READ, THCA
ATP2A1	487	7	BRCA, HNSC, LIHC, LUSC, PRAD, READ, THCA
ATP2B2	491	7	CESC, CHOL, COAD, ESCA, HNSC, READ, STAD
ATP8B2	57198	7	BLCA, CESC, COAD, ESCA, LUSC, READ, UCEC
ATP8B4	79895	7	BLCA, BRCA, CESC, LUSC, READ, THCA, UCEC
ATRNL1	26033	7	CESC, COAD, KIRC, LUSC, PRAD, READ, UCEC
BACH2	60468	7	BRCA, COAD, LIHC, LUAD, PRAD, READ, UCEC
BAG2	9532	7	BLCA, CESC, COAD, ESCA, LUSC, READ, UCEC
BAI1	575	7	COAD, KICH, PRAD, READ, STAD, THCA, UCEC
BEND5	79656	7	BRCA, COAD, ESCA, HNSC, PRAD, READ, STAD
BGLAP	632	7	BRCA, COAD, LUSC, PRAD, READ, STAD, THCA
BNIPL	149428	7	ESCA, KICH, KIRC, KIRP, PRAD, READ, STAD
BTG2	7832	7	BLCA, COAD, ESCA, KICH, KIRC, LUSC, STAD
C10orf107	219621	7	CESC, COAD, ESCA, HNSC, KICH, LUSC, READ
C10orf128	170371	7	BRCA, CESC, COAD, ESCA, HNSC, LUAD, UCEC
C14orf28	122525	7	BLCA, CESC, COAD, ESCA, LUSC, READ, UCEC
C1orf145	-	7	COAD, HNSC, LUAD, PRAD, READ, STAD, THCA
C1QTNF1	114897	7	BRCA, CESC, LUAD, LUSC, PRAD, THCA, UCEC
C21orf62	56245	7	BLCA, ESCA, KICH, KIRC, LUSC, PRAD, READ
C2orf71	388939	7	BLCA, HNSC, KICH, KIRC, KIRP, LUAD, READ
C5orf58	133874	7	BRCA, CESC, HNSC, LUAD, PRAD, READ, THCA
CA14	23632	7	BLCA, CHOL, COAD, ESCA, LUSC, PRAD, READ
CAMK1	8536	7	BRCA, CESC, CHOL, COAD, ESCA, LUSC, READ
CAMK2B	816	7	CHOL, COAD, HNSC, LIHC, LUSC, READ, STAD
CASQ1	844	7	BRCA, COAD, ESCA, HNSC, LUAD, LUSC, READ
CASZ1	54897	7	COAD, KIRC, KIRP, LUAD, LUSC, READ, THCA
CBFA2T3	863	7	CHOL, LIHC, LUAD, LUSC, READ, THCA, UCEC
CCDC130	81576	7	BRCA, COAD, LUAD, PRAD, READ, STAD, THCA
CCDC141	285025	7	BLCA, BRCA, CESC, LUAD, READ, THCA, UCEC
CCDC147	159686	7	CESC, COAD, ESCA, LUAD, READ, STAD, THCA
CCDC152	100129792	7	BRCA, CHOL, COAD, LIHC, LUAD, THCA, UCEC
CCDC154	645811	7	BRCA, COAD, ESCA, LUSC, READ, STAD, THCA
CCDC85A	114800	7	BRCA, CESC, COAD, HNSC, LUAD, READ, UCEC
CCR10	2826	7	BRCA, COAD, LUSC, PRAD, READ, THCA, UCEC
CDHR3	222256	7	CESC, COAD, ESCA, HNSC, KICH, STAD, THCA
CEBPD	1052	7	BRCA, CHOL, COAD, LUSC, PRAD, READ, UCEC
CECR2	27443	7	CHOL, COAD, KIRC, LIHC, STAD, THCA, UCEC
CEP112	201134	7	BRCA, CESC, COAD, ESCA, LUSC, READ, UCEC
CFLAR	8837	7	BRCA, COAD, ESCA, LUAD, PRAD, READ, UCEC
CHAD	1101	7	CHOL, COAD, HNSC, LUSC, PRAD, STAD, THCA
CHRNA4	1137	7	CHOL, KICH, KIRC, KIRP, LIHC, PRAD, READ
CITED2	10370	7	CESC, CHOL, COAD, ESCA, LIHC, READ, UCEC
CKMT2	1160	7	BLCA, BRCA, CESC, ESCA, HNSC, LUSC, STAD
CLEC18A	283971	7	ESCA, HNSC, KICH, LUAD, READ, STAD, THCA
CLIP4	79745	7	BLCA, BRCA, COAD, PRAD, READ, STAD, UCEC
CLSTN2	64084	7	CESC, KICH, KIRC, LUAD, READ, THCA, UCEC
CNKSR2	22866	7	BRCA, COAD, ESCA, HNSC, LUAD, READ, STAD
CNTN1	1272	7	BLCA, COAD, KICH, KIRC, KIRP, READ, THCA
CNTN2	6900	7	COAD, ESCA, KICH, PRAD, READ, STAD, THCA
COL13A1	1305	7	CESC, COAD, LUAD, LUSC, PRAD, READ, STAD
COL19A1	1310	7	BLCA, COAD, ESCA, KICH, PRAD, READ, STAD
COL21A1	81578	7	BLCA, CESC, COAD, ESCA, PRAD, READ, STAD
COL6A2	1292	7	CESC, COAD, ESCA, LUSC, PRAD, READ, UCEC
COL6A6	131873	7	BRCA, CHOL, HNSC, KIRC, LIHC, LUAD, UCEC
COLEC12	81035	7	BLCA, CESC, COAD, ESCA, READ, THCA, UCEC
COQ10A	93058	7	CHOL, COAD, ESCA, HNSC, LUSC, READ, STAD
CPA2	1358	7	BRCA, CESC, COAD, HNSC, LUSC, READ, UCEC
CPB1	1360	7	CESC, COAD, ESCA, LIHC, LUSC, READ, STAD
CPEB3	22849	7	BLCA, CHOL, COAD, HNSC, LIHC, LUSC, READ
CRTAC1	55118	7	CESC, COAD, ESCA, HNSC, PRAD, READ, STAD
CSPG4	1464	7	BLCA, BRCA, COAD, LUAD, PRAD, READ, UCEC
CSRNP3	80034	7	BLCA, BRCA, CESC, COAD, HNSC, KIRC, READ
CTRL	1506	7	BRCA, LIHC, LUAD, PRAD, READ, STAD, THCA
CTTNBP2	83992	7	BRCA, CESC, ESCA, HNSC, LUAD, PRAD, UCEC
CXCR2	3579	7	BLCA, BRCA, ESCA, HNSC, LIHC, LUAD, PRAD
CYP11A1	1583	7	BRCA, COAD, ESCA, PRAD, READ, STAD, UCEC
CYP19A1	1588	7	BRCA, HNSC, LUAD, LUSC, PRAD, READ, THCA
CYP2D6	1565	7	BRCA, CHOL, HNSC, LUSC, PRAD, READ, THCA
CYP2E1	1571	7	BRCA, CHOL, COAD, LUSC, PRAD, READ, THCA
CYP3A5	1577	7	BRCA, HNSC, LUAD, LUSC, PRAD, STAD, THCA
DACH2	117154	7	CESC, HNSC, KICH, KIRC, KIRP, READ, UCEC
DCDC1	341019	7	CHOL, HNSC, KICH, LIHC, LUAD, READ, THCA
DCLK1	9201	7	BLCA, CESC, COAD, ESCA, HNSC, READ, UCEC
DDX25	29118	7	COAD, KICH, KIRC, KIRP, READ, STAD, THCA
DDX26B	203522	7	BRCA, COAD, ESCA, HNSC, LUAD, PRAD, UCEC
DFNB31	25861	7	CESC, COAD, LUSC, READ, STAD, THCA, UCEC
DIO3	1735	7	ESCA, KICH, LUAD, LUSC, PRAD, THCA, UCEC
DIXDC1	85458	7	BLCA, CESC, COAD, ESCA, LUSC, READ, UCEC
DLC1	10395	7	BRCA, CESC, CHOL, COAD, ESCA, LUAD, UCEC
DNAAF1	123872	7	CESC, COAD, HNSC, KICH, LUAD, READ, THCA
DOK6	220164	7	BLCA, CESC, COAD, KICH, KIRP, LUAD, READ
DPH1	1801	7	ESCA, LIHC, LUSC, READ, STAD, THCA, UCEC
DRD4	1815	7	CESC, COAD, LUSC, PRAD, READ, THCA, UCEC
DZIP1	22873	7	CESC, COAD, KICH, PRAD, READ, STAD, UCEC
EDA2R	60401	7	CESC, ESCA, HNSC, LUSC, PRAD, READ, UCEC
EFCAB1	79645	7	BRCA, CESC, COAD, KICH, LUAD, PRAD, READ
EFEMP1	2202	7	BRCA, COAD, LUAD, PRAD, READ, THCA, UCEC
EFHC1	114327	7	COAD, HNSC, KICH, LUSC, READ, STAD, THCA
ELMOD1	55531	7	CESC, COAD, ESCA, LUSC, PRAD, READ, UCEC
ELMOD3	84173	7	BRCA, COAD, ESCA, LUSC, READ, STAD, THCA
EMX2	2018	7	BRCA, CESC, ESCA, HNSC, LUSC, PRAD, READ
ENO4	387712	7	HNSC, KICH, LIHC, LUAD, READ, STAD, THCA
EPB42	2038	7	BRCA, COAD, ESCA, LUAD, LUSC, STAD, UCEC
EPHA3	2042	7	BLCA, CESC, COAD, LUSC, READ, THCA, UCEC
EPHB6	2051	7	BRCA, CESC, KICH, LUAD, LUSC, READ, UCEC
EPHX2	2053	7	BLCA, CHOL, ESCA, HNSC, KIRP, LUSC, READ
ERBB4	2066	7	COAD, HNSC, KIRC, KIRP, LUSC, READ, STAD
ESR1	2099	7	BLCA, CESC, CHOL, COAD, LIHC, LUSC, READ
ESRRG	2104	7	ESCA, HNSC, KIRC, KIRP, LUSC, READ, STAD
ETNK2	55224	7	CHOL, COAD, KICH, KIRC, KIRP, PRAD, READ
EVA1B	55194	7	CESC, COAD, KICH, LUSC, PRAD, READ, THCA
EVC2	132884	7	BRCA, COAD, ESCA, PRAD, READ, STAD, UCEC
EYA1	2138	7	BLCA, KICH, LUSC, PRAD, READ, STAD, THCA
F13A1	2162	7	BRCA, CESC, COAD, ESCA, KICH, KIRP, UCEC
FABP4	2167	7	BRCA, COAD, KIRP, LUAD, PRAD, STAD, THCA
FAM129A	116496	7	BLCA, COAD, ESCA, LUSC, READ, STAD, UCEC
FAM135B	51059	7	BLCA, COAD, ESCA, HNSC, LUSC, READ, STAD
FAM166B	730112	7	BRCA, CESC, ESCA, HNSC, KIRC, READ, STAD
FAM20A	54757	7	BRCA, CESC, CHOL, KICH, PRAD, READ, STAD
FAM211B	388886	7	COAD, KICH, LIHC, LUSC, READ, STAD, THCA
FAM212B	55924	7	BRCA, COAD, ESCA, LUAD, READ, STAD, UCEC
FAM219B	57184	7	COAD, ESCA, HNSC, LUSC, READ, STAD, UCEC
FAM27E2	-	7	BRCA, COAD, ESCA, LUSC, PRAD, READ, THCA
FAM9B	171483	7	CESC, CHOL, LIHC, LUSC, PRAD, READ, UCEC
FAT3	120114	7	BLCA, ESCA, LUAD, LUSC, PRAD, READ, STAD
FBXL22	283807	7	BLCA, CESC, COAD, ESCA, LUSC, READ, UCEC
FBXO24	26261	7	CESC, COAD, ESCA, HNSC, LUSC, READ, THCA
FCN2	2220	7	BRCA, CHOL, LIHC, LUSC, PRAD, READ, THCA
FITM1	161247	7	BRCA, CHOL, HNSC, LIHC, LUAD, LUSC, READ
FLYWCH1	84256	7	BRCA, COAD, LUAD, READ, STAD, THCA, UCEC
FMO5	2330	7	CHOL, HNSC, KICH, KIRC, KIRP, LUSC, STAD
FNBP1	23048	7	BLCA, CESC, COAD, ESCA, LUSC, READ, UCEC
FNBP4	23360	7	BRCA, CESC, HNSC, LUAD, PRAD, THCA, UCEC
FOXI2	399823	7	ESCA, HNSC, KIRP, PRAD, READ, STAD, UCEC
FOXP2	93986	7	BLCA, BRCA, COAD, ESCA, PRAD, THCA, UCEC
GAB3	139716	7	BRCA, COAD, ESCA, LUAD, PRAD, READ, UCEC
GAS7	8522	7	BLCA, CESC, COAD, ESCA, LUAD, PRAD, UCEC
GATA1	2623	7	BLCA, ESCA, LUAD, LUSC, PRAD, READ, STAD
GBA2	57704	7	COAD, ESCA, HNSC, LUAD, LUSC, STAD, THCA
GCK	2645	7	BRCA, CHOL, COAD, ESCA, KICH, PRAD, READ
GFAP	2670	7	BRCA, COAD, ESCA, LUAD, LUSC, READ, STAD
GIMAP8	155038	7	BRCA, CESC, COAD, ESCA, KIRP, LUAD, UCEC
GJC2	57165	7	BLCA, BRCA, ESCA, LUAD, LUSC, PRAD, UCEC
GK5	256356	7	BRCA, COAD, HNSC, LUSC, READ, THCA, UCEC
GLI1	2735	7	BLCA, BRCA, CESC, KICH, PRAD, THCA, UCEC
GLI2	2736	7	CESC, COAD, KICH, PRAD, READ, THCA, UCEC
GLIPR2	152007	7	CESC, COAD, ESCA, LUAD, LUSC, READ, UCEC
GMPR	2766	7	ESCA, HNSC, KIRC, KIRP, LUSC, READ, STAD
GNA14	9630	7	CESC, CHOL, HNSC, KIRP, LIHC, LUSC, UCEC
GNMT	27232	7	CHOL, COAD, ESCA, HNSC, LUSC, READ, STAD
GP6	51206	7	COAD, ESCA, HNSC, LUAD, LUSC, READ, THCA
GPBAR1	151306	7	BLCA, BRCA, KICH, KIRC, KIRP, LUAD, THCA
GPD1	2819	7	BRCA, CHOL, HNSC, KICH, KIRC, LUAD, PRAD
GREB1L	80000	7	HNSC, KICH, LUSC, PRAD, READ, THCA, UCEC
GRIA4	2893	7	BRCA, CESC, COAD, HNSC, KICH, STAD, THCA
GRID1	2894	7	BRCA, CESC, COAD, LUAD, LUSC, READ, UCEC
GSN	2934	7	BLCA, BRCA, CESC, COAD, ESCA, STAD, UCEC
GSTA2	2938	7	CHOL, HNSC, KICH, KIRP, PRAD, READ, STAD
GULP1	51454	7	BLCA, BRCA, CESC, COAD, HNSC, READ, UCEC
GYPE	2996	7	BLCA, BRCA, CESC, COAD, LUAD, PRAD, READ
HAP1	9001	7	BRCA, COAD, KIRC, PRAD, READ, THCA, UCEC
HHATL	57467	7	BRCA, CESC, COAD, ESCA, HNSC, LUSC, READ
HHIP	64399	7	BLCA, BRCA, CHOL, KICH, LIHC, LUAD, THCA
HIPK4	147746	7	BLCA, CESC, COAD, ESCA, LUSC, READ, UCEC
HOGA1	112817	7	BRCA, CHOL, KICH, KIRC, LIHC, LUAD, PRAD
HPX	3263	7	CHOL, COAD, HNSC, LUSC, READ, STAD, THCA
HSPA2	3306	7	BLCA, COAD, ESCA, KICH, KIRC, KIRP, STAD
HYDIN	54768	7	CESC, COAD, ESCA, HNSC, KICH, PRAD, READ
IGFN1	91156	7	BRCA, CESC, LUAD, LUSC, READ, THCA, UCEC
IGSF11	152404	7	COAD, KICH, KIRC, KIRP, PRAD, READ, STAD
IL17RC	84818	7	CHOL, COAD, ESCA, HNSC, LUSC, READ, STAD
IL18RAP	8807	7	BRCA, COAD, LIHC, LUAD, PRAD, STAD, THCA
ILK	3611	7	BLCA, CESC, COAD, ESCA, LUSC, READ, UCEC
INCA1	388324	7	CESC, COAD, ESCA, LUAD, LUSC, READ, UCEC
INMT-FAM188B	11185	7	BLCA, BRCA, CESC, LUAD, LUSC, READ, UCEC
INPP5A	3632	7	BLCA, CESC, COAD, ESCA, LUAD, LUSC, UCEC
INTU	27152	7	COAD, LUSC, PRAD, READ, STAD, THCA, UCEC
ITGA9	3680	7	BLCA, CESC, CHOL, ESCA, KIRP, LIHC, LUSC
ITGB3	3690	7	BLCA, CESC, COAD, ESCA, LUSC, PRAD, UCEC
ITPKB	3707	7	BLCA, CESC, COAD, ESCA, KIRP, READ, UCEC
JAZF1	221895	7	BLCA, CESC, COAD, ESCA, LUSC, READ, UCEC
KCNE4	23704	7	BLCA, CESC, COAD, ESCA, PRAD, STAD, UCEC
KCNJ16	3773	7	BRCA, HNSC, KICH, KIRC, PRAD, READ, STAD
KIAA1462	57608	7	BLCA, CESC, COAD, KIRP, LUAD, READ, UCEC
KIAA1984	-	7	ESCA, HNSC, LUSC, PRAD, READ, STAD, THCA
KIAA2022	340533	7	BLCA, COAD, ESCA, KIRC, KIRP, READ, STAD
KIF17	57576	7	BRCA, CESC, COAD, KICH, LUAD, READ, THCA
KIF19	124602	7	BRCA, CESC, CHOL, HNSC, LIHC, PRAD, THCA
KIF5A	3798	7	CESC, COAD, ESCA, KIRC, PRAD, STAD, UCEC
KIT	3815	7	BRCA, COAD, ESCA, HNSC, PRAD, STAD, UCEC
LARP6	55323	7	BRCA, CESC, COAD, ESCA, LUAD, READ, STAD
LAT	27040	7	COAD, ESCA, LUSC, PRAD, READ, THCA, UCEC
LCN12	286256	7	CESC, CHOL, HNSC, KIRC, LIHC, LUSC, PRAD
LDLRAD2	401944	7	BRCA, COAD, ESCA, HNSC, LUSC, PRAD, READ
LGI1	9211	7	BLCA, CESC, COAD, ESCA, LIHC, READ, STAD
LGI3	203190	7	BRCA, COAD, LUAD, PRAD, READ, STAD, UCEC
LHX6	26468	7	BRCA, COAD, ESCA, KIRP, LUAD, THCA, UCEC
LINGO2	158038	7	CESC, KIRC, PRAD, READ, STAD, THCA, UCEC
LMOD3	56203	7	BLCA, BRCA, ESCA, HNSC, LUAD, LUSC, STAD
LONRF3	79836	7	BLCA, BRCA, CHOL, HNSC, KICH, PRAD, THCA
LPIN1	23175	7	BLCA, BRCA, CESC, CHOL, ESCA, HNSC, PRAD
LPL	4023	7	BRCA, ESCA, HNSC, KIRP, LUAD, LUSC, PRAD
LRP2BP	55805	7	COAD, ESCA, HNSC, LUAD, LUSC, READ, STAD
LRRC39	127495	7	BRCA, COAD, HNSC, LUAD, LUSC, READ, STAD
LTB4R	1241	7	BRCA, LIHC, LUAD, PRAD, READ, STAD, THCA
MAP3K6	9064	7	BRCA, COAD, ESCA, LUAD, PRAD, READ, UCEC
MAPK11	5600	7	BRCA, COAD, ESCA, LUAD, READ, STAD, UCEC
MAPK12	6300	7	BRCA, COAD, LUAD, READ, STAD, THCA, UCEC
MCC	4163	7	CHOL, COAD, LIHC, LUAD, PRAD, READ, UCEC
ME3	10873	7	BRCA, CESC, ESCA, HNSC, LUSC, STAD, UCEC
MEIS3	56917	7	CESC, COAD, ESCA, LUSC, READ, THCA, UCEC
METTL24	728464	7	BLCA, CESC, COAD, ESCA, KICH, READ, THCA
MICAL1	64780	7	BLCA, CESC, LUAD, LUSC, PRAD, THCA, UCEC
MIR3654	100500804	7	BRCA, ESCA, LIHC, LUSC, READ, STAD, THCA
MME	4311	7	BRCA, KICH, KIRC, KIRP, LUAD, LUSC, READ
MMRN2	79812	7	BRCA, CESC, COAD, KIRP, LUAD, READ, UCEC
MPO	4353	7	BRCA, ESCA, HNSC, LIHC, LUAD, PRAD, THCA
MPPED2	744	7	COAD, HNSC, KIRC, KIRP, LUSC, READ, THCA
MT-ATP6	4508	7	BRCA, CHOL, COAD, HNSC, KIRC, LIHC, LUSC
MT-ATP8	4509	7	BRCA, CHOL, COAD, HNSC, KIRC, LIHC, LUSC
MT-CO3	4514	7	BRCA, CHOL, COAD, HNSC, KIRC, LIHC, LUSC
MT-CYB	4519	7	BRCA, CHOL, COAD, HNSC, KIRC, LIHC, LUSC
MT-ND1	4535	7	BRCA, CHOL, COAD, HNSC, LIHC, LUSC, READ
MT1F	4494	7	CHOL, KICH, KIRC, KIRP, LIHC, LUSC, READ
MT2A	4502	7	BRCA, CHOL, COAD, LIHC, LUAD, READ, STAD
MTERFD2	130916	7	ESCA, HNSC, LUSC, READ, STAD, THCA, UCEC
MTFR1L	56181	7	CHOL, COAD, ESCA, HNSC, LUSC, READ, STAD
MTUS2	23281	7	COAD, ESCA, HNSC, LIHC, READ, STAD, UCEC
MUC21	394263	7	BLCA, CESC, ESCA, HNSC, PRAD, READ, STAD
MUC6	4588	7	KICH, KIRC, KIRP, LUSC, PRAD, READ, STAD
MUM1L1	139221	7	CESC, KICH, LUSC, READ, STAD, THCA, UCEC
MXRA7	439921	7	BLCA, BRCA, CESC, COAD, ESCA, READ, UCEC
NAT2	10	7	CHOL, KICH, KIRC, LIHC, LUSC, PRAD, UCEC
NBEA	26960	7	BLCA, COAD, ESCA, HNSC, LUSC, READ, UCEC
NDNF	79625	7	BLCA, HNSC, KICH, KIRC, KIRP, READ, THCA
NDRG4	65009	7	BRCA, COAD, LUAD, PRAD, READ, STAD, UCEC
NDST3	9348	7	CHOL, HNSC, KICH, KIRC, KIRP, LIHC, STAD
NHLRC4	283948	7	CESC, ESCA, HNSC, KIRC, KIRP, LUSC, READ
NHSL2	340527	7	BLCA, CESC, COAD, LUAD, LUSC, READ, UCEC
NID1	4811	7	BLCA, BRCA, CESC, COAD, LUAD, PRAD, UCEC
NLRP1	22861	7	BRCA, CESC, COAD, LUAD, PRAD, READ, UCEC
NLRP9	338321	7	COAD, HNSC, LIHC, LUSC, READ, STAD, THCA
NPIPB8	100507607	7	BRCA, CESC, COAD, LUSC, PRAD, READ, THCA
NPY5R	4889	7	CESC, ESCA, HNSC, KICH, KIRC, THCA, UCEC
NR2F2	7026	7	CESC, ESCA, KICH, LUAD, LUSC, THCA, UCEC
NTN4	59277	7	HNSC, KICH, KIRC, KIRP, LUSC, READ, STAD
NUMBL	9253	7	CESC, COAD, LIHC, PRAD, READ, THCA, UCEC
NXF3	56000	7	BRCA, CHOL, HNSC, KICH, KIRC, LIHC, LUAD
OBSL1	23363	7	CESC, COAD, ESCA, KICH, LUSC, READ, STAD
OCLM	10896	7	BRCA, COAD, HNSC, PRAD, READ, THCA, UCEC
OMG	4974	7	BRCA, CESC, COAD, HNSC, LUAD, READ, THCA
OR52N4	390072	7	BRCA, CESC, ESCA, LUAD, LUSC, PRAD, READ
OSR2	116039	7	BRCA, CESC, LUSC, PRAD, READ, THCA, UCEC
PALLD	23022	7	BLCA, CESC, COAD, ESCA, PRAD, READ, UCEC
PALMD	54873	7	BRCA, CHOL, COAD, HNSC, LUAD, READ, UCEC
PARM1	25849	7	BLCA, BRCA, CESC, HNSC, KIRP, LUSC, UCEC
PARP6	56965	7	COAD, ESCA, PRAD, READ, STAD, THCA, UCEC
PBX1	5087	7	CESC, COAD, ESCA, HNSC, KICH, READ, UCEC
PCBP3	54039	7	BLCA, BRCA, CESC, COAD, ESCA, THCA, UCEC
PCDH10	57575	7	CESC, COAD, ESCA, KICH, LUSC, READ, THCA
PCDHB15	56121	7	BRCA, CESC, COAD, ESCA, LUAD, READ, UCEC
PCDHB4	56131	7	CESC, COAD, HNSC, KICH, READ, THCA, UCEC
PCDHGA5	56110	7	BLCA, CESC, COAD, HNSC, LUSC, READ, UCEC
PCP2	126006	7	HNSC, KIRC, LIHC, LUSC, READ, STAD, THCA
PCSK2	5126	7	BLCA, COAD, ESCA, KIRC, PRAD, READ, STAD
PDE11A	50940	7	BRCA, CESC, CHOL, HNSC, LUSC, READ, THCA
PGAM2	5224	7	BRCA, COAD, ESCA, HNSC, KIRC, KIRP, READ
PHYHIPL	84457	7	BRCA, ESCA, HNSC, KICH, LUSC, PRAD, THCA
PIK3R1	5295	7	BLCA, BRCA, CHOL, COAD, ESCA, HNSC, LUAD
PKIG	11142	7	BLCA, CESC, COAD, ESCA, LUAD, LUSC, UCEC
PLA2G1B	5319	7	BLCA, CESC, COAD, ESCA, LUSC, PRAD, READ
PLA2G2A	5320	7	BRCA, CHOL, HNSC, LUAD, LUSC, THCA, UCEC
PLK5	126520	7	BRCA, CESC, ESCA, LUSC, PRAD, READ, UCEC
PLXNA4	91584	7	BLCA, BRCA, CESC, COAD, ESCA, KICH, KIRC
PNMAL2	57469	7	BLCA, BRCA, COAD, KICH, PRAD, READ, UCEC
POLR2J2	246721	7	BRCA, CESC, COAD, HNSC, LUSC, THCA, UCEC
POMC	5443	7	BRCA, COAD, LIHC, PRAD, READ, STAD, THCA
PPAP2A	8611	7	BRCA, CESC, COAD, ESCA, LUSC, READ, UCEC
PRDM6	93166	7	BLCA, COAD, ESCA, LUAD, PRAD, READ, THCA
PRG4	10216	7	BRCA, CHOL, ESCA, HNSC, LUAD, THCA, UCEC
PROK1	84432	7	BLCA, BRCA, CESC, ESCA, LUSC, PRAD, READ
PROZ	8858	7	CHOL, HNSC, KIRC, KIRP, LIHC, LUSC, STAD
PRPF40B	25766	7	COAD, ESCA, KIRC, PRAD, READ, STAD, THCA
PRR16	51334	7	BRCA, CESC, LUAD, LUSC, READ, THCA, UCEC
PSD	5662	7	BLCA, CESC, COAD, ESCA, PRAD, STAD, UCEC
PTPN21	11099	7	BLCA, BRCA, COAD, LUAD, LUSC, READ, UCEC
RABL2A	11159	7	COAD, ESCA, HNSC, READ, STAD, THCA, UCEC
RASGEF1C	255426	7	COAD, ESCA, HNSC, LUSC, PRAD, READ, STAD
RASIP1	54922	7	BRCA, COAD, KIRP, LUAD, READ, STAD, UCEC
REC8	9985	7	COAD, KICH, KIRC, LIHC, LUAD, PRAD, READ
REEP1	65055	7	BLCA, COAD, ESCA, LUAD, LUSC, STAD, UCEC
REEP2	51308	7	BLCA, COAD, ESCA, LUSC, PRAD, READ, STAD
RELN	5649	7	BRCA, CESC, COAD, ESCA, HNSC, READ, THCA
RFX2	5990	7	BRCA, COAD, ESCA, LUAD, PRAD, READ, UCEC
RGPD2	400966	7	CESC, COAD, LIHC, LUAD, PRAD, READ, THCA
RGS6	9628	7	BRCA, CESC, COAD, KICH, KIRC, KIRP, PRAD
RHOXF1	158800	7	BRCA, COAD, ESCA, LUSC, PRAD, READ, THCA
RIMKLB	57494	7	BRCA, COAD, ESCA, PRAD, READ, STAD, THCA
RIMS4	140730	7	CESC, COAD, ESCA, HNSC, PRAD, READ, STAD
RNF180	285671	7	BLCA, CESC, COAD, ESCA, HNSC, LUSC, READ
RNF207	388591	7	BRCA, COAD, HNSC, LUSC, PRAD, READ, THCA
RNF217	154214	7	BRCA, COAD, LUAD, PRAD, READ, STAD, UCEC
ROBO4	54538	7	BRCA, CESC, KIRP, LUAD, LUSC, PRAD, UCEC
RORB	6096	7	BLCA, COAD, KIRP, LUSC, READ, THCA, UCEC
RP11-1407O15.2	-	7	COAD, HNSC, LUSC, READ, STAD, THCA, UCEC
RP11-468E2.2	-	7	BRCA, COAD, HNSC, LUSC, READ, THCA, UCEC
RP11-87C12.2	-	7	COAD, HNSC, LIHC, LUSC, PRAD, READ, THCA
RPS6KA2	6196	7	BLCA, BRCA, CESC, ESCA, READ, STAD, UCEC
RSPH4A	345895	7	COAD, HNSC, KICH, KIRC, LIHC, READ, THCA
S100A12	6283	7	BRCA, CHOL, COAD, LIHC, LUAD, PRAD, THCA
SASH1	23328	7	BRCA, CESC, COAD, ESCA, HNSC, LUAD, READ
SCML1	6322	7	BRCA, CHOL, LUAD, LUSC, PRAD, THCA, UCEC
SCN3B	55800	7	BLCA, BRCA, COAD, LUAD, READ, THCA, UCEC
SCUBE3	222663	7	BLCA, COAD, KICH, KIRC, KIRP, PRAD, THCA
SEC14L6	730005	7	COAD, ESCA, HNSC, KICH, PRAD, READ, STAD
SEPT5	2812	7	CESC, COAD, ESCA, READ, STAD, THCA, UCEC
SERPINA3	12	7	COAD, HNSC, KIRC, LIHC, LUSC, READ, THCA
SERPINF2	5345	7	BRCA, CHOL, KICH, LUSC, PRAD, READ, THCA
SGK1	6446	7	BRCA, COAD, KICH, LUAD, READ, STAD, THCA
SGSM2	9905	7	COAD, ESCA, HNSC, LUSC, READ, STAD, THCA
SH3BP5	9467	7	BRCA, CESC, COAD, KIRP, LUAD, READ, UCEC
SHBG	6462	7	BRCA, CHOL, KICH, KIRC, KIRP, LUSC, READ
SLC17A7	57030	7	BRCA, COAD, ESCA, KICH, PRAD, READ, THCA
SLC23A1	9963	7	COAD, KICH, KIRC, KIRP, LUSC, READ, THCA
SLC24A4	123041	7	BLCA, CESC, COAD, ESCA, LUAD, PRAD, READ
SLC25A4	291	7	BLCA, COAD, ESCA, HNSC, LUSC, READ, STAD
SLC26A5	375611	7	BLCA, BRCA, HNSC, LUSC, READ, STAD, THCA
SLC43A1	8501	7	BLCA, CESC, CHOL, HNSC, KIRC, KIRP, LUSC
SLC4A3	6508	7	CESC, COAD, ESCA, KIRC, LUSC, READ, UCEC
SLC5A7	60482	7	COAD, ESCA, KIRC, PRAD, READ, STAD, UCEC
SLC5A9	200010	7	BLCA, BRCA, HNSC, KICH, LUAD, PRAD, THCA
SLC7A3	84889	7	BLCA, BRCA, CESC, LUSC, READ, STAD, UCEC
SLC7A9	11136	7	CHOL, COAD, KICH, KIRP, LUSC, PRAD, THCA
SLC8A2	6543	7	BLCA, COAD, ESCA, LUSC, PRAD, READ, UCEC
SLC9A3R2	9351	7	CHOL, HNSC, KICH, KIRP, LUAD, LUSC, READ
SLCO2A1	6578	7	CESC, COAD, LUAD, LUSC, PRAD, READ, UCEC
SLFNL1	200172	7	COAD, LIHC, LUSC, PRAD, READ, THCA, UCEC
SLN	6588	7	BRCA, COAD, ESCA, HNSC, LUAD, LUSC, READ
SNCA	6622	7	BRCA, CESC, COAD, ESCA, LUAD, READ, UCEC
SOCS3	9021	7	BLCA, BRCA, COAD, KICH, LIHC, LUAD, STAD
SORBS2	8470	7	BLCA, COAD, ESCA, HNSC, LUSC, READ, STAD
SOX15	6665	7	COAD, KICH, LIHC, PRAD, READ, THCA, UCEC
SOX7	83595	7	BRCA, COAD, KIRP, LUAD, READ, THCA, UCEC
SPG20OS	-	7	BRCA, CESC, LUSC, PRAD, READ, THCA, UCEC
SPTBN4	57731	7	CESC, COAD, ESCA, HNSC, LUSC, READ, UCEC
SRPK3	26576	7	COAD, ESCA, HNSC, LUSC, READ, STAD, THCA
SSUH2	51066	7	HNSC, KICH, KIRC, KIRP, LUSC, PRAD, THCA
ST3GAL3	6487	7	BRCA, CESC, COAD, ESCA, READ, STAD, UCEC
ST8SIA1	6489	7	BLCA, CESC, COAD, ESCA, LUSC, READ, UCEC
STARD13	90627	7	BLCA, CESC, COAD, ESCA, LUAD, LUSC, UCEC
SVIL	6840	7	BLCA, COAD, ESCA, LUSC, READ, STAD, UCEC
SYNDIG1L	646658	7	BRCA, CESC, COAD, ESCA, HNSC, LUAD, READ
SYNE3	161176	7	BRCA, CESC, COAD, KIRP, LUAD, PRAD, UCEC
SYNPO2L	79933	7	ESCA, HNSC, LUAD, LUSC, READ, STAD, THCA
TAS2R4	50832	7	COAD, HNSC, LUSC, PRAD, STAD, THCA, UCEC
TBC1D29	26083	7	BLCA, CESC, ESCA, LUSC, PRAD, READ, THCA
TBC1D3G	414060	7	COAD, HNSC, LIHC, LUSC, PRAD, READ, THCA
TBKBP1	9755	7	BRCA, CESC, COAD, ESCA, LUSC, READ, STAD
TBL1Y	90665	7	HNSC, KICH, KIRC, KIRP, LUSC, READ, THCA
TBX19	9095	7	CESC, COAD, KICH, LUAD, PRAD, READ, UCEC
TCAP	8557	7	BRCA, ESCA, HNSC, LUAD, LUSC, READ, THCA
TEK	7010	7	BRCA, CESC, COAD, KICH, KIRP, LUAD, UCEC
TEKT3	64518	7	CESC, COAD, HNSC, LUAD, PRAD, READ, THCA
TFCP2L1	29842	7	HNSC, KIRC, KIRP, LUSC, PRAD, STAD, THCA
THPO	7066	7	CESC, CHOL, COAD, KICH, READ, THCA, UCEC
THRB	7068	7	CHOL, COAD, KIRC, KIRP, LUSC, READ, UCEC
TLR9	54106	7	CESC, COAD, ESCA, PRAD, READ, THCA, UCEC
TMC3	342125	7	CESC, COAD, ESCA, LUSC, PRAD, READ, STAD
TMEM132B	114795	7	BLCA, CESC, COAD, ESCA, LUSC, PRAD, READ
TMEM35	59353	7	BLCA, CESC, COAD, ESCA, LUSC, READ, STAD
TMOD2	29767	7	CESC, COAD, ESCA, LUAD, PRAD, READ, UCEC
TMTC1	83857	7	BLCA, BRCA, COAD, KIRP, LUAD, READ, THCA
TNFSF14	8740	7	BRCA, COAD, ESCA, LIHC, LUAD, PRAD, THCA
TNNI1	7135	7	BRCA, HNSC, KICH, KIRC, KIRP, LUSC, READ
TPCN1	53373	7	BRCA, CESC, ESCA, HNSC, LUSC, PRAD, UCEC
TPSAB1	7177	7	BLCA, CESC, COAD, ESCA, LUAD, READ, UCEC
TPSG1	25823	7	BLCA, CESC, ESCA, LUAD, LUSC, PRAD, UCEC
TRIM66	9866	7	COAD, HNSC, LIHC, LUSC, STAD, THCA, UCEC
TRIM74	378108	7	BRCA, COAD, PRAD, READ, STAD, THCA, UCEC
TRPM3	80036	7	BRCA, CESC, PRAD, READ, STAD, THCA, UCEC
TRPM6	140803	7	BRCA, COAD, KIRC, KIRP, LUAD, LUSC, THCA
TSHZ2	128553	7	BRCA, COAD, HNSC, KICH, READ, THCA, UCEC
TVP23A	780776	7	COAD, LIHC, LUSC, PRAD, READ, THCA, UCEC
UNC5C	8633	7	BLCA, CESC, COAD, HNSC, KIRP, LUSC, READ
VAMP2	6844	7	CESC, COAD, ESCA, LUSC, READ, STAD, UCEC
VIPR1	7433	7	BRCA, CHOL, HNSC, LIHC, LUAD, LUSC, THCA
VWA3A	146177	7	CESC, COAD, ESCA, KICH, LUAD, READ, THCA
WNK3	65267	7	CHOL, COAD, KIRC, KIRP, LUSC, READ, STAD
WNT9B	7484	7	BRCA, CESC, ESCA, KICH, KIRC, KIRP, PRAD
ZDHHC15	158866	7	CESC, COAD, ESCA, HNSC, LUSC, READ, UCEC
ZFP28	140612	7	CESC, COAD, ESCA, HNSC, READ, STAD, UCEC
ZNF135	7694	7	CESC, COAD, ESCA, HNSC, LUSC, READ, STAD
ZNF219	51222	7	BRCA, COAD, ESCA, LUAD, LUSC, PRAD, READ
ZNF25	219749	7	BLCA, CESC, COAD, ESCA, LUSC, READ, UCEC
ZNF366	167465	7	BLCA, BRCA, CESC, KIRP, LUAD, LUSC, UCEC
ZNF418	147686	7	CESC, COAD, ESCA, HNSC, LUSC, READ, STAD
ZNF439	90594	7	CESC, COAD, ESCA, HNSC, LUAD, LUSC, READ
ZNF491	126069	7	CESC, COAD, ESCA, HNSC, LUSC, READ, STAD
ZNF528	84436	7	CESC, COAD, ESCA, HNSC, LUSC, READ, STAD
ZNF582	147948	7	CESC, COAD, ESCA, HNSC, LUSC, READ, STAD
ZNF660	285349	7	CESC, COAD, ESCA, HNSC, LUSC, PRAD, READ
ZNF667	63934	7	CESC, COAD, ESCA, HNSC, LUSC, READ, STAD
ZNF692	55657	7	COAD, ESCA, HNSC, LUSC, READ, STAD, THCA
ZNF862	643641	7	COAD, ESCA, HNSC, LUSC, READ, STAD, THCA
A2M	2	6	BLCA, CESC, CHOL, LUAD, READ, UCEC
AATK	9625	6	COAD, HNSC, LUAD, LUSC, PRAD, THCA
ABCB1	5243	6	BLCA, BRCA, CESC, KICH, LUSC, UCEC
AC018755.1	-	6	COAD, ESCA, HNSC, LUSC, READ, STAD
AC019294.1	-	6	CESC, ESCA, LUSC, READ, THCA, UCEC
AC096677.1	-	6	BLCA, CESC, COAD, LUAD, PRAD, UCEC
ACAD8	27034	6	ESCA, HNSC, KIRC, LUSC, READ, STAD
ACER1	125981	6	BLCA, CESC, ESCA, HNSC, LUSC, READ
ACSF2	80221	6	CHOL, KICH, KIRC, KIRP, PRAD, STAD
ACSL1	2180	6	BRCA, CHOL, HNSC, LIHC, LUAD, READ
ACSM1	116285	6	CESC, ESCA, HNSC, LUSC, READ, STAD
ACVRL1	94	6	BRCA, CESC, ESCA, LUAD, PRAD, UCEC
ADAMTS15	170689	6	BLCA, KICH, KIRC, LUAD, PRAD, STAD
ADAMTS19	171019	6	CESC, ESCA, HNSC, KIRC, KIRP, UCEC
ADARB2	105	6	BLCA, COAD, HNSC, LUAD, READ, STAD
ADCK3	56997	6	BLCA, BRCA, ESCA, HNSC, LUSC, STAD
ADCYAP1	116	6	BLCA, COAD, ESCA, HNSC, PRAD, THCA
[truncated: 7,169 more rows]
