# Supplementary material for: Tumor relevant protein functional interactions identified using bipartite graph analyses
Source: Sci Rep. 2021 Nov 2;11:21530. doi: 10.1038/s41598-021-00879-2 (PMC8563864; doi:10.1038/s41598-021-00879-2)
Supplement: Supplementary file 9 — Supplementary Table S2. [file 41598_2021_879_MOESM9_ESM.xls]

## Sheet: ReadMe
Table S2: Top 5% High centrality nodes of Up and Downregulated Bipartitie network.
GeneSymbol – Official Entrez gene symbol of the high centrality gene
GeneId – Official Entrez gene id of the high centrality gene
Degree – Number of Cancers enriched for the respective high centrality gene
Centrality_measures – Describes the centrality from which the gene has considered to be important
Pathways – Enriched pathways of high cenrality gene
Sheet-1 : List of top 5% high centrality nodes of upregulated bipartite network
Sheet-2 : List of top 5% high centrality nodes of downregulated bipartite network

## Sheet: Upregulated
Table S2 : Top 5% High centrality nodes of upregulated bipartitie network.
Entrez_Gene_Symbol	Entrez_Gene_Id	Degree	Centrality_measures	Pathways
ANLN	54443	18	Betweeness; Closeness; Degree	NONE
ASF1B	55723	18	Betweeness; Closeness; Degree	NONE
ASPM	259266	18	Betweeness; Closeness; Degree	NONE
AURKB	9212	18	Betweeness; Closeness; Degree	NONE
BIRC5	332	18	Betweeness; Closeness; Degree	NONE
BUB1	699	18	Betweeness; Closeness; Degree	Cell cycle; Oocyte meiosis; Progesterone-mediated oocyte maturation
BUB1B	701	18	Betweeness; Closeness; Degree	Cell cycle; Human T-cell leukemia virus 1 infection
CCNB2	9133	18	Betweeness; Closeness; Degree	Cell cycle; Oocyte meiosis; p53 signaling pathway; Cellular senescence; Progesterone-mediated oocyte maturation; Human T-cell leukemia virus 1 infection
CDC25C	995	18	Betweeness; Closeness; Degree	Cell cycle; Oocyte meiosis; MicroRNAs in cancer; Progesterone-mediated oocyte maturation
CDC45	8318	18	Betweeness; Closeness; Degree	Cell cycle
CDT1	81620	18	Betweeness; Closeness; Degree	NONE
CENPA	1058	18	Betweeness; Closeness; Degree	NONE
CENPF	1063	18	Betweeness; Closeness; Degree	NONE
CENPM	79019	18	Betweeness; Closeness; Degree	NONE
CEP55	55165	18	Betweeness; Closeness; Degree	NONE
CKAP2L	150468	18	Betweeness; Closeness; Degree	NONE
CLSPN	63967	18	Betweeness; Closeness; Degree	NONE
DLGAP5	9787	18	Betweeness; Closeness; Degree	NONE
DTL	51514	18	Betweeness; Closeness; Degree	NONE
FAM111B	374393	18	Betweeness; Closeness; Degree	NONE
GTSE1	51512	18	Betweeness; Closeness; Degree	p53 signaling pathway
HJURP	55355	18	Betweeness; Closeness; Degree	NONE
HMMR	3161	18	Betweeness; Closeness; Degree	ECM-receptor interaction
KIAA0101	9768	18	Betweeness; Closeness; Degree	NONE
KIF20A	10112	18	Betweeness; Closeness; Degree	NONE
KIF4A	24137	18	Betweeness; Closeness; Degree	NONE
MELK	9833	18	Betweeness; Closeness; Degree	NONE
MKI67	4288	18	Betweeness; Closeness; Degree	NONE
MLF1IP	-	18	Betweeness; Closeness; Degree	NONE
MND1	84057	18	Betweeness; Closeness; Degree	NONE
MYBL2	4605	18	Betweeness; Closeness; Degree	Cellular senescence
NCAPG	64151	18	Betweeness; Closeness; Degree	NONE
NCAPH	23397	18	Betweeness; Closeness; Degree	NONE
NEIL3	55247	18	Betweeness; Closeness; Degree	NONE
NEK2	4751	18	Betweeness; Closeness; Degree	NONE
PBK	55872	18	Betweeness; Closeness; Degree	NONE
PKMYT1	9088	18	Betweeness; Closeness; Degree	Cell cycle; Oocyte meiosis; Progesterone-mediated oocyte maturation
SKA1	220134	18	Betweeness; Closeness; Degree	NONE
SPC24	147841	18	Betweeness; Closeness; Degree	NONE
TOP2A	7153	18	Betweeness; Closeness; Degree	NONE
TPX2	22974	18	Betweeness; Closeness; Degree	NONE
TTK	7272	18	Betweeness; Closeness; Degree	Cell cycle
UBE2C	11065	18	Betweeness; Closeness; Degree	NONE
CDC6	990	17	Betweeness; Closeness; Degree	Cell cycle
CDCA2	157313	17	Betweeness; Closeness; Degree	NONE
CDCA5	113130	17	Betweeness; Closeness; Degree	MicroRNAs in cancer
CDCA8	55143	17	Betweeness; Closeness; Degree	NONE
CDKN2A	1029	17	Betweeness; Closeness; Degree	Cell cycle; p53 signaling pathway; Cellular senescence; MicroRNAs in cancer; Human T-cell leukemia virus 1 infection
CDKN3	1033	17	Betweeness; Closeness; Degree	NONE
CENPE	1062	17	Betweeness; Closeness; Degree	NONE
DEPDC1	55635	17	Betweeness; Closeness; Degree	NONE
E2F1	1869	17	Betweeness; Closeness; Degree	Cell cycle; Cellular senescence; MicroRNAs in cancer; Human T-cell leukemia virus 1 infection
E2F7	144455	17	Betweeness; Closeness; Degree	NONE
ERCC6L	54821	17	Betweeness; Closeness; Degree	NONE
ESCO2	157570	17	Betweeness; Closeness; Degree	NONE
EXO1	9156	17	Betweeness; Closeness; Degree	NONE
FAM64A	54478	17	Betweeness; Closeness; Degree	NONE
GINS2	51659	17	Betweeness; Closeness; Degree	NONE
GPRIN1	114787	17	Betweeness; Closeness; Degree	NONE
IL4I1	259307	17	Betweeness; Closeness; Degree	NONE
IQGAP3	128239	17	Betweeness; Closeness; Degree	NONE
KIF14	9928	17	Betweeness; Closeness; Degree	NONE
KIF15	56992	17	Betweeness; Closeness; Degree	NONE
KIF18B	146909	17	Betweeness; Closeness; Degree	NONE
KIFC1	3833	17	Betweeness; Closeness; Degree	NONE
MCM10	55388	17	Betweeness; Closeness; Degree	NONE
MMP9	4318	17	Betweeness; Closeness; Degree	MicroRNAs in cancer
NDC80	10403	17	Betweeness; Closeness; Degree	NONE
NUF2	83540	17	Betweeness; Closeness; Degree	NONE
NUSAP1	51203	17	Betweeness; Closeness; Degree	NONE
PTTG1	9232	17	Betweeness; Closeness; Degree	Cell cycle; Oocyte meiosis; Human T-cell leukemia virus 1 infection
RAD51	5888	17	Betweeness; Closeness; Degree	Fanconi anemia pathway; Homologous recombination
RAD51AP1	10635	17	Betweeness; Closeness; Degree	NONE
RDM1	201299	17	Betweeness; Closeness; Degree	NONE
RRM2	6241	17	Betweeness; Closeness; Degree	p53 signaling pathway
SGOL1	151648	17	Betweeness; Closeness; Degree	NONE
SKA3	221150	17	Betweeness; Closeness; Degree	NONE
SPC25	57405	17	Betweeness; Closeness; Degree	NONE
TUBB3	10381	17	Betweeness; Closeness; Degree	NONE
ARHGAP11A	9824	16	Betweeness; Closeness; Degree	NONE
AURKA	6790	16	Betweeness; Closeness; Degree	Oocyte meiosis; Progesterone-mediated oocyte maturation
C16orf59	80178	16	Betweeness; Closeness; Degree	NONE
CCNA2	890	16	Betweeness; Closeness; Degree	Cell cycle; Cellular senescence; Progesterone-mediated oocyte maturation; Human T-cell leukemia virus 1 infection
CDC20	991	16	Betweeness; Closeness; Degree	Cell cycle; Oocyte meiosis; Human T-cell leukemia virus 1 infection
CENPH	64946	16	Betweeness; Closeness; Degree	NONE
CENPI	2491	16	Betweeness; Closeness; Degree	NONE
CENPK	64105	16	Betweeness; Closeness; Degree	NONE
CTHRC1	115908	16	Betweeness; Closeness; Degree	NONE
E2F8	79733	16	Betweeness; Closeness; Degree	NONE
FAM72C	-	16	Betweeness; Closeness; Degree	NONE
FAM72D	728833	16	Betweeness; Closeness; Degree	NONE
FOXM1	2305	16	Betweeness; Closeness; Degree	Cellular senescence
GABRD	2563	16	Betweeness; Closeness; Degree	NONE
GPR19	2842	16	Betweeness; Closeness; Degree	NONE
HMGA2	8091	16	Betweeness; Closeness; Degree	MicroRNAs in cancer
IGF2BP3	10643	16	Betweeness; Closeness; Degree	NONE
KIF11	3832	16	Betweeness; Closeness; Degree	NONE
LMNB1	4001	16	Betweeness; Closeness; Degree	NONE
MAD2L1	4085	16	Betweeness; Closeness; Degree	Cell cycle; Oocyte meiosis; Progesterone-mediated oocyte maturation; Human T-cell leukemia virus 1 infection
MMP11	4320	16	Betweeness; Closeness; Degree	NONE
NETO2	81831	16	Betweeness; Closeness; Degree	NONE
NXPH4	11247	16	Betweeness; Closeness; Degree	NONE
OIP5	11339	16	Betweeness; Closeness; Degree	NONE
POLQ	10721	16	Betweeness; Closeness; Degree	NONE
PRAME	23532	16	Betweeness; Closeness; Degree	NONE
PRC1	9055	16	Betweeness; Closeness; Degree	NONE
PRR11	55771	16	Betweeness; Closeness; Degree	NONE
SAPCD2	89958	16	Betweeness; Closeness; Degree	NONE
TK1	7083	16	Betweeness; Closeness; Degree	NONE
TREM2	54209	16	Betweeness; Closeness; Degree	NONE
TRIP13	9319	16	Betweeness; Closeness; Degree	NONE
TROAP	10024	16	Betweeness; Closeness; Degree	NONE
TYMS	7298	16	Betweeness; Closeness; Degree	NONE
UBD	10537	16	Betweeness; Closeness; Degree	NONE
UBE2T	29089	16	Betweeness; Closeness; Degree	Fanconi anemia pathway
XRCC2	7516	16	Betweeness; Closeness; Degree	Homologous recombination
ADAMDEC1	27299	15	Betweeness; Closeness; Degree	NONE
BRIP1	83990	15	Betweeness; Closeness; Degree	Fanconi anemia pathway; Homologous recombination
CAMK2N2	94032	15	Betweeness; Closeness; Degree	NONE
CCL18	6362	15	Betweeness; Closeness; Degree	NONE
CCNE1	898	15	Betweeness; Closeness; Degree	Cell cycle; Oocyte meiosis; p53 signaling pathway; Cellular senescence; MicroRNAs in cancer; Human T-cell leukemia virus 1 infection
CDCA7	83879	15	Betweeness; Closeness; Degree	NONE
CDK1	983	15	Betweeness; Closeness; Degree	Cell cycle; Oocyte meiosis; p53 signaling pathway; Cellular senescence; Progesterone-mediated oocyte maturation
CHIT1	1118	15	Betweeness; Closeness; Degree	NONE
CHRNA5	1138	15	Betweeness; Closeness; Degree	NONE
CKS2	1164	15	Betweeness; Closeness; Degree	NONE
COL10A1	1300	15	Betweeness; Closeness; Degree	NONE
CXCL11	6373	15	Betweeness; Closeness; Degree	NONE
CXCL9	4283	15	Betweeness; Closeness; Degree	NONE
DEPDC1B	55789	15	Betweeness; Closeness; Degree	NONE
DIAPH3	81624	15	Betweeness; Closeness; Degree	NONE
EME1	146956	15	Betweeness; Closeness; Degree	Fanconi anemia pathway; Homologous recombination
FAM72A	729533	15	Betweeness; Closeness; Degree	NONE
FANCI	55215	15	Betweeness; Closeness; Degree	Fanconi anemia pathway
HIST1H2AG	8329	15	Betweeness; Closeness; Degree	Systemic lupus erythematosus
KIF2C	11004	15	Betweeness; Closeness; Degree	NONE
MMP1	4312	15	Betweeness; Closeness; Degree	NONE
ORC6	23594	15	Betweeness; Closeness; Degree	Cell cycle
PAQR4	124222	15	Betweeness; Closeness; Degree	NONE
PLK1	5347	15	Betweeness; Closeness; Degree	Cell cycle; Oocyte meiosis; Progesterone-mediated oocyte maturation
RMI2	116028	15	Betweeness; Closeness; Degree	Fanconi anemia pathway
SEPT3	55964	15	Betweeness; Closeness; Degree	NONE
SHCBP1	79801	15	Betweeness; Closeness; Degree	NONE
SLC7A11	23657	15	Betweeness; Closeness; Degree	NONE
SPP1	6696	15	Betweeness; Closeness; Degree	ECM-receptor interaction
TERT	7015	15	Betweeness; Closeness; Degree	Human T-cell leukemia virus 1 infection
TICRR	90381	15	Betweeness; Closeness; Degree	NONE
TNFRSF9	3604	15	Betweeness; Closeness; Degree	NONE
VGF	7425	15	Betweeness; Closeness; Degree	NONE
ZP3	7784	15	Betweeness; Closeness; Degree	NONE
ZWINT	11130	15	Betweeness; Closeness; Degree	NONE
APLN	8862	14	Betweeness; Closeness; Degree	NONE
ARNTL2	56938	14	Betweeness; Closeness; Degree	NONE
ASPHD1	253982	14	Betweeness; Closeness; Degree	NONE
ATAD2	29028	14	Betweeness; Closeness; Degree	NONE
BRCA2	675	14	Betweeness; Closeness; Degree	Fanconi anemia pathway; Homologous recombination
C15orf48	84419	14	Betweeness; Closeness; Degree	NONE
C17orf53	78995	14	Betweeness; Closeness; Degree	NONE
C1orf233	643988	14	Betweeness; Closeness; Degree	NONE
CA9	768	14	Betweeness; Closeness; Degree	NONE
CARD11	84433	14	Betweeness; Closeness; Degree	NONE
CBX2	84733	14	Betweeness; Closeness; Degree	NONE
CCNB1	891	14	Betweeness; Closeness; Degree	Cell cycle; Oocyte meiosis; p53 signaling pathway; Cellular senescence; Progesterone-mediated oocyte maturation
CCNE2	9134	14	Betweeness; Closeness; Degree	Cell cycle; Oocyte meiosis; p53 signaling pathway; Cellular senescence; MicroRNAs in cancer; Human T-cell leukemia virus 1 infection
CD70	970	14	Betweeness; Closeness; Degree	NONE
CDCA3	83461	14	Betweeness; Closeness; Degree	NONE
CELSR3	1951	14	Betweeness; Closeness; Degree	NONE
COL11A1	1301	14	Betweeness; Closeness; Degree	NONE
CST1	1469	14	Betweeness; Closeness; Degree	NONE
CTSE	1510	14	Betweeness; Closeness; Degree	NONE
CXCL10	3627	14	Betweeness; Closeness; Degree	NONE
ECT2	1894	14	Betweeness; Closeness; Degree	NONE
ERVMER34-1	100288413	14	Betweeness; Closeness; Degree	NONE
ESM1	11082	14	Betweeness; Closeness; Degree	NONE
ETV4	2118	14	Betweeness; Closeness; Degree	NONE
ETV7	51513	14	Betweeness; Closeness; Degree	NONE
FEN1	2237	14	Betweeness; Closeness; Degree	DNA replication
GINS1	9837	14	Betweeness; Closeness; Degree	NONE
GRIN2D	2906	14	Betweeness; Closeness; Degree	NONE
GSG2	83903	14	Betweeness; Closeness; Degree	NONE
HELLS	3070	14	Betweeness; Closeness; Degree	NONE
HMGA1	3159	14	Betweeness; Closeness; Degree	NONE
HMGB3	3149	14	Betweeness; Closeness; Degree	NONE
HN1	51155	14	Betweeness; Closeness; Degree	NONE
IDO1	3620	14	Betweeness; Closeness; Degree	NONE
KIF18A	81930	14	Betweeness; Closeness; Degree	NONE
KREMEN2	79412	14	Betweeness; Closeness; Degree	NONE
LEMD1	93273	14	Betweeness; Closeness; Degree	NONE
MCM2	4171	14	Betweeness; Closeness; Degree	Cell cycle; DNA replication
MCM4	4173	14	Betweeness; Closeness; Degree	Cell cycle; DNA replication
MTFR2	113115	14	Betweeness; Closeness; Degree	NONE
NFE2L3	9603	14	Betweeness; Closeness; Degree	NONE
NUDT1	4521	14	Betweeness; Closeness; Degree	NONE
ONECUT2	9480	14	Betweeness; Closeness; Degree	NONE
PAFAH1B3	5050	14	Betweeness; Closeness; Degree	NONE
PLA2G2D	26279	14	Betweeness; Closeness; Degree	NONE
PLAU	5328	14	Betweeness; Closeness; Degree	MicroRNAs in cancer
PLK4	10733	14	Betweeness; Closeness; Degree	NONE
PYCR1	5831	14	Betweeness; Closeness; Degree	NONE
RACGAP1	29127	14	Betweeness; Closeness; Degree	NONE
RAD54L	8438	14	Betweeness; Closeness; Degree	Homologous recombination
SEZ6L2	26470	14	Betweeness; Closeness; Degree	NONE
SGOL2	151246	14	Betweeness; Closeness; Degree	NONE
ST14	6768	14	Betweeness; Closeness; Degree	MicroRNAs in cancer
STIL	6491	14	Betweeness; Closeness; Degree	NONE
STMN1	3925	14	Betweeness; Closeness; Degree	MicroRNAs in cancer
TACC3	10460	14	Betweeness; Closeness; Degree	NONE
TAP1	6890	14	Betweeness; Closeness; Degree	NONE
TDO2	6999	14	Betweeness; Closeness; Degree	NONE
ULBP1	80329	14	Betweeness; Closeness; Degree	NONE
ULBP2	80328	14	Betweeness; Closeness; Degree	NONE
WDHD1	11169	14	Betweeness; Closeness; Degree	NONE
ABCA12	26154	13	Betweeness; Closeness; Degree	NONE
APOBEC3B	9582	13	Betweeness; Closeness; Degree	NONE
APOC1	341	13	Betweeness; Closeness; Degree	NONE
APOC2	344	13	Betweeness; Closeness; Degree	NONE
C11orf82	220042	13	Betweeness; Closeness; Degree	NONE
CASC5	57082	13	Betweeness; Degree	NONE
CCL20	6364	13	Betweeness; Closeness; Degree	NONE
CCNF	899	13	Betweeness; Closeness; Degree	NONE
CDC25A	993	13	Betweeness; Degree	Cell cycle; Cellular senescence; MicroRNAs in cancer; Progesterone-mediated oocyte maturation
CDCA4	55038	13	Betweeness; Closeness; Degree	NONE
CDCP1	64866	13	Betweeness; Closeness; Degree	NONE
CENPL	91687	13	Betweeness; Closeness; Degree	NONE
CENPW	387103	13	Betweeness; Closeness; Degree	NONE
CHAF1B	8208	13	Betweeness; Closeness; Degree	NONE
CKAP2	26586	13	Betweeness; Closeness; Degree	NONE
CXCL5	6374	13	Betweeness; Closeness; Degree	NONE
CXCR3	2833	13	Betweeness; Closeness; Degree	NONE
DLX4	1748	13	Betweeness; Closeness; Degree	NONE
DRAXIN	374946	13	Betweeness; Closeness; Degree	NONE
DSCC1	79075	13	Betweeness; Closeness; Degree	NONE
E2F2	1870	13	Betweeness; Closeness; Degree	Cell cycle; Cellular senescence; MicroRNAs in cancer; Human T-cell leukemia virus 1 infection
ELFN2	114794	13	Betweeness; Closeness; Degree	NONE
EPCAM	4072	13	Betweeness; Closeness; Degree	NONE
EPPK1	83481	13	Betweeness; Closeness; Degree	NONE
EZH2	2146	13	Betweeness; Closeness; Degree	MicroRNAs in cancer
FAM132B	151176	13	Betweeness; Closeness; Degree	NONE
FAM72B	653820	13	Betweeness; Closeness; Degree	NONE
FAM83H	286077	13	Betweeness; Closeness; Degree	NONE
FANCA	2175	13	Betweeness; Closeness; Degree	Fanconi anemia pathway
FANCB	2187	13	Betweeness; Closeness; Degree	Fanconi anemia pathway
FCGR3A	2214	13	Betweeness; Closeness; Degree	Systemic lupus erythematosus
FIBCD1	84929	13	Betweeness; Closeness; Degree	NONE
GABBR2	9568	13	Betweeness; Closeness; Degree	NONE
GINS4	84296	13	Betweeness; Closeness; Degree	NONE
H2AFX	3014	13	Betweeness; Closeness; Degree	Systemic lupus erythematosus
HIST1H2AI	8329	13	Betweeness; Closeness; Degree	Systemic lupus erythematosus
HIST1H2AM	8329	13	Betweeness; Closeness; Degree	Systemic lupus erythematosus
HTR1D	3352	13	Betweeness; Closeness; Degree	NONE
IFI30	10437	13	Betweeness; Closeness; Degree	NONE
IGFL2	147920	13	Betweeness; Closeness; Degree	NONE
ISG15	9636	13	Degree	NONE
KIAA1524	57650	13	Betweeness; Closeness; Degree	NONE
KIAA1549L	25758	13	Betweeness; Closeness; Degree	NONE
KIF23	9493	13	Betweeness; Closeness; Degree	MicroRNAs in cancer
KLHDC7B	113730	13	Betweeness; Closeness; Degree	NONE
KRT17	3872	13	Betweeness; Closeness; Degree	NONE
KRT81	3887	13	Betweeness; Closeness; Degree	NONE
LAMC2	3918	13	Betweeness; Closeness; Degree	ECM-receptor interaction
LAMP3	27074	13	Betweeness; Closeness; Degree	NONE
LILRB4	11006	13	Betweeness; Closeness; Degree	NONE
LIN9	286826	13	Betweeness; Closeness; Degree	Cellular senescence
MCM6	4175	13	Betweeness; Closeness; Degree	Cell cycle; DNA replication
MDK	4192	13	Betweeness; Closeness; Degree	NONE
MET	4233	13	Betweeness; Closeness; Degree	MicroRNAs in cancer
MSLN	10232	13	Betweeness; Closeness; Degree	NONE
MTBP	27085	13	Betweeness; Closeness; Degree	NONE
MYB	4602	13	Betweeness; Closeness; Degree	NONE
NCAPD2	9918	13	Betweeness; Closeness; Degree	NONE
OAS3	4940	13	Betweeness; Closeness; Degree	NONE
OLR1	4973	13	Betweeness; Closeness; Degree	NONE
ORC1	4998	13	Betweeness; Closeness; Degree	Cell cycle
OTX1	5013	13	Betweeness; Closeness; Degree	NONE
PARPBP	55010	13	Betweeness; Closeness; Degree	NONE
PCNA	5111	13	Betweeness; Degree	Cell cycle; DNA replication
PDZK1IP1	10158	13	Betweeness; Closeness; Degree	NONE
POLE2	5427	13	Betweeness; Closeness; Degree	DNA replication
PSMB9	5698	13	Betweeness; Closeness; Degree	NONE
PYCARD	29108	13	Betweeness; Closeness; Degree	NONE
RCOR2	283248	13	Betweeness; Closeness; Degree	NONE
RNASEH2A	10535	13	Betweeness; Closeness; Degree	DNA replication
RNFT2	84900	13	Betweeness; Closeness; Degree	NONE
SEL1L3	23231	13	Betweeness; Closeness; Degree	NONE
SHISA2	387914	13	Degree	NONE
SLC52A2	79581	13	Betweeness; Closeness; Degree	NONE
SMC1B	27127	13	Betweeness; Closeness; Degree	Cell cycle; Oocyte meiosis
SOX4	6659	13	Betweeness; Closeness; Degree	MicroRNAs in cancer
SYT13	57586	13	Betweeness; Closeness; Degree	NONE
TLCD1	116238	13	Betweeness; Degree	NONE
TM4SF19	116211	13	Betweeness; Closeness; Degree	NONE
TMC5	79838	13	Betweeness; Closeness; Degree	NONE
TMEM132A	54972	13	Betweeness; Closeness; Degree	NONE
TMSB10	9168	13	Betweeness; Closeness; Degree	NONE
TRAIP	10293	13	Betweeness; Closeness; Degree	NONE
TREM1	54210	13	Betweeness; Closeness; Degree	NONE
TRIM59	286827	13	Betweeness; Closeness; Degree	NONE
UBE2S	27338	13	Betweeness; Closeness; Degree	NONE
VSIG1	340547	13	Betweeness; Closeness; Degree	NONE
WDR62	284403	13	Betweeness; Closeness; Degree	NONE
ZIC2	7546	13	Betweeness; Closeness; Degree	NONE
ZNF695	57116	13	Betweeness; Closeness; Degree	NONE
ADAM12	8038	12	Betweeness; Closeness; Degree	NONE
AGMAT	79814	12	Degree	NONE
AIM2	9447	12	Betweeness; Degree	NONE
AP1M2	10053	12	Betweeness; Closeness; Degree	NONE
ARHGAP11B	89839	12	Betweeness; Closeness; Degree	NONE
ATP1A3	478	12	Betweeness; Closeness; Degree	NONE
BLM	641	12	Betweeness; Closeness; Degree	Fanconi anemia pathway; Homologous recombination
BOP1	23246	12	Degree	NONE
BRCA1	672	12	Degree	Fanconi anemia pathway; Homologous recombination; MicroRNAs in cancer
C10orf91	170393	12	Betweeness; Closeness; Degree	NONE
C17orf96	100170841	12	Degree	NONE
C18orf56	494514	12	Degree	NONE
C19orf40	91442	12	Betweeness; Closeness; Degree	NONE
C1orf53	388722	12	Betweeness; Closeness; Degree	NONE
C6orf223	221416	12	Betweeness; Closeness; Degree	NONE
CCDC34	91057	12	Betweeness; Closeness; Degree	NONE
CCL22	6367	12	Betweeness; Closeness; Degree	NONE
CCR6	1235	12	Betweeness; Closeness; Degree	NONE
CD1A	909	12	Betweeness; Closeness; Degree	NONE
CD80	941	12	Betweeness; Degree	Systemic lupus erythematosus
CDH3	1001	12	Betweeness; Closeness; Degree	NONE
CEACAM6	4680	12	Betweeness; Closeness; Degree	NONE
CHAF1A	10036	12	Betweeness; Closeness; Degree	NONE
CHEK1	1111	12	Betweeness; Closeness; Degree	Cell cycle; p53 signaling pathway; Cellular senescence; Human T-cell leukemia virus 1 infection
CILP2	148113	12	Degree	NONE
CLDN9	9080	12	Betweeness; Closeness; Degree	NONE
CLEC5A	23601	12	Betweeness; Closeness; Degree	NONE
COL1A1	1277	12	Betweeness; Closeness; Degree	ECM-receptor interaction
CPLX2	10814	12	Betweeness; Closeness; Degree	NONE
CREG2	200407	12	Betweeness; Closeness; Degree	NONE
CTSC	1075	12	Betweeness; Closeness; Degree	NONE
CTSV	1515	12	Betweeness; Closeness; Degree	NONE
CYP27B1	1594	12	Betweeness; Closeness; Degree	NONE
DBF4	10926	12	Betweeness; Closeness; Degree	Cell cycle
DNAJC5B	85479	12	Betweeness; Closeness; Degree	NONE
DNMT3B	1789	12	Degree	MicroRNAs in cancer
DSG2	1829	12	Betweeness; Closeness; Degree	NONE
EPHB2	2048	12	Betweeness; Closeness; Degree	NONE
F12	2161	12	Betweeness; Closeness; Degree	NONE
FABP6	2172	12	Betweeness; Closeness; Degree	NONE
FCHO1	23149	12	Betweeness; Degree	NONE
FOXP3	50943	12	Betweeness; Closeness; Degree	NONE
FSTL4	23105	12	Betweeness; Closeness; Degree	NONE
GAS2L3	283431	12	Betweeness; Closeness; Degree	NONE
GGH	8836	12	Degree	NONE
HIST1H2BH	8345	12	Betweeness; Degree	Systemic lupus erythematosus
HIST1H4J	8294	12	Betweeness; Degree	Systemic lupus erythematosus
HIST3H2A	92815	12	Betweeness; Closeness; Degree	Systemic lupus erythematosus
HLA-G	3135	12	Betweeness; Closeness; Degree	Cellular senescence; Human T-cell leukemia virus 1 infection
HOXB7	3217	12	Betweeness; Closeness; Degree	NONE
HPDL	84842	12	Betweeness; Closeness; Degree	NONE
IFI27	3429	12	Betweeness; Closeness; Degree	NONE
IGF2BP2	10644	12	Betweeness; Closeness; Degree	NONE
IGSF6	10261	12	Betweeness; Closeness; Degree	NONE
ITGB6	3694	12	Betweeness; Closeness; Degree	ECM-receptor interaction
KIAA1199	57214	12	Betweeness; Closeness; Degree	NONE
KIF20B	9585	12	Degree	NONE
KIF24	347240	12	Betweeness; Closeness; Degree	NONE
KIF26B	55083	12	Betweeness; Closeness; Degree	NONE
KLHL35	283212	12	Betweeness; Closeness; Degree	NONE
KPNA2	3838	12	Degree	NONE
KRT18	3875	12	Degree	NONE
LAMP5	24141	12	Betweeness; Closeness; Degree	NONE
LIMK1	3984	12	Betweeness; Closeness; Degree	NONE
LRP8	7804	12	Betweeness; Closeness; Degree	NONE
LRRC15	131578	12	Degree	NONE
LSR	51599	12	Degree	NONE
LTB	4050	12	Betweeness; Closeness; Degree	NONE
LYZ	4069	12	Betweeness; Closeness; Degree	NONE
MANEAL	149175	12	Degree	NONE
MARCH4	57574	12	Betweeness; Closeness; Degree	NONE
MEX3A	92312	12	Betweeness; Closeness; Degree	NONE
MFAP2	4237	12	Betweeness; Closeness; Degree	NONE
MICB	4277	12	Betweeness; Closeness; Degree	NONE
MNX1	3110	12	Betweeness; Closeness; Degree	NONE
MRPL30	51263	12	Degree	NONE
MSH2	4436	12	Betweeness; Closeness; Degree	NONE
NCAPG2	54892	12	Degree	NONE
NME1	4830	12	Degree	NONE
NOTUM	147111	12	Degree	NONE
NPW	283869	12	Degree	NONE
OAS1	4938	12	Betweeness; Closeness; Degree	NONE
PDIA4	9601	12	Degree	NONE
PLA2G7	7941	12	Betweeness; Closeness; Degree	NONE
PLEK2	26499	12	Betweeness; Closeness; Degree	NONE
POC1A	25886	12	Degree	NONE
POSTN	10631	12	Betweeness; Closeness; Degree	NONE
PPAP2C	8612	12	Betweeness; Closeness; Degree	NONE
PROC	5624	12	Degree	NONE
RAB3B	5865	12	Betweeness; Closeness; Degree	NONE
RCC2	55920	12	Betweeness; Closeness; Degree	NONE
RECQL4	9401	12	Betweeness; Closeness; Degree	NONE
RFC4	5984	12	Betweeness; Closeness; Degree	DNA replication
RHNO1	83695	12	Betweeness; Closeness; Degree	NONE
RIPPLY3	53820	12	Degree	NONE
S100A11	6282	12	Betweeness; Closeness; Degree	NONE
SBK1	388228	12	Betweeness; Closeness; Degree	NONE
SIX1	6495	12	Betweeness; Closeness; Degree	NONE
SLC2A1	6513	12	Betweeness; Closeness; Degree	Human T-cell leukemia virus 1 infection
SLC30A2	7780	12	Betweeness; Closeness; Degree	NONE
SMKR1	100287482	12	Betweeness; Closeness; Degree	NONE
SOX11	6664	12	Betweeness; Closeness; Degree	NONE
STAT1	6772	12	Betweeness; Closeness; Degree	NONE
SYNGR3	9143	12	Betweeness; Closeness; Degree	NONE
SYT12	91683	12	Betweeness; Degree	NONE
TFR2	7036	12	Betweeness; Closeness; Degree	NONE
TFRC	7037	12	Betweeness; Closeness; Degree	NONE
TMPRSS3	64699	12	Betweeness; Closeness; Degree	NONE
TNFRSF18	8784	12	Betweeness; Closeness; Degree	NONE
TNFSF11	8600	12	Betweeness; Degree	NONE
TONSL	4796	12	Betweeness; Closeness; Degree	NONE
TRIB3	57761	12	Betweeness; Closeness; Degree	NONE
ZFP69B	65243	12	Betweeness; Closeness; Degree	NONE
ACBD7	414149	11	Closeness; Degree	NONE
ADAMTS14	140766	11	Betweeness; Closeness; Degree	NONE
AGR2	10551	11	Closeness	NONE
ALG1L	200810	11	Degree	NONE
ARL6IP1	23204	11	Degree	NONE
AUNIP	79000	11	Degree	NONE
BIRC7	79444	11	Betweeness; Closeness; Degree	NONE
BOLA2B	552900	11	Degree	NONE
BRI3BP	140707	11	Degree	NONE
C19orf33	64073	11	Betweeness; Closeness; Degree	NONE
C1orf106	55765	11	Betweeness; Closeness	NONE
C1orf112	55732	11	Degree	NONE
C2CD4A	145741	11	Closeness	NONE
C2orf48	348738	11	Closeness	NONE
CALB1	793	11	Closeness; Degree	NONE
CCT5	22948	11	Degree	NONE
CD86	942	11	Betweeness; Degree	Systemic lupus erythematosus
CEACAM5	1048	11	Closeness	NONE
CEL	1056	11	Betweeness; Closeness; Degree	NONE
CGREF1	10669	11	Degree	NONE
COL2A1	1280	11	Betweeness; Degree	ECM-receptor interaction
CTD-3193O13.9	-	11	Degree	NONE
DBNDD1	79007	11	Betweeness; Degree	NONE
DCTPP1	79077	11	Closeness; Degree	NONE
DLX6	1750	11	Betweeness; Closeness; Degree	NONE
EFNA3	1944	11	Betweeness; Closeness; Degree	MicroRNAs in cancer
EN2	2020	11	Betweeness; Closeness; Degree	NONE
FAM26F	441168	11	Degree	NONE
FANCD2	2177	11	Closeness; Degree	Fanconi anemia pathway
FAP	2191	11	Degree	NONE
FCGR1A	2209	11	Degree	Systemic lupus erythematosus
FPR3	2359	11	Degree	NONE
GALNT5	11227	11	Betweeness; Closeness; Degree	NONE
GJB3	2707	11	Degree	NONE
GRB7	2886	11	Degree	NONE
GTSF1	121355	11	Degree	NONE
HES2	54626	11	Closeness; Degree	NONE
HIST1H2BK	85236	11	Degree	Systemic lupus erythematosus
HIST1H3H	8350	11	Degree	Systemic lupus erythematosus
HKDC1	80201	11	Closeness; Degree	NONE
HOXB9	3219	11	Degree	NONE
HPRT1	3251	11	Betweeness; Degree	NONE
IBSP	3381	11	Betweeness; Closeness	ECM-receptor interaction
IFI6	2537	11	Degree	NONE
IGF2BP1	10642	11	Degree	MicroRNAs in cancer
IL2RA	3559	11	Betweeness; Closeness; Degree	Human T-cell leukemia virus 1 infection
INCENP	3619	11	Closeness	NONE
KIAA0319	9856	11	Betweeness; Closeness; Degree	NONE
KRT86	3892	11	Betweeness; Closeness	NONE
LCN2	3934	11	Betweeness; Closeness	NONE
LMNB2	84823	11	Closeness	NONE
LYPD1	116372	11	Degree	NONE
MAP7D2	256714	11	Betweeness; Closeness; Degree	NONE
MARCKSL1	65108	11	Degree	NONE
MCM3	4172	11	Closeness; Degree	Cell cycle; DNA replication
MESP2	145873	11	Degree	NONE
MIS18A	54069	11	Degree	NONE
MISP	126353	11	Closeness; Degree	NONE
MMP13	4322	11	Degree	NONE
MTHFD1L	25902	11	Closeness	NONE
MUC16	94025	11	Betweeness; Closeness; Degree	NONE
NMU	10874	11	Betweeness; Closeness; Degree	NONE
NTS	4922	11	Degree	NONE
OAS2	4939	11	Degree	NONE
PCDHB2	56133	11	Betweeness; Closeness; Degree	NONE
PCDHB8	56128	11	Betweeness; Degree	NONE
PLAUR	5329	11	Degree	NONE
PMAIP1	5366	11	Betweeness; Closeness; Degree	p53 signaling pathway
PPAPDC1A	196051	11	Degree	NONE
PRIM1	5557	11	Degree	DNA replication
PRR19	284338	11	Closeness; Degree	NONE
PTPRR	5801	11	Betweeness; Closeness; Degree	NONE
RASGEF1A	221002	11	Closeness; Degree	NONE
RIBC2	26150	11	Betweeness; Closeness; Degree	NONE
RP11-345J4.5	-	11	Degree	NONE
SCD	6319	11	Betweeness; Closeness; Degree	NONE
SDS	10993	11	Betweeness; Closeness	NONE
SIGLEC15	284266	11	Betweeness; Closeness; Degree	NONE
SLAMF8	56833	11	Betweeness; Closeness; Degree	NONE
SLC12A8	84561	11	Degree	NONE
SLC38A5	92745	11	Betweeness; Closeness; Degree	NONE
SMC2	10592	11	Degree	NONE
SMC4	10051	11	Closeness; Degree	NONE
SMPDL3B	27293	11	Betweeness; Closeness	NONE
SNX10	29887	11	Degree	NONE
SOX9	6662	11	Closeness	NONE
SPAG5	10615	11	Degree	NONE
SYT5	6861	11	Betweeness; Closeness; Degree	NONE
TCF19	6941	11	Betweeness; Closeness	NONE
TCN1	6947	11	Betweeness; Closeness; Degree	NONE
TGIF2-C20orf24	100527943	11	Degree	NONE
THBS2	7058	11	Betweeness; Closeness; Degree	ECM-receptor interaction
TIFAB	497189	11	Closeness; Degree	NONE
TIGD3	220359	11	Degree	NONE
TIMELESS	8914	11	Degree	NONE
TM4SF4	7104	11	Betweeness; Degree	NONE
TMEM206	55248	11	Closeness	NONE
TMEM92	162461	11	Betweeness; Closeness; Degree	NONE
TNFSF15	9966	11	Betweeness; Closeness	NONE
TNFSF9	8744	11	Betweeness; Closeness; Degree	NONE
TNNI3	7137	11	Betweeness; Closeness; Degree	NONE
TRPM2	7226	11	Degree	NONE
VCAN	1462	11	Betweeness; Closeness; Degree	NONE
WNT7B	7477	11	Closeness; Degree	NONE
XKR9	389668	11	Degree	NONE
ZNF724P	-	11	Degree	NONE
ZWILCH	55055	11	Degree	NONE
ADAMTS18	170692	10	Betweeness; Closeness	NONE
ASCL5	647219	10	Betweeness; Closeness	NONE
ASPHD2	57168	10	Betweeness; Closeness	NONE
B3GNT3	10331	10	Closeness	NONE
BCAT1	586	10	Betweeness; Closeness	NONE
CACNA1E	777	10	Closeness	NONE
CATSPER1	117144	10	Betweeness; Closeness	NONE
COL17A1	1308	10	Betweeness; Closeness	NONE
DLX5	1749	10	Closeness	NONE
DMBT1	1755	10	Closeness	NONE
DNAAF3	352909	10	Closeness	NONE
DUSP4	1846	10	Betweeness; Closeness	NONE
EDARADD	128178	10	Betweeness	NONE
EEF1A2	1917	10	Betweeness	NONE
EGLN3	112399	10	Betweeness; Closeness	NONE
ELAVL2	1993	10	Betweeness; Closeness	NONE
ERP27	121506	10	Betweeness	NONE
FAM71E1	112703	10	Betweeness	NONE
FXYD5	53827	10	Betweeness	NONE
GALNT6	11226	10	Closeness	NONE
GNPNAT1	64841	10	Betweeness	NONE
GPR84	53831	10	Betweeness; Closeness	NONE
GSDMC	56169	10	Betweeness; Closeness	NONE
HK2	3099	10	Betweeness; Closeness	NONE
ITPKA	3706	10	Betweeness; Closeness	NONE
KISS1R	84634	10	Closeness	NONE
MTL5	9633	10	Betweeness	NONE
MUC1	4582	10	Closeness	NONE
MYEOV	26579	10	Betweeness; Closeness	NONE
MYO10	4651	10	Betweeness; Closeness	NONE
NCEH1	57552	10	Closeness	NONE
PCSK1	5122	10	Betweeness; Closeness	NONE
PITX1	5307	10	Betweeness; Closeness	NONE
PLCH1	23007	10	Betweeness; Closeness	NONE
RGS20	8601	10	Betweeness; Closeness	NONE
RHBDF2	79651	10	Betweeness	NONE
RP11-796G6.2	-	10	Betweeness; Closeness	NONE
SCG3	29106	10	Betweeness; Closeness	NONE
SGPP2	130367	10	Closeness	NONE
SLC12A5	57468	10	Betweeness; Closeness	NONE
SLC16A3	9123	10	Betweeness; Closeness	NONE
SLC7A5	8140	10	Closeness	NONE
SPINK1	6690	10	Betweeness; Closeness	NONE
STEAP1B	256227	10	Betweeness; Closeness	NONE
TTYH3	80727	10	Closeness	NONE
UGT1A10	54575	10	Betweeness; Closeness	NONE
UNC5A	90249	10	Betweeness; Closeness	NONE
VDR	7421	10	Betweeness; Closeness	NONE
B4GALNT3	283358	9	Betweeness; Closeness	NONE
C16orf74	404550	9	Closeness	NONE
C6orf222	389384	9	Betweeness	NONE
CD44	960	9	Betweeness	MicroRNAs in cancer; ECM-receptor interaction
CDC20B	166979	9	Betweeness	NONE
CFTR	1080	9	Betweeness; Closeness	NONE
CKMT1A	1159	9	Betweeness; Closeness	NONE
CKMT1B	1159	9	Betweeness; Closeness	NONE
CLGN	1047	9	Betweeness	NONE
CNGB1	1258	9	Betweeness; Closeness	NONE
DDR1	780	9	Betweeness; Closeness	NONE
DPYSL5	56896	9	Betweeness	NONE
EPS8L3	79574	9	Closeness	NONE
FA2H	79152	9	Betweeness; Closeness	NONE
FAM155B	27112	9	Betweeness	NONE
FDCSP	260436	9	Closeness	NONE
GPR37	2861	9	Betweeness	NONE
HRK	8739	9	Betweeness; Closeness	NONE
ITGA6	3655	9	Betweeness	ECM-receptor interaction
KRT19	3880	9	Closeness	NONE
LEF1	51176	9	Betweeness; Closeness	NONE
MST1R	4486	9	Closeness	NONE
NETO1	81832	9	Betweeness	NONE
NKAIN1	79570	9	Betweeness	NONE
PPP1R14D	54866	9	Closeness	NONE
PSORS1C2	170680	9	Closeness	NONE
PTCHD2	57540	9	Betweeness	NONE
RIMKLA	284716	9	Betweeness; Closeness	NONE
SCIN	85477	9	Betweeness	NONE
SIX4	51804	9	Betweeness	NONE
SLC35F3	148641	9	Betweeness; Closeness	NONE
SLC9A2	6549	9	Betweeness	NONE
STC2	8614	9	Betweeness; Closeness	NONE
TBX15	6913	9	Betweeness	NONE
TGFA	7039	9	Closeness	NONE
TMEM106C	79022	9	Betweeness; Closeness	NONE
TMEM145	284339	9	Betweeness; Closeness	NONE
TMEM151A	256472	9	Betweeness	NONE
TMEM156	80008	9	Closeness	NONE
TRPA1	8989	9	Closeness	NONE
UMODL1	89766	9	Betweeness	NONE
AHNAK2	113146	8	Betweeness	NONE
B3GNT5	84002	8	Closeness	NONE
CEACAM7	1087	8	Betweeness; Closeness	NONE
DMRT2	10655	8	Betweeness; Closeness	NONE
HTR3A	3359	8	Betweeness	NONE
KAL1	3730	8	Betweeness	NONE
KCND2	3751	8	Betweeness	NONE
LGALS9	3965	8	Closeness	NONE

## Sheet: Downregulated
Table S2 : Top 5% High centrality nodes of downregulated bipartitie network.
Entrez_Gene_Symbol	Entrez_Gene_Id	Degree	Centrality_measures	Pathways
DPT	1805	18	Betweenness; Closeness; Degree	NONE
PTH1R	5745	18	Betweenness; Closeness; Degree	NONE
C7	730	17	Betweenness; Closeness; Degree	Complement and coagulation cascades
DES	1674	17	Betweenness; Closeness; Degree	Dilated cardiomyopathy (DCM); Hypertrophic cardiomyopathy (HCM); Arrhythmogenic right ventricular cardiomyopathy (ARVC)
PDE2A	5138	17	Betweenness; Closeness; Degree	cGMP-PKG signaling pathway; Aldosterone synthesis and secretion
PKHD1L1	93035	17	Betweenness; Closeness; Degree	NONE
ABCA8	10351	16	Betweenness; Closeness; Degree	NONE
ABCA9	10350	16	Betweenness; Closeness; Degree	NONE
ADH1B	125	16	Betweenness; Closeness; Degree	NONE
ADHFE1	137872	16	Betweenness; Closeness; Degree	NONE
ASPA	443	16	Betweenness; Closeness; Degree	NONE
BAI3	577	16	Betweenness; Closeness; Degree	NONE
CAMK2A	815	16	Betweenness; Closeness; Degree	Adrenergic signaling in cardiomyocytes; Aldosterone synthesis and secretion; Oxytocin signaling pathway
CCL23	6368	16	Betweenness; Closeness; Degree	NONE
DPP6	1804	16	Betweenness; Closeness; Degree	NONE
FAM65C	140876	16	Betweenness; Closeness; Degree	NONE
FXYD1	5348	16	Betweenness; Closeness; Degree	NONE
HIF3A	64344	16	Betweenness; Closeness; Degree	NONE
ITGA10	8515	16	Betweenness; Closeness; Degree	Dilated cardiomyopathy (DCM); Hypertrophic cardiomyopathy (HCM); Arrhythmogenic right ventricular cardiomyopathy (ARVC)
LYVE1	10894	16	Betweenness; Closeness; Degree	NONE
NAALAD2	10003	16	Betweenness; Closeness; Degree	NONE
PI16	221476	16	Betweenness; Closeness; Degree	NONE
PLIN4	729359	16	Betweenness; Closeness; Degree	PPAR signaling pathway
SCN7A	6332	16	Betweenness; Closeness; Degree	Adrenergic signaling in cardiomyocytes
SLC6A16	28968	16	Betweenness; Closeness; Degree	NONE
TCEAL2	140597	16	Betweenness; Closeness; Degree	NONE
TCF21	6943	16	Betweenness; Closeness; Degree	NONE
TGFBR3	7049	16	Betweenness; Closeness; Degree	NONE
ABCA6	23460	15	Betweenness; Closeness; Degree	NONE
ACACB	32	15	Betweenness; Closeness; Degree	NONE
ADAM33	80332	15	Betweenness; Closeness; Degree	NONE
ADRA1A	148	15	Betweenness; Closeness; Degree	Vascular smooth muscle contraction; cGMP-PKG signaling pathway; Adrenergic signaling in cardiomyocytes
ANGPTL1	9068	15	Betweenness; Closeness; Degree	NONE
AOX1	316	15	Betweenness; Closeness; Degree	NONE
ATP1B2	482	15	Betweenness; Closeness; Degree	cGMP-PKG signaling pathway; Adrenergic signaling in cardiomyocytes; Aldosterone synthesis and secretion
C1QTNF4	114900	15	Betweenness; Closeness; Degree	NONE
C1QTNF7	114905	15	Betweenness; Closeness; Degree	NONE
C2orf40	84417	15	Betweenness; Closeness; Degree	NONE
CCL14	6358	15	Betweenness; Closeness; Degree	NONE
CKM	1158	15	Betweenness; Closeness; Degree	NONE
CLDN5	7122	15	Betweenness; Closeness; Degree	NONE
CRHBP	1393	15	Betweenness; Closeness; Degree	NONE
FAM107A	11170	15	Betweenness; Closeness; Degree	NONE
FHL5	9457	15	Betweenness; Closeness; Degree	NONE
GABRR2	2570	15	Betweenness; Closeness; Degree	NONE
GALNT15	117248	15	Betweenness; Closeness; Degree	NONE
GNB3	2784	15	Betweenness; Closeness; Degree	NONE
GOLGA8M	653720	15	Betweenness; Closeness; Degree	NONE
GPIHBP1	338328	15	Betweenness; Closeness; Degree	NONE
GPR133	283383	15	Betweenness; Closeness; Degree	NONE
GPR17	2840	15	Betweenness; Closeness; Degree	NONE
GPX3	2878	15	Betweenness; Closeness; Degree	NONE
HMGCLL1	54511	15	Betweenness; Closeness; Degree	NONE
HSPB6	126393	15	Betweenness; Closeness; Degree	NONE
LDB3	11155	15	Betweenness; Closeness; Degree	NONE
LMOD1	25802	15	Betweenness; Closeness; Degree	NONE
MRGPRF	116535	15	Betweenness; Closeness; Degree	NONE
MT1A	4489	15	Betweenness; Closeness; Degree	NONE
MT1M	4499	15	Betweenness; Closeness; Degree	NONE
MYOZ2	51778	15	Betweenness; Closeness; Degree	NONE
NDRG2	57447	15	Betweenness; Closeness; Degree	NONE
NTRK3	4916	15	Betweenness; Closeness; Degree	NONE
PCOLCE2	26577	15	Betweenness; Closeness; Degree	NONE
PDK4	5166	15	Betweenness; Closeness; Degree	NONE
RIC3	79608	15	Betweenness; Closeness; Degree	NONE
RNF112	7732	15	Betweenness; Closeness; Degree	NONE
RP5-966M1.6	-	15	Betweenness; Closeness; Degree	NONE
SCARA5	286133	15	Betweenness; Closeness; Degree	NONE
SOX10	6663	15	Betweenness; Closeness; Degree	NONE
TENC1	23371	15	Betweenness; Closeness; Degree	NONE
VIT	5212	15	Betweenness; Closeness; Degree	NONE
ABCA10	10349	14	Betweenness; Closeness; Degree	NONE
ACAD11	84129	14	Betweenness; Closeness; Degree	NONE
ADCY4	196883	14	Betweenness; Closeness; Degree	Dilated cardiomyopathy (DCM); Vascular smooth muscle contraction; cGMP-PKG signaling pathway; Adrenergic signaling in cardiomyocytes; Aldosterone synthesis and secretion; Oxytocin signaling pathway
AGTR1	185	14	Betweenness; Closeness; Degree	Vascular smooth muscle contraction; cGMP-PKG signaling pathway; Adrenergic signaling in cardiomyocytes; Aldosterone synthesis and secretion
AMT	275	14	Betweenness; Closeness; Degree	NONE
ANGPTL7	10218	14	Betweenness; Closeness; Degree	NONE
ANK2	287	14	Betweenness; Closeness; Degree	NONE
AP001468.1	-	14	Betweenness; Closeness; Degree	NONE
APOD	347	14	Betweenness; Closeness; Degree	NONE
ATOH8	84913	14	Betweenness; Closeness; Degree	NONE
ATP1A2	477	14	Betweenness; Closeness; Degree	cGMP-PKG signaling pathway; Adrenergic signaling in cardiomyocytes; Aldosterone synthesis and secretion
BCO2	83875	14	Betweenness; Closeness; Degree	NONE
BHMT2	23743	14	Betweenness; Closeness; Degree	NONE
C11orf96	387763	14	Betweenness; Closeness; Degree	NONE
C14orf180	400258	14	Betweenness; Closeness; Degree	NONE
C8orf46	254778	14	Betweenness; Closeness; Degree	NONE
C9orf47	286223	14	Betweenness; Closeness; Degree	NONE
CAPN3	825	14	Betweenness; Closeness; Degree	NONE
CCBE1	147372	14	Betweenness; Closeness; Degree	NONE
CD300LG	146894	14	Betweenness; Closeness; Degree	NONE
CDH19	28513	14	Betweenness; Closeness; Degree	NONE
CDO1	1036	14	Betweenness; Closeness; Degree	NONE
CFD	1675	14	Betweenness; Closeness; Degree	Complement and coagulation cascades
CHRDL1	91851	14	Betweenness; Closeness; Degree	NONE
CMTM5	116173	14	Betweenness; Closeness; Degree	NONE
CNN1	1264	14	Betweenness; Closeness; Degree	NONE
CORO6	84940	14	Betweenness; Closeness; Degree	NONE
CSAD	51380	14	Betweenness; Closeness; Degree	NONE
CSDC2	27254	14	Betweenness; Closeness; Degree	NONE
CTB-50L17.14	-	14	Betweenness; Closeness; Degree	NONE
CYP4F12	66002	14	Betweenness; Closeness; Degree	NONE
DENND2A	27147	14	Betweenness; Closeness; Degree	NONE
FAM153A	285596	14	Betweenness; Closeness; Degree	NONE
FAM198A	729085	14	Betweenness; Closeness; Degree	NONE
FBLN5	10516	14	Betweenness; Closeness; Degree	NONE
FIGF	2277	14	Betweenness; Closeness; Degree	NONE
GABBR1	2550	14	Betweenness; Closeness; Degree	NONE
GFRA1	2674	14	Betweenness; Closeness; Degree	NONE
GOLGA8N	643699	14	Betweenness; Closeness; Degree	NONE
GOLGA8Q	-	14	Betweenness; Closeness; Degree	NONE
GOLGA8R	101059918	14	Betweenness; Closeness; Degree	NONE
GOLGA8S	653061	14	Betweenness; Closeness; Degree	NONE
GPM6A	2823	14	Betweenness; Closeness; Degree	NONE
GPRASP1	9737	14	Betweenness; Closeness; Degree	NONE
GSTM5	2949	14	Betweenness; Closeness; Degree	NONE
HFM1	164045	14	Betweenness; Closeness; Degree	NONE
HMCN2	256158	14	Betweenness; Closeness; Degree	NONE
HPSE2	60495	14	Betweenness; Closeness; Degree	NONE
HSPB7	27129	14	Betweenness; Closeness; Degree	NONE
LCAT	3931	14	Betweenness; Closeness; Degree	NONE
LCN6	158062	14	Betweenness; Closeness; Degree	NONE
LCNL1	401562	14	Betweenness; Closeness; Degree	NONE
LGI4	163175	14	Betweenness; Closeness; Degree	NONE
LIFR	3977	14	Betweenness; Closeness; Degree	NONE
LIMS2	55679	14	Betweenness; Closeness; Degree	NONE
LRRN4CL	221091	14	Betweenness; Closeness; Degree	NONE
MAMDC2	256691	14	Betweenness; Closeness; Degree	NONE
MASP2	10747	14	Betweenness; Closeness; Degree	Complement and coagulation cascades
MICU3	286097	14	Betweenness; Closeness; Degree	NONE
MUSTN1	389125	14	Betweenness; Closeness; Degree	NONE
NEGR1	257194	14	Betweenness; Closeness; Degree	NONE
NR4A1	3164	14	Betweenness; Closeness; Degree	Aldosterone synthesis and secretion
PGA3	643834	14	Betweenness; Closeness; Degree	NONE
PGA4	5222	14	Betweenness; Closeness; Degree	NONE
PKNOX2	63876	14	Betweenness; Closeness; Degree	NONE
PLCXD3	345557	14	Betweenness; Closeness; Degree	NONE
PPP1R14A	94274	14	Betweenness; Closeness; Degree	Vascular smooth muscle contraction
PRELP	5549	14	Betweenness; Closeness; Degree	NONE
PTGIS	5740	14	Betweenness; Closeness; Degree	NONE
RANBP3L	202151	14	Betweenness; Closeness; Degree	NONE
RASGRP2	10235	14	Betweenness; Closeness; Degree	NONE
RERGL	79785	14	Betweenness; Closeness; Degree	NONE
RGN	9104	14	Betweenness; Closeness; Degree	NONE
RGS11	8786	14	Betweenness; Closeness; Degree	NONE
RP11-574K11.31	-	14	Betweenness; Closeness; Degree	NONE
RP13-996F3.5	-	14	Betweenness; Closeness; Degree	NONE
RSPO1	284654	14	Betweenness; Closeness; Degree	NONE
SEC31B	25956	14	Betweenness; Closeness; Degree	NONE
SLC25A27	9481	14	Betweenness; Closeness; Degree	NONE
SLC25A34	284723	14	Betweenness; Closeness; Degree	NONE
SLC26A10	65012	14	Betweenness; Closeness; Degree	NONE
SLC2A4	6517	14	Betweenness; Closeness; Degree	NONE
SPEG	10290	14	Betweenness; Closeness; Degree	NONE
STAB1	23166	14	Betweenness; Closeness; Degree	NONE
SYNPO2	171024	14	Betweenness; Closeness; Degree	NONE
SYPL2	284612	14	Betweenness; Closeness; Degree	NONE
TCEAL7	56849	14	Betweenness; Closeness; Degree	NONE
TMEM132C	92293	14	Betweenness; Closeness; Degree	NONE
TNXB	7148	14	Betweenness; Closeness; Degree	NONE
TPM2	7169	14	Betweenness; Closeness; Degree	Dilated cardiomyopathy (DCM); Hypertrophic cardiomyopathy (HCM); Adrenergic signaling in cardiomyocytes
TSPYL2	64061	14	Betweenness; Closeness; Degree	NONE
USHBP1	83878	14	Betweenness; Closeness; Degree	NONE
WISP2	8839	14	Betweenness; Closeness; Degree	NONE
ZNF540	163255	14	Betweenness; Closeness; Degree	NONE
AASS	10157	13	Betweenness; Closeness; Degree	NONE
ABCC9	10060	13	Betweenness; Closeness; Degree	NONE
AC004466.1	-	13	Betweenness; Closeness; Degree	NONE
AC008443.1	-	13	Closeness; Degree	NONE
AC021860.1	-	13	Degree	NONE
AC135178.1	-	13	Closeness; Degree	NONE
ACCS	84680	13	Closeness; Degree	NONE
ACSM5	54988	13	Betweenness; Closeness; Degree	NONE
ACTA1	58	13	Betweenness; Closeness; Degree	NONE
ACTC1	70	13	Degree	Dilated cardiomyopathy (DCM); Hypertrophic cardiomyopathy (HCM); Adrenergic signaling in cardiomyocytes
ADAMTS1	9510	13	Betweenness; Closeness; Degree	NONE
ADAMTS10	81794	13	Degree	NONE
ADRA2B	151	13	Betweenness; Closeness; Degree	cGMP-PKG signaling pathway
AHSA2	130872	13	Closeness; Degree	NONE
AL953854.2	-	13	Betweenness; Closeness; Degree	NONE
ALS2CR12	130540	13	Betweenness; Closeness; Degree	NONE
AMY2B	280	13	Degree	NONE
AOC3	8639	13	Closeness; Degree	NONE
AP003068.6	-	13	Closeness; Degree	NONE
ARMC12	221481	13	Closeness; Degree	NONE
ATG16L2	89849	13	Closeness; Degree	NONE
AVPR2	554	13	Betweenness; Closeness; Degree	NONE
BZRAP1	9256	13	Betweenness; Closeness; Degree	NONE
C16orf86	388284	13	Betweenness; Closeness; Degree	NONE
C5orf45	51149	13	Closeness; Degree	NONE
CABP1	9478	13	Betweenness; Closeness; Degree	NONE
CADM2	253559	13	Betweenness; Closeness; Degree	NONE
CADM3	57863	13	Betweenness; Closeness; Degree	NONE
CHRD	8646	13	Betweenness; Closeness; Degree	NONE
CLEC3B	7123	13	Betweenness; Closeness; Degree	NONE
CNTFR	1271	13	Betweenness; Closeness; Degree	NONE
CORO2B	10391	13	Betweenness; Closeness; Degree	NONE
CPED1	79974	13	Betweenness; Closeness; Degree	NONE
CRIPAK	285464	13	Closeness; Degree	NONE
CYP46A1	10858	13	Degree	NONE
DAAM2	23500	13	Closeness; Degree	NONE
DACT3	147906	13	Betweenness; Closeness; Degree	NONE
DARC	2532	13	Betweenness; Closeness; Degree	NONE
DCN	1634	13	Betweenness; Degree	NONE
DCT	1638	13	Betweenness; Closeness; Degree	NONE
DLGAP2	9228	13	Betweenness; Closeness; Degree	NONE
DMPK	1760	13	Degree	NONE
DNHD1	144132	13	Closeness; Degree	NONE
DPY19L2	283417	13	Degree	NONE
EBF1	1879	13	Betweenness; Closeness; Degree	NONE
ECHDC2	55268	13	Betweenness; Closeness; Degree	NONE
EGFL8	80864	13	Betweenness; Closeness; Degree	NONE
ENDOU	8909	13	Betweenness; Closeness; Degree	NONE
FAM110D	79927	13	Closeness; Degree	NONE
FAM162B	221303	13	Betweenness; Closeness; Degree	NONE
FAM193B	54540	13	Closeness; Degree	NONE
FAM229A	100128071	13	Closeness; Degree	NONE
FGF10	2255	13	Betweenness; Closeness; Degree	Melanoma
FGF17	8822	13	Betweenness; Closeness; Degree	Melanoma
FGF7	2252	13	Betweenness; Closeness; Degree	Melanoma
FHL1	2273	13	Betweenness; Closeness; Degree	NONE
FLJ00418	-	13	Closeness; Degree	NONE
FOXF1	2294	13	Degree	NONE
FPGT-TNNI3K	51086	13	Degree	NONE
GADD45B	4616	13	Betweenness; Closeness; Degree	Melanoma
GCOM1	145781	13	Betweenness; Closeness; Degree	NONE
GFRA2	2675	13	Betweenness; Closeness; Degree	NONE
GNRH1	2796	13	Closeness; Degree	NONE
GOLGA6L4	-	13	Closeness; Degree	NONE
GOLGA8B	23015	13	Closeness; Degree	NONE
GOLGA8H	728498	13	Degree	NONE
GOLGA8I	283796	13	Degree	NONE
GOLGA8O	728047	13	Closeness; Degree	NONE
GPM6B	2824	13	Betweenness; Closeness; Degree	NONE
GRASP	160622	13	Degree	NONE
GSTM2	2946	13	Closeness; Degree	NONE
HLF	3131	13	Betweenness; Closeness; Degree	NONE
HPD	3242	13	Betweenness; Closeness; Degree	NONE
HRC	3270	13	Closeness; Degree	NONE
HSPB2	-	13	Degree	NONE
IFFO1	25900	13	Degree	NONE
IGF1	3479	13	Betweenness; Closeness; Degree	Dilated cardiomyopathy (DCM); Hypertrophic cardiomyopathy (HCM); Melanoma
INMT	11185	13	Betweenness; Closeness; Degree	NONE
ITGA7	3679	13	Degree	Dilated cardiomyopathy (DCM); Hypertrophic cardiomyopathy (HCM); Arrhythmogenic right ventricular cardiomyopathy (ARVC)
JMJD7-PLA2G4B	8681	13	Closeness; Degree	Vascular smooth muscle contraction; Oxytocin signaling pathway
JPH2	57158	13	Degree	NONE
JPH4	84502	13	Betweenness; Closeness; Degree	NONE
KCNB1	3745	13	Betweenness; Closeness; Degree	NONE
KCNIP2	30819	13	Closeness; Degree	NONE
KCNS2	3788	13	Betweenness; Closeness; Degree	NONE
KIAA0895L	653319	13	Closeness; Degree	NONE
KLF15	28999	13	Betweenness; Closeness; Degree	NONE
KLF9	687	13	Betweenness; Closeness; Degree	NONE
KLHDC1	122773	13	Degree	NONE
KLHL3	26249	13	Betweenness; Closeness; Degree	NONE
KLHL33	123103	13	Betweenness; Closeness; Degree	NONE
KLKB1	3818	13	Betweenness; Closeness; Degree	Complement and coagulation cascades
LAMA2	3908	13	Betweenness; Closeness; Degree	Dilated cardiomyopathy (DCM); Hypertrophic cardiomyopathy (HCM); Arrhythmogenic right ventricular cardiomyopathy (ARVC)
LDB2	9079	13	Betweenness; Closeness; Degree	NONE
LENG8	114823	13	Closeness; Degree	NONE
LY6G5B	58496	13	Closeness; Degree	NONE
MAP3K12	7786	13	Degree	NONE
MEIS1	4211	13	Degree	NONE
MEIS2	4212	13	Betweenness; Closeness; Degree	NONE
MMRN1	22915	13	Degree	NONE
MPZ	4359	13	Degree	NONE
MROH7	374977	13	Betweenness; Closeness; Degree	NONE
MRVI1	10335	13	Degree	Vascular smooth muscle contraction; cGMP-PKG signaling pathway
MSS51	118490	13	Closeness; Degree	NONE
MYH11	4629	13	Betweenness; Closeness; Degree	Vascular smooth muscle contraction
MYH7	4625	13	Betweenness; Closeness; Degree	Dilated cardiomyopathy (DCM); cGMP-PKG signaling pathway; Hypertrophic cardiomyopathy (HCM); Adrenergic signaling in cardiomyocytes
MYOC	4653	13	Betweenness; Closeness; Degree	NONE
MYOCD	93649	13	Betweenness; Closeness; Degree	NONE
NECAB1	64168	13	Betweenness; Closeness; Degree	NONE
NEIL1	79661	13	Closeness; Degree	NONE
NFASC	23114	13	Betweenness; Closeness; Degree	NONE
NKAPL	222698	13	Betweenness; Closeness; Degree	NONE
NKTR	4820	13	Closeness; Degree	NONE
NPHP3	27031	13	Closeness; Degree	NONE
NPIPA7	101059938	13	Closeness; Degree	NONE
NPR1	4881	13	Betweenness; Closeness; Degree	Vascular smooth muscle contraction; cGMP-PKG signaling pathway; Aldosterone synthesis and secretion; Oxytocin signaling pathway
P2RX1	5023	13	Degree	NONE
PDE1B	5153	13	Degree	NONE
PDZRN4	29951	13	Degree	NONE
PER1	5187	13	Degree	NONE
PGM5	5239	13	Degree	NONE
PHYHIP	9796	13	Betweenness; Closeness; Degree	NONE
PID1	55022	13	Betweenness; Closeness; Degree	NONE
PLAC9	219348	13	Degree	NONE
PLGLB1	5342	13	Betweenness; Closeness; Degree	NONE
PLIN1	5346	13	Betweenness; Closeness; Degree	PPAR signaling pathway
PLIN5	440503	13	Betweenness; Closeness; Degree	PPAR signaling pathway
PLN	5350	13	Betweenness; Closeness; Degree	Dilated cardiomyopathy (DCM); cGMP-PKG signaling pathway; Adrenergic signaling in cardiomyocytes
PLP1	5354	13	Betweenness; Closeness; Degree	NONE
PMP2	5375	13	Betweenness; Closeness; Degree	NONE
PNISR	25957	13	Closeness; Degree	NONE
PNPLA7	375775	13	Betweenness; Closeness; Degree	NONE
PODN	127435	13	Degree	NONE
POU6F1	5463	13	Degree	NONE
PPT2-EGFL8	-	13	Closeness; Degree	NONE
PRCD	768206	13	Degree	NONE
PRIMA1	145270	13	Betweenness; Closeness; Degree	NONE
PYGM	5837	13	Degree	NONE
RBFOX3	146713	13	Betweenness; Closeness; Degree	NONE
RBM6	10180	13	Closeness; Degree	NONE
RBMS3	27303	13	Betweenness; Closeness; Degree	NONE
RNPC3	55599	13	Degree	NONE
RP11-295P9.3	-	13	Closeness; Degree	NONE
RP11-793H13.10	-	13	Closeness; Degree	NONE
RUNX1T1	862	13	Betweenness; Closeness; Degree	NONE
SFRP1	6422	13	Betweenness; Closeness; Degree	NONE
SGCA	6442	13	Degree	Dilated cardiomyopathy (DCM); Hypertrophic cardiomyopathy (HCM); Arrhythmogenic right ventricular cardiomyopathy (ARVC)
SLIT3	6586	13	Betweenness; Closeness; Degree	NONE
SORBS1	10580	13	Degree	PPAR signaling pathway
SRL	6345	13	Betweenness; Closeness; Degree	NONE
STARD8	9754	13	Betweenness; Closeness; Degree	NONE
STARD9	57519	13	Degree	NONE
STON1	11037	13	Betweenness; Closeness; Degree	NONE
STON1-GTF2A1L	11036	13	Betweenness; Closeness; Degree	NONE
STX16-NPEPL1	-	13	Closeness; Degree	NONE
SYNE1	23345	13	Betweenness; Closeness; Degree	NONE
TAGLN	6876	13	Betweenness; Closeness; Degree	NONE
TMEM178A	130733	13	Betweenness; Closeness; Degree	NONE
TNNI3K	51086	13	Betweenness; Closeness; Degree	NONE
TNS1	7145	13	Betweenness; Closeness; Degree	NONE
TRO	7216	13	Betweenness; Closeness; Degree	NONE
TTC18	118491	13	Betweenness; Closeness; Degree	NONE
TTLL3	26140	13	Closeness; Degree	NONE
UBAP1L	390595	13	Closeness; Degree	NONE
VAMP1	6843	13	Degree	NONE
WASF3	10810	13	Betweenness; Closeness; Degree	NONE
ZMAT1	84460	13	Closeness; Degree	NONE
ZNF662	389114	13	Closeness; Degree	NONE
ZNF781	163115	13	Betweenness; Closeness; Degree	NONE
ABI3BP	25890	12	Betweenness; Closeness; Degree	NONE
AC105020.1	-	12	Degree	NONE
AC139426.2	-	12	Degree	NONE
ACTG2	72	12	Degree	Vascular smooth muscle contraction
ADCY5	111	12	Degree	Dilated cardiomyopathy (DCM); Vascular smooth muscle contraction; cGMP-PKG signaling pathway; Adrenergic signaling in cardiomyocytes; Aldosterone synthesis and secretion; Oxytocin signaling pathway
AGAP9	642517	12	Degree	NONE
AL590822.1	-	12	Betweenness; Closeness; Degree	NONE
AP000322.54	-	12	Degree	NONE
APBB3	10307	12	Degree	NONE
ARHGAP10	79658	12	Degree	NONE
ARHGAP20	57569	12	Betweenness; Closeness; Degree	NONE
ARHGEF25	115557	12	Degree	NONE
ARMCX4	100131755	12	Degree	NONE
ASIC3	9311	12	Degree	NONE
BCL6	604	12	Degree	NONE
BOC	91653	12	Betweenness; Closeness; Degree	NONE
BTNL9	153579	12	Betweenness; Closeness; Degree	NONE
C5orf27	-	12	Betweenness; Closeness	NONE
CA4	762	12	Betweenness; Closeness; Degree	NONE
CACNB2	783	12	Degree	Dilated cardiomyopathy (DCM); Hypertrophic cardiomyopathy (HCM); Adrenergic signaling in cardiomyocytes; Arrhythmogenic right ventricular cardiomyopathy (ARVC); Oxytocin signaling pathway
CASP12	100506742	12	Degree	NONE
CASQ2	845	12	Degree	NONE
CCDC39	339829	12	Degree	NONE
CCDC69	26112	12	Betweenness; Closeness; Degree	NONE
CCNL2	81669	12	Degree	NONE
CLCN6	1185	12	Degree	NONE
COL25A1	84570	12	Betweenness; Closeness; Degree	NONE
COL4A3	1285	12	Betweenness; Closeness	NONE
COX7A1	1346	12	Degree	NONE
CPA1	1357	12	Betweenness; Degree	NONE
CTNNA3	29119	12	Betweenness; Closeness; Degree	Arrhythmogenic right ventricular cardiomyopathy (ARVC)
CUBN	8029	12	Betweenness; Closeness; Degree	NONE
DKFZP667F0711	-	12	Betweenness; Closeness; Degree	NONE
DLG2	1740	12	Degree	NONE
DUSP26	78986	12	Betweenness; Closeness; Degree	NONE
EFHD1	80303	12	Betweenness; Closeness; Degree	NONE
EZH1	2145	12	Degree	NONE
FAM153B	202134	12	Degree	NONE
FAM156A	29057	12	Degree	NONE
FAXDC2	10826	12	Betweenness; Closeness; Degree	NONE
FBLN1	2192	12	Betweenness; Closeness; Degree	NONE
FLRT1	23769	12	Betweenness; Closeness	NONE
GLP2R	9340	12	Degree	NONE
GPR146	115330	12	Betweenness; Closeness	NONE
GREM2	64388	12	Betweenness; Closeness; Degree	NONE
GYPC	2995	12	Betweenness; Closeness; Degree	NONE
HBA1	3039	12	Betweenness; Closeness; Degree	NONE
HBA2	3039	12	Betweenness; Closeness; Degree	NONE
HSPA12A	259217	12	Degree	NONE
IL1RL1	9173	12	Betweenness; Closeness; Degree	NONE
ITGA8	8516	12	Betweenness; Closeness; Degree	Dilated cardiomyopathy (DCM); Hypertrophic cardiomyopathy (HCM); Arrhythmogenic right ventricular cardiomyopathy (ARVC)
ITIH3	3699	12	Betweenness; Closeness	NONE
ITIH4	3700	12	Betweenness; Closeness	NONE
JAM2	58494	12	Betweenness; Closeness; Degree	NONE
KCNJ8	3764	12	Betweenness; Closeness; Degree	cGMP-PKG signaling pathway
KCNMB1	3779	12	Degree	Vascular smooth muscle contraction; cGMP-PKG signaling pathway
KCNT2	343450	12	Betweenness; Closeness; Degree	NONE
KIAA1456	57604	12	Degree	NONE
KLHL41	10324	12	Betweenness; Closeness; Degree	NONE
LCN10	414332	12	Degree	NONE
LEAP2	116842	12	Betweenness; Closeness	NONE
LEPR	3953	12	Betweenness; Closeness; Degree	NONE
LILRB5	10990	12	Betweenness; Closeness; Degree	NONE
LRIT3	345193	12	Betweenness; Closeness; Degree	NONE
LRRC70	100130733	12	Betweenness; Closeness; Degree	NONE
LSMEM2	132228	12	Betweenness; Closeness; Degree	NONE
MAN2C1	4123	12	Degree	NONE
MASP1	5648	12	Betweenness; Closeness; Degree	Complement and coagulation cascades
MFAP4	4239	12	Betweenness; Closeness; Degree	NONE
MPDZ	8777	12	Betweenness; Closeness; Degree	NONE
MSRB3	253827	12	Closeness; Degree	NONE
MYH3	4621	12	Closeness; Degree	NONE
MYL3	4634	12	Closeness	Dilated cardiomyopathy (DCM); Hypertrophic cardiomyopathy (HCM); Adrenergic signaling in cardiomyocytes
MYL9	10398	12	Degree	Vascular smooth muscle contraction; cGMP-PKG signaling pathway; Oxytocin signaling pathway
MYLK	4638	12	Betweenness; Closeness	Vascular smooth muscle contraction; cGMP-PKG signaling pathway; Oxytocin signaling pathway
MYOM1	8736	12	Betweenness; Closeness; Degree	NONE
MYOT	9499	12	Degree	NONE
MYOZ1	58529	12	Betweenness; Closeness; Degree	NONE
NFATC4	4776	12	Degree	cGMP-PKG signaling pathway; Oxytocin signaling pathway
NPPA	4878	12	Degree	Vascular smooth muscle contraction; cGMP-PKG signaling pathway; Aldosterone synthesis and secretion; Oxytocin signaling pathway
NRBP2	340371	12	Degree	NONE
NTRK1	4914	12	Betweenness; Closeness; Degree	NONE
NUDT10	170685	12	Betweenness; Closeness; Degree	NONE
NYAP1	222950	12	Betweenness; Closeness	NONE
OGN	4969	12	Betweenness; Closeness	NONE
OSR1	130497	12	Degree	NONE
PDGFRA	5156	12	Betweenness; Degree	Melanoma
PDLIM3	27295	12	Betweenness; Closeness; Degree	NONE
PDZD4	57595	12	Degree	NONE
PEG3	5178	12	Betweenness; Closeness; Degree	NONE
PKD1	5310	12	Degree	NONE
PPAP2B	8613	12	Betweenness; Closeness; Degree	NONE
PPAPDC3	84814	12	Degree	NONE
PPM1K	152926	12	Betweenness; Closeness; Degree	NONE
PPP1R12B	4660	12	Degree	Vascular smooth muscle contraction; Oxytocin signaling pathway
PPP1R12C	54776	12	Degree	Vascular smooth muscle contraction; Oxytocin signaling pathway
PPP1R1A	5502	12	Betweenness; Closeness; Degree	Adrenergic signaling in cardiomyocytes
PRSS53	339105	12	Degree	NONE
PRX	57716	12	Degree	NONE
PTCHD1	139411	12	Betweenness; Closeness; Degree	NONE
RAPGEF3	10411	12	Betweenness; Closeness; Degree	Adrenergic signaling in cardiomyocytes
RBM20	282996	12	Degree	NONE
RBM24	221662	12	Betweenness; Closeness	NONE
ROBO3	64221	12	Betweenness; Closeness; Degree	NONE
RP11-122A3.2	-	12	Degree	NONE
RP11-5A19.5	-	12	Degree	NONE
RP11-89K11.1	-	12	Degree	NONE
RPRM	56475	12	Betweenness; Closeness	NONE
RSPO3	84870	12	Betweenness; Closeness	NONE
RXRG	6258	12	Betweenness; Closeness; Degree	PPAR signaling pathway
RYR3	6263	12	Degree	Oxytocin signaling pathway
SCN11A	11280	12	Betweenness; Closeness; Degree	NONE
SCUBE1	80274	12	Betweenness; Closeness; Degree	NONE
SMIM3	85027	12	Closeness	NONE
SMTN	6525	12	Degree	NONE
SNED1	25992	12	Betweenness; Closeness; Degree	NONE
SNRNP70	6625	12	Degree	NONE
SNTG2	54221	12	Degree	NONE
SORCS1	114815	12	Betweenness; Closeness; Degree	NONE
SOX17	64321	12	Betweenness; Closeness; Degree	NONE
SVEP1	79987	12	Betweenness; Degree	NONE
SYNM	23336	12	Degree	NONE
SYTL4	94121	12	Betweenness; Closeness	NONE
TBX2	6909	12	Degree	NONE
TCTEX1D1	200132	12	Betweenness; Closeness; Degree	NONE
TMEM100	55273	12	Betweenness; Closeness; Degree	NONE
TMEM88	92162	12	Betweenness; Closeness; Degree	NONE
TMOD1	7111	12	Betweenness; Closeness; Degree	NONE
TSNAXIP1	55815	12	Betweenness; Closeness; Degree	NONE
TUB	7275	12	Degree	NONE
UBQLNL	143630	12	Betweenness; Closeness; Degree	NONE
VIP	7432	12	Betweenness; Closeness; Degree	NONE
VIPR2	7434	12	Degree	NONE
WASH4P	100287171	12	Degree	NONE
WDR27	253769	12	Degree	NONE
XPNPEP2	7512	12	Betweenness; Closeness; Degree	NONE
YJEFN3	374887	12	Degree	NONE
ZBTB47	92999	12	Degree	NONE
ZNF471	57573	12	Degree	NONE
ZNF536	9745	12	Degree	NONE
ACADL	33	11	Betweenness; Closeness	PPAR signaling pathway
AL353791.1	-	11	Betweenness; Closeness	NONE
ANKRD35	148741	11	Betweenness; Closeness	NONE
AQP7	364	11	Betweenness; Closeness	PPAR signaling pathway
BDH2	56898	11	Betweenness; Closeness	NONE
BRICD5	283870	11	Closeness	NONE
C6	729	11	Betweenness; Closeness	Complement and coagulation cascades
C7orf63	79846	11	Betweenness; Closeness	NONE
CCL15-CCL14	6359	11	Betweenness; Closeness	NONE
CDKN1C	1028	11	Betweenness	NONE
CES4A	283848	11	Betweenness; Closeness	NONE
CXCL12	6387	11	Betweenness; Closeness	NONE
CYP17A1	1586	11	Betweenness; Closeness	NONE
CYP1A1	1543	11	Betweenness; Closeness	NONE
CYP2C8	1558	11	Betweenness; Closeness	NONE
DMD	1756	11	Betweenness	Dilated cardiomyopathy (DCM); Hypertrophic cardiomyopathy (HCM); Arrhythmogenic right ventricular cardiomyopathy (ARVC)
DMGDH	29958	11	Betweenness; Closeness	NONE
DNASE1L3	1776	11	Betweenness; Closeness	NONE
DUSP1	1843	11	Betweenness; Closeness	NONE
EDNRB	1910	11	Betweenness; Closeness	cGMP-PKG signaling pathway
EMCN	51705	11	Betweenness; Closeness	NONE
EPM2A	7957	11	Betweenness; Closeness	NONE
F10	2159	11	Betweenness	Complement and coagulation cascades
FAM124A	220108	11	Betweenness; Closeness	NONE
FAM150B	285016	11	Betweenness; Closeness	NONE
FERMT2	10979	11	Betweenness	NONE
FNDC5	252995	11	Betweenness; Closeness	NONE
GAS1	2619	11	Betweenness; Closeness	NONE
GHR	2690	11	Betweenness	NONE
GPR162	27239	11	Betweenness; Closeness	NONE
GRIA3	2892	11	Betweenness; Closeness	NONE
HGF	3082	11	Betweenness; Closeness	Melanoma
HSD17B13	345275	11	Betweenness; Closeness	NONE
IP6K3	117283	11	Betweenness; Closeness	NONE
KLF2	10365	11	Closeness	NONE
LRRC2	79442	11	Betweenness	NONE
MMP23B	8510	11	Betweenness; Closeness	NONE
MST1	4485	11	Betweenness; Closeness	NONE
N4BP2L1	90634	11	Betweenness; Closeness	NONE
NRXN1	9378	11	Betweenness; Closeness	NONE
NTF3	4908	11	Betweenness; Closeness	NONE
P2RX6	9127	11	Closeness	NONE
PPP1R3C	5507	11	Betweenness; Closeness	NONE
PTX3	5806	11	Closeness	NONE
RGAG4	340526	11	Betweenness; Closeness	NONE
SCRG1	11341	11	Closeness	NONE
SLC25A18	83733	11	Betweenness	NONE
SLITRK3	22865	11	Betweenness	NONE
SOBP	55084	11	Closeness	NONE
SOCS2	8835	11	Betweenness; Closeness	NONE
SOD3	6649	11	Betweenness	NONE
SYDE1	85360	11	Closeness	NONE
SYT15	83849	11	Closeness	NONE
TBXA2R	6915	11	Betweenness; Closeness	NONE
TIMP4	7079	11	Closeness	NONE
TMEM110-MUSTN1	375346	11	Betweenness; Closeness	NONE
TTLL7	79739	11	Closeness	NONE
TUBE1	51175	11	Betweenness	NONE
WDR19	57728	11	Betweenness; Closeness	NONE
ZCCHC24	219654	11	Betweenness	NONE
ZNF385D	79750	11	Betweenness; Closeness	NONE
ACADVL	37	10	Betweenness	NONE
ACBD4	79777	10	Betweenness; Closeness	NONE
ACOX2	8309	10	Betweenness	PPAR signaling pathway
ALDH8A1	64577	10	Betweenness; Closeness	NONE
ALDOB	229	10	Betweenness; Closeness	NONE
ARHGEF26	26084	10	Betweenness	NONE
BPI	671	10	Betweenness	NONE
C1orf168	199920	10	Betweenness	NONE
CCL16	6360	10	Betweenness	NONE
CFL2	1073	10	Betweenness	NONE
COL28A1	340267	10	Betweenness; Closeness	NONE
DLEC1	9940	10	Betweenness; Closeness	NONE
EXTL1	2134	10	Betweenness; Closeness	NONE
FCN3	8547	10	Betweenness	NONE
FES	2242	10	Betweenness; Closeness	NONE
FMO2	2327	10	Closeness	NONE
FTCD	10841	10	Betweenness; Closeness	NONE
GADD45G	10912	10	Betweenness	Melanoma
GDF7	151449	10	Betweenness; Closeness	NONE
GPER1	2852	10	Betweenness; Closeness	NONE
HBB	3043	10	Betweenness; Closeness	NONE
HGFAC	3083	10	Betweenness; Closeness	NONE
IGSF10	285313	10	Betweenness	NONE
MAATS1	89876	10	Closeness	NONE
MAMDC4	158056	10	Betweenness; Closeness	NONE
MAN1C1	57134	10	Betweenness; Closeness	NONE
MGP	4256	10	Closeness	NONE
MT1X	4501	10	Betweenness; Closeness	NONE
PAK3	5063	10	Closeness	NONE
PCK1	5105	10	Betweenness; Closeness	PPAR signaling pathway
PHYHD1	254295	10	Betweenness	NONE
PZP	5858	10	Betweenness; Closeness	NONE
RHOB	388	10	Betweenness	NONE
SEPT4	5414	10	Betweenness	NONE
SIGLEC11	114132	10	Betweenness	NONE
SLC25A42	284439	10	Betweenness	NONE
SLC6A1	6529	10	Betweenness; Closeness	NONE
SYT9	143425	10	Betweenness; Closeness	NONE
TMEM220	388335	10	Betweenness	NONE
TSLP	85480	10	Betweenness	NONE
USP44	84101	10	Betweenness; Closeness	NONE
ADAMTS13	11093	9	Betweenness	NONE
AL020996.1	-	9	Betweenness; Closeness	NONE
ASPG	374569	9	Betweenness	NONE
AVPR1A	552	9	Betweenness	Vascular smooth muscle contraction
BCHE	590	9	Betweenness	NONE
BHMT	635	9	Betweenness	NONE
C1orf228	339541	9	Betweenness	NONE
C1R	715	9	Betweenness	Complement and coagulation cascades
CD302	9936	9	Betweenness	NONE
CDH23	64072	9	Betweenness	NONE
CNTNAP3B	79937	9	Closeness	NONE
COL5A3	50509	9	Betweenness	NONE
CYP4Z1	199974	9	Betweenness	NONE
ECM2	1842	9	Betweenness; Closeness	NONE
FAM184A	79632	9	Betweenness; Closeness	NONE
GALNT16	57452	9	Betweenness; Closeness	NONE
HSD11B1	3290	9	Betweenness; Closeness	NONE
HSD17B6	8630	9	Betweenness	NONE
KCND3	3752	9	Betweenness	NONE
KCNE1	3753	9	Betweenness	Adrenergic signaling in cardiomyocytes
MARC2	54996	9	Betweenness	NONE
METTL7A	25840	9	Betweenness; Closeness	NONE
MRO	83876	9	Betweenness	NONE
PEBP4	157310	9	Betweenness	NONE
PLSCR4	57088	9	Betweenness	NONE
RDH5	5959	9	Betweenness	NONE
RNF152	220441	9	Betweenness	NONE
RUNDC3B	154661	9	Betweenness	NONE
SAT2	112483	9	Betweenness; Closeness	NONE
SERPINA5	5104	9	Betweenness; Closeness	Complement and coagulation cascades
SERPING1	710	9	Betweenness	Complement and coagulation cascades
TTC36	143941	9	Betweenness	NONE
UPB1	51733	9	Betweenness; Closeness	NONE
AZGP1	563	8	Betweenness	NONE
CYP8B1	1582	8	Betweenness; Closeness	PPAR signaling pathway
DAB1	1600	8	Betweenness	NONE
IL18R1	8809	8	Betweenness	NONE
MOGAT2	80168	8	Betweenness	NONE
TBX3	6926	8	Betweenness	NONE
VWCE	220001	8	Betweenness	NONE
