# Supplementary material for: Tumor relevant protein functional interactions identified using bipartite graph analyses
Source: Sci Rep. 2021 Nov 2;11:21530. doi: 10.1038/s41598-021-00879-2 (PMC8563864; doi:10.1038/s41598-021-00879-2)
Supplement: Supplementary file 10 — Supplementary Table S3. [file 41598_2021_879_MOESM10_ESM.xls]

## Sheet: ReadMe
Table S3: Top 25% Enriched Transcription factors which regulates the high centrality nodes
TF - Transcription factor
Target - The gene (high centrality nodes) which is being regulated by transcription factor
TF_Symbol – Official Entrez gene symbol of transcription factor
TF_Id – Official Entrez Id of transcription factor
Target_Symbol- Official gene symbol of the target gene
Target_Id – Official Entrez gene id of the target gene
Sheet-1 : List of Regulatory interactions of High centrality nodes

## Sheet: Enriched transcription factors
Table S3: Top 25% Enriched Transcription factors which regulates the high centrality nodes
TF_Symbol	TF_Id	Target_Symbol	Target_Id
ABL1	25	ACTA1	58
ABL1	25	BCL6	604
ABL1	25	BRCA1	672
ABL1	25	CDK1	983
ABL1	25	EPHB2	2048
ABL1	25	GRIN2D	2906
ABL1	25	MUC1	4582
ABL1	25	NTRK1	4914
ABL1	25	NTRK3	4916
ABL1	25	RAD51	5888
ABL1	25	SLC9A2	6549
ABL1	25	TERT	7015
ABL1	25	TUB	7275
ABL1	25	SORBS1	10580
ALS2CR8	-	CDKN2A	1029
ALX4	60529	SOX10	6663
ALX4	60529	LEF1	51176
ANKRD1	27063	CASQ2	845
ANKRD1	27063	NPPA	4878
ARID3A	1820	CDK1	983
ARID3A	1820	CDC6	990
ARID3A	1820	E2F1	1869
ARID3A	1820	E2F2	1870
ATM	-	BRCA1	672
ATM	-	CHEK1	1111
ATM	-	DUSP1	1843
ATM	-	E2F1	1869
ATM	-	FANCD2	2177
ATM	-	FOXM1	2305
ATM	-	H2AFX	3014
ATM	-	PCNA	5111
ATM	-	PMAIP1	5366
ATM	-	RAD51	5888
ATM	-	SLC2A1	6513
ATM	-	PBK	55872
ATRX	546	EZH2	2146
ATRX	546	HBA1	3039
ATRX	546	HBA2	3039
ATRX	546	RAD51	5888
BCL6B	255877	BCL6	604
BORCS8-MEF2B	-	KLF2	10365
BRCA1	672	BRCA1	672
BRCA1	672	BRCA2	675
BRCA1	672	CCNA2	890
BRCA1	672	CCNB1	891
BRCA1	672	CDK1	983
BRCA1	672	CDC20	991
BRCA1	672	CDH3	1001
BRCA1	672	CYP1A1	1543
BRCA1	672	E2F1	1869
BRCA1	672	FANCA	2175
BRCA1	672	FANCD2	2177
BRCA1	672	H2AFX	3014
BRCA1	672	IGF1	3479
BRCA1	672	KPNA2	3838
BRCA1	672	KRT17	3872
BRCA1	672	KRT18	3875
BRCA1	672	MAD2L1	4085
BRCA1	672	NKTR	4820
BRCA1	672	PCNA	5111
BRCA1	672	RAD51	5888
BRCA1	672	STAT1	6772
BRCA1	672	AURKA	6790
BRCA1	672	TOP2A	7153
BRCA1	672	HMGA2	8091
BRCA1	672	CHAF1A	10036
BRCA1	672	CCT5	22948
BRCA1	672	CLSPN	63967
BRCA1	672	NCAPG	64151
BRCA1	672	GSG2	83903
BRCA1	672	BRIP1	83990
BRCA1	672	TTC18	118491
BRCA1	672	SKA3	221150
BRCA1	672	ASPM	259266
BRCA2	675	BRCA1	672
BRCA2	675	BUB1B	701
BRCA2	675	CCNA2	890
BRCA2	675	CCNE1	898
BRCA2	675	CDK1	983
BRCA2	675	FANCD2	2177
BRCA2	675	PLK1	5347
BRCA2	675	RAD51	5888
BRIP1	83990	BRCA1	672
BTF3	-	EPHB2	2048
BTF3	-	MRVI1	10335
BTF3	-	HPSE2	60495
BTG1	694	CCNA2	890
BTG1	694	HOXB9	3219
CDX1	1044	PCNA	5111
CDX1	1044	POSTN	10631
CDX1	1044	LEF1	51176
CEBPD	1052	CCNE1	898
CEBPD	1052	CFTR	1080
CEBPD	1052	IGF1	3479
CEBPD	1052	PDGFRA	5156
CEBPD	1052	CCL20	6364
CEBPD	1052	GADD45G	10912
CHAF1A	10036	BLM	641
CHAF1A	10036	PCNA	5111
CHAF1A	10036	CHAF1B	8208
CHAF1A	10036	CHAF1A	10036
CHAF1A	10036	DBF4	10926
CHAF1A	10036	ASF1B	55723
CHD2	-	BRCA1	672
CHD2	-	CD70	970
CHD2	-	CEACAM5	1048
CHD2	-	ETV4	2118
CHD2	-	EZH2	2146
CHD2	-	FANCA	2175
CHD2	-	IFI27	3429
CHD2	-	KRT17	3872
CHD2	-	KRT19	3880
CHD2	-	LAMC2	3918
CHD2	-	CEACAM6	4680
CHD2	-	FXYD1	5348
CHD2	-	PSMB9	5698
CHD2	-	ST14	6768
CHD2	-	AOC3	8639
CHD2	-	DMRT2	10655
CHD2	-	MYEOV	26579
CHD2	-	LSR	51599
CHD2	-	FAM65C	140876
CHD2	-	NOTUM	147111
CHD2	-	IL4I1	259307
CHD8	-	BRCA1	672
CHD8	-	TYMS	7298
CHD8	-	CCNE2	9134
CITED2	10370	MMP1	4312
CITED2	10370	MMP13	4322
CREBBP	-	BRCA1	672
CREBBP	-	E2F1	1869
CREBBP	-	EBF1	1879
CREBBP	-	EZH2	2146
CREBBP	-	FOXM1	2305
CREBBP	-	HK2	3099
CREBBP	-	HLF	3131
CREBBP	-	HMGA1	3159
CREBBP	-	HOXB7	3217
CREBBP	-	HOXB9	3219
CREBBP	-	KPNA2	3838
CREBBP	-	MSH2	4436
CREBBP	-	MYB	4602
CREBBP	-	MYBL2	4605
CREBBP	-	NFATC4	4776
CREBBP	-	NPPA	4878
CREBBP	-	PCK1	5105
CREBBP	-	RAD51	5888
CREBBP	-	RXRG	6258
CREBBP	-	SLC2A1	6513
CREBBP	-	SOX9	6662
CREBBP	-	STAT1	6772
CREBBP	-	TFRC	7037
CREBBP	-	VDR	7421
CREBBP	-	LEF1	51176
CREBBP	-	HKDC1	80201
CTBP2	1488	CDKN2A	1029
CTBP2	1488	DLX4	1748
CTBP2	1488	DLX5	1749
CTBP2	1488	DLX6	1750
CTBP2	1488	EN2	2020
CTBP2	1488	FOXF1	2294
CTBP2	1488	MNX1	3110
CTBP2	1488	HOXB7	3217
CTBP2	1488	HOXB9	3219
CTBP2	1488	MEIS2	4212
CTBP2	1488	OTX1	5013
CTBP2	1488	PITX1	5307
CTBP2	1488	SIX1	6495
CTBP2	1488	TBX2	6909
CTBP2	1488	TBX3	6926
CTBP2	1488	VGF	7425
CTBP2	1488	RGS20	8601
CTBP2	1488	ONECUT2	9480
CTBP2	1488	LEF1	51176
CTBP2	1488	SOX17	64321
CTBP2	1488	SYT15	83849
CTBP2	1488	OSR1	130497
CTBP2	1488	GDF7	151449
CTDP1	-	E2F1	1869
CTDP1	-	SNRNP70	6625
CTDP1	-	NDRG2	57447
CTNNBL1	56259	SPP1	6696
DBP	-	ALDOB	229
DBP	-	CDKN2A	1029
DBP	-	HLF	3131
DLX4	1748	BRCA1	672
DLX4	1748	HBB	3043
DLX5	1749	IBSP	3381
DLX5	1749	SOX10	6663
DMRTA1	63951	CDKN2A	1029
DNMT1	1786	BIRC5	332
DNMT1	1786	CDKN2A	1029
DNMT1	1786	DNMT3B	1789
DNMT1	1786	EZH2	2146
DNMT1	1786	EPCAM	4072
DNMT1	1786	MSH2	4436
DNMT1	1786	PCNA	5111
DNMT1	1786	SFRP1	6422
DNMT1	1786	TERT	7015
DNMT3A	1788	CDKN2A	1029
DNMT3A	1788	DNMT3B	1789
DNMT3A	1788	EZH2	2146
DNMT3A	1788	SFRP1	6422
E2F1	1869	BIRC5	332
E2F1	1869	BLM	641
E2F1	1869	BRCA1	672
E2F1	1869	BRCA1	672
E2F1	1869	KLF9	687
E2F1	1869	CAMK2A	815
E2F1	1869	CCNA2	890
E2F1	1869	CCNB1	891
E2F1	1869	CCNE1	898
E2F1	1869	CDK1	983
E2F1	1869	CDC6	990
E2F1	1869	CDC25A	993
E2F1	1869	CDKN1C	1028
E2F1	1869	CDKN2A	1029
E2F1	1869	CEL	1056
E2F1	1869	CENPF	1063
E2F1	1869	CHEK1	1111
E2F1	1869	CHRNA5	1138
E2F1	1869	CTSV	1515
E2F1	1869	CYP27B1	1594
E2F1	1869	DUSP1	1843
E2F1	1869	DUSP4	1846
E2F1	1869	E2F1	1869
E2F1	1869	E2F2	1870
E2F1	1869	ECT2	1894
E2F1	1869	EN2	2020
E2F1	1869	ETV4	2118
E2F1	1869	EZH1	2145
E2F1	1869	EZH2	2146
E2F1	1869	FANCA	2175
E2F1	1869	FBLN1	2192
E2F1	1869	FEN1	2237
E2F1	1869	FOXF1	2294
E2F1	1869	FOXM1	2305
E2F1	1869	GAS1	2619
E2F1	1869	GNB3	2784
E2F1	1869	GPR19	2842
E2F1	1869	GPX3	2878
E2F1	1869	GSTM2	2946
E2F1	1869	H2AFX	3014
E2F1	1869	HBA2	3039
E2F1	1869	HELLS	3070
E2F1	1869	HMGA1	3159
E2F1	1869	NR4A1	3164
E2F1	1869	HOXB7	3217
E2F1	1869	HOXB9	3219
E2F1	1869	HPRT1	3251
E2F1	1869	KCND2	3751
E2F1	1869	KCNS2	3788
E2F1	1869	KIF11	3832
E2F1	1869	KRT19	3880
E2F1	1869	STMN1	3925
E2F1	1869	LMNB1	4001
E2F1	1869	MCM2	4171
E2F1	1869	MCM3	4172
E2F1	1869	MCM4	4173
E2F1	1869	MCM6	4175
E2F1	1869	MEIS1	4211
E2F1	1869	MET	4233
E2F1	1869	MSH2	4436
E2F1	1869	MT1A	4489
E2F1	1869	MT1X	4501
E2F1	1869	MYB	4602
E2F1	1869	MYBL2	4605
E2F1	1869	MYL3	4634
E2F1	1869	PPP1R12B	4660
E2F1	1869	NEK2	4751
E2F1	1869	NFATC4	4776
E2F1	1869	NPPA	4878
E2F1	1869	NTRK3	4916
E2F1	1869	OAS2	4939
E2F1	1869	OTX1	5013
E2F1	1869	PCNA	5111
E2F1	1869	PCSK1	5122
E2F1	1869	PDK4	5166
E2F1	1869	PEG3	5178
E2F1	1869	PLAU	5328
E2F1	1869	PLAUR	5329
E2F1	1869	PLK1	5347
E2F1	1869	PMAIP1	5366
E2F1	1869	POLE2	5427
E2F1	1869	RAD51	5888
E2F1	1869	RFC4	5984
E2F1	1869	RRM2	6241
E2F1	1869	RXRG	6258
E2F1	1869	STIL	6491
E2F1	1869	SNRNP70	6625
E2F1	1869	SOX4	6659
E2F1	1869	SOX9	6662
E2F1	1869	AURKA	6790
E2F1	1869	TAP1	6890
E2F1	1869	TCF19	6941
E2F1	1869	TERT	7015
E2F1	1869	TFRC	7037
E2F1	1869	TGFBR3	7049
E2F1	1869	TK1	7083
E2F1	1869	CLDN5	7122
E2F1	1869	TNXB	7148
E2F1	1869	TOP2A	7153
E2F1	1869	TRPM2	7226
E2F1	1869	TYMS	7298
E2F1	1869	TYMS	7298
E2F1	1869	VGF	7425
E2F1	1869	CDC45	8318
E2F1	1869	HIST1H2AG	8329
E2F1	1869	HIST1H2AI	8329
E2F1	1869	HIST1H2AM	8329
E2F1	1869	HIST1H3H	8350
E2F1	1869	RAD54L	8438
E2F1	1869	TNFSF11	8600
E2F1	1869	CHRD	8646
E2F1	1869	SOCS2	8835
E2F1	1869	TIMELESS	8914
E2F1	1869	PRC1	9055
E2F1	1869	PKMYT1	9088
E2F1	1869	CCNE2	9134
E2F1	1869	SYNGR3	9143
E2F1	1869	EXO1	9156
E2F1	1869	TMSB10	9168
E2F1	1869	AURKB	9212
E2F1	1869	TRIP13	9319
E2F1	1869	KIF23	9493
E2F1	1869	ADAMTS1	9510
E2F1	1869	ARHGAP11A	9824
E2F1	1869	MELK	9833
E2F1	1869	GINS1	9837
E2F1	1869	SMC4	10051
E2F1	1869	PDZK1IP1	10158
E2F1	1869	NDC80	10403
E2F1	1869	TACC3	10460
E2F1	1869	RNASEH2A	10535
E2F1	1869	IGF2BP1	10642
E2F1	1869	IGF2BP3	10643
E2F1	1869	DBF4	10926
E2F1	1869	KIF2C	11004
E2F1	1869	KIF2C	11004
E2F1	1869	OIP5	11339
E2F1	1869	GOLGA8B	23015
E2F1	1869	SYNE1	23345
E2F1	1869	KIF4A	24137
E2F1	1869	MTHFD1L	25902
E2F1	1869	SEZ6L2	26470
E2F1	1869	PLEK2	26499
E2F1	1869	SMC1B	27127
E2F1	1869	UBE2S	27338
E2F1	1869	ATAD2	29028
E2F1	1869	UBE2T	29089
E2F1	1869	SCG3	29106
E2F1	1869	RACGAP1	29127
E2F1	1869	SNX10	29887
E2F1	1869	FPGT-TNNI3K	51086
E2F1	1869	NUSAP1	51203
E2F1	1869	DTL	51514
E2F1	1869	FAM64A	54478
E2F1	1869	TMEM132A	54972
E2F1	1869	ACSM5	54988
E2F1	1869	CDCA4	55038
E2F1	1869	ZWILCH	55055
E2F1	1869	FANCI	55215
E2F1	1869	MCM10	55388
E2F1	1869	ASF1B	55723
E2F1	1869	C1orf112	55732
E2F1	1869	PRR11	55771
E2F1	1869	PBK	55872
E2F1	1869	RCC2	55920
E2F1	1869	ARNTL2	56938
E2F1	1869	CASC5	57082
E2F1	1869	JPH2	57158
E2F1	1869	ARHGAP20	57569
E2F1	1869	CLSPN	63967
E2F1	1869	GNPNAT1	64841
E2F1	1869	CENPH	64946
E2F1	1869	CENPM	79019
E2F1	1869	TMEM106C	79022
E2F1	1869	DSCC1	79075
E2F1	1869	DCTPP1	79077
E2F1	1869	FA2H	79152
E2F1	1869	SLC52A2	79581
E2F1	1869	FAM184A	79632
E2F1	1869	E2F8	79733
E2F1	1869	CDT1	81620
E2F1	1869	NETO1	81832
E2F1	1869	CDCA3	83461
E2F1	1869	CDCA7	83879
E2F1	1869	BRIP1	83990
E2F1	1869	USP44	84101
E2F1	1869	ZMAT1	84460
E2F1	1869	FIBCD1	84929
E2F1	1869	ATG16L2	89849
E2F1	1869	N4BP2L1	90634
E2F1	1869	CENPL	91687
E2F1	1869	CHRDL1	91851
E2F1	1869	CAMK2N2	94032
E2F1	1869	CDCA5	113130
E2F1	1869	KLHDC1	122773
E2F1	1869	EDARADD	128178
E2F1	1869	OSR1	130497
E2F1	1869	AHSA2	130872
E2F1	1869	BRI3BP	140707
E2F1	1869	ADAMTS14	140766
E2F1	1869	E2F7	144455
E2F1	1869	MESP2	145873
E2F1	1869	SLC35F3	148641
E2F1	1869	MANEAL	149175
E2F1	1869	TMEM92	162461
E2F1	1869	ZNF540	163255
E2F1	1869	CREG2	200407
E2F1	1869	TIGD3	220359
E2F1	1869	HSPA12A	259217
E2F1	1869	IL4I1	259307
E2F1	1869	KLHL35	283212
E2F1	1869	RCOR2	283248
E2F1	1869	CES4A	283848
E2F1	1869	WDR62	284403
E2F1	1869	LIN9	286826
E2F1	1869	KIF24	347240
E2F1	1869	FAM111B	374393
E2F1	1869	SBK1	388228
E2F1	1869	C1orf53	388722
E2F1	1869	C16orf74	404550
E2F1	1869	C18orf56	494514
E2F1	1869	FAM72B	653820
E2F1	1869	FAM72D	728833
E2F1	1869	FAM72A	729533
E2F2	1870	BRCA1	672
E2F2	1870	KLF9	687
E2F2	1870	CAMK2A	815
E2F2	1870	CCNA2	890
E2F2	1870	CCNE1	898
E2F2	1870	CDC6	990
E2F2	1870	CDC25A	993
E2F2	1870	DUSP4	1846
E2F2	1870	E2F1	1869
E2F2	1870	EN2	2020
E2F2	1870	FBLN1	2192
E2F2	1870	FOXM1	2305
E2F2	1870	GNB3	2784
E2F2	1870	GPR19	2842
E2F2	1870	H2AFX	3014
E2F2	1870	HMGA1	3159
E2F2	1870	HOXB7	3217
E2F2	1870	HOXB9	3219
E2F2	1870	KCND2	3751
E2F2	1870	KCNS2	3788
E2F2	1870	KRT19	3880
E2F2	1870	STMN1	3925
E2F2	1870	MCM3	4172
E2F2	1870	MCM4	4173
E2F2	1870	MCM6	4175
E2F2	1870	MYBL2	4605
E2F2	1870	MYL3	4634
E2F2	1870	PPP1R12B	4660
E2F2	1870	NEK2	4751
E2F2	1870	NFATC4	4776
E2F2	1870	NTRK3	4916
E2F2	1870	OAS2	4939
E2F2	1870	OTX1	5013
E2F2	1870	PCNA	5111
E2F2	1870	PCSK1	5122
E2F2	1870	PEG3	5178
E2F2	1870	PLAU	5328
E2F2	1870	PLAUR	5329
E2F2	1870	POLE2	5427
E2F2	1870	RAD51	5888
E2F2	1870	SOX4	6659
E2F2	1870	SOX9	6662
E2F2	1870	TAP1	6890
E2F2	1870	TNXB	7148
E2F2	1870	TRPM2	7226
E2F2	1870	EPM2A	7957
E2F2	1870	CDC45	8318
E2F2	1870	HIST1H2AG	8329
E2F2	1870	HIST1H2AI	8329
E2F2	1870	HIST1H3H	8350
E2F2	1870	AOC3	8639
E2F2	1870	CHRD	8646
E2F2	1870	PKMYT1	9088
E2F2	1870	CCNE2	9134
E2F2	1870	SYNGR3	9143
E2F2	1870	ARHGAP11A	9824
E2F2	1870	MELK	9833
E2F2	1870	GINS1	9837
E2F2	1870	SMC4	10051
E2F2	1870	TACC3	10460
E2F2	1870	IGF2BP1	10642
E2F2	1870	SYNE1	23345
E2F2	1870	SEZ6L2	26470
E2F2	1870	UBE2S	27338
E2F2	1870	FPGT-TNNI3K	51086
E2F2	1870	DTL	51514
E2F2	1870	FAM64A	54478
E2F2	1870	MCM10	55388
E2F2	1870	CENPM	79019
E2F2	1870	DCTPP1	79077
E2F2	1870	NETO1	81832
E2F2	1870	CDCA3	83461
E2F2	1870	CDCA7	83879
E2F2	1870	USP44	84101
E2F2	1870	ZMAT1	84460
E2F2	1870	ACCS	84680
E2F2	1870	ATG16L2	89849
E2F2	1870	N4BP2L1	90634
E2F2	1870	CHRDL1	91851
E2F2	1870	CAMK2N2	94032
E2F2	1870	KLHDC1	122773
E2F2	1870	ADAMTS14	140766
E2F2	1870	TMEM92	162461
E2F2	1870	CREG2	200407
E2F2	1870	TIGD3	220359
E2F2	1870	IL4I1	259307
E2F2	1870	KLHL35	283212
E2F2	1870	RCOR2	283248
E2F2	1870	CES4A	283848
E2F2	1870	WDR62	284403
E2F2	1870	FAM72B	653820
E2F2	1870	FAM72D	728833
E2F2	1870	FAM72A	729533
E2F3	1871	BRCA1	672
E2F3	1871	KLF9	687
E2F3	1871	CAMK2A	815
E2F3	1871	CCNA2	890
E2F3	1871	CCNB1	891
E2F3	1871	CCNE1	898
E2F3	1871	CDK1	983
E2F3	1871	CDC6	990
E2F3	1871	CDC25A	993
E2F3	1871	CDKN2A	1029
E2F3	1871	DUSP4	1846
E2F3	1871	E2F1	1869
E2F3	1871	EN2	2020
E2F3	1871	FBLN1	2192
E2F3	1871	FOXM1	2305
E2F3	1871	GNB3	2784
E2F3	1871	GPR19	2842
E2F3	1871	H2AFX	3014
E2F3	1871	HMGA1	3159
E2F3	1871	HOXB7	3217
E2F3	1871	HOXB9	3219
E2F3	1871	KCND2	3751
E2F3	1871	KCNS2	3788
E2F3	1871	KRT19	3880
E2F3	1871	STMN1	3925
E2F3	1871	MCM3	4172
E2F3	1871	MCM4	4173
E2F3	1871	MCM6	4175
E2F3	1871	MYBL2	4605
E2F3	1871	MYL3	4634
E2F3	1871	PPP1R12B	4660
E2F3	1871	NFATC4	4776
E2F3	1871	NTRK3	4916
E2F3	1871	OTX1	5013
E2F3	1871	PCNA	5111
E2F3	1871	PCSK1	5122
E2F3	1871	PEG3	5178
E2F3	1871	PLAU	5328
E2F3	1871	PLAUR	5329
E2F3	1871	PLK1	5347
E2F3	1871	RAD51	5888
E2F3	1871	SOX4	6659
E2F3	1871	SOX9	6662
E2F3	1871	AURKA	6790
E2F3	1871	TAP1	6890
E2F3	1871	TNXB	7148
E2F3	1871	CDC45	8318
E2F3	1871	HIST1H2AG	8329
E2F3	1871	HIST1H2AI	8329
E2F3	1871	HIST1H3H	8350
E2F3	1871	CHRD	8646
E2F3	1871	PKMYT1	9088
E2F3	1871	CCNE2	9134
E2F3	1871	SYNGR3	9143
E2F3	1871	ARHGAP11A	9824
E2F3	1871	MELK	9833
E2F3	1871	GINS1	9837
E2F3	1871	SMC4	10051
E2F3	1871	TACC3	10460
E2F3	1871	IGF2BP1	10642
E2F3	1871	SYNE1	23345
E2F3	1871	SEZ6L2	26470
E2F3	1871	UBE2S	27338
E2F3	1871	FPGT-TNNI3K	51086
E2F3	1871	DTL	51514
E2F3	1871	FAM64A	54478
E2F3	1871	MCM10	55388
E2F3	1871	CENPM	79019
E2F3	1871	DCTPP1	79077
E2F3	1871	NETO1	81832
E2F3	1871	CDCA7	83879
E2F3	1871	USP44	84101
E2F3	1871	ZMAT1	84460
E2F3	1871	N4BP2L1	90634
E2F3	1871	CHRDL1	91851
E2F3	1871	CAMK2N2	94032
E2F3	1871	KLHDC1	122773
E2F3	1871	TMEM92	162461
E2F3	1871	CREG2	200407
E2F3	1871	IL4I1	259307
E2F3	1871	KLHL35	283212
E2F3	1871	RCOR2	283248
E2F3	1871	CES4A	283848
E2F3	1871	WDR62	284403
E2F3	1871	FAM72B	653820
E2F3	1871	FAM72D	728833
E2F3	1871	FAM72A	729533
E2F4	-	MLF1IP	-
E2F4	-	ACTA1	58
E2F4	-	BIRC5	332
E2F4	-	BAI3	577
E2F4	-	BCAT1	586
E2F4	-	BLM	641
E2F4	-	BRCA1	672
E2F4	-	BRCA1	672
E2F4	-	BRCA2	675
E2F4	-	KLF9	687
E2F4	-	BUB1	699
E2F4	-	BUB1B	701
E2F4	-	C6	729
E2F4	-	CACNB2	783
E2F4	-	CAMK2A	815
E2F4	-	CCNA2	890
E2F4	-	CCNB1	891
E2F4	-	CD80	941
E2F4	-	CDK1	983
E2F4	-	CDC6	990
E2F4	-	CDC20	991
E2F4	-	CDC25A	993
E2F4	-	CDC25C	995
E2F4	-	CDH3	1001
E2F4	-	CDKN3	1033
E2F4	-	CDO1	1036
E2F4	-	CENPA	1058
E2F4	-	CENPE	1062
E2F4	-	CHEK1	1111
E2F4	-	CKS2	1164
E2F4	-	CLCN6	1185
E2F4	-	VCAN	1462
E2F4	-	CYP1A1	1543
E2F4	-	CYP27B1	1594
E2F4	-	DLG2	1740
E2F4	-	DLX4	1748
E2F4	-	DLX5	1749
E2F4	-	DUSP4	1846
E2F4	-	E2F1	1869
E2F4	-	E2F2	1870
E2F4	-	ECT2	1894
E2F4	-	EN2	2020
E2F4	-	EZH2	2146
E2F4	-	FANCD2	2177
E2F4	-	FANCB	2187
E2F4	-	FBLN1	2192
E2F4	-	FEN1	2237
E2F4	-	FGF7	2252
E2F4	-	FGF10	2255
E2F4	-	FHL1	2273
E2F4	-	FOXF1	2294
E2F4	-	FOXM1	2305
E2F4	-	CENPI	2491
E2F4	-	GAS1	2619
E2F4	-	GNB3	2784
E2F4	-	GPR17	2840
E2F4	-	GPR19	2842
E2F4	-	GPR37	2861
E2F4	-	GRB7	2886
E2F4	-	GYPC	2995
E2F4	-	H2AFX	3014
E2F4	-	HMGB3	3149
E2F4	-	HMGA1	3159
E2F4	-	HMMR	3161
E2F4	-	HOXB7	3217
E2F4	-	HOXB9	3219
E2F4	-	HSD11B1	3290
E2F4	-	IL2RA	3559
E2F4	-	INCENP	3619
E2F4	-	ITGA7	3679
E2F4	-	KCND2	3751
E2F4	-	KCND3	3752
E2F4	-	KCNJ8	3764
E2F4	-	KCNS2	3788
E2F4	-	KIF11	3832
E2F4	-	KIFC1	3833
E2F4	-	KPNA2	3838
E2F4	-	KRT18	3875
E2F4	-	KRT19	3880
E2F4	-	LAMA2	3908
E2F4	-	LAMC2	3918
E2F4	-	STMN1	3925
E2F4	-	LMNB1	4001
E2F4	-	MAD2L1	4085
E2F4	-	MAN2C1	4123
E2F4	-	MCM2	4171
E2F4	-	MCM3	4172
E2F4	-	MCM4	4173
E2F4	-	MCM6	4175
E2F4	-	MKI67	4288
E2F4	-	MSH2	4436
E2F4	-	NUDT1	4521
E2F4	-	MYBL2	4605
E2F4	-	MYH7	4625
E2F4	-	MYL3	4634
E2F4	-	PPP1R12B	4660
E2F4	-	NEK2	4751
E2F4	-	NFATC4	4776
E2F4	-	NKTR	4820
E2F4	-	NTRK3	4916
E2F4	-	OAS1	4938
E2F4	-	OAS3	4940
E2F4	-	ORC1	4998
E2F4	-	OTX1	5013
E2F4	-	PCNA	5111
E2F4	-	PCSK1	5122
E2F4	-	PDK4	5166
E2F4	-	PEG3	5178
E2F4	-	PLK1	5347
E2F4	-	PMAIP1	5366
E2F4	-	POLE2	5427
E2F4	-	PPP1R3C	5507
E2F4	-	PSMB9	5698
E2F4	-	PTX3	5806
E2F4	-	RAD51	5888
E2F4	-	RAD51	5888
E2F4	-	RFC4	5984
E2F4	-	RRM2	6241
E2F4	-	RYR3	6263
E2F4	-	STIL	6491
E2F4	-	SNRNP70	6625
E2F4	-	SOX4	6659
E2F4	-	SOX9	6662
E2F4	-	SPINK1	6690
E2F4	-	STAT1	6772
E2F4	-	AURKA	6790
E2F4	-	SYT5	6861
E2F4	-	TAP1	6890
E2F4	-	TBX2	6909
E2F4	-	TBX3	6926
E2F4	-	TCF19	6941
E2F4	-	TERT	7015
E2F4	-	TFRC	7037
E2F4	-	TK1	7083
E2F4	-	TM4SF4	7104
E2F4	-	TMOD1	7111
E2F4	-	TNXB	7148
E2F4	-	TOP2A	7153
E2F4	-	TTK	7272
E2F4	-	TYMS	7298
E2F4	-	XRCC2	7516
E2F4	-	HMGA2	8091
E2F4	-	CDC45	8318
E2F4	-	HIST1H2AG	8329
E2F4	-	HIST1H2AI	8329
E2F4	-	HIST1H2AM	8329
E2F4	-	HIST1H3H	8350
E2F4	-	RAD54L	8438
E2F4	-	STC2	8614
E2F4	-	HSD17B6	8630
E2F4	-	CHRD	8646
E2F4	-	APLN	8862
E2F4	-	TIMELESS	8914
E2F4	-	PRC1	9055
E2F4	-	PKMYT1	9088
E2F4	-	CCNB2	9133
E2F4	-	SYNGR3	9143
E2F4	-	EXO1	9156
E2F4	-	TMSB10	9168
E2F4	-	AURKB	9212
E2F4	-	PTTG1	9232
E2F4	-	TRIP13	9319
E2F4	-	RECQL4	9401
E2F4	-	AIM2	9447
E2F4	-	SLC25A27	9481
E2F4	-	KIF23	9493
E2F4	-	KIF20B	9585
E2F4	-	ZNF536	9745
E2F4	-	KIAA0101	9768
E2F4	-	DLGAP5	9787
E2F4	-	ARHGAP11A	9824
E2F4	-	MELK	9833
E2F4	-	GINS1	9837
E2F4	-	KIF14	9928
E2F4	-	NAALAD2	10003
E2F4	-	TROAP	10024
E2F4	-	SMC4	10051
E2F4	-	KIF20A	10112
E2F4	-	IGSF6	10261
E2F4	-	TRAIP	10293
E2F4	-	NDC80	10403
E2F4	-	TACC3	10460
E2F4	-	AGR2	10551
E2F4	-	SMC2	10592
E2F4	-	SPAG5	10615
E2F4	-	RAD51AP1	10635
E2F4	-	IGF2BP1	10642
E2F4	-	PLK4	10733
E2F4	-	CPLX2	10814
E2F4	-	CYP46A1	10858
E2F4	-	LYVE1	10894
E2F4	-	DBF4	10926
E2F4	-	KIF2C	11004
E2F4	-	UBE2C	11065
E2F4	-	ZWINT	11130
E2F4	-	GALNT6	11226
E2F4	-	NXPH4	11247
E2F4	-	OIP5	11339
E2F4	-	SLITRK3	22865
E2F4	-	CCT5	22948
E2F4	-	TPX2	22974
E2F4	-	BOP1	23246
E2F4	-	SYNE1	23345
E2F4	-	NCAPH	23397
E2F4	-	DAAM2	23500
E2F4	-	BHMT2	23743
E2F4	-	KIF4A	24137
E2F4	-	CCDC69	26112
E2F4	-	ABCA12	26154
E2F4	-	SEZ6L2	26470
E2F4	-	CKAP2	26586
E2F4	-	ADAMDEC1	27299
E2F4	-	UBE2S	27338
E2F4	-	SLC6A16	28968
E2F4	-	ATAD2	29028
E2F4	-	UBE2T	29089
E2F4	-	SCG3	29106
E2F4	-	RACGAP1	29127
E2F4	-	SNX10	29887
E2F4	-	FPGT-TNNI3K	51086
E2F4	-	NUSAP1	51203
E2F4	-	GTSE1	51512
E2F4	-	DTL	51514
E2F4	-	GINS2	51659
E2F4	-	MYOZ2	51778
E2F4	-	ANLN	54443
E2F4	-	FAM64A	54478
E2F4	-	FAM193B	54540
E2F4	-	NCAPG2	54892
E2F4	-	CDCA4	55038
E2F4	-	ZWILCH	55055
E2F4	-	CDCA8	55143
E2F4	-	CEP55	55165
E2F4	-	FANCI	55215
E2F4	-	NEIL3	55247
E2F4	-	TMEM100	55273
E2F4	-	HJURP	55355
E2F4	-	MCM10	55388
E2F4	-	RNPC3	55599
E2F4	-	DEPDC1	55635
E2F4	-	LIMS2	55679
E2F4	-	ASF1B	55723
E2F4	-	C1orf112	55732
E2F4	-	PRR11	55771
E2F4	-	DEPDC1B	55789
E2F4	-	PBK	55872
E2F4	-	ARNTL2	56938
E2F4	-	KIF15	56992
E2F4	-	CASC5	57082
E2F4	-	PLSCR4	57088
E2F4	-	ZNF695	57116
E2F4	-	SPC25	57405
E2F4	-	KIAA1524	57650
E2F4	-	TRIB3	57761
E2F4	-	CLSPN	63967
E2F4	-	CENPK	64105
E2F4	-	NCAPG	64151
E2F4	-	GREM2	64388
E2F4	-	MARCKSL1	65108
E2F4	-	C17orf53	78995
E2F4	-	DBNDD1	79007
E2F4	-	CENPM	79019
E2F4	-	TMEM106C	79022
E2F4	-	DSCC1	79075
E2F4	-	DCTPP1	79077
E2F4	-	SHCBP1	79801
E2F4	-	ULBP2	80328
E2F4	-	ULBP1	80329
E2F4	-	ADAM33	80332
E2F4	-	CDT1	81620
E2F4	-	DIAPH3	81624
E2F4	-	ADAMTS10	81794
E2F4	-	NETO1	81832
E2F4	-	CDCA3	83461
E2F4	-	NUF2	83540
E2F4	-	CDCA7	83879
E2F4	-	GSG2	83903
E2F4	-	BRIP1	83990
E2F4	-	MND1	84057
E2F4	-	USP44	84101
E2F4	-	GINS4	84296
E2F4	-	ZMAT1	84460
E2F4	-	JPH4	84502
E2F4	-	LMNB2	84823
E2F4	-	CORO6	84940
E2F4	-	UMODL1	89766
E2F4	-	N4BP2L1	90634
E2F4	-	CCDC34	91057
E2F4	-	C19orf40	91442
E2F4	-	SYT12	91683
E2F4	-	CHRDL1	91851
E2F4	-	CAMK2N2	94032
E2F4	-	CDCA5	113130
E2F4	-	SORCS1	114815
E2F4	-	LYPD1	116372
E2F4	-	KLHDC1	122773
E2F4	-	PAQR4	124222
E2F4	-	HSPB6	126393
E2F4	-	IQGAP3	128239
E2F4	-	OSR1	130497
E2F4	-	AHSA2	130872
E2F4	-	LRRC15	131578
E2F4	-	SYT9	143425
E2F4	-	KIF18B	146909
E2F4	-	EME1	146956
E2F4	-	SPC24	147841
E2F4	-	CKAP2L	150468
E2F4	-	SGOL2	151246
E2F4	-	SGOL1	151648
E2F4	-	RUNDC3B	154661
E2F4	-	CDCA2	157313
E2F4	-	ESCO2	157570
E2F4	-	TMEM92	162461
E2F4	-	HFM1	164045
E2F4	-	CREG2	200407
E2F4	-	ALG1L	200810
E2F4	-	RANBP3L	202151
E2F4	-	C11orf82	220042
E2F4	-	FAM124A	220108
E2F4	-	SKA1	220134
E2F4	-	SKA3	221150
E2F4	-	MSRB3	253827
E2F4	-	MAMDC2	256691
E2F4	-	NEGR1	257194
E2F4	-	ASPM	259266
E2F4	-	IL4I1	259307
E2F4	-	KLHL35	283212
E2F4	-	RCOR2	283248
E2F4	-	GAS2L3	283431
E2F4	-	CES4A	283848
E2F4	-	WDR62	284403
E2F4	-	SLC25A42	284439
E2F4	-	LIN9	286826
E2F4	-	TRIM59	286827
E2F4	-	C1orf228	339541
E2F4	-	KIF24	347240
E2F4	-	CENPW	387103
E2F4	-	SBK1	388228
E2F4	-	ZNF662	389114
E2F4	-	C6orf222	389384
E2F4	-	C18orf56	494514
E2F4	-	FAM72B	653820
E2F4	-	FAM72D	728833
E2F4	-	FAM72A	729533
E2F5	1875	BRCA1	672
E2F5	1875	KLF9	687
E2F5	1875	CAMK2A	815
E2F5	1875	CDC6	990
E2F5	1875	CDC25A	993
E2F5	1875	DUSP4	1846
E2F5	1875	E2F1	1869
E2F5	1875	EN2	2020
E2F5	1875	FBLN1	2192
E2F5	1875	FOXM1	2305
E2F5	1875	GNB3	2784
E2F5	1875	GPR19	2842
E2F5	1875	H2AFX	3014
E2F5	1875	HMGA1	3159
E2F5	1875	HOXB7	3217
E2F5	1875	HOXB9	3219
E2F5	1875	KCND2	3751
E2F5	1875	KCNS2	3788
E2F5	1875	KRT19	3880
E2F5	1875	STMN1	3925
E2F5	1875	MCM3	4172
E2F5	1875	MCM4	4173
E2F5	1875	MCM6	4175
E2F5	1875	MYBL2	4605
E2F5	1875	MYL3	4634
E2F5	1875	PPP1R12B	4660
E2F5	1875	NFATC4	4776
E2F5	1875	NTRK3	4916
E2F5	1875	OTX1	5013
E2F5	1875	PCNA	5111
E2F5	1875	PCSK1	5122
E2F5	1875	PEG3	5178
E2F5	1875	RAD51	5888
E2F5	1875	SOX4	6659
E2F5	1875	SOX9	6662
E2F5	1875	TAP1	6890
E2F5	1875	TNXB	7148
E2F5	1875	HIST1H2AG	8329
E2F5	1875	HIST1H2AI	8329
E2F5	1875	HIST1H3H	8350
E2F5	1875	CHRD	8646
E2F5	1875	PKMYT1	9088
E2F5	1875	SYNGR3	9143
E2F5	1875	ARHGAP11A	9824
E2F5	1875	MELK	9833
E2F5	1875	GINS1	9837
E2F5	1875	SMC4	10051
E2F5	1875	TACC3	10460
E2F5	1875	IGF2BP1	10642
E2F5	1875	SYNE1	23345
E2F5	1875	SEZ6L2	26470
E2F5	1875	UBE2S	27338
E2F5	1875	FPGT-TNNI3K	51086
E2F5	1875	DTL	51514
E2F5	1875	FAM64A	54478
E2F5	1875	MCM10	55388
E2F5	1875	CENPM	79019
E2F5	1875	DCTPP1	79077
E2F5	1875	NETO1	81832
E2F5	1875	CDCA7	83879
E2F5	1875	USP44	84101
E2F5	1875	ZMAT1	84460
E2F5	1875	N4BP2L1	90634
E2F5	1875	CHRDL1	91851
E2F5	1875	CAMK2N2	94032
E2F5	1875	KLHDC1	122773
E2F5	1875	TMEM92	162461
E2F5	1875	CREG2	200407
E2F5	1875	IL4I1	259307
E2F5	1875	KLHL35	283212
E2F5	1875	RCOR2	283248
E2F5	1875	CES4A	283848
E2F5	1875	WDR62	284403
E2F5	1875	FAM72B	653820
E2F5	1875	FAM72D	728833
E2F5	1875	FAM72A	729533
E2F6	-	BRCA1	672
E2F6	-	KLF9	687
E2F6	-	CAMK2A	815
E2F6	-	CDC6	990
E2F6	-	CDC25A	993
E2F6	-	DUSP4	1846
E2F6	-	E2F1	1869
E2F6	-	EN2	2020
E2F6	-	EZH1	2145
E2F6	-	EZH2	2146
E2F6	-	FANCA	2175
E2F6	-	FANCD2	2177
E2F6	-	FBLN1	2192
E2F6	-	GNB3	2784
E2F6	-	GPR19	2842
E2F6	-	H2AFX	3014
E2F6	-	HMGA1	3159
E2F6	-	HOXB7	3217
E2F6	-	HOXB9	3219
E2F6	-	KCND2	3751
E2F6	-	KCNS2	3788
E2F6	-	KRT19	3880
E2F6	-	STMN1	3925
E2F6	-	MCM3	4172
E2F6	-	MCM4	4173
E2F6	-	MCM6	4175
E2F6	-	MSH2	4436
E2F6	-	MYBL2	4605
E2F6	-	MYL3	4634
E2F6	-	PPP1R12B	4660
E2F6	-	NFATC4	4776
E2F6	-	NTRK3	4916
E2F6	-	OTX1	5013
E2F6	-	PCNA	5111
E2F6	-	PCSK1	5122
E2F6	-	PEG3	5178
E2F6	-	RAD51	5888
E2F6	-	SOX4	6659
E2F6	-	SOX9	6662
E2F6	-	TAP1	6890
E2F6	-	TNXB	7148
E2F6	-	XRCC2	7516
E2F6	-	SLC7A5	8140
E2F6	-	CDC45	8318
E2F6	-	HIST1H2AG	8329
E2F6	-	HIST1H2AI	8329
E2F6	-	HIST1H3H	8350
E2F6	-	CHRD	8646
E2F6	-	PKMYT1	9088
E2F6	-	SYNGR3	9143
E2F6	-	PDIA4	9601
E2F6	-	ARHGAP11A	9824
E2F6	-	MELK	9833
E2F6	-	GINS1	9837
E2F6	-	SMC4	10051
E2F6	-	TACC3	10460
E2F6	-	RAD51AP1	10635
E2F6	-	IGF2BP1	10642
E2F6	-	SYNE1	23345
E2F6	-	SEZ6L2	26470
E2F6	-	UBE2S	27338
E2F6	-	FPGT-TNNI3K	51086
E2F6	-	DTL	51514
E2F6	-	FAM64A	54478
E2F6	-	MCM10	55388
E2F6	-	ASF1B	55723
E2F6	-	NCAPG	64151
E2F6	-	CENPM	79019
E2F6	-	DCTPP1	79077
E2F6	-	NETO2	81831
E2F6	-	NETO1	81832
E2F6	-	CDCA7	83879
E2F6	-	USP44	84101
E2F6	-	ZMAT1	84460
E2F6	-	N4BP2L1	90634
E2F6	-	CHRDL1	91851
E2F6	-	CAMK2N2	94032
E2F6	-	KLHDC1	122773
E2F6	-	TMEM92	162461
E2F6	-	CREG2	200407
E2F6	-	IL4I1	259307
E2F6	-	KLHL35	283212
E2F6	-	RCOR2	283248
E2F6	-	CES4A	283848
E2F6	-	WDR62	284403
E2F6	-	TRIM59	286827
E2F6	-	XKR9	389668
E2F6	-	FAM72B	653820
E2F6	-	FAM72D	728833
E2F6	-	FAM72A	729533
E2F7	144455	KLF9	687
E2F7	144455	CAMK2A	815
E2F7	144455	CDC6	990
E2F7	144455	CDC25A	993
E2F7	144455	DUSP4	1846
E2F7	144455	E2F1	1869
E2F7	144455	EN2	2020
E2F7	144455	FBLN1	2192
E2F7	144455	GNB3	2784
E2F7	144455	GPR19	2842
E2F7	144455	H2AFX	3014
E2F7	144455	HMGA1	3159
E2F7	144455	HOXB7	3217
E2F7	144455	HOXB9	3219
E2F7	144455	KCND2	3751
E2F7	144455	KCNS2	3788
E2F7	144455	KRT19	3880
E2F7	144455	STMN1	3925
E2F7	144455	MCM3	4172
E2F7	144455	MCM4	4173
E2F7	144455	MCM6	4175
E2F7	144455	MYBL2	4605
E2F7	144455	MYL3	4634
E2F7	144455	PPP1R12B	4660
E2F7	144455	NFATC4	4776
E2F7	144455	NTRK3	4916
E2F7	144455	OTX1	5013
E2F7	144455	PCNA	5111
E2F7	144455	PCSK1	5122
E2F7	144455	PEG3	5178
E2F7	144455	RAD51	5888
E2F7	144455	SOX4	6659
E2F7	144455	SOX9	6662
E2F7	144455	TAP1	6890
E2F7	144455	TNXB	7148
E2F7	144455	HIST1H2AG	8329
E2F7	144455	HIST1H2AI	8329
E2F7	144455	HIST1H3H	8350
E2F7	144455	CHRD	8646
E2F7	144455	PKMYT1	9088
E2F7	144455	SYNGR3	9143
E2F7	144455	ARHGAP11A	9824
E2F7	144455	MELK	9833
E2F7	144455	GINS1	9837
E2F7	144455	SMC4	10051
E2F7	144455	TACC3	10460
E2F7	144455	IGF2BP1	10642
E2F7	144455	SYNE1	23345
E2F7	144455	SEZ6L2	26470
E2F7	144455	UBE2S	27338
E2F7	144455	FPGT-TNNI3K	51086
E2F7	144455	DTL	51514
E2F7	144455	FAM64A	54478
E2F7	144455	MCM10	55388
E2F7	144455	CENPM	79019
E2F7	144455	DCTPP1	79077
E2F7	144455	NETO1	81832
E2F7	144455	CDCA7	83879
E2F7	144455	USP44	84101
E2F7	144455	ZMAT1	84460
E2F7	144455	N4BP2L1	90634
E2F7	144455	CHRDL1	91851
E2F7	144455	CAMK2N2	94032
E2F7	144455	KLHDC1	122773
E2F7	144455	TMEM92	162461
E2F7	144455	CREG2	200407
E2F7	144455	IL4I1	259307
E2F7	144455	KLHL35	283212
E2F7	144455	RCOR2	283248
E2F7	144455	CES4A	283848
E2F7	144455	WDR62	284403
E2F7	144455	FAM72B	653820
E2F7	144455	FAM72D	728833
E2F7	144455	FAM72A	729533
E2F8	79733	E2F1	1869
E4F1	-	CCNA2	890
E4F1	-	CDKN2A	1029
EED	-	DNMT3B	1789
EED	-	EZH1	2145
EED	-	EZH2	2146
EEF1A1	-	CKS2	1164
EEF1A1	-	MYOC	4653
EEF1A1	-	PAFAH1B3	5050
EEF1A1	-	PLAUR	5329
EEF1A1	-	POLE2	5427
EEF1A1	-	CCL18	6362
EEF1A1	-	PHYHIP	9796
EEF1A1	-	GADD45G	10912
EEF1A1	-	TSPYL2	64061
EEF1A1	-	TMPRSS3	64699
EGF	1950	STAT1	6772
ELAVL2	1993	ELAVL2	1993
EP300	-	C5orf27	-
EP300	-	BIRC5	332
EP300	-	BCL6	604
EP300	-	BRCA1	672
EP300	-	BRCA1	672
EP300	-	CA9	768
EP300	-	CACNB2	783
EP300	-	CCNE1	898
EP300	-	CENPE	1062
EP300	-	DAB1	1600
EP300	-	DLG2	1740
EP300	-	DMD	1756
EP300	-	EFNA3	1944
EP300	-	CELSR3	1951
EP300	-	ETV4	2118
EP300	-	EZH2	2146
EP300	-	FEN1	2237
EP300	-	HK2	3099
EP300	-	NR4A1	3164
EP300	-	HOXB7	3217
EP300	-	HOXB9	3219
EP300	-	HRC	3270
EP300	-	IGF1	3479
EP300	-	ITPKA	3706
EP300	-	KCND3	3752
EP300	-	KPNA2	3838
EP300	-	KRT18	3875
EP300	-	KRT19	3880
EP300	-	STMN1	3925
EP300	-	LYZ	4069
EP300	-	MCM4	4173
EP300	-	MMP9	4318
EP300	-	MYB	4602
EP300	-	MYBL2	4605
EP300	-	NPPA	4878
EP300	-	NPR1	4881
EP300	-	NTF3	4908
EP300	-	OLR1	4973
EP300	-	PAFAH1B3	5050
EP300	-	PCK1	5105
EP300	-	PCNA	5111
EP300	-	RAD51	5888
EP300	-	CCL16	6360
EP300	-	CCL20	6364
EP300	-	SLC2A1	6513
EP300	-	SLC9A2	6549
EP300	-	SOX9	6662
EP300	-	STAT1	6772
EP300	-	TFRC	7037
EP300	-	CDC45	8318
EP300	-	HIST1H2AG	8329
EP300	-	HIST1H2AM	8329
EP300	-	HIST1H3H	8350
EP300	-	CLDN9	9080
EP300	-	SLC16A3	9123
EP300	-	CCNB2	9133
EP300	-	BZRAP1	9256
EP300	-	KLF2	10365
EP300	-	FERMT2	10979
EP300	-	KIF2C	11004
EP300	-	NXPH4	11247
EP300	-	SLITRK3	22865
EP300	-	PRAME	23532
EP300	-	ORC6	23594
EP300	-	SLC7A11	23657
EP300	-	LEF1	51176
EP300	-	DTL	51514
EP300	-	LSR	51599
EP300	-	EMCN	51705
EP300	-	SIX4	51804
EP300	-	FAM193B	54540
EP300	-	CASC5	57082
EP300	-	TRIB3	57761
EP300	-	KREMEN2	79412
EP300	-	HKDC1	80201
EP300	-	FIBCD1	84929
EP300	-	HIST1H2BK	85236
EP300	-	DNAJC5B	85479
EP300	-	SLC38A5	92745
EP300	-	HIST3H2A	92815
EP300	-	GPRIN1	114787
EP300	-	ADAMTS18	170692
EP300	-	C11orf82	220042
EP300	-	FNDC5	252995
EP300	-	MSRB3	253827
EP300	-	ASPHD1	253982
EP300	-	PRR19	284338
EP300	-	FAM83H	286077
EP300	-	C16orf86	388284
EP300	-	C16orf74	404550
EP300	-	FAM72B	653820
EP300	-	FAM72D	728833
EP300	-	FAM72A	729533
EP300	-	PRCD	768206
EPAS1	2034	CA9	768
EPAS1	2034	COL10A1	1300
EPAS1	2034	FIGF	2277
EPAS1	2034	SLC2A1	6513
EPAS1	2034	TGFA	7039
EPAS1	2034	ARNTL2	56938
EPAS1	2034	EGLN3	112399
ERCC2	-	CDK1	983
ERCC2	-	E2F1	1869
ERCC2	-	RAD51	5888
ESPL1	9700	PTTG1	9232
ESPL1	9700	SMC1B	27127
ESR1	2099	ACACB	32
ESR1	2099	ACADVL	37
ESR1	2099	ADCY5	111
ESR1	2099	AQP7	364
ESR1	2099	ASPA	443
ESR1	2099	BCL6	604
ESR1	2099	BLM	641
ESR1	2099	BRCA1	672
ESR1	2099	BUB1	699
ESR1	2099	CACNB2	783
ESR1	2099	CALB1	793
ESR1	2099	CCNA2	890
ESR1	2099	CCNB1	891
ESR1	2099	CD86	942
ESR1	2099	CDK1	983
ESR1	2099	CDC6	990
ESR1	2099	CDH3	1001
ESR1	2099	CLCN6	1185
ESR1	2099	CRHBP	1393
ESR1	2099	VCAN	1462
ESR1	2099	CYP1A1	1543
ESR1	2099	CYP27B1	1594
ESR1	2099	DCT	1638
ESR1	2099	DUSP4	1846
ESR1	2099	E2F1	1869
ESR1	2099	E2F2	1870
ESR1	2099	F12	2161
ESR1	2099	FBLN1	2192
ESR1	2099	GNRH1	2796
ESR1	2099	GRB7	2886
ESR1	2099	GRIN2D	2906
ESR1	2099	HBA1	3039
ESR1	2099	HK2	3099
ESR1	2099	IGF1	3479
ESR1	2099	KCND3	3752
ESR1	2099	KRT17	3872
ESR1	2099	KRT18	3875
ESR1	2099	KRT19	3880
ESR1	2099	STMN1	3925
ESR1	2099	LCN2	3934
ESR1	2099	MDK	4192
ESR1	2099	MICB	4277
ESR1	2099	MMP13	4322
ESR1	2099	MST1	4485
ESR1	2099	MYB	4602
ESR1	2099	MYBL2	4605
ESR1	2099	GADD45B	4616
ESR1	2099	MYO10	4651
ESR1	2099	CEACAM6	4680
ESR1	2099	NPPA	4878
ESR1	2099	NTRK3	4916
ESR1	2099	VIT	5212
ESR1	2099	PGM5	5239
ESR1	2099	PITX1	5307
ESR1	2099	PMAIP1	5366
ESR1	2099	PPP1R3C	5507
ESR1	2099	SCD	6319
ESR1	2099	CXCL12	6387
ESR1	2099	SLC2A1	6513
ESR1	2099	SLC9A2	6549
ESR1	2099	SLIT3	6586
ESR1	2099	SOX9	6662
ESR1	2099	STAT1	6772
ESR1	2099	TAP1	6890
ESR1	2099	TERT	7015
ESR1	2099	TGFA	7039
ESR1	2099	TGFA	7039
ESR1	2099	TIMP4	7079
ESR1	2099	CLDN5	7122
ESR1	2099	TOP2A	7153
ESR1	2099	TYMS	7298
ESR1	2099	WNT7B	7477
ESR1	2099	XRCC2	7516
ESR1	2099	SLC7A5	8140
ESR1	2099	CHAF1B	8208
ESR1	2099	PPAP2B	8613
ESR1	2099	STC2	8614
ESR1	2099	AOC3	8639
ESR1	2099	MPDZ	8777
ESR1	2099	SOCS2	8835
ESR1	2099	WISP2	8839
ESR1	2099	PKMYT1	9088
ESR1	2099	SLC16A3	9123
ESR1	2099	PTTG1	9232
ESR1	2099	RECQL4	9401
ESR1	2099	FHL5	9457
ESR1	2099	GABBR2	9568
ESR1	2099	APBB3	10307
ESR1	2099	RAPGEF3	10411
ESR1	2099	CGREF1	10669
ESR1	2099	GADD45G	10912
ESR1	2099	FCHO1	23149
ESR1	2099	LMOD1	25802
ESR1	2099	RIBC2	26150
ESR1	2099	PLEK2	26499
ESR1	2099	MYEOV	26579
ESR1	2099	KLF15	28999
ESR1	2099	ATAD2	29028
ESR1	2099	UBE2T	29089
ESR1	2099	DTL	51514
ESR1	2099	GINS2	51659
ESR1	2099	FXYD5	53827
ESR1	2099	ANLN	54443
ESR1	2099	HES2	54626
ESR1	2099	PPP1R14D	54866
ESR1	2099	NCAPG2	54892
ESR1	2099	TMEM132A	54972
ESR1	2099	CEP55	55165
ESR1	2099	FANCI	55215
ESR1	2099	C1orf106	55765
ESR1	2099	PRR11	55771
ESR1	2099	DEPDC1B	55789
ESR1	2099	RCC2	55920
ESR1	2099	JPH2	57158
ESR1	2099	NDRG2	57447
ESR1	2099	SLC12A5	57468
ESR1	2099	MYOZ1	58529
ESR1	2099	C19orf33	64073
ESR1	2099	NECAB1	64168
ESR1	2099	TMPRSS3	64699
ESR1	2099	CENPH	64946
ESR1	2099	DSCC1	79075
ESR1	2099	DCTPP1	79077
ESR1	2099	RHBDF2	79651
ESR1	2099	EFHD1	80303
ESR1	2099	CDT1	81620
ESR1	2099	CDCA3	83461
ESR1	2099	EPPK1	83481
ESR1	2099	BRIP1	83990
ESR1	2099	ACAD11	84129
ESR1	2099	C15orf48	84419
ESR1	2099	SLC12A8	84561
ESR1	2099	LMNB2	84823
ESR1	2099	DNAJC5B	85479
ESR1	2099	SYT12	91683
ESR1	2099	SYTL4	94121
ESR1	2099	ARHGEF25	115557
ESR1	2099	PAQR4	124222
ESR1	2099	BRI3BP	140707
ESR1	2099	FAM65C	140876
ESR1	2099	GCOM1	145781
ESR1	2099	MANEAL	149175
ESR1	2099	GRASP	160622
ESR1	2099	C10orf91	170393
ESR1	2099	C1orf168	199920
ESR1	2099	C8orf46	254778
ESR1	2099	RCOR2	283248
ESR1	2099	GPR133	283383
ESR1	2099	SIGLEC15	284266
ESR1	2099	TMEM145	284339
ESR1	2099	TRIM59	286827
ESR1	2099	C16orf74	404550
ESR1	2099	FAM198A	729085
ETS2	2114	BRCA1	672
ETS2	2114	CCNA2	890
ETS2	2114	CDK1	983
ETS2	2114	CDKN2A	1029
ETS2	2114	KRT18	3875
ETS2	2114	MMP1	4312
ETS2	2114	MMP9	4318
ETS2	2114	MYB	4602
ETS2	2114	NTRK1	4914
ETS2	2114	PLAU	5328
ETS2	2114	SPP1	6696
ETS2	2114	TERT	7015
ETV4	2118	AGTR1	185
ETV4	2118	BCHE	590
ETV4	2118	BRCA1	672
ETV4	2118	MMP1	4312
ETV4	2118	MMP9	4318
ETV4	2118	MMP13	4322
ETV4	2118	MYB	4602
ETV4	2118	OAS2	4939
ETV4	2118	PLAUR	5329
ETV4	2118	SPP1	6696
ETV4	2118	TERT	7015
ETV4	2118	LRP8	7804
EYA2	2139	SIX1	6495
EYA2	2139	SIX4	51804
EYA3	-	SIX1	6495
EYA3	-	SIX4	51804
EYA4	2070	SIX1	6495
EZH2	2146	BRCA1	672
EZH2	2146	CCNE1	898
EZH2	2146	CDKN2A	1029
EZH2	2146	DNMT3B	1789
EZH2	2146	MST1	4485
EZH2	2146	PCNA	5111
EZH2	2146	SFRP1	6422
EZH2	2146	VDR	7421
EZH2	2146	ADAMTS1	9510
EZH2	2146	DACT3	147906
FHL2	2274	BRCA1	672
FHL2	2274	CKM	1158
FHL2	2274	FHL1	2273
FHL2	2274	ITGA7	3679
FHL2	2274	ITGB6	3694
FHL2	2274	FHL5	9457
FLI1	2313	CDKN2A	1029
FLI1	2313	COL1A1	1277
FLI1	2313	FOXM1	2305
FLI1	2313	MMP1	4312
FLI1	2313	MMP9	4318
FLI1	2313	TERT	7015
FLI1	2313	TERT	7015
FOSL1	8061	STX16-NPEPL1	-
FOSL1	8061	ACADVL	37
FOSL1	8061	ADRA1A	148
FOSL1	8061	BCL6	604
FOSL1	8061	CA4	762
FOSL1	8061	DDR1	780
FOSL1	8061	CLCN6	1185
FOSL1	8061	DUSP4	1846
FOSL1	8061	EZH2	2146
FOSL1	8061	HMGA1	3159
FOSL1	8061	ITGA7	3679
FOSL1	8061	LEPR	3953
FOSL1	8061	MMP1	4312
FOSL1	8061	MMP9	4318
FOSL1	8061	GADD45B	4616
FOSL1	8061	NEK2	4751
FOSL1	8061	NTS	4922
FOSL1	8061	OLR1	4973
FOSL1	8061	VIT	5212
FOSL1	8061	PGM5	5239
FOSL1	8061	PLAUR	5329
FOSL1	8061	SEPT4	5414
FOSL1	8061	PTH1R	5745
FOSL1	8061	PTPRR	5801
FOSL1	8061	SOX9	6662
FOSL1	8061	TNNI3	7137
FOSL1	8061	TNXB	7148
FOSL1	8061	VDR	7421
FOSL1	8061	VGF	7425
FOSL1	8061	CDC45	8318
FOSL1	8061	P2RX6	9127
FOSL1	8061	KIF14	9928
FOSL1	8061	TUBB3	10381
FOSL1	8061	LDB3	11155
FOSL1	8061	PRAME	23532
FOSL1	8061	KIAA1199	57214
FOSL1	8061	PRX	57716
FOSL1	8061	C19orf33	64073
FOSL1	8061	EPS8L3	79574
FOSL1	8061	HPDL	84842
FOSL1	8061	FIBCD1	84929
FOSL1	8061	HSPB6	126393
FOSL1	8061	LRRN4CL	221091
FOSL1	8061	HSPA12A	259217
FOSL1	8061	FAM83H	286077
FOSL2	2355	BCL6	604
FOSL2	2355	BRCA1	672
FOSL2	2355	IBSP	3381
FOSL2	2355	KRT18	3875
FOSL2	2355	MYB	4602
FOSL2	2355	NEK2	4751
FOSL2	2355	PCK1	5105
FOSL2	2355	PLAUR	5329
FOSL2	2355	CCL20	6364
FOSL2	2355	SLC16A3	9123
FOSL2	2355	RHBDF2	79651
FOXD3	27022	BCL6	604
FOXD3	27022	EFNA3	1944
FOXD3	27022	GPM6B	2824
FOXD3	27022	GRB7	2886
FOXD3	27022	HK2	3099
FOXD3	27022	MEIS1	4211
FOXD3	27022	NTF3	4908
FOXD3	27022	OTX1	5013
FOXD3	27022	MASP1	5648
FOXD3	27022	RXRG	6258
FOXD3	27022	SPP1	6696
FOXD3	27022	TBX3	6926
FOXD3	27022	ANGPTL1	9068
FOXD3	27022	INMT	11185
FOXD3	27022	SCG3	29106
FOXD3	27022	ADAMTS10	81794
FOXD3	27022	RSPO3	84870
FOXD3	27022	GPRIN1	114787
FOXD3	27022	PRIMA1	145270
FOXD3	27022	ANKRD35	148741
FOXD3	27022	C1orf168	199920
FOXD3	27022	C11orf96	387763
FOXJ1	2302	ASPM	259266
FOXM1	2305	CCNB1	891
FOXM1	2305	CDK1	983
FOXM1	2305	CDC6	990
FOXM1	2305	CDC25A	993
FOXM1	2305	CDKN2A	1029
FOXM1	2305	BRIP1	83990
FOXO6	100132074	BCL6	604
FOXO6	100132074	CCNB1	891
FOXO6	100132074	GADD45B	4616
FOXO6	100132074	PCK1	5105
FOXO6	100132074	PLK1	5347
FOXO6	100132074	CCNB2	9133
FOXO6	100132074	KLF2	10365
FOXO6	100132074	PLK4	10733
FOXO6	100132074	GADD45G	10912
FOXP2	93986	MET	4233
FOXP2	93986	PLAUR	5329
HDAC1	3065	BIRC5	332
HDAC1	3065	RHOB	388
HDAC1	3065	BRCA1	672
HDAC1	3065	BRCA2	675
HDAC1	3065	BUB1	699
HDAC1	3065	BUB1B	701
HDAC1	3065	RUNX1T1	862
HDAC1	3065	CD44	960
HDAC1	3065	CDC20	991
HDAC1	3065	CDKN2A	1029
HDAC1	3065	DNMT3B	1789
HDAC1	3065	E2F1	1869
HDAC1	3065	EZH2	2146
HDAC1	3065	EPCAM	4072
HDAC1	3065	MICB	4277
HDAC1	3065	MMP9	4318
HDAC1	3065	PCNA	5111
HDAC1	3065	PCNA	5111
HDAC1	3065	RFC4	5984
HDAC1	3065	SFRP1	6422
HDAC1	3065	SPP1	6696
HDAC1	3065	TERT	7015
HDAC1	3065	TOP2A	7153
HDAC1	3065	RECQL4	9401
HEY1	23462	APOC1	341
HEY1	23462	APOC2	344
HEY1	23462	BRCA1	672
HEY1	23462	BUB1	699
HEY1	23462	COL2A1	1280
HEY1	23462	DCN	1634
HEY1	23462	EZH2	2146
HEY1	23462	FXYD1	5348
HEY1	23462	CCL14	6358
HEY1	23462	RNASEH2A	10535
HEY1	23462	FTCD	10841
HEY1	23462	MYEOV	26579
HEY1	23462	ATAD2	29028
HEY1	23462	LSR	51599
HEY1	23462	CDH23	64072
HEY1	23462	RMI2	116028
HEY1	23462	MRGPRF	116535
HEY1	23462	HSPB6	126393
HEY1	23462	FAM65C	140876
HEY1	23462	NOTUM	147111
HIF1A	3091	AGTR1	185
HIF1A	3091	AOX1	316
HIF1A	3091	BCAT1	586
HIF1A	3091	CA9	768
HIF1A	3091	CA9	768
HIF1A	3091	CDKN2A	1029
HIF1A	3091	CEACAM5	1048
HIF1A	3091	CYP27B1	1594
HIF1A	3091	EDNRB	1910
HIF1A	3091	EFNA3	1944
HIF1A	3091	F10	2159
HIF1A	3091	FIGF	2277
HIF1A	3091	FOXM1	2305
HIF1A	3091	GPX3	2878
HIF1A	3091	HK2	3099
HIF1A	3091	HLA-G	3135
HIF1A	3091	HMMR	3161
HIF1A	3091	NR4A1	3164
HIF1A	3091	MDK	4192
HIF1A	3091	MET	4233
HIF1A	3091	MUC1	4582
HIF1A	3091	NME1	4830
HIF1A	3091	NPPA	4878
HIF1A	3091	PER1	5187
HIF1A	3091	PLAU	5328
HIF1A	3091	PPP1R3C	5507
HIF1A	3091	RRM2	6241
HIF1A	3091	SCD	6319
HIF1A	3091	CCL16	6360
HIF1A	3091	CCL20	6364
HIF1A	3091	CXCL12	6387
HIF1A	3091	SLC2A1	6513
HIF1A	3091	SLC2A1	6513
HIF1A	3091	AURKA	6790
HIF1A	3091	TERT	7015
HIF1A	3091	TFRC	7037
HIF1A	3091	TGFA	7039
HIF1A	3091	TNS1	7145
HIF1A	3091	TYMS	7298
HIF1A	3091	STC2	8614
HIF1A	3091	SLC16A3	9123
HIF1A	3091	TMSB10	9168
HIF1A	3091	ADAMTS1	9510
HIF1A	3091	NCAPD2	9918
HIF1A	3091	APBB3	10307
HIF1A	3091	TUBB3	10381
HIF1A	3091	SMC2	10592
HIF1A	3091	WASF3	10810
HIF1A	3091	FSTL4	23105
HIF1A	3091	GTSE1	51512
HIF1A	3091	FAM193B	54540
HIF1A	3091	PLSCR4	57088
HIF1A	3091	JAM2	58494
HIF1A	3091	HIF3A	64344
HIF1A	3091	HKDC1	80201
HIF1A	3091	ACAD11	84129
HIF1A	3091	CCDC34	91057
HIF1A	3091	SLC38A5	92745
HIF1A	3091	HIST3H2A	92815
HIF1A	3091	EGLN3	112399
HIF1A	3091	MAMDC4	158056
HIF1A	3091	LCN6	158062
HIF1A	3091	VWCE	220001
HIF1A	3091	C6orf223	221416
HIF1A	3091	NEGR1	257194
HIF1A	3091	NPW	283869
HIF1A	3091	PRSS53	339105
HIF1A	3091	PNPLA7	375775
HIF1A	3091	LCN10	414332
HIF1A	3091	C18orf56	494514
HIST1H1C	3006	F10	2159
HMG20B	10362	BRCA2	675
HMG20B	10362	KIF4A	24137
HOXA13	3209	CDKN2A	1029
HOXA13	3209	MEIS1	4211
HOXA13	3209	MEIS2	4212
HOXA2	3199	MEIS1	4211
HOXA3	3200	SOX10	6663
HOXA7	3204	MEIS1	4211
HOXA7	3204	TERT	7015
HOXB1	3211	MEIS1	4211
HOXB1	3211	PKNOX2	63876
HOXC4	3221	SOX10	6663
HOXD11	3237	MEIS1	4211
HOXD12	3238	MEIS1	4211
HOXD13	3239	FHL1	2273
HOXD13	3239	MEIS1	4211
HOXD8	3234	CDKN2A	1029
HR	55806	OLR1	4973
HR	55806	VDR	7421
IFNG	3458	IDO1	3620
IFNGR1	-	MARCKSL1	65108
IFNGR2	-	MARCKSL1	65108
IL12RB1	3594	IL18R1	8809
IL12RB2	3595	IL18R1	8809
INSM1	3642	TUBB3	10381
INSM1	3642	SORBS1	10580
IRF1	3659	ACTC1	70
IRF1	3659	ANK2	287
IRF1	3659	C1R	715
IRF1	3659	RUNX1T1	862
IRF1	3659	CCNB1	891
IRF1	3659	CCNE1	898
IRF1	3659	CDK1	983
IRF1	3659	E2F1	1869
IRF1	3659	ETV4	2118
IRF1	3659	IFI6	2537
IRF1	3659	HLA-G	3135
IRF1	3659	HMGA1	3159
IRF1	3659	HTR3A	3359
IRF1	3659	CXCL10	3627
IRF1	3659	KCNE1	3753
IRF1	3659	LIMK1	3984
IRF1	3659	MMP9	4318
IRF1	3659	MYB	4602
IRF1	3659	OGN	4969
IRF1	3659	OTX1	5013
IRF1	3659	PPP1R1A	5502
IRF1	3659	PSMB9	5698
IRF1	3659	PSMB9	5698
IRF1	3659	CXCL11	6373
IRF1	3659	STAT1	6772
IRF1	3659	TAP1	6890
IRF1	3659	TAP1	6890
IRF1	3659	TBX15	6913
IRF1	3659	SOCS2	8835
IRF1	3659	LDB2	9079
IRF1	3659	ISG15	9636
IRF1	3659	ZNF536	9745
IRF1	3659	UBD	10537
IRF1	3659	SORBS1	10580
IRF1	3659	PRAME	23532
IRF1	3659	FOXP3	50943
IRF1	3659	CSAD	51380
IRF1	3659	ASF1B	55723
IRF1	3659	NETO1	81832
IRF1	3659	CCBE1	147372
IRF1	3659	ZCCHC24	219654
IRF1	3659	LIN9	286826
IRF1	3659	FAM26F	441168
IRF1	3659	ARMCX4	100131755
IRF6	3664	CDKN2A	1029
IRF9	-	CXCL10	3627
IRF9	-	OAS1	4938
IRF9	-	OAS2	4939
IRF9	-	OAS3	4940
IRF9	-	STAT1	6772
IRF9	-	ISG15	9636
JUN	3725	C5orf27	-
JUN	3725	STX16-NPEPL1	-
JUN	3725	ACADVL	37
JUN	3725	ACTA1	58
JUN	3725	ADRA1A	148
JUN	3725	APOC1	341
JUN	3725	RHOB	388
JUN	3725	BCAT1	586
JUN	3725	BCHE	590
JUN	3725	BCL6	604
JUN	3725	BRCA1	672
JUN	3725	KLF9	687
JUN	3725	CA4	762
JUN	3725	DDR1	780
JUN	3725	CCNA2	890
JUN	3725	CD80	941
JUN	3725	CD86	942
JUN	3725	CD44	960
JUN	3725	CLCN6	1185
JUN	3725	COL1A1	1277
JUN	3725	CST1	1469
JUN	3725	CYP27B1	1594
JUN	3725	DCN	1634
JUN	3725	DMD	1756
JUN	3725	DMPK	1760
JUN	3725	DNASE1L3	1776
JUN	3725	DUSP1	1843
JUN	3725	DUSP4	1846
JUN	3725	EBF1	1879
JUN	3725	EZH2	2146
JUN	3725	FGF7	2252
JUN	3725	FIGF	2277
JUN	3725	GABBR1	2550
JUN	3725	GNRH1	2796
JUN	3725	GRIN2D	2906
JUN	3725	HMGA1	3159
JUN	3725	HOXB9	3219
JUN	3725	HPD	3242
JUN	3725	HTR3A	3359
JUN	3725	IBSP	3381
JUN	3725	IGF1	3479
JUN	3725	IL2RA	3559
JUN	3725	CXCL10	3627
JUN	3725	ITGA6	3655
JUN	3725	ITGA7	3679
JUN	3725	ITIH4	3700
JUN	3725	KCNMB1	3779
JUN	3725	KRT18	3875
JUN	3725	KRT19	3880
JUN	3725	STMN1	3925
JUN	3725	LEPR	3953
JUN	3725	LIFR	3977
JUN	3725	LIMK1	3984
JUN	3725	EPCAM	4072
JUN	3725	MET	4233
JUN	3725	MGP	4256
JUN	3725	MMP1	4312
JUN	3725	MMP1	4312
JUN	3725	MMP9	4318
JUN	3725	MMP9	4318
JUN	3725	MMP13	4322
JUN	3725	MT1A	4489
JUN	3725	MYB	4602
JUN	3725	GADD45B	4616
JUN	3725	NPPA	4878
JUN	3725	NTRK1	4914
JUN	3725	NTRK3	4916
JUN	3725	NTS	4922
JUN	3725	OAS2	4939
JUN	3725	OLR1	4973
JUN	3725	PAK3	5063
JUN	3725	PDE2A	5138
JUN	3725	PEG3	5178
JUN	3725	VIT	5212
JUN	3725	PGM5	5239
JUN	3725	PLAU	5328
JUN	3725	PLAUR	5329
JUN	3725	PLAUR	5329
JUN	3725	SEPT4	5414
JUN	3725	PTH1R	5745
JUN	3725	PTPRR	5801
JUN	3725	PTX3	5806
JUN	3725	RRM2	6241
JUN	3725	CCL20	6364
JUN	3725	SOX9	6662
JUN	3725	SOX10	6663
JUN	3725	SPP1	6696
JUN	3725	STAT1	6772
JUN	3725	TERT	7015
JUN	3725	TFRC	7037
JUN	3725	TNNI3	7137
JUN	3725	TNXB	7148
JUN	3725	TOP2A	7153
JUN	3725	TPM2	7169
JUN	3725	VDR	7421
JUN	3725	VGF	7425
JUN	3725	VIP	7432
JUN	3725	ZP3	7784
JUN	3725	HIST1H2AG	8329
JUN	3725	HIST1H3H	8350
JUN	3725	STC2	8614
JUN	3725	HRK	8739
JUN	3725	TNFRSF18	8784
JUN	3725	P2RX6	9127
JUN	3725	SYNGR3	9143
JUN	3725	IL1RL1	9173
JUN	3725	BZRAP1	9256
JUN	3725	APOBEC3B	9582
JUN	3725	KIF14	9928
JUN	3725	TUBB3	10381
JUN	3725	RAPGEF3	10411
JUN	3725	SPAG5	10615
JUN	3725	ESM1	11082
JUN	3725	LDB3	11155
JUN	3725	GALNT5	11227
JUN	3725	STAB1	23166
JUN	3725	SEL1L3	23231
JUN	3725	DAAM2	23500
JUN	3725	PRAME	23532
JUN	3725	SLC7A11	23657
JUN	3725	KLHL3	26249
JUN	3725	SEZ6L2	26470
JUN	3725	PLEK2	26499
JUN	3725	CSDC2	27254
JUN	3725	KLF15	28999
JUN	3725	SIX4	51804
JUN	3725	ANLN	54443
JUN	3725	PPP1R12C	54776
JUN	3725	MCM10	55388
JUN	3725	TCEAL7	56849
JUN	3725	KIAA1199	57214
JUN	3725	MARCH4	57574
JUN	3725	KIAA1524	57650
JUN	3725	PRX	57716
JUN	3725	C19orf33	64073
JUN	3725	C17orf53	78995
JUN	3725	BIRC7	79444
JUN	3725	EPS8L3	79574
JUN	3725	NEIL1	79661
JUN	3725	ACBD4	79777
JUN	3725	TMEM156	80008
JUN	3725	HKDC1	80201
JUN	3725	KIF18A	81930
JUN	3725	GSG2	83903
JUN	3725	MND1	84057
JUN	3725	ACCS	84680
JUN	3725	HPDL	84842
JUN	3725	CORO6	84940
JUN	3725	DNAJC5B	85479
JUN	3725	ATG16L2	89849
JUN	3725	FAM71E1	112703
JUN	3725	ELFN2	114794
JUN	3725	TM4SF19	116211
JUN	3725	LYPD1	116372
JUN	3725	HSPB6	126393
JUN	3725	ALS2CR12	130540
JUN	3725	ADAMTS14	140766
JUN	3725	UBQLNL	143630
JUN	3725	PSORS1C2	170680
JUN	3725	LRRN4CL	221091
JUN	3725	PI16	221476
JUN	3725	RBM24	221662
JUN	3725	TMEM151A	256472
JUN	3725	HSPA12A	259217
JUN	3725	GAS2L3	283431
JUN	3725	FAM83H	286077
JUN	3725	PRSS53	339105
JUN	3725	LCNL1	401562
JUN	3725	TIFAB	497189
JUN	3725	PRCD	768206
KLF4	9314	BIRC5	332
KLF4	9314	CCNB1	891
KLF4	9314	CDKN1C	1028
KLF4	9314	CYP1A1	1543
KLF4	9314	HBA1	3039
KLF4	9314	HBA2	3039
KLF4	9314	KRT19	3880
KLF4	9314	TAGLN	6876
KLF4	9314	VDR	7421
KLF5	688	BIRC5	332
KLF5	688	CCNB1	891
KLF5	688	MMP9	4318
KLF5	688	MYH11	4629
KLF9	687	PMAIP1	5366
KNTC1	9735	ZWILCH	55055
LHX9	56956	LDB2	9079
LIN28A	-	CDC25A	993
LZTS1	11178	CDK1	983
LZTS1	11178	CDC25C	995
MAF	4094	IL2RA	3559
[truncated: 2,742 more rows]
