# Supplementary material for: Tumor relevant protein functional interactions identified using bipartite graph analyses
Source: Sci Rep. 2021 Nov 2;11:21530. doi: 10.1038/s41598-021-00879-2 (PMC8563864; doi:10.1038/s41598-021-00879-2)
Supplement: Supplementary file 11 — Supplementary Table S4. [file 41598_2021_879_MOESM11_ESM.xls]

## Sheet: ReadMe
Table S4: 0.9 cutoff projected network of Up and Downregulated genes
Gene_A - First interactor
Gene_B - Second iteractor
GeneSymbol_A - Official gene symbol (entrez) of first interactor
GeneSymbol_B - Official gene symbol (entrez) of second interactor
GeneId_A - Entrez gene id of first interactor
GeneId_B - Entrez gene id of second interactor
Component_A – Network component to which the first interactor belongs
Component_B – Network component to which the second interactor belongs
Gene - A_Enriched_Cancers - List of cancers enriched for the first interactor
Gene - B_Enriched_Cancers - List of cancers enriched for the second interactor
Sheet-1 : Upregulated 0.9 (Jaccard index) cutoff projected network
Sheet-2 : Downregulated 0.9 (Jaccard index) cutoff projected network

## Sheet: Upregulated_Network
Table S4 : 0.9 cutoff projected network of upregulated genes
Entrez_GeneSymbol_A	Entrez_GeneId_A	Component_A	Gene-A_Enriched_Cancers	Entrez_GeneSymbol_B	Entrez_GeneId_B	Component_B	Gene-B_Enriched_Cancers
SLC12A8	84561	1	BLCA, BRCA, CESC, COAD, ESCA, LUAD, LUSC, PRAD, READ, STAD, UCEC	PDIA4	9601	1	BLCA, BRCA, CESC, COAD, ESCA, HNSC, LUAD, LUSC, PRAD, READ, STAD, UCEC
SLC12A8	84561	1	BLCA, BRCA, CESC, COAD, ESCA, LUAD, LUSC, PRAD, READ, STAD, UCEC	C1orf53	388722	1	BLCA, BRCA, CESC, COAD, ESCA, KICH, LUAD, LUSC, PRAD, READ, STAD, UCEC
SLC12A8	84561	1	BLCA, BRCA, CESC, COAD, ESCA, LUAD, LUSC, PRAD, READ, STAD, UCEC	ARL6IP1	23204	1	BLCA, BRCA, CESC, COAD, ESCA, LUAD, LUSC, PRAD, READ, STAD, UCEC
SLC12A8	84561	1	BLCA, BRCA, CESC, COAD, ESCA, LUAD, LUSC, PRAD, READ, STAD, UCEC	SUCNR1	56670	1	BLCA, CESC, COAD, ESCA, LUAD, LUSC, PRAD, READ, STAD, UCEC
SLC12A8	84561	1	BLCA, BRCA, CESC, COAD, ESCA, LUAD, LUSC, PRAD, READ, STAD, UCEC	AGMAT	79814	1	BLCA, BRCA, CESC, COAD, ESCA, LUAD, LUSC, PRAD, READ, STAD, THCA, UCEC
SLC12A8	84561	1	BLCA, BRCA, CESC, COAD, ESCA, LUAD, LUSC, PRAD, READ, STAD, UCEC	NME1	4830	1	BLCA, BRCA, CESC, COAD, ESCA, KIRP, LUAD, LUSC, PRAD, READ, STAD, UCEC
SLC12A8	84561	1	BLCA, BRCA, CESC, COAD, ESCA, LUAD, LUSC, PRAD, READ, STAD, UCEC	PAICS	10606	1	BLCA, BRCA, CESC, COAD, ESCA, LUAD, LUSC, PRAD, READ, STAD, UCEC
SLC12A8	84561	1	BLCA, BRCA, CESC, COAD, ESCA, LUAD, LUSC, PRAD, READ, STAD, UCEC	NUP62CL	54830	1	BLCA, BRCA, CESC, COAD, ESCA, LUAD, LUSC, READ, STAD, UCEC
SLC12A8	84561	1	BLCA, BRCA, CESC, COAD, ESCA, LUAD, LUSC, PRAD, READ, STAD, UCEC	SMKR1	100287482	1	BLCA, BRCA, CESC, CHOL, COAD, ESCA, LUAD, LUSC, PRAD, READ, STAD, UCEC
SLC12A8	84561	1	BLCA, BRCA, CESC, COAD, ESCA, LUAD, LUSC, PRAD, READ, STAD, UCEC	KLHL35	283212	1	BLCA, BRCA, CESC, CHOL, COAD, ESCA, LUAD, LUSC, PRAD, READ, STAD, UCEC
SLC12A8	84561	1	BLCA, BRCA, CESC, COAD, ESCA, LUAD, LUSC, PRAD, READ, STAD, UCEC	TMPO	7112	1	BLCA, BRCA, CESC, COAD, ESCA, LUAD, LUSC, READ, STAD, UCEC
SLC12A8	84561	1	BLCA, BRCA, CESC, COAD, ESCA, LUAD, LUSC, PRAD, READ, STAD, UCEC	NUP210	23225	1	BLCA, BRCA, CESC, COAD, ESCA, LUAD, LUSC, PRAD, READ, STAD, UCEC
SLC12A8	84561	1	BLCA, BRCA, CESC, COAD, ESCA, LUAD, LUSC, PRAD, READ, STAD, UCEC	DDC	1644	1	BLCA, BRCA, CESC, COAD, ESCA, LUAD, LUSC, PRAD, READ, STAD
SLC12A8	84561	1	BLCA, BRCA, CESC, COAD, ESCA, LUAD, LUSC, PRAD, READ, STAD, UCEC	PPAT	5471	1	BRCA, CESC, COAD, ESCA, LUAD, LUSC, PRAD, READ, STAD, UCEC
SLC12A8	84561	1	BLCA, BRCA, CESC, COAD, ESCA, LUAD, LUSC, PRAD, READ, STAD, UCEC	PSMB3	5691	1	BLCA, BRCA, CESC, COAD, ESCA, LUAD, LUSC, READ, STAD, UCEC
SLC12A8	84561	1	BLCA, BRCA, CESC, COAD, ESCA, LUAD, LUSC, PRAD, READ, STAD, UCEC	BRI3BP	140707	1	BLCA, BRCA, CESC, COAD, ESCA, LUAD, LUSC, PRAD, READ, STAD, UCEC
SLC12A8	84561	1	BLCA, BRCA, CESC, COAD, ESCA, LUAD, LUSC, PRAD, READ, STAD, UCEC	ANKEF1	63926	1	BLCA, BRCA, CESC, COAD, ESCA, LUAD, LUSC, READ, STAD, UCEC
SLC12A8	84561	1	BLCA, BRCA, CESC, COAD, ESCA, LUAD, LUSC, PRAD, READ, STAD, UCEC	LSR	51599	1	BLCA, BRCA, CESC, COAD, ESCA, LUAD, LUSC, PRAD, READ, STAD, THCA, UCEC
SLC12A8	84561	1	BLCA, BRCA, CESC, COAD, ESCA, LUAD, LUSC, PRAD, READ, STAD, UCEC	NDC1	55706	1	BLCA, BRCA, CESC, COAD, ESCA, LUAD, LUSC, READ, STAD, UCEC
NQO1	1728	1	CESC, CHOL, COAD, ESCA, LIHC, LUAD, LUSC, READ, UCEC	B3GNT3	10331	1	CESC, CHOL, COAD, ESCA, LIHC, LUAD, LUSC, READ, THCA, UCEC
NQO1	1728	1	CESC, CHOL, COAD, ESCA, LIHC, LUAD, LUSC, READ, UCEC	USH1C	10083	1	CESC, CHOL, COAD, ESCA, LIHC, LUAD, LUSC, READ, STAD, UCEC
MTHFD1L	25902	1	BLCA, CESC, CHOL, COAD, ESCA, HNSC, LUSC, READ, STAD, THCA, UCEC	IGF2BP2	10644	1	BLCA, CESC, CHOL, COAD, ESCA, HNSC, LIHC, LUSC, READ, STAD, THCA, UCEC
MTHFD1L	25902	1	BLCA, CESC, CHOL, COAD, ESCA, HNSC, LUSC, READ, STAD, THCA, UCEC	BID	637	1	BLCA, CESC, COAD, ESCA, HNSC, LUSC, READ, STAD, THCA, UCEC
MTHFD1L	25902	1	BLCA, CESC, CHOL, COAD, ESCA, HNSC, LUSC, READ, STAD, THCA, UCEC	CENPO	79172	1	BLCA, CESC, CHOL, COAD, ESCA, HNSC, LUSC, READ, STAD, UCEC
PDIA4	9601	1	BLCA, BRCA, CESC, COAD, ESCA, HNSC, LUAD, LUSC, PRAD, READ, STAD, UCEC	ARL6IP1	23204	1	BLCA, BRCA, CESC, COAD, ESCA, LUAD, LUSC, PRAD, READ, STAD, UCEC
PDIA4	9601	1	BLCA, BRCA, CESC, COAD, ESCA, HNSC, LUAD, LUSC, PRAD, READ, STAD, UCEC	CCT5	22948	1	BLCA, BRCA, CESC, COAD, ESCA, HNSC, LUAD, LUSC, READ, STAD, UCEC
PDIA4	9601	1	BLCA, BRCA, CESC, COAD, ESCA, HNSC, LUAD, LUSC, PRAD, READ, STAD, UCEC	C1orf112	55732	1	BLCA, BRCA, CESC, COAD, ESCA, HNSC, LUAD, LUSC, READ, STAD, UCEC
PDIA4	9601	1	BLCA, BRCA, CESC, COAD, ESCA, HNSC, LUAD, LUSC, PRAD, READ, STAD, UCEC	ISG15	9636	1	BLCA, BRCA, CESC, COAD, ESCA, HNSC, LUAD, LUSC, PRAD, READ, STAD, THCA, UCEC
PDIA4	9601	1	BLCA, BRCA, CESC, COAD, ESCA, HNSC, LUAD, LUSC, PRAD, READ, STAD, UCEC	AUNIP	79000	1	BLCA, BRCA, CESC, COAD, ESCA, HNSC, LUAD, LUSC, READ, STAD, UCEC
PDIA4	9601	1	BLCA, BRCA, CESC, COAD, ESCA, HNSC, LUAD, LUSC, PRAD, READ, STAD, UCEC	PAICS	10606	1	BLCA, BRCA, CESC, COAD, ESCA, LUAD, LUSC, PRAD, READ, STAD, UCEC
PDIA4	9601	1	BLCA, BRCA, CESC, COAD, ESCA, HNSC, LUAD, LUSC, PRAD, READ, STAD, UCEC	CDC25A	993	1	BLCA, BRCA, CESC, COAD, ESCA, HNSC, LIHC, LUAD, LUSC, PRAD, READ, STAD, UCEC
PDIA4	9601	1	BLCA, BRCA, CESC, COAD, ESCA, HNSC, LUAD, LUSC, PRAD, READ, STAD, UCEC	OAS3	4940	1	BLCA, BRCA, CESC, COAD, ESCA, HNSC, KIRC, LUAD, LUSC, PRAD, READ, STAD, UCEC
PDIA4	9601	1	BLCA, BRCA, CESC, COAD, ESCA, HNSC, LUAD, LUSC, PRAD, READ, STAD, UCEC	SPAG5	10615	1	BLCA, BRCA, CESC, COAD, ESCA, HNSC, LUAD, LUSC, READ, STAD, UCEC
PDIA4	9601	1	BLCA, BRCA, CESC, COAD, ESCA, HNSC, LUAD, LUSC, PRAD, READ, STAD, UCEC	TIMELESS	8914	1	BLCA, BRCA, CESC, COAD, ESCA, HNSC, LUAD, LUSC, READ, STAD, UCEC
PDIA4	9601	1	BLCA, BRCA, CESC, COAD, ESCA, HNSC, LUAD, LUSC, PRAD, READ, STAD, UCEC	IFI6	2537	1	BLCA, BRCA, CESC, COAD, ESCA, HNSC, LUAD, LUSC, PRAD, STAD, UCEC
PDIA4	9601	1	BLCA, BRCA, CESC, COAD, ESCA, HNSC, LUAD, LUSC, PRAD, READ, STAD, UCEC	ZNF695	57116	1	BLCA, BRCA, CESC, CHOL, COAD, ESCA, HNSC, LUAD, LUSC, PRAD, READ, STAD, UCEC
PDIA4	9601	1	BLCA, BRCA, CESC, COAD, ESCA, HNSC, LUAD, LUSC, PRAD, READ, STAD, UCEC	NUP210	23225	1	BLCA, BRCA, CESC, COAD, ESCA, LUAD, LUSC, PRAD, READ, STAD, UCEC
PDIA4	9601	1	BLCA, BRCA, CESC, COAD, ESCA, HNSC, LUAD, LUSC, PRAD, READ, STAD, UCEC	ECE2	9718	1	BLCA, BRCA, CESC, COAD, ESCA, HNSC, LUAD, LUSC, READ, STAD, UCEC
PDIA4	9601	1	BLCA, BRCA, CESC, COAD, ESCA, HNSC, LUAD, LUSC, PRAD, READ, STAD, UCEC	BRI3BP	140707	1	BLCA, BRCA, CESC, COAD, ESCA, LUAD, LUSC, PRAD, READ, STAD, UCEC
PDIA4	9601	1	BLCA, BRCA, CESC, COAD, ESCA, HNSC, LUAD, LUSC, PRAD, READ, STAD, UCEC	ZWILCH	55055	1	BLCA, BRCA, CESC, COAD, ESCA, HNSC, LUAD, LUSC, READ, STAD, UCEC
PDIA4	9601	1	BLCA, BRCA, CESC, COAD, ESCA, HNSC, LUAD, LUSC, PRAD, READ, STAD, UCEC	CASC5	57082	1	BLCA, BRCA, CESC, COAD, ESCA, HNSC, LIHC, LUAD, LUSC, PRAD, READ, STAD, UCEC
SLC52A2	79581	1	BLCA, BRCA, CESC, CHOL, COAD, ESCA, HNSC, LIHC, LUAD, LUSC, READ, STAD, UCEC	UBE2S	27338	1	BLCA, BRCA, CESC, CHOL, COAD, ESCA, HNSC, LIHC, LUAD, LUSC, READ, STAD, UCEC
SLC52A2	79581	1	BLCA, BRCA, CESC, CHOL, COAD, ESCA, HNSC, LIHC, LUAD, LUSC, READ, STAD, UCEC	H2AFX	3014	1	BLCA, BRCA, CESC, CHOL, COAD, ESCA, HNSC, LIHC, LUAD, LUSC, READ, STAD, UCEC
SLC52A2	79581	1	BLCA, BRCA, CESC, CHOL, COAD, ESCA, HNSC, LIHC, LUAD, LUSC, READ, STAD, UCEC	FEN1	2237	1	BLCA, BRCA, CESC, CHOL, COAD, ESCA, HNSC, LIHC, LUAD, LUSC, READ, STAD, THCA, UCEC
SLC52A2	79581	1	BLCA, BRCA, CESC, CHOL, COAD, ESCA, HNSC, LIHC, LUAD, LUSC, READ, STAD, UCEC	GINS1	9837	1	BLCA, BRCA, CESC, CHOL, COAD, ESCA, HNSC, LIHC, LUAD, LUSC, READ, STAD, THCA, UCEC
SLC52A2	79581	1	BLCA, BRCA, CESC, CHOL, COAD, ESCA, HNSC, LIHC, LUAD, LUSC, READ, STAD, UCEC	MCM6	4175	1	BLCA, BRCA, CESC, CHOL, COAD, ESCA, HNSC, LIHC, LUAD, LUSC, READ, STAD, UCEC
SLC52A2	79581	1	BLCA, BRCA, CESC, CHOL, COAD, ESCA, HNSC, LIHC, LUAD, LUSC, READ, STAD, UCEC	TONSL	4796	1	BLCA, BRCA, CESC, CHOL, COAD, ESCA, HNSC, LUAD, LUSC, READ, STAD, UCEC
SLC52A2	79581	1	BLCA, BRCA, CESC, CHOL, COAD, ESCA, HNSC, LIHC, LUAD, LUSC, READ, STAD, UCEC	HELLS	3070	1	BLCA, BRCA, CESC, CHOL, COAD, ESCA, HNSC, LIHC, LUAD, LUSC, READ, STAD, THCA, UCEC
SLC52A2	79581	1	BLCA, BRCA, CESC, CHOL, COAD, ESCA, HNSC, LIHC, LUAD, LUSC, READ, STAD, UCEC	EPHB2	2048	1	BLCA, CESC, CHOL, COAD, ESCA, HNSC, LIHC, LUAD, LUSC, READ, STAD, UCEC
SLC52A2	79581	1	BLCA, BRCA, CESC, CHOL, COAD, ESCA, HNSC, LIHC, LUAD, LUSC, READ, STAD, UCEC	HPDL	84842	1	BLCA, BRCA, CESC, CHOL, COAD, ESCA, LIHC, LUAD, LUSC, READ, STAD, UCEC
SLC52A2	79581	1	BLCA, BRCA, CESC, CHOL, COAD, ESCA, HNSC, LIHC, LUAD, LUSC, READ, STAD, UCEC	FANCB	2187	1	BLCA, BRCA, CESC, CHOL, COAD, ESCA, HNSC, LIHC, LUAD, LUSC, READ, STAD, UCEC
SLC52A2	79581	1	BLCA, BRCA, CESC, CHOL, COAD, ESCA, HNSC, LIHC, LUAD, LUSC, READ, STAD, UCEC	KIF23	9493	1	BLCA, BRCA, CESC, CHOL, COAD, ESCA, HNSC, LIHC, LUAD, LUSC, READ, STAD, UCEC
SLC52A2	79581	1	BLCA, BRCA, CESC, CHOL, COAD, ESCA, HNSC, LIHC, LUAD, LUSC, READ, STAD, UCEC	RFC4	5984	1	BLCA, BRCA, CESC, CHOL, COAD, ESCA, HNSC, LIHC, LUAD, LUSC, READ, UCEC
SLC52A2	79581	1	BLCA, BRCA, CESC, CHOL, COAD, ESCA, HNSC, LIHC, LUAD, LUSC, READ, STAD, UCEC	GINS4	84296	1	BLCA, BRCA, CESC, CHOL, COAD, ESCA, HNSC, LIHC, LUAD, LUSC, READ, STAD, UCEC
SLC52A2	79581	1	BLCA, BRCA, CESC, CHOL, COAD, ESCA, HNSC, LIHC, LUAD, LUSC, READ, STAD, UCEC	CKAP2	26586	1	BLCA, BRCA, CESC, CHOL, COAD, ESCA, HNSC, LIHC, LUAD, LUSC, READ, STAD, UCEC
SLC52A2	79581	1	BLCA, BRCA, CESC, CHOL, COAD, ESCA, HNSC, LIHC, LUAD, LUSC, READ, STAD, UCEC	NCAPD2	9918	1	BLCA, BRCA, CESC, CHOL, COAD, ESCA, HNSC, LIHC, LUAD, LUSC, READ, STAD, UCEC
SLC52A2	79581	1	BLCA, BRCA, CESC, CHOL, COAD, ESCA, HNSC, LIHC, LUAD, LUSC, READ, STAD, UCEC	CTSV	1515	1	BLCA, BRCA, CHOL, COAD, ESCA, HNSC, LIHC, LUAD, LUSC, READ, STAD, UCEC
SLC52A2	79581	1	BLCA, BRCA, CESC, CHOL, COAD, ESCA, HNSC, LIHC, LUAD, LUSC, READ, STAD, UCEC	CBX2	84733	1	BLCA, BRCA, CESC, CHOL, COAD, ESCA, HNSC, LIHC, LUAD, LUSC, PRAD, READ, STAD, UCEC
SLC52A2	79581	1	BLCA, BRCA, CESC, CHOL, COAD, ESCA, HNSC, LIHC, LUAD, LUSC, READ, STAD, UCEC	KIF24	347240	1	BLCA, BRCA, CESC, CHOL, COAD, ESCA, HNSC, LIHC, LUSC, READ, STAD, UCEC
SLC52A2	79581	1	BLCA, BRCA, CESC, CHOL, COAD, ESCA, HNSC, LIHC, LUAD, LUSC, READ, STAD, UCEC	CENPL	91687	1	BLCA, BRCA, CESC, CHOL, COAD, ESCA, HNSC, LIHC, LUAD, LUSC, READ, STAD, UCEC
SLC52A2	79581	1	BLCA, BRCA, CESC, CHOL, COAD, ESCA, HNSC, LIHC, LUAD, LUSC, READ, STAD, UCEC	TACC3	10460	1	BLCA, BRCA, CESC, CHOL, COAD, ESCA, HNSC, KIRP, LIHC, LUAD, LUSC, READ, STAD, UCEC
SLC52A2	79581	1	BLCA, BRCA, CESC, CHOL, COAD, ESCA, HNSC, LIHC, LUAD, LUSC, READ, STAD, UCEC	RCC2	55920	1	BLCA, BRCA, CESC, CHOL, COAD, ESCA, HNSC, LUAD, LUSC, READ, STAD, UCEC
SLC52A2	79581	1	BLCA, BRCA, CESC, CHOL, COAD, ESCA, HNSC, LIHC, LUAD, LUSC, READ, STAD, UCEC	CYP27B1	1594	1	BLCA, BRCA, CESC, CHOL, COAD, ESCA, HNSC, LUAD, LUSC, READ, STAD, UCEC
SLC52A2	79581	1	BLCA, BRCA, CESC, CHOL, COAD, ESCA, HNSC, LIHC, LUAD, LUSC, READ, STAD, UCEC	NCAPG2	54892	1	BLCA, BRCA, CESC, COAD, ESCA, HNSC, LIHC, LUAD, LUSC, READ, STAD, UCEC
SLC52A2	79581	1	BLCA, BRCA, CESC, CHOL, COAD, ESCA, HNSC, LIHC, LUAD, LUSC, READ, STAD, UCEC	TMPRSS3	64699	1	BLCA, BRCA, CESC, CHOL, COAD, ESCA, LIHC, LUAD, LUSC, READ, STAD, UCEC
SLC52A2	79581	1	BLCA, BRCA, CESC, CHOL, COAD, ESCA, HNSC, LIHC, LUAD, LUSC, READ, STAD, UCEC	KPNA2	3838	1	BLCA, BRCA, CESC, COAD, ESCA, HNSC, LIHC, LUAD, LUSC, READ, STAD, UCEC
SLC52A2	79581	1	BLCA, BRCA, CESC, CHOL, COAD, ESCA, HNSC, LIHC, LUAD, LUSC, READ, STAD, UCEC	DSCC1	79075	1	BLCA, BRCA, CESC, CHOL, COAD, ESCA, HNSC, LIHC, LUAD, LUSC, READ, STAD, UCEC
SLC52A2	79581	1	BLCA, BRCA, CESC, CHOL, COAD, ESCA, HNSC, LIHC, LUAD, LUSC, READ, STAD, UCEC	ORC1	4998	1	BLCA, BRCA, CESC, CHOL, COAD, ESCA, HNSC, LIHC, LUAD, LUSC, READ, STAD, UCEC
SLC52A2	79581	1	BLCA, BRCA, CESC, CHOL, COAD, ESCA, HNSC, LIHC, LUAD, LUSC, READ, STAD, UCEC	C11orf82	220042	1	BLCA, BRCA, CESC, CHOL, COAD, ESCA, HNSC, LIHC, LUAD, LUSC, READ, STAD, UCEC
SLC52A2	79581	1	BLCA, BRCA, CESC, CHOL, COAD, ESCA, HNSC, LIHC, LUAD, LUSC, READ, STAD, UCEC	KIF20B	9585	1	BLCA, BRCA, CESC, COAD, ESCA, HNSC, LIHC, LUAD, LUSC, READ, STAD, UCEC
SLC52A2	79581	1	BLCA, BRCA, CESC, CHOL, COAD, ESCA, HNSC, LIHC, LUAD, LUSC, READ, STAD, UCEC	MTBP	27085	1	BLCA, BRCA, CESC, CHOL, COAD, ESCA, HNSC, LIHC, LUAD, LUSC, READ, STAD, UCEC
SLC52A2	79581	1	BLCA, BRCA, CESC, CHOL, COAD, ESCA, HNSC, LIHC, LUAD, LUSC, READ, STAD, UCEC	RNASEH2A	10535	1	BLCA, BRCA, CESC, CHOL, COAD, ESCA, HNSC, LIHC, LUAD, LUSC, READ, STAD, UCEC
SLC52A2	79581	1	BLCA, BRCA, CESC, CHOL, COAD, ESCA, HNSC, LIHC, LUAD, LUSC, READ, STAD, UCEC	PARPBP	55010	1	BLCA, BRCA, CESC, CHOL, COAD, ESCA, HNSC, LIHC, LUAD, LUSC, READ, STAD, UCEC
SLC52A2	79581	1	BLCA, BRCA, CESC, CHOL, COAD, ESCA, HNSC, LIHC, LUAD, LUSC, READ, STAD, UCEC	RACGAP1	29127	1	BLCA, BRCA, CESC, CHOL, COAD, ESCA, HNSC, KICH, LIHC, LUAD, LUSC, READ, STAD, UCEC
SLC52A2	79581	1	BLCA, BRCA, CESC, CHOL, COAD, ESCA, HNSC, LIHC, LUAD, LUSC, READ, STAD, UCEC	HMGA1	3159	1	BLCA, BRCA, CESC, CHOL, COAD, ESCA, HNSC, LIHC, LUAD, LUSC, READ, STAD, THCA, UCEC
SLC52A2	79581	1	BLCA, BRCA, CESC, CHOL, COAD, ESCA, HNSC, LIHC, LUAD, LUSC, READ, STAD, UCEC	CCNF	899	1	BLCA, BRCA, CESC, CHOL, COAD, ESCA, HNSC, LIHC, LUAD, LUSC, READ, STAD, UCEC
SLC52A2	79581	1	BLCA, BRCA, CESC, CHOL, COAD, ESCA, HNSC, LIHC, LUAD, LUSC, READ, STAD, UCEC	GGH	8836	1	BLCA, BRCA, CESC, COAD, ESCA, HNSC, LIHC, LUAD, LUSC, READ, STAD, UCEC
SLC52A2	79581	1	BLCA, BRCA, CESC, CHOL, COAD, ESCA, HNSC, LIHC, LUAD, LUSC, READ, STAD, UCEC	ERVMER34-1	100288413	1	BLCA, BRCA, CESC, CHOL, COAD, ESCA, HNSC, LIHC, LUAD, LUSC, PRAD, READ, STAD, UCEC
SLC52A2	79581	1	BLCA, BRCA, CESC, CHOL, COAD, ESCA, HNSC, LIHC, LUAD, LUSC, READ, STAD, UCEC	PLAU	5328	1	BLCA, BRCA, CESC, CHOL, COAD, ESCA, HNSC, LIHC, LUAD, LUSC, READ, STAD, THCA, UCEC
SLC52A2	79581	1	BLCA, BRCA, CESC, CHOL, COAD, ESCA, HNSC, LIHC, LUAD, LUSC, READ, STAD, UCEC	CDCA3	83461	1	BLCA, BRCA, CESC, CHOL, COAD, ESCA, HNSC, KIRP, LIHC, LUAD, LUSC, READ, STAD, UCEC
SLC52A2	79581	1	BLCA, BRCA, CESC, CHOL, COAD, ESCA, HNSC, LIHC, LUAD, LUSC, READ, STAD, UCEC	HOXB7	3217	1	BLCA, CESC, CHOL, COAD, ESCA, HNSC, LIHC, LUAD, LUSC, READ, STAD, UCEC
SLC52A2	79581	1	BLCA, BRCA, CESC, CHOL, COAD, ESCA, HNSC, LIHC, LUAD, LUSC, READ, STAD, UCEC	SGOL2	151246	1	BLCA, BRCA, CESC, CHOL, COAD, ESCA, HNSC, LIHC, LUAD, LUSC, PRAD, READ, STAD, UCEC
SLC52A2	79581	1	BLCA, BRCA, CESC, CHOL, COAD, ESCA, HNSC, LIHC, LUAD, LUSC, READ, STAD, UCEC	CHEK1	1111	1	BLCA, BRCA, CESC, CHOL, COAD, ESCA, HNSC, LIHC, LUAD, READ, STAD, UCEC
SLC52A2	79581	1	BLCA, BRCA, CESC, CHOL, COAD, ESCA, HNSC, LIHC, LUAD, LUSC, READ, STAD, UCEC	FAM72B	653820	1	BLCA, BRCA, CESC, CHOL, COAD, ESCA, HNSC, LIHC, LUAD, LUSC, READ, STAD, UCEC
SLC52A2	79581	1	BLCA, BRCA, CESC, CHOL, COAD, ESCA, HNSC, LIHC, LUAD, LUSC, READ, STAD, UCEC	LRRC15	131578	1	BLCA, BRCA, CESC, COAD, ESCA, HNSC, LIHC, LUAD, LUSC, READ, STAD, UCEC
SLC52A2	79581	1	BLCA, BRCA, CESC, CHOL, COAD, ESCA, HNSC, LIHC, LUAD, LUSC, READ, STAD, UCEC	CCNB1	891	1	BLCA, BRCA, CESC, CHOL, COAD, ESCA, HNSC, LIHC, LUAD, LUSC, PRAD, READ, STAD, UCEC
SLC52A2	79581	1	BLCA, BRCA, CESC, CHOL, COAD, ESCA, HNSC, LIHC, LUAD, LUSC, READ, STAD, UCEC	CDCA4	55038	1	BLCA, BRCA, CESC, CHOL, COAD, ESCA, HNSC, LIHC, LUAD, LUSC, READ, STAD, UCEC
SLC52A2	79581	1	BLCA, BRCA, CESC, CHOL, COAD, ESCA, HNSC, LIHC, LUAD, LUSC, READ, STAD, UCEC	PLK4	10733	1	BLCA, BRCA, CESC, CHOL, COAD, ESCA, HNSC, LIHC, LUAD, LUSC, READ, STAD, THCA, UCEC
SLC52A2	79581	1	BLCA, BRCA, CESC, CHOL, COAD, ESCA, HNSC, LIHC, LUAD, LUSC, READ, STAD, UCEC	WDHD1	11169	1	BLCA, BRCA, CESC, CHOL, COAD, ESCA, HNSC, LIHC, LUAD, LUSC, READ, STAD, THCA, UCEC
SLC52A2	79581	1	BLCA, BRCA, CESC, CHOL, COAD, ESCA, HNSC, LIHC, LUAD, LUSC, READ, STAD, UCEC	MCM4	4173	1	BLCA, BRCA, CESC, CHOL, COAD, ESCA, HNSC, LIHC, LUAD, LUSC, READ, STAD, THCA, UCEC
SLC52A2	79581	1	BLCA, BRCA, CESC, CHOL, COAD, ESCA, HNSC, LIHC, LUAD, LUSC, READ, STAD, UCEC	BLM	641	1	BLCA, BRCA, CESC, CHOL, COAD, ESCA, LIHC, LUAD, LUSC, READ, STAD, UCEC
SLC52A2	79581	1	BLCA, BRCA, CESC, CHOL, COAD, ESCA, HNSC, LIHC, LUAD, LUSC, READ, STAD, UCEC	LRP8	7804	1	BLCA, BRCA, CESC, CHOL, COAD, ESCA, HNSC, LIHC, LUSC, READ, STAD, UCEC
SLC52A2	79581	1	BLCA, BRCA, CESC, CHOL, COAD, ESCA, HNSC, LIHC, LUAD, LUSC, READ, STAD, UCEC	STMN1	3925	1	BLCA, BRCA, CESC, CHOL, COAD, ESCA, HNSC, LIHC, LUAD, LUSC, READ, STAD, THCA, UCEC
SLC52A2	79581	1	BLCA, BRCA, CESC, CHOL, COAD, ESCA, HNSC, LIHC, LUAD, LUSC, READ, STAD, UCEC	STIL	6491	1	BLCA, BRCA, CESC, CHOL, COAD, ESCA, HNSC, LIHC, LUAD, LUSC, PRAD, READ, STAD, UCEC
SLC52A2	79581	1	BLCA, BRCA, CESC, CHOL, COAD, ESCA, HNSC, LIHC, LUAD, LUSC, READ, STAD, UCEC	KIF26B	55083	1	BLCA, BRCA, CESC, CHOL, COAD, ESCA, HNSC, LIHC, LUAD, LUSC, STAD, UCEC
SLC52A2	79581	1	BLCA, BRCA, CESC, CHOL, COAD, ESCA, HNSC, LIHC, LUAD, LUSC, READ, STAD, UCEC	MTFR2	113115	1	BLCA, BRCA, CESC, CHOL, COAD, ESCA, HNSC, KIRP, LIHC, LUAD, LUSC, READ, STAD, UCEC
SLC52A2	79581	1	BLCA, BRCA, CESC, CHOL, COAD, ESCA, HNSC, LIHC, LUAD, LUSC, READ, STAD, UCEC	KIAA1524	57650	1	BLCA, BRCA, CESC, CHOL, COAD, ESCA, HNSC, LIHC, LUAD, LUSC, READ, STAD, UCEC
SLC52A2	79581	1	BLCA, BRCA, CESC, CHOL, COAD, ESCA, HNSC, LIHC, LUAD, LUSC, READ, STAD, UCEC	KIF18A	81930	1	BLCA, BRCA, CESC, CHOL, COAD, ESCA, HNSC, KIRC, LIHC, LUAD, LUSC, READ, STAD, UCEC
SLC52A2	79581	1	BLCA, BRCA, CESC, CHOL, COAD, ESCA, HNSC, LIHC, LUAD, LUSC, READ, STAD, UCEC	ECT2	1894	1	BLCA, BRCA, CESC, CHOL, COAD, ESCA, HNSC, LIHC, LUAD, LUSC, PRAD, READ, STAD, UCEC
SLC52A2	79581	1	BLCA, BRCA, CESC, CHOL, COAD, ESCA, HNSC, LIHC, LUAD, LUSC, READ, STAD, UCEC	MSH2	4436	1	BLCA, BRCA, CESC, CHOL, COAD, ESCA, LIHC, LUAD, LUSC, READ, STAD, UCEC
SLC52A2	79581	1	BLCA, BRCA, CESC, CHOL, COAD, ESCA, HNSC, LIHC, LUAD, LUSC, READ, STAD, UCEC	HN1	51155	1	BLCA, BRCA, CESC, CHOL, COAD, ESCA, HNSC, LIHC, LUAD, LUSC, READ, STAD, THCA, UCEC
SLC52A2	79581	1	BLCA, BRCA, CESC, CHOL, COAD, ESCA, HNSC, LIHC, LUAD, LUSC, READ, STAD, UCEC	MCM2	4171	1	BLCA, BRCA, CESC, CHOL, COAD, ESCA, HNSC, LIHC, LUAD, LUSC, READ, STAD, THCA, UCEC
SLC52A2	79581	1	BLCA, BRCA, CESC, CHOL, COAD, ESCA, HNSC, LIHC, LUAD, LUSC, READ, STAD, UCEC	LIN9	286826	1	BLCA, BRCA, CESC, CHOL, COAD, ESCA, HNSC, LIHC, LUAD, LUSC, READ, STAD, UCEC
SLC52A2	79581	1	BLCA, BRCA, CESC, CHOL, COAD, ESCA, HNSC, LIHC, LUAD, LUSC, READ, STAD, UCEC	RAD54L	8438	1	BLCA, BRCA, CESC, CHOL, COAD, ESCA, HNSC, KIRP, LIHC, LUAD, LUSC, READ, STAD, UCEC
ACBD7	414149	1	BRCA, CESC, CHOL, COAD, ESCA, LUAD, LUSC, READ, STAD, THCA, UCEC	STAT1	6772	1	BRCA, CESC, CHOL, COAD, ESCA, HNSC, LUAD, LUSC, READ, STAD, THCA, UCEC
ACBD7	414149	1	BRCA, CESC, CHOL, COAD, ESCA, LUAD, LUSC, READ, STAD, THCA, UCEC	CLDN9	9080	1	BLCA, BRCA, CESC, CHOL, COAD, ESCA, LUAD, LUSC, READ, STAD, THCA, UCEC
ACBD7	414149	1	BRCA, CESC, CHOL, COAD, ESCA, LUAD, LUSC, READ, STAD, THCA, UCEC	CEACAM6	4680	1	BRCA, CESC, CHOL, COAD, ESCA, KIRP, LUAD, LUSC, READ, STAD, THCA, UCEC
ACBD7	414149	1	BRCA, CESC, CHOL, COAD, ESCA, LUAD, LUSC, READ, STAD, THCA, UCEC	C2CD4A	145741	1	BRCA, CESC, CHOL, COAD, ESCA, LUAD, LUSC, READ, STAD, THCA, UCEC
ACBD7	414149	1	BRCA, CESC, CHOL, COAD, ESCA, LUAD, LUSC, READ, STAD, THCA, UCEC	C10orf91	170393	1	BRCA, CESC, CHOL, COAD, ESCA, HNSC, LUAD, LUSC, READ, STAD, THCA, UCEC
ACBD7	414149	1	BRCA, CESC, CHOL, COAD, ESCA, LUAD, LUSC, READ, STAD, THCA, UCEC	MACC1	346389	1	CESC, CHOL, COAD, ESCA, LUAD, LUSC, READ, STAD, THCA, UCEC
ACBD7	414149	1	BRCA, CESC, CHOL, COAD, ESCA, LUAD, LUSC, READ, STAD, THCA, UCEC	TMPRSS4	56649	1	BRCA, CESC, CHOL, COAD, LUAD, LUSC, READ, STAD, THCA, UCEC
CDCA8	55143	1	BLCA, BRCA, CESC, CHOL, COAD, ESCA, HNSC, KICH, KIRC, KIRP, LIHC, LUAD, LUSC, PRAD, READ, STAD, UCEC	MYBL2	4605	1	BLCA, BRCA, CESC, CHOL, COAD, ESCA, HNSC, KICH, KIRC, KIRP, LIHC, LUAD, LUSC, PRAD, READ, STAD, THCA, UCEC
CDCA8	55143	1	BLCA, BRCA, CESC, CHOL, COAD, ESCA, HNSC, KICH, KIRC, KIRP, LIHC, LUAD, LUSC, PRAD, READ, STAD, UCEC	CDT1	81620	1	BLCA, BRCA, CESC, CHOL, COAD, ESCA, HNSC, KICH, KIRC, KIRP, LIHC, LUAD, LUSC, PRAD, READ, STAD, THCA, UCEC
CDCA8	55143	1	BLCA, BRCA, CESC, CHOL, COAD, ESCA, HNSC, KICH, KIRC, KIRP, LIHC, LUAD, LUSC, PRAD, READ, STAD, UCEC	SPC24	147841	1	BLCA, BRCA, CESC, CHOL, COAD, ESCA, HNSC, KICH, KIRC, KIRP, LIHC, LUAD, LUSC, PRAD, READ, STAD, THCA, UCEC
CDCA8	55143	1	BLCA, BRCA, CESC, CHOL, COAD, ESCA, HNSC, KICH, KIRC, KIRP, LIHC, LUAD, LUSC, PRAD, READ, STAD, UCEC	HJURP	55355	1	BLCA, BRCA, CESC, CHOL, COAD, ESCA, HNSC, KICH, KIRC, KIRP, LIHC, LUAD, LUSC, PRAD, READ, STAD, THCA, UCEC
CDCA8	55143	1	BLCA, BRCA, CESC, CHOL, COAD, ESCA, HNSC, KICH, KIRC, KIRP, LIHC, LUAD, LUSC, PRAD, READ, STAD, UCEC	CENPA	1058	1	BLCA, BRCA, CESC, CHOL, COAD, ESCA, HNSC, KICH, KIRC, KIRP, LIHC, LUAD, LUSC, PRAD, READ, STAD, THCA, UCEC
CDCA8	55143	1	BLCA, BRCA, CESC, CHOL, COAD, ESCA, HNSC, KICH, KIRC, KIRP, LIHC, LUAD, LUSC, PRAD, READ, STAD, UCEC	MND1	84057	1	BLCA, BRCA, CESC, CHOL, COAD, ESCA, HNSC, KICH, KIRC, KIRP, LIHC, LUAD, LUSC, PRAD, READ, STAD, THCA, UCEC
CDCA8	55143	1	BLCA, BRCA, CESC, CHOL, COAD, ESCA, HNSC, KICH, KIRC, KIRP, LIHC, LUAD, LUSC, PRAD, READ, STAD, UCEC	FAM72D	728833	1	BLCA, BRCA, CESC, CHOL, COAD, ESCA, HNSC, KIRC, KIRP, LIHC, LUAD, LUSC, PRAD, READ, STAD, UCEC
CDCA8	55143	1	BLCA, BRCA, CESC, CHOL, COAD, ESCA, HNSC, KICH, KIRC, KIRP, LIHC, LUAD, LUSC, PRAD, READ, STAD, UCEC	CENPM	79019	1	BLCA, BRCA, CESC, CHOL, COAD, ESCA, HNSC, KICH, KIRC, KIRP, LIHC, LUAD, LUSC, PRAD, READ, STAD, THCA, UCEC
CDCA8	55143	1	BLCA, BRCA, CESC, CHOL, COAD, ESCA, HNSC, KICH, KIRC, KIRP, LIHC, LUAD, LUSC, PRAD, READ, STAD, UCEC	CLSPN	63967	1	BLCA, BRCA, CESC, CHOL, COAD, ESCA, HNSC, KICH, KIRC, KIRP, LIHC, LUAD, LUSC, PRAD, READ, STAD, THCA, UCEC
CDCA8	55143	1	BLCA, BRCA, CESC, CHOL, COAD, ESCA, HNSC, KICH, KIRC, KIRP, LIHC, LUAD, LUSC, PRAD, READ, STAD, UCEC	NCAPH	23397	1	BLCA, BRCA, CESC, CHOL, COAD, ESCA, HNSC, KICH, KIRC, KIRP, LIHC, LUAD, LUSC, PRAD, READ, STAD, THCA, UCEC
CDCA8	55143	1	BLCA, BRCA, CESC, CHOL, COAD, ESCA, HNSC, KICH, KIRC, KIRP, LIHC, LUAD, LUSC, PRAD, READ, STAD, UCEC	TROAP	10024	1	BLCA, BRCA, CESC, CHOL, COAD, ESCA, HNSC, KICH, KIRC, KIRP, LIHC, LUAD, LUSC, READ, STAD, UCEC
CDCA8	55143	1	BLCA, BRCA, CESC, CHOL, COAD, ESCA, HNSC, KICH, KIRC, KIRP, LIHC, LUAD, LUSC, PRAD, READ, STAD, UCEC	AURKB	9212	1	BLCA, BRCA, CESC, CHOL, COAD, ESCA, HNSC, KICH, KIRC, KIRP, LIHC, LUAD, LUSC, PRAD, READ, STAD, THCA, UCEC
CDCA8	55143	1	BLCA, BRCA, CESC, CHOL, COAD, ESCA, HNSC, KICH, KIRC, KIRP, LIHC, LUAD, LUSC, PRAD, READ, STAD, UCEC	FAM72C	-	1	BLCA, BRCA, CESC, CHOL, COAD, ESCA, HNSC, KIRC, KIRP, LIHC, LUAD, LUSC, PRAD, READ, STAD, UCEC
CDCA8	55143	1	BLCA, BRCA, CESC, CHOL, COAD, ESCA, HNSC, KICH, KIRC, KIRP, LIHC, LUAD, LUSC, PRAD, READ, STAD, UCEC	NETO2	81831	1	BLCA, BRCA, CESC, CHOL, COAD, ESCA, HNSC, KICH, KIRC, LIHC, LUAD, LUSC, PRAD, READ, STAD, UCEC
CDCA8	55143	1	BLCA, BRCA, CESC, CHOL, COAD, ESCA, HNSC, KICH, KIRC, KIRP, LIHC, LUAD, LUSC, PRAD, READ, STAD, UCEC	TRIP13	9319	1	BLCA, BRCA, CESC, CHOL, COAD, ESCA, HNSC, KIRC, KIRP, LIHC, LUAD, LUSC, PRAD, READ, STAD, UCEC
CDCA8	55143	1	BLCA, BRCA, CESC, CHOL, COAD, ESCA, HNSC, KICH, KIRC, KIRP, LIHC, LUAD, LUSC, PRAD, READ, STAD, UCEC	CENPF	1063	1	BLCA, BRCA, CESC, CHOL, COAD, ESCA, HNSC, KICH, KIRC, KIRP, LIHC, LUAD, LUSC, PRAD, READ, STAD, THCA, UCEC
CDCA8	55143	1	BLCA, BRCA, CESC, CHOL, COAD, ESCA, HNSC, KICH, KIRC, KIRP, LIHC, LUAD, LUSC, PRAD, READ, STAD, UCEC	BUB1B	701	1	BLCA, BRCA, CESC, CHOL, COAD, ESCA, HNSC, KICH, KIRC, KIRP, LIHC, LUAD, LUSC, PRAD, READ, STAD, THCA, UCEC
CDCA8	55143	1	BLCA, BRCA, CESC, CHOL, COAD, ESCA, HNSC, KICH, KIRC, KIRP, LIHC, LUAD, LUSC, PRAD, READ, STAD, UCEC	TPX2	22974	1	BLCA, BRCA, CESC, CHOL, COAD, ESCA, HNSC, KICH, KIRC, KIRP, LIHC, LUAD, LUSC, PRAD, READ, STAD, THCA, UCEC
CDCA8	55143	1	BLCA, BRCA, CESC, CHOL, COAD, ESCA, HNSC, KICH, KIRC, KIRP, LIHC, LUAD, LUSC, PRAD, READ, STAD, UCEC	TTK	7272	1	BLCA, BRCA, CESC, CHOL, COAD, ESCA, HNSC, KICH, KIRC, KIRP, LIHC, LUAD, LUSC, PRAD, READ, STAD, THCA, UCEC
CDCA8	55143	1	BLCA, BRCA, CESC, CHOL, COAD, ESCA, HNSC, KICH, KIRC, KIRP, LIHC, LUAD, LUSC, PRAD, READ, STAD, UCEC	XRCC2	7516	1	BLCA, BRCA, CESC, CHOL, COAD, ESCA, HNSC, KICH, KIRC, KIRP, LIHC, LUAD, LUSC, READ, STAD, UCEC
CDCA8	55143	1	BLCA, BRCA, CESC, CHOL, COAD, ESCA, HNSC, KICH, KIRC, KIRP, LIHC, LUAD, LUSC, PRAD, READ, STAD, UCEC	ANLN	54443	1	BLCA, BRCA, CESC, CHOL, COAD, ESCA, HNSC, KICH, KIRC, KIRP, LIHC, LUAD, LUSC, PRAD, READ, STAD, THCA, UCEC
CDCA8	55143	1	BLCA, BRCA, CESC, CHOL, COAD, ESCA, HNSC, KICH, KIRC, KIRP, LIHC, LUAD, LUSC, PRAD, READ, STAD, UCEC	CEP55	55165	1	BLCA, BRCA, CESC, CHOL, COAD, ESCA, HNSC, KICH, KIRC, KIRP, LIHC, LUAD, LUSC, PRAD, READ, STAD, THCA, UCEC
CDCA8	55143	1	BLCA, BRCA, CESC, CHOL, COAD, ESCA, HNSC, KICH, KIRC, KIRP, LIHC, LUAD, LUSC, PRAD, READ, STAD, UCEC	BIRC5	332	1	BLCA, BRCA, CESC, CHOL, COAD, ESCA, HNSC, KICH, KIRC, KIRP, LIHC, LUAD, LUSC, PRAD, READ, STAD, THCA, UCEC
CDCA8	55143	1	BLCA, BRCA, CESC, CHOL, COAD, ESCA, HNSC, KICH, KIRC, KIRP, LIHC, LUAD, LUSC, PRAD, READ, STAD, UCEC	PRAME	23532	1	BLCA, BRCA, CESC, CHOL, COAD, ESCA, HNSC, KIRC, KIRP, LIHC, LUAD, LUSC, PRAD, READ, STAD, UCEC
CDCA8	55143	1	BLCA, BRCA, CESC, CHOL, COAD, ESCA, HNSC, KICH, KIRC, KIRP, LIHC, LUAD, LUSC, PRAD, READ, STAD, UCEC	HMMR	3161	1	BLCA, BRCA, CESC, CHOL, COAD, ESCA, HNSC, KICH, KIRC, KIRP, LIHC, LUAD, LUSC, PRAD, READ, STAD, THCA, UCEC
CDCA8	55143	1	BLCA, BRCA, CESC, CHOL, COAD, ESCA, HNSC, KICH, KIRC, KIRP, LIHC, LUAD, LUSC, PRAD, READ, STAD, UCEC	ERCC6L	54821	1	BLCA, BRCA, CESC, CHOL, COAD, ESCA, HNSC, KICH, KIRC, KIRP, LIHC, LUAD, LUSC, PRAD, READ, STAD, UCEC
CDCA8	55143	1	BLCA, BRCA, CESC, CHOL, COAD, ESCA, HNSC, KICH, KIRC, KIRP, LIHC, LUAD, LUSC, PRAD, READ, STAD, UCEC	MELK	9833	1	BLCA, BRCA, CESC, CHOL, COAD, ESCA, HNSC, KICH, KIRC, KIRP, LIHC, LUAD, LUSC, PRAD, READ, STAD, THCA, UCEC
CDCA8	55143	1	BLCA, BRCA, CESC, CHOL, COAD, ESCA, HNSC, KICH, KIRC, KIRP, LIHC, LUAD, LUSC, PRAD, READ, STAD, UCEC	FOXM1	2305	1	BLCA, BRCA, CESC, CHOL, COAD, ESCA, HNSC, KICH, KIRC, KIRP, LIHC, LUAD, LUSC, READ, STAD, UCEC
CDCA8	55143	1	BLCA, BRCA, CESC, CHOL, COAD, ESCA, HNSC, KICH, KIRC, KIRP, LIHC, LUAD, LUSC, PRAD, READ, STAD, UCEC	DTL	51514	1	BLCA, BRCA, CESC, CHOL, COAD, ESCA, HNSC, KICH, KIRC, KIRP, LIHC, LUAD, LUSC, PRAD, READ, STAD, THCA, UCEC
CDCA8	55143	1	BLCA, BRCA, CESC, CHOL, COAD, ESCA, HNSC, KICH, KIRC, KIRP, LIHC, LUAD, LUSC, PRAD, READ, STAD, UCEC	AURKA	6790	1	BLCA, BRCA, CESC, CHOL, COAD, ESCA, HNSC, KICH, KIRP, LIHC, LUAD, LUSC, PRAD, READ, STAD, UCEC
CDCA8	55143	1	BLCA, BRCA, CESC, CHOL, COAD, ESCA, HNSC, KICH, KIRC, KIRP, LIHC, LUAD, LUSC, PRAD, READ, STAD, UCEC	KIF20A	10112	1	BLCA, BRCA, CESC, CHOL, COAD, ESCA, HNSC, KICH, KIRC, KIRP, LIHC, LUAD, LUSC, PRAD, READ, STAD, THCA, UCEC
CDCA8	55143	1	BLCA, BRCA, CESC, CHOL, COAD, ESCA, HNSC, KICH, KIRC, KIRP, LIHC, LUAD, LUSC, PRAD, READ, STAD, UCEC	ASPM	259266	1	BLCA, BRCA, CESC, CHOL, COAD, ESCA, HNSC, KICH, KIRC, KIRP, LIHC, LUAD, LUSC, PRAD, READ, STAD, THCA, UCEC
CDCA8	55143	1	BLCA, BRCA, CESC, CHOL, COAD, ESCA, HNSC, KICH, KIRC, KIRP, LIHC, LUAD, LUSC, PRAD, READ, STAD, UCEC	MKI67	4288	1	BLCA, BRCA, CESC, CHOL, COAD, ESCA, HNSC, KICH, KIRC, KIRP, LIHC, LUAD, LUSC, PRAD, READ, STAD, THCA, UCEC
CDCA8	55143	1	BLCA, BRCA, CESC, CHOL, COAD, ESCA, HNSC, KICH, KIRC, KIRP, LIHC, LUAD, LUSC, PRAD, READ, STAD, UCEC	KIF18B	146909	1	BLCA, BRCA, CESC, CHOL, COAD, ESCA, HNSC, KICH, KIRC, KIRP, LIHC, LUAD, LUSC, PRAD, READ, STAD, UCEC
CDCA8	55143	1	BLCA, BRCA, CESC, CHOL, COAD, ESCA, HNSC, KICH, KIRC, KIRP, LIHC, LUAD, LUSC, PRAD, READ, STAD, UCEC	CCNA2	890	1	BLCA, BRCA, CESC, CHOL, COAD, ESCA, HNSC, KICH, KIRC, KIRP, LIHC, LUAD, LUSC, READ, STAD, UCEC
CDCA8	55143	1	BLCA, BRCA, CESC, CHOL, COAD, ESCA, HNSC, KICH, KIRC, KIRP, LIHC, LUAD, LUSC, PRAD, READ, STAD, UCEC	ARHGAP11A	9824	1	BLCA, BRCA, CESC, CHOL, COAD, ESCA, HNSC, KICH, KIRC, KIRP, LIHC, LUAD, LUSC, READ, STAD, UCEC
CDCA8	55143	1	BLCA, BRCA, CESC, CHOL, COAD, ESCA, HNSC, KICH, KIRC, KIRP, LIHC, LUAD, LUSC, PRAD, READ, STAD, UCEC	NEIL3	55247	1	BLCA, BRCA, CESC, CHOL, COAD, ESCA, HNSC, KICH, KIRC, KIRP, LIHC, LUAD, LUSC, PRAD, READ, STAD, THCA, UCEC
CDCA8	55143	1	BLCA, BRCA, CESC, CHOL, COAD, ESCA, HNSC, KICH, KIRC, KIRP, LIHC, LUAD, LUSC, PRAD, READ, STAD, UCEC	UBE2C	11065	1	BLCA, BRCA, CESC, CHOL, COAD, ESCA, HNSC, KICH, KIRC, KIRP, LIHC, LUAD, LUSC, PRAD, READ, STAD, THCA, UCEC
CDCA8	55143	1	BLCA, BRCA, CESC, CHOL, COAD, ESCA, HNSC, KICH, KIRC, KIRP, LIHC, LUAD, LUSC, PRAD, READ, STAD, UCEC	CDC25C	995	1	BLCA, BRCA, CESC, CHOL, COAD, ESCA, HNSC, KICH, KIRC, KIRP, LIHC, LUAD, LUSC, PRAD, READ, STAD, THCA, UCEC
CDCA8	55143	1	BLCA, BRCA, CESC, CHOL, COAD, ESCA, HNSC, KICH, KIRC, KIRP, LIHC, LUAD, LUSC, PRAD, READ, STAD, UCEC	MCM10	55388	1	BLCA, BRCA, CESC, CHOL, COAD, ESCA, HNSC, KICH, KIRC, KIRP, LIHC, LUAD, LUSC, PRAD, READ, STAD, UCEC
CDCA8	55143	1	BLCA, BRCA, CESC, CHOL, COAD, ESCA, HNSC, KICH, KIRC, KIRP, LIHC, LUAD, LUSC, PRAD, READ, STAD, UCEC	FAM111B	374393	1	BLCA, BRCA, CESC, CHOL, COAD, ESCA, HNSC, KICH, KIRC, KIRP, LIHC, LUAD, LUSC, PRAD, READ, STAD, THCA, UCEC
CDCA8	55143	1	BLCA, BRCA, CESC, CHOL, COAD, ESCA, HNSC, KICH, KIRC, KIRP, LIHC, LUAD, LUSC, PRAD, READ, STAD, UCEC	NEK2	4751	1	BLCA, BRCA, CESC, CHOL, COAD, ESCA, HNSC, KICH, KIRC, KIRP, LIHC, LUAD, LUSC, PRAD, READ, STAD, THCA, UCEC
CDCA8	55143	1	BLCA, BRCA, CESC, CHOL, COAD, ESCA, HNSC, KICH, KIRC, KIRP, LIHC, LUAD, LUSC, PRAD, READ, STAD, UCEC	PRC1	9055	1	BLCA, BRCA, CESC, CHOL, COAD, ESCA, HNSC, KICH, KIRC, LIHC, LUAD, LUSC, PRAD, READ, STAD, UCEC
CDCA8	55143	1	BLCA, BRCA, CESC, CHOL, COAD, ESCA, HNSC, KICH, KIRC, KIRP, LIHC, LUAD, LUSC, PRAD, READ, STAD, UCEC	KIF14	9928	1	BLCA, BRCA, CESC, CHOL, COAD, ESCA, HNSC, KICH, KIRC, KIRP, LIHC, LUAD, LUSC, PRAD, READ, STAD, UCEC
CDCA8	55143	1	BLCA, BRCA, CESC, CHOL, COAD, ESCA, HNSC, KICH, KIRC, KIRP, LIHC, LUAD, LUSC, PRAD, READ, STAD, UCEC	CENPI	2491	1	BLCA, BRCA, CESC, CHOL, COAD, ESCA, HNSC, KICH, KIRC, KIRP, LIHC, LUAD, LUSC, READ, STAD, UCEC
CDCA8	55143	1	BLCA, BRCA, CESC, CHOL, COAD, ESCA, HNSC, KICH, KIRC, KIRP, LIHC, LUAD, LUSC, PRAD, READ, STAD, UCEC	CKAP2L	150468	1	BLCA, BRCA, CESC, CHOL, COAD, ESCA, HNSC, KICH, KIRC, KIRP, LIHC, LUAD, LUSC, PRAD, READ, STAD, THCA, UCEC
CDCA8	55143	1	BLCA, BRCA, CESC, CHOL, COAD, ESCA, HNSC, KICH, KIRC, KIRP, LIHC, LUAD, LUSC, PRAD, READ, STAD, UCEC	CDC20	991	1	BLCA, BRCA, CESC, CHOL, COAD, ESCA, HNSC, KICH, KIRP, LIHC, LUAD, LUSC, PRAD, READ, STAD, UCEC
CDCA8	55143	1	BLCA, BRCA, CESC, CHOL, COAD, ESCA, HNSC, KICH, KIRC, KIRP, LIHC, LUAD, LUSC, PRAD, READ, STAD, UCEC	CDKN3	1033	1	BLCA, BRCA, CESC, CHOL, COAD, ESCA, HNSC, KICH, KIRC, KIRP, LIHC, LUAD, LUSC, PRAD, READ, STAD, UCEC
CDCA8	55143	1	BLCA, BRCA, CESC, CHOL, COAD, ESCA, HNSC, KICH, KIRC, KIRP, LIHC, LUAD, LUSC, PRAD, READ, STAD, UCEC	BUB1	699	1	BLCA, BRCA, CESC, CHOL, COAD, ESCA, HNSC, KICH, KIRC, KIRP, LIHC, LUAD, LUSC, PRAD, READ, STAD, THCA, UCEC
CDCA8	55143	1	BLCA, BRCA, CESC, CHOL, COAD, ESCA, HNSC, KICH, KIRC, KIRP, LIHC, LUAD, LUSC, PRAD, READ, STAD, UCEC	KIAA0101	9768	1	BLCA, BRCA, CESC, CHOL, COAD, ESCA, HNSC, KICH, KIRC, KIRP, LIHC, LUAD, LUSC, PRAD, READ, STAD, THCA, UCEC
CDCA8	55143	1	BLCA, BRCA, CESC, CHOL, COAD, ESCA, HNSC, KICH, KIRC, KIRP, LIHC, LUAD, LUSC, PRAD, READ, STAD, UCEC	CDC45	8318	1	BLCA, BRCA, CESC, CHOL, COAD, ESCA, HNSC, KICH, KIRC, KIRP, LIHC, LUAD, LUSC, PRAD, READ, STAD, THCA, UCEC
CDCA8	55143	1	BLCA, BRCA, CESC, CHOL, COAD, ESCA, HNSC, KICH, KIRC, KIRP, LIHC, LUAD, LUSC, PRAD, READ, STAD, UCEC	CCNB2	9133	1	BLCA, BRCA, CESC, CHOL, COAD, ESCA, HNSC, KICH, KIRC, KIRP, LIHC, LUAD, LUSC, PRAD, READ, STAD, THCA, UCEC
CDCA8	55143	1	BLCA, BRCA, CESC, CHOL, COAD, ESCA, HNSC, KICH, KIRC, KIRP, LIHC, LUAD, LUSC, PRAD, READ, STAD, UCEC	CDCA2	157313	1	BLCA, BRCA, CESC, CHOL, COAD, ESCA, HNSC, KICH, KIRC, KIRP, LIHC, LUAD, LUSC, PRAD, READ, STAD, UCEC
CDCA8	55143	1	BLCA, BRCA, CESC, CHOL, COAD, ESCA, HNSC, KICH, KIRC, KIRP, LIHC, LUAD, LUSC, PRAD, READ, STAD, UCEC	PKMYT1	9088	1	BLCA, BRCA, CESC, CHOL, COAD, ESCA, HNSC, KICH, KIRC, KIRP, LIHC, LUAD, LUSC, PRAD, READ, STAD, THCA, UCEC
CDCA8	55143	1	BLCA, BRCA, CESC, CHOL, COAD, ESCA, HNSC, KICH, KIRC, KIRP, LIHC, LUAD, LUSC, PRAD, READ, STAD, UCEC	ASF1B	55723	1	BLCA, BRCA, CESC, CHOL, COAD, ESCA, HNSC, KICH, KIRC, KIRP, LIHC, LUAD, LUSC, PRAD, READ, STAD, THCA, UCEC
CDCA8	55143	1	BLCA, BRCA, CESC, CHOL, COAD, ESCA, HNSC, KICH, KIRC, KIRP, LIHC, LUAD, LUSC, PRAD, READ, STAD, UCEC	DLGAP5	9787	1	BLCA, BRCA, CESC, CHOL, COAD, ESCA, HNSC, KICH, KIRC, KIRP, LIHC, LUAD, LUSC, PRAD, READ, STAD, THCA, UCEC
CDCA8	55143	1	BLCA, BRCA, CESC, CHOL, COAD, ESCA, HNSC, KICH, KIRC, KIRP, LIHC, LUAD, LUSC, PRAD, READ, STAD, UCEC	TOP2A	7153	1	BLCA, BRCA, CESC, CHOL, COAD, ESCA, HNSC, KICH, KIRC, KIRP, LIHC, LUAD, LUSC, PRAD, READ, STAD, THCA, UCEC
CDCA8	55143	1	BLCA, BRCA, CESC, CHOL, COAD, ESCA, HNSC, KICH, KIRC, KIRP, LIHC, LUAD, LUSC, PRAD, READ, STAD, UCEC	SKA1	220134	1	BLCA, BRCA, CESC, CHOL, COAD, ESCA, HNSC, KICH, KIRC, KIRP, LIHC, LUAD, LUSC, PRAD, READ, STAD, THCA, UCEC
CDCA8	55143	1	BLCA, BRCA, CESC, CHOL, COAD, ESCA, HNSC, KICH, KIRC, KIRP, LIHC, LUAD, LUSC, PRAD, READ, STAD, UCEC	GTSE1	51512	1	BLCA, BRCA, CESC, CHOL, COAD, ESCA, HNSC, KICH, KIRC, KIRP, LIHC, LUAD, LUSC, PRAD, READ, STAD, THCA, UCEC
CDCA8	55143	1	BLCA, BRCA, CESC, CHOL, COAD, ESCA, HNSC, KICH, KIRC, KIRP, LIHC, LUAD, LUSC, PRAD, READ, STAD, UCEC	PTTG1	9232	1	BLCA, BRCA, CESC, CHOL, COAD, ESCA, HNSC, KICH, KIRC, KIRP, LIHC, LUAD, LUSC, PRAD, READ, STAD, UCEC
CDCA8	55143	1	BLCA, BRCA, CESC, CHOL, COAD, ESCA, HNSC, KICH, KIRC, KIRP, LIHC, LUAD, LUSC, PRAD, READ, STAD, UCEC	KIF4A	24137	1	BLCA, BRCA, CESC, CHOL, COAD, ESCA, HNSC, KICH, KIRC, KIRP, LIHC, LUAD, LUSC, PRAD, READ, STAD, THCA, UCEC
CDCA8	55143	1	BLCA, BRCA, CESC, CHOL, COAD, ESCA, HNSC, KICH, KIRC, KIRP, LIHC, LUAD, LUSC, PRAD, READ, STAD, UCEC	OIP5	11339	1	BLCA, BRCA, CESC, CHOL, COAD, ESCA, HNSC, KIRC, KIRP, LIHC, LUAD, LUSC, PRAD, READ, STAD, UCEC
CDCA8	55143	1	BLCA, BRCA, CESC, CHOL, COAD, ESCA, HNSC, KICH, KIRC, KIRP, LIHC, LUAD, LUSC, PRAD, READ, STAD, UCEC	PRR11	55771	1	BLCA, BRCA, CESC, CHOL, COAD, ESCA, HNSC, KIRC, KIRP, LIHC, LUAD, LUSC, PRAD, READ, STAD, UCEC
CDCA8	55143	1	BLCA, BRCA, CESC, CHOL, COAD, ESCA, HNSC, KICH, KIRC, KIRP, LIHC, LUAD, LUSC, PRAD, READ, STAD, UCEC	PBK	55872	1	BLCA, BRCA, CESC, CHOL, COAD, ESCA, HNSC, KICH, KIRC, KIRP, LIHC, LUAD, LUSC, PRAD, READ, STAD, THCA, UCEC
CDCA8	55143	1	BLCA, BRCA, CESC, CHOL, COAD, ESCA, HNSC, KICH, KIRC, KIRP, LIHC, LUAD, LUSC, PRAD, READ, STAD, UCEC	CENPE	1062	1	BLCA, BRCA, CESC, CHOL, COAD, ESCA, HNSC, KICH, KIRC, KIRP, LIHC, LUAD, LUSC, PRAD, READ, STAD, UCEC
CDCA8	55143	1	BLCA, BRCA, CESC, CHOL, COAD, ESCA, HNSC, KICH, KIRC, KIRP, LIHC, LUAD, LUSC, PRAD, READ, STAD, UCEC	POLQ	10721	1	BLCA, BRCA, CESC, CHOL, COAD, ESCA, HNSC, KICH, KIRC, KIRP, LIHC, LUAD, LUSC, READ, STAD, UCEC
CDCA8	55143	1	BLCA, BRCA, CESC, CHOL, COAD, ESCA, HNSC, KICH, KIRC, KIRP, LIHC, LUAD, LUSC, PRAD, READ, STAD, UCEC	NCAPG	64151	1	BLCA, BRCA, CESC, CHOL, COAD, ESCA, HNSC, KICH, KIRC, KIRP, LIHC, LUAD, LUSC, PRAD, READ, STAD, THCA, UCEC
CDCA8	55143	1	BLCA, BRCA, CESC, CHOL, COAD, ESCA, HNSC, KICH, KIRC, KIRP, LIHC, LUAD, LUSC, PRAD, READ, STAD, UCEC	CDCA5	113130	1	BLCA, BRCA, CESC, CHOL, COAD, ESCA, HNSC, KICH, KIRC, KIRP, LIHC, LUAD, LUSC, PRAD, READ, STAD, UCEC
CDCA8	55143	1	BLCA, BRCA, CESC, CHOL, COAD, ESCA, HNSC, KICH, KIRC, KIRP, LIHC, LUAD, LUSC, PRAD, READ, STAD, UCEC	MLF1IP	-		BLCA, BRCA, CESC, CHOL, COAD, ESCA, HNSC, KICH, KIRC, KIRP, LIHC, LUAD, LUSC, PRAD, READ, STAD, THCA, UCEC
CDT1	81620	1	BLCA, BRCA, CESC, CHOL, COAD, ESCA, HNSC, KICH, KIRC, KIRP, LIHC, LUAD, LUSC, PRAD, READ, STAD, THCA, UCEC	MYBL2	4605	1	BLCA, BRCA, CESC, CHOL, COAD, ESCA, HNSC, KICH, KIRC, KIRP, LIHC, LUAD, LUSC, PRAD, READ, STAD, THCA, UCEC
CDT1	81620	1	BLCA, BRCA, CESC, CHOL, COAD, ESCA, HNSC, KICH, KIRC, KIRP, LIHC, LUAD, LUSC, PRAD, READ, STAD, THCA, UCEC	NDC80	10403	1	BLCA, BRCA, CESC, CHOL, COAD, ESCA, HNSC, KICH, KIRC, KIRP, LIHC, LUAD, LUSC, READ, STAD, THCA, UCEC
CDT1	81620	1	BLCA, BRCA, CESC, CHOL, COAD, ESCA, HNSC, KICH, KIRC, KIRP, LIHC, LUAD, LUSC, PRAD, READ, STAD, THCA, UCEC	SPC24	147841	1	BLCA, BRCA, CESC, CHOL, COAD, ESCA, HNSC, KICH, KIRC, KIRP, LIHC, LUAD, LUSC, PRAD, READ, STAD, THCA, UCEC
CDT1	81620	1	BLCA, BRCA, CESC, CHOL, COAD, ESCA, HNSC, KICH, KIRC, KIRP, LIHC, LUAD, LUSC, PRAD, READ, STAD, THCA, UCEC	HJURP	55355	1	BLCA, BRCA, CESC, CHOL, COAD, ESCA, HNSC, KICH, KIRC, KIRP, LIHC, LUAD, LUSC, PRAD, READ, STAD, THCA, UCEC
CDT1	81620	1	BLCA, BRCA, CESC, CHOL, COAD, ESCA, HNSC, KICH, KIRC, KIRP, LIHC, LUAD, LUSC, PRAD, READ, STAD, THCA, UCEC	SKA3	221150	1	BLCA, BRCA, CESC, CHOL, COAD, ESCA, HNSC, KIRC, KIRP, LIHC, LUAD, LUSC, PRAD, READ, STAD, THCA, UCEC
CDT1	81620	1	BLCA, BRCA, CESC, CHOL, COAD, ESCA, HNSC, KICH, KIRC, KIRP, LIHC, LUAD, LUSC, PRAD, READ, STAD, THCA, UCEC	CENPA	1058	1	BLCA, BRCA, CESC, CHOL, COAD, ESCA, HNSC, KICH, KIRC, KIRP, LIHC, LUAD, LUSC, PRAD, READ, STAD, THCA, UCEC
CDT1	81620	1	BLCA, BRCA, CESC, CHOL, COAD, ESCA, HNSC, KICH, KIRC, KIRP, LIHC, LUAD, LUSC, PRAD, READ, STAD, THCA, UCEC	MND1	84057	1	BLCA, BRCA, CESC, CHOL, COAD, ESCA, HNSC, KICH, KIRC, KIRP, LIHC, LUAD, LUSC, PRAD, READ, STAD, THCA, UCEC
CDT1	81620	1	BLCA, BRCA, CESC, CHOL, COAD, ESCA, HNSC, KICH, KIRC, KIRP, LIHC, LUAD, LUSC, PRAD, READ, STAD, THCA, UCEC	ESCO2	157570	1	BLCA, BRCA, CESC, CHOL, COAD, ESCA, HNSC, KIRC, KIRP, LIHC, LUAD, LUSC, PRAD, READ, STAD, THCA, UCEC
CDT1	81620	1	BLCA, BRCA, CESC, CHOL, COAD, ESCA, HNSC, KICH, KIRC, KIRP, LIHC, LUAD, LUSC, PRAD, READ, STAD, THCA, UCEC	CENPM	79019	1	BLCA, BRCA, CESC, CHOL, COAD, ESCA, HNSC, KICH, KIRC, KIRP, LIHC, LUAD, LUSC, PRAD, READ, STAD, THCA, UCEC
CDT1	81620	1	BLCA, BRCA, CESC, CHOL, COAD, ESCA, HNSC, KICH, KIRC, KIRP, LIHC, LUAD, LUSC, PRAD, READ, STAD, THCA, UCEC	CLSPN	63967	1	BLCA, BRCA, CESC, CHOL, COAD, ESCA, HNSC, KICH, KIRC, KIRP, LIHC, LUAD, LUSC, PRAD, READ, STAD, THCA, UCEC
CDT1	81620	1	BLCA, BRCA, CESC, CHOL, COAD, ESCA, HNSC, KICH, KIRC, KIRP, LIHC, LUAD, LUSC, PRAD, READ, STAD, THCA, UCEC	NCAPH	23397	1	BLCA, BRCA, CESC, CHOL, COAD, ESCA, HNSC, KICH, KIRC, KIRP, LIHC, LUAD, LUSC, PRAD, READ, STAD, THCA, UCEC
CDT1	81620	1	BLCA, BRCA, CESC, CHOL, COAD, ESCA, HNSC, KICH, KIRC, KIRP, LIHC, LUAD, LUSC, PRAD, READ, STAD, THCA, UCEC	DEPDC1	55635	1	BLCA, BRCA, CESC, CHOL, COAD, ESCA, HNSC, KICH, KIRC, KIRP, LIHC, LUAD, LUSC, READ, STAD, THCA, UCEC
CDT1	81620	1	BLCA, BRCA, CESC, CHOL, COAD, ESCA, HNSC, KICH, KIRC, KIRP, LIHC, LUAD, LUSC, PRAD, READ, STAD, THCA, UCEC	AURKB	9212	1	BLCA, BRCA, CESC, CHOL, COAD, ESCA, HNSC, KICH, KIRC, KIRP, LIHC, LUAD, LUSC, PRAD, READ, STAD, THCA, UCEC
CDT1	81620	1	BLCA, BRCA, CESC, CHOL, COAD, ESCA, HNSC, KICH, KIRC, KIRP, LIHC, LUAD, LUSC, PRAD, READ, STAD, THCA, UCEC	SPC25	57405	1	BLCA, BRCA, CESC, CHOL, COAD, ESCA, HNSC, KIRC, KIRP, LIHC, LUAD, LUSC, PRAD, READ, STAD, THCA, UCEC
CDT1	81620	1	BLCA, BRCA, CESC, CHOL, COAD, ESCA, HNSC, KICH, KIRC, KIRP, LIHC, LUAD, LUSC, PRAD, READ, STAD, THCA, UCEC	KIFC1	3833	1	BLCA, BRCA, CESC, CHOL, COAD, ESCA, HNSC, KIRC, KIRP, LIHC, LUAD, LUSC, PRAD, READ, STAD, THCA, UCEC
CDT1	81620	1	BLCA, BRCA, CESC, CHOL, COAD, ESCA, HNSC, KICH, KIRC, KIRP, LIHC, LUAD, LUSC, PRAD, READ, STAD, THCA, UCEC	CENPF	1063	1	BLCA, BRCA, CESC, CHOL, COAD, ESCA, HNSC, KICH, KIRC, KIRP, LIHC, LUAD, LUSC, PRAD, READ, STAD, THCA, UCEC
CDT1	81620	1	BLCA, BRCA, CESC, CHOL, COAD, ESCA, HNSC, KICH, KIRC, KIRP, LIHC, LUAD, LUSC, PRAD, READ, STAD, THCA, UCEC	BUB1B	701	1	BLCA, BRCA, CESC, CHOL, COAD, ESCA, HNSC, KICH, KIRC, KIRP, LIHC, LUAD, LUSC, PRAD, READ, STAD, THCA, UCEC
CDT1	81620	1	BLCA, BRCA, CESC, CHOL, COAD, ESCA, HNSC, KICH, KIRC, KIRP, LIHC, LUAD, LUSC, PRAD, READ, STAD, THCA, UCEC	TPX2	22974	1	BLCA, BRCA, CESC, CHOL, COAD, ESCA, HNSC, KICH, KIRC, KIRP, LIHC, LUAD, LUSC, PRAD, READ, STAD, THCA, UCEC
CDT1	81620	1	BLCA, BRCA, CESC, CHOL, COAD, ESCA, HNSC, KICH, KIRC, KIRP, LIHC, LUAD, LUSC, PRAD, READ, STAD, THCA, UCEC	TTK	7272	1	BLCA, BRCA, CESC, CHOL, COAD, ESCA, HNSC, KICH, KIRC, KIRP, LIHC, LUAD, LUSC, PRAD, READ, STAD, THCA, UCEC
CDT1	81620	1	BLCA, BRCA, CESC, CHOL, COAD, ESCA, HNSC, KICH, KIRC, KIRP, LIHC, LUAD, LUSC, PRAD, READ, STAD, THCA, UCEC	IL4I1	259307	1	BLCA, BRCA, CESC, CHOL, COAD, ESCA, HNSC, KIRC, KIRP, LIHC, LUAD, LUSC, PRAD, READ, STAD, THCA, UCEC
CDT1	81620	1	BLCA, BRCA, CESC, CHOL, COAD, ESCA, HNSC, KICH, KIRC, KIRP, LIHC, LUAD, LUSC, PRAD, READ, STAD, THCA, UCEC	ANLN	54443	1	BLCA, BRCA, CESC, CHOL, COAD, ESCA, HNSC, KICH, KIRC, KIRP, LIHC, LUAD, LUSC, PRAD, READ, STAD, THCA, UCEC
CDT1	81620	1	BLCA, BRCA, CESC, CHOL, COAD, ESCA, HNSC, KICH, KIRC, KIRP, LIHC, LUAD, LUSC, PRAD, READ, STAD, THCA, UCEC	CEP55	55165	1	BLCA, BRCA, CESC, CHOL, COAD, ESCA, HNSC, KICH, KIRC, KIRP, LIHC, LUAD, LUSC, PRAD, READ, STAD, THCA, UCEC
CDT1	81620	1	BLCA, BRCA, CESC, CHOL, COAD, ESCA, HNSC, KICH, KIRC, KIRP, LIHC, LUAD, LUSC, PRAD, READ, STAD, THCA, UCEC	BIRC5	332	1	BLCA, BRCA, CESC, CHOL, COAD, ESCA, HNSC, KICH, KIRC, KIRP, LIHC, LUAD, LUSC, PRAD, READ, STAD, THCA, UCEC
CDT1	81620	1	BLCA, BRCA, CESC, CHOL, COAD, ESCA, HNSC, KICH, KIRC, KIRP, LIHC, LUAD, LUSC, PRAD, READ, STAD, THCA, UCEC	HMMR	3161	1	BLCA, BRCA, CESC, CHOL, COAD, ESCA, HNSC, KICH, KIRC, KIRP, LIHC, LUAD, LUSC, PRAD, READ, STAD, THCA, UCEC
CDT1	81620	1	BLCA, BRCA, CESC, CHOL, COAD, ESCA, HNSC, KICH, KIRC, KIRP, LIHC, LUAD, LUSC, PRAD, READ, STAD, THCA, UCEC	ERCC6L	54821	1	BLCA, BRCA, CESC, CHOL, COAD, ESCA, HNSC, KICH, KIRC, KIRP, LIHC, LUAD, LUSC, PRAD, READ, STAD, UCEC
CDT1	81620	1	BLCA, BRCA, CESC, CHOL, COAD, ESCA, HNSC, KICH, KIRC, KIRP, LIHC, LUAD, LUSC, PRAD, READ, STAD, THCA, UCEC	MELK	9833	1	BLCA, BRCA, CESC, CHOL, COAD, ESCA, HNSC, KICH, KIRC, KIRP, LIHC, LUAD, LUSC, PRAD, READ, STAD, THCA, UCEC
CDT1	81620	1	BLCA, BRCA, CESC, CHOL, COAD, ESCA, HNSC, KICH, KIRC, KIRP, LIHC, LUAD, LUSC, PRAD, READ, STAD, THCA, UCEC	FAM64A	54478	1	BLCA, BRCA, CESC, CHOL, COAD, ESCA, HNSC, KIRC, KIRP, LIHC, LUAD, LUSC, PRAD, READ, STAD, THCA, UCEC
CDT1	81620	1	BLCA, BRCA, CESC, CHOL, COAD, ESCA, HNSC, KICH, KIRC, KIRP, LIHC, LUAD, LUSC, PRAD, READ, STAD, THCA, UCEC	E2F7	144455	1	BLCA, BRCA, CESC, CHOL, COAD, ESCA, HNSC, KICH, KIRC, KIRP, LIHC, LUAD, LUSC, READ, STAD, THCA, UCEC
CDT1	81620	1	BLCA, BRCA, CESC, CHOL, COAD, ESCA, HNSC, KICH, KIRC, KIRP, LIHC, LUAD, LUSC, PRAD, READ, STAD, THCA, UCEC	DTL	51514	1	BLCA, BRCA, CESC, CHOL, COAD, ESCA, HNSC, KICH, KIRC, KIRP, LIHC, LUAD, LUSC, PRAD, READ, STAD, THCA, UCEC
CDT1	81620	1	BLCA, BRCA, CESC, CHOL, COAD, ESCA, HNSC, KICH, KIRC, KIRP, LIHC, LUAD, LUSC, PRAD, READ, STAD, THCA, UCEC	RDM1	201299	1	BLCA, BRCA, CESC, CHOL, COAD, ESCA, HNSC, KIRC, KIRP, LIHC, LUAD, LUSC, PRAD, READ, STAD, THCA, UCEC
CDT1	81620	1	BLCA, BRCA, CESC, CHOL, COAD, ESCA, HNSC, KICH, KIRC, KIRP, LIHC, LUAD, LUSC, PRAD, READ, STAD, THCA, UCEC	EXO1	9156	1	BLCA, BRCA, CESC, CHOL, COAD, ESCA, HNSC, KIRC, KIRP, LIHC, LUAD, LUSC, PRAD, READ, STAD, THCA, UCEC
CDT1	81620	1	BLCA, BRCA, CESC, CHOL, COAD, ESCA, HNSC, KICH, KIRC, KIRP, LIHC, LUAD, LUSC, PRAD, READ, STAD, THCA, UCEC	KIF20A	10112	1	BLCA, BRCA, CESC, CHOL, COAD, ESCA, HNSC, KICH, KIRC, KIRP, LIHC, LUAD, LUSC, PRAD, READ, STAD, THCA, UCEC
CDT1	81620	1	BLCA, BRCA, CESC, CHOL, COAD, ESCA, HNSC, KICH, KIRC, KIRP, LIHC, LUAD, LUSC, PRAD, READ, STAD, THCA, UCEC	ASPM	259266	1	BLCA, BRCA, CESC, CHOL, COAD, ESCA, HNSC, KICH, KIRC, KIRP, LIHC, LUAD, LUSC, PRAD, READ, STAD, THCA, UCEC
CDT1	81620	1	BLCA, BRCA, CESC, CHOL, COAD, ESCA, HNSC, KICH, KIRC, KIRP, LIHC, LUAD, LUSC, PRAD, READ, STAD, THCA, UCEC	GINS2	51659	1	BLCA, BRCA, CESC, CHOL, COAD, ESCA, HNSC, KICH, KIRC, KIRP, LIHC, LUAD, LUSC, READ, STAD, THCA, UCEC
CDT1	81620	1	BLCA, BRCA, CESC, CHOL, COAD, ESCA, HNSC, KICH, KIRC, KIRP, LIHC, LUAD, LUSC, PRAD, READ, STAD, THCA, UCEC	MKI67	4288	1	BLCA, BRCA, CESC, CHOL, COAD, ESCA, HNSC, KICH, KIRC, KIRP, LIHC, LUAD, LUSC, PRAD, READ, STAD, THCA, UCEC
CDT1	81620	1	BLCA, BRCA, CESC, CHOL, COAD, ESCA, HNSC, KICH, KIRC, KIRP, LIHC, LUAD, LUSC, PRAD, READ, STAD, THCA, UCEC	IQGAP3	128239	1	BLCA, BRCA, CESC, CHOL, COAD, ESCA, HNSC, KIRC, KIRP, LIHC, LUAD, LUSC, PRAD, READ, STAD, THCA, UCEC
CDT1	81620	1	BLCA, BRCA, CESC, CHOL, COAD, ESCA, HNSC, KICH, KIRC, KIRP, LIHC, LUAD, LUSC, PRAD, READ, STAD, THCA, UCEC	KIF18B	146909	1	BLCA, BRCA, CESC, CHOL, COAD, ESCA, HNSC, KICH, KIRC, KIRP, LIHC, LUAD, LUSC, PRAD, READ, STAD, UCEC
CDT1	81620	1	BLCA, BRCA, CESC, CHOL, COAD, ESCA, HNSC, KICH, KIRC, KIRP, LIHC, LUAD, LUSC, PRAD, READ, STAD, THCA, UCEC	NEIL3	55247	1	BLCA, BRCA, CESC, CHOL, COAD, ESCA, HNSC, KICH, KIRC, KIRP, LIHC, LUAD, LUSC, PRAD, READ, STAD, THCA, UCEC
CDT1	81620	1	BLCA, BRCA, CESC, CHOL, COAD, ESCA, HNSC, KICH, KIRC, KIRP, LIHC, LUAD, LUSC, PRAD, READ, STAD, THCA, UCEC	UBE2C	11065	1	BLCA, BRCA, CESC, CHOL, COAD, ESCA, HNSC, KICH, KIRC, KIRP, LIHC, LUAD, LUSC, PRAD, READ, STAD, THCA, UCEC
CDT1	81620	1	BLCA, BRCA, CESC, CHOL, COAD, ESCA, HNSC, KICH, KIRC, KIRP, LIHC, LUAD, LUSC, PRAD, READ, STAD, THCA, UCEC	CDC25C	995	1	BLCA, BRCA, CESC, CHOL, COAD, ESCA, HNSC, KICH, KIRC, KIRP, LIHC, LUAD, LUSC, PRAD, READ, STAD, THCA, UCEC
CDT1	81620	1	BLCA, BRCA, CESC, CHOL, COAD, ESCA, HNSC, KICH, KIRC, KIRP, LIHC, LUAD, LUSC, PRAD, READ, STAD, THCA, UCEC	MCM10	55388	1	BLCA, BRCA, CESC, CHOL, COAD, ESCA, HNSC, KICH, KIRC, KIRP, LIHC, LUAD, LUSC, PRAD, READ, STAD, UCEC
CDT1	81620	1	BLCA, BRCA, CESC, CHOL, COAD, ESCA, HNSC, KICH, KIRC, KIRP, LIHC, LUAD, LUSC, PRAD, READ, STAD, THCA, UCEC	FAM111B	374393	1	BLCA, BRCA, CESC, CHOL, COAD, ESCA, HNSC, KICH, KIRC, KIRP, LIHC, LUAD, LUSC, PRAD, READ, STAD, THCA, UCEC
CDT1	81620	1	BLCA, BRCA, CESC, CHOL, COAD, ESCA, HNSC, KICH, KIRC, KIRP, LIHC, LUAD, LUSC, PRAD, READ, STAD, THCA, UCEC	NEK2	4751	1	BLCA, BRCA, CESC, CHOL, COAD, ESCA, HNSC, KICH, KIRC, KIRP, LIHC, LUAD, LUSC, PRAD, READ, STAD, THCA, UCEC
CDT1	81620	1	BLCA, BRCA, CESC, CHOL, COAD, ESCA, HNSC, KICH, KIRC, KIRP, LIHC, LUAD, LUSC, PRAD, READ, STAD, THCA, UCEC	GPRIN1	114787	1	BLCA, BRCA, CESC, CHOL, COAD, ESCA, HNSC, KIRC, KIRP, LIHC, LUAD, LUSC, PRAD, READ, STAD, THCA, UCEC
CDT1	81620	1	BLCA, BRCA, CESC, CHOL, COAD, ESCA, HNSC, KICH, KIRC, KIRP, LIHC, LUAD, LUSC, PRAD, READ, STAD, THCA, UCEC	KIF14	9928	1	BLCA, BRCA, CESC, CHOL, COAD, ESCA, HNSC, KICH, KIRC, KIRP, LIHC, LUAD, LUSC, PRAD, READ, STAD, UCEC
CDT1	81620	1	BLCA, BRCA, CESC, CHOL, COAD, ESCA, HNSC, KICH, KIRC, KIRP, LIHC, LUAD, LUSC, PRAD, READ, STAD, THCA, UCEC	CKAP2L	150468	1	BLCA, BRCA, CESC, CHOL, COAD, ESCA, HNSC, KICH, KIRC, KIRP, LIHC, LUAD, LUSC, PRAD, READ, STAD, THCA, UCEC
CDT1	81620	1	BLCA, BRCA, CESC, CHOL, COAD, ESCA, HNSC, KICH, KIRC, KIRP, LIHC, LUAD, LUSC, PRAD, READ, STAD, THCA, UCEC	E2F1	1869	1	BLCA, BRCA, CESC, CHOL, COAD, ESCA, HNSC, KICH, KIRC, KIRP, LIHC, LUAD, LUSC, READ, STAD, THCA, UCEC
CDT1	81620	1	BLCA, BRCA, CESC, CHOL, COAD, ESCA, HNSC, KICH, KIRC, KIRP, LIHC, LUAD, LUSC, PRAD, READ, STAD, THCA, UCEC	TUBB3	10381	1	BLCA, BRCA, CESC, CHOL, COAD, ESCA, HNSC, KICH, KIRP, LIHC, LUAD, LUSC, PRAD, READ, STAD, THCA, UCEC
CDT1	81620	1	BLCA, BRCA, CESC, CHOL, COAD, ESCA, HNSC, KICH, KIRC, KIRP, LIHC, LUAD, LUSC, PRAD, READ, STAD, THCA, UCEC	NUSAP1	51203	1	BLCA, BRCA, CESC, CHOL, COAD, ESCA, HNSC, KIRC, KIRP, LIHC, LUAD, LUSC, PRAD, READ, STAD, THCA, UCEC
CDT1	81620	1	BLCA, BRCA, CESC, CHOL, COAD, ESCA, HNSC, KICH, KIRC, KIRP, LIHC, LUAD, LUSC, PRAD, READ, STAD, THCA, UCEC	CDKN3	1033	1	BLCA, BRCA, CESC, CHOL, COAD, ESCA, HNSC, KICH, KIRC, KIRP, LIHC, LUAD, LUSC, PRAD, READ, STAD, UCEC
CDT1	81620	1	BLCA, BRCA, CESC, CHOL, COAD, ESCA, HNSC, KICH, KIRC, KIRP, LIHC, LUAD, LUSC, PRAD, READ, STAD, THCA, UCEC	SGOL1	151648	1	BLCA, BRCA, CESC, CHOL, COAD, ESCA, HNSC, KICH, KIRP, LIHC, LUAD, LUSC, PRAD, READ, STAD, THCA, UCEC
CDT1	81620	1	BLCA, BRCA, CESC, CHOL, COAD, ESCA, HNSC, KICH, KIRC, KIRP, LIHC, LUAD, LUSC, PRAD, READ, STAD, THCA, UCEC	BUB1	699	1	BLCA, BRCA, CESC, CHOL, COAD, ESCA, HNSC, KICH, KIRC, KIRP, LIHC, LUAD, LUSC, PRAD, READ, STAD, THCA, UCEC
CDT1	81620	1	BLCA, BRCA, CESC, CHOL, COAD, ESCA, HNSC, KICH, KIRC, KIRP, LIHC, LUAD, LUSC, PRAD, READ, STAD, THCA, UCEC	KIAA0101	9768	1	BLCA, BRCA, CESC, CHOL, COAD, ESCA, HNSC, KICH, KIRC, KIRP, LIHC, LUAD, LUSC, PRAD, READ, STAD, THCA, UCEC
CDT1	81620	1	BLCA, BRCA, CESC, CHOL, COAD, ESCA, HNSC, KICH, KIRC, KIRP, LIHC, LUAD, LUSC, PRAD, READ, STAD, THCA, UCEC	CDC45	8318	1	BLCA, BRCA, CESC, CHOL, COAD, ESCA, HNSC, KICH, KIRC, KIRP, LIHC, LUAD, LUSC, PRAD, READ, STAD, THCA, UCEC
CDT1	81620	1	BLCA, BRCA, CESC, CHOL, COAD, ESCA, HNSC, KICH, KIRC, KIRP, LIHC, LUAD, LUSC, PRAD, READ, STAD, THCA, UCEC	CCNB2	9133	1	BLCA, BRCA, CESC, CHOL, COAD, ESCA, HNSC, KICH, KIRC, KIRP, LIHC, LUAD, LUSC, PRAD, READ, STAD, THCA, UCEC
CDT1	81620	1	BLCA, BRCA, CESC, CHOL, COAD, ESCA, HNSC, KICH, KIRC, KIRP, LIHC, LUAD, LUSC, PRAD, READ, STAD, THCA, UCEC	CDCA2	157313	1	BLCA, BRCA, CESC, CHOL, COAD, ESCA, HNSC, KICH, KIRC, KIRP, LIHC, LUAD, LUSC, PRAD, READ, STAD, UCEC
CDT1	81620	1	BLCA, BRCA, CESC, CHOL, COAD, ESCA, HNSC, KICH, KIRC, KIRP, LIHC, LUAD, LUSC, PRAD, READ, STAD, THCA, UCEC	PKMYT1	9088	1	BLCA, BRCA, CESC, CHOL, COAD, ESCA, HNSC, KICH, KIRC, KIRP, LIHC, LUAD, LUSC, PRAD, READ, STAD, THCA, UCEC
CDT1	81620	1	BLCA, BRCA, CESC, CHOL, COAD, ESCA, HNSC, KICH, KIRC, KIRP, LIHC, LUAD, LUSC, PRAD, READ, STAD, THCA, UCEC	RAD51	5888	1	BLCA, BRCA, CESC, CHOL, COAD, ESCA, HNSC, KIRC, KIRP, LIHC, LUAD, LUSC, PRAD, READ, STAD, THCA, UCEC
CDT1	81620	1	BLCA, BRCA, CESC, CHOL, COAD, ESCA, HNSC, KICH, KIRC, KIRP, LIHC, LUAD, LUSC, PRAD, READ, STAD, THCA, UCEC	ASF1B	55723	1	BLCA, BRCA, CESC, CHOL, COAD, ESCA, HNSC, KICH, KIRC, KIRP, LIHC, LUAD, LUSC, PRAD, READ, STAD, THCA, UCEC
CDT1	81620	1	BLCA, BRCA, CESC, CHOL, COAD, ESCA, HNSC, KICH, KIRC, KIRP, LIHC, LUAD, LUSC, PRAD, READ, STAD, THCA, UCEC	DLGAP5	9787	1	BLCA, BRCA, CESC, CHOL, COAD, ESCA, HNSC, KICH, KIRC, KIRP, LIHC, LUAD, LUSC, PRAD, READ, STAD, THCA, UCEC
CDT1	81620	1	BLCA, BRCA, CESC, CHOL, COAD, ESCA, HNSC, KICH, KIRC, KIRP, LIHC, LUAD, LUSC, PRAD, READ, STAD, THCA, UCEC	TOP2A	7153	1	BLCA, BRCA, CESC, CHOL, COAD, ESCA, HNSC, KICH, KIRC, KIRP, LIHC, LUAD, LUSC, PRAD, READ, STAD, THCA, UCEC
CDT1	81620	1	BLCA, BRCA, CESC, CHOL, COAD, ESCA, HNSC, KICH, KIRC, KIRP, LIHC, LUAD, LUSC, PRAD, READ, STAD, THCA, UCEC	SKA1	220134	1	BLCA, BRCA, CESC, CHOL, COAD, ESCA, HNSC, KICH, KIRC, KIRP, LIHC, LUAD, LUSC, PRAD, READ, STAD, THCA, UCEC
CDT1	81620	1	BLCA, BRCA, CESC, CHOL, COAD, ESCA, HNSC, KICH, KIRC, KIRP, LIHC, LUAD, LUSC, PRAD, READ, STAD, THCA, UCEC	GTSE1	51512	1	BLCA, BRCA, CESC, CHOL, COAD, ESCA, HNSC, KICH, KIRC, KIRP, LIHC, LUAD, LUSC, PRAD, READ, STAD, THCA, UCEC
CDT1	81620	1	BLCA, BRCA, CESC, CHOL, COAD, ESCA, HNSC, KICH, KIRC, KIRP, LIHC, LUAD, LUSC, PRAD, READ, STAD, THCA, UCEC	PTTG1	9232	1	BLCA, BRCA, CESC, CHOL, COAD, ESCA, HNSC, KICH, KIRC, KIRP, LIHC, LUAD, LUSC, PRAD, READ, STAD, UCEC
CDT1	81620	1	BLCA, BRCA, CESC, CHOL, COAD, ESCA, HNSC, KICH, KIRC, KIRP, LIHC, LUAD, LUSC, PRAD, READ, STAD, THCA, UCEC	RRM2	6241	1	BLCA, BRCA, CESC, CHOL, COAD, ESCA, HNSC, KIRC, KIRP, LIHC, LUAD, LUSC, PRAD, READ, STAD, THCA, UCEC
CDT1	81620	1	BLCA, BRCA, CESC, CHOL, COAD, ESCA, HNSC, KICH, KIRC, KIRP, LIHC, LUAD, LUSC, PRAD, READ, STAD, THCA, UCEC	KIF4A	24137	1	BLCA, BRCA, CESC, CHOL, COAD, ESCA, HNSC, KICH, KIRC, KIRP, LIHC, LUAD, LUSC, PRAD, READ, STAD, THCA, UCEC
CDT1	81620	1	BLCA, BRCA, CESC, CHOL, COAD, ESCA, HNSC, KICH, KIRC, KIRP, LIHC, LUAD, LUSC, PRAD, READ, STAD, THCA, UCEC	CDC6	990	1	BLCA, BRCA, CESC, CHOL, COAD, ESCA, HNSC, KIRC, KIRP, LIHC, LUAD, LUSC, PRAD, READ, STAD, THCA, UCEC
CDT1	81620	1	BLCA, BRCA, CESC, CHOL, COAD, ESCA, HNSC, KICH, KIRC, KIRP, LIHC, LUAD, LUSC, PRAD, READ, STAD, THCA, UCEC	CDKN2A	1029	1	BLCA, BRCA, CESC, CHOL, COAD, ESCA, HNSC, KICH, KIRC, KIRP, LIHC, LUAD, LUSC, READ, STAD, THCA, UCEC
CDT1	81620	1	BLCA, BRCA, CESC, CHOL, COAD, ESCA, HNSC, KICH, KIRC, KIRP, LIHC, LUAD, LUSC, PRAD, READ, STAD, THCA, UCEC	PBK	55872	1	BLCA, BRCA, CESC, CHOL, COAD, ESCA, HNSC, KICH, KIRC, KIRP, LIHC, LUAD, LUSC, PRAD, READ, STAD, THCA, UCEC
CDT1	81620	1	BLCA, BRCA, CESC, CHOL, COAD, ESCA, HNSC, KICH, KIRC, KIRP, LIHC, LUAD, LUSC, PRAD, READ, STAD, THCA, UCEC	CENPE	1062	1	BLCA, BRCA, CESC, CHOL, COAD, ESCA, HNSC, KICH, KIRC, KIRP, LIHC, LUAD, LUSC, PRAD, READ, STAD, UCEC
CDT1	81620	1	BLCA, BRCA, CESC, CHOL, COAD, ESCA, HNSC, KICH, KIRC, KIRP, LIHC, LUAD, LUSC, PRAD, READ, STAD, THCA, UCEC	RAD51AP1	10635	1	BLCA, BRCA, CESC, CHOL, COAD, ESCA, HNSC, KIRC, KIRP, LIHC, LUAD, LUSC, PRAD, READ, STAD, THCA, UCEC
CDT1	81620	1	BLCA, BRCA, CESC, CHOL, COAD, ESCA, HNSC, KICH, KIRC, KIRP, LIHC, LUAD, LUSC, PRAD, READ, STAD, THCA, UCEC	NUF2	83540	1	BLCA, BRCA, CESC, CHOL, COAD, ESCA, HNSC, KIRC, KIRP, LIHC, LUAD, LUSC, PRAD, READ, STAD, THCA, UCEC
CDT1	81620	1	BLCA, BRCA, CESC, CHOL, COAD, ESCA, HNSC, KICH, KIRC, KIRP, LIHC, LUAD, LUSC, PRAD, READ, STAD, THCA, UCEC	KIF15	56992	1	BLCA, BRCA, CESC, CHOL, COAD, ESCA, HNSC, KIRC, KIRP, LIHC, LUAD, LUSC, PRAD, READ, STAD, THCA, UCEC
CDT1	81620	1	BLCA, BRCA, CESC, CHOL, COAD, ESCA, HNSC, KICH, KIRC, KIRP, LIHC, LUAD, LUSC, PRAD, READ, STAD, THCA, UCEC	MMP9	4318	1	BLCA, BRCA, CESC, CHOL, COAD, ESCA, HNSC, KIRC, KIRP, LIHC, LUAD, LUSC, PRAD, READ, STAD, THCA, UCEC
CDT1	81620	1	BLCA, BRCA, CESC, CHOL, COAD, ESCA, HNSC, KICH, KIRC, KIRP, LIHC, LUAD, LUSC, PRAD, READ, STAD, THCA, UCEC	NCAPG	64151	1	BLCA, BRCA, CESC, CHOL, COAD, ESCA, HNSC, KICH, KIRC, KIRP, LIHC, LUAD, LUSC, PRAD, READ, STAD, THCA, UCEC
CDT1	81620	1	BLCA, BRCA, CESC, CHOL, COAD, ESCA, HNSC, KICH, KIRC, KIRP, LIHC, LUAD, LUSC, PRAD, READ, STAD, THCA, UCEC	CDCA5	113130	1	BLCA, BRCA, CESC, CHOL, COAD, ESCA, HNSC, KICH, KIRC, KIRP, LIHC, LUAD, LUSC, PRAD, READ, STAD, UCEC
CDT1	81620	1	BLCA, BRCA, CESC, CHOL, COAD, ESCA, HNSC, KICH, KIRC, KIRP, LIHC, LUAD, LUSC, PRAD, READ, STAD, THCA, UCEC	MLF1IP	-		BLCA, BRCA, CESC, CHOL, COAD, ESCA, HNSC, KICH, KIRC, KIRP, LIHC, LUAD, LUSC, PRAD, READ, STAD, THCA, UCEC
TFR2	7036	1	BLCA, BRCA, CESC, COAD, ESCA, HNSC, KIRC, KIRP, LUAD, LUSC, READ, UCEC	FANCA	2175	1	BLCA, BRCA, CESC, COAD, ESCA, HNSC, KIRC, KIRP, LUAD, LUSC, READ, STAD, UCEC
DCAF13	25879	1	BRCA, CESC, COAD, ESCA, LUAD, LUSC, READ, STAD, UCEC	SLMO2	51012	1	BRCA, CESC, COAD, ESCA, LUAD, LUSC, READ, STAD, UCEC
DCAF13	25879	1	BRCA, CESC, COAD, ESCA, LUAD, LUSC, READ, STAD, UCEC	SKAP1	8631	1	BRCA, CESC, COAD, ESCA, LUAD, LUSC, READ, STAD, UCEC
DCAF13	25879	1	BRCA, CESC, COAD, ESCA, LUAD, LUSC, READ, STAD, UCEC	KYNU	8942	1	BRCA, CESC, COAD, ESCA, HNSC, LUAD, LUSC, READ, STAD, UCEC
DCAF13	25879	1	BRCA, CESC, COAD, ESCA, LUAD, LUSC, READ, STAD, UCEC	INTS7	25896	1	BRCA, CESC, COAD, ESCA, LUAD, LUSC, READ, STAD, UCEC
DCAF13	25879	1	BRCA, CESC, COAD, ESCA, LUAD, LUSC, READ, STAD, UCEC	PPIL1	51645	1	BRCA, CESC, COAD, ESCA, LUAD, LUSC, READ, STAD, UCEC
DCAF13	25879	1	BRCA, CESC, COAD, ESCA, LUAD, LUSC, READ, STAD, UCEC	CCDC138	165055	1	BRCA, CESC, COAD, ESCA, LUAD, LUSC, READ, STAD, UCEC
DCAF13	25879	1	BRCA, CESC, COAD, ESCA, LUAD, LUSC, READ, STAD, UCEC	NUP62CL	54830	1	BLCA, BRCA, CESC, COAD, ESCA, LUAD, LUSC, READ, STAD, UCEC
DCAF13	25879	1	BRCA, CESC, COAD, ESCA, LUAD, LUSC, READ, STAD, UCEC	TMPO	7112	1	BLCA, BRCA, CESC, COAD, ESCA, LUAD, LUSC, READ, STAD, UCEC
DCAF13	25879	1	BRCA, CESC, COAD, ESCA, LUAD, LUSC, READ, STAD, UCEC	RAD54B	25788	1	BRCA, CESC, COAD, ESCA, HNSC, LUAD, LUSC, READ, STAD, UCEC
DCAF13	25879	1	BRCA, CESC, COAD, ESCA, LUAD, LUSC, READ, STAD, UCEC	FBXO5	26271	1	BRCA, CESC, COAD, ESCA, HNSC, LUAD, LUSC, READ, STAD, UCEC
DCAF13	25879	1	BRCA, CESC, COAD, ESCA, LUAD, LUSC, READ, STAD, UCEC	PPAT	5471	1	BRCA, CESC, COAD, ESCA, LUAD, LUSC, PRAD, READ, STAD, UCEC
DCAF13	25879	1	BRCA, CESC, COAD, ESCA, LUAD, LUSC, READ, STAD, UCEC	PSMB3	5691	1	BLCA, BRCA, CESC, COAD, ESCA, LUAD, LUSC, READ, STAD, UCEC
DCAF13	25879	1	BRCA, CESC, COAD, ESCA, LUAD, LUSC, READ, STAD, UCEC	ANKEF1	63926	1	BLCA, BRCA, CESC, COAD, ESCA, LUAD, LUSC, READ, STAD, UCEC
DCAF13	25879	1	BRCA, CESC, COAD, ESCA, LUAD, LUSC, READ, STAD, UCEC	NDC1	55706	1	BLCA, BRCA, CESC, COAD, ESCA, LUAD, LUSC, READ, STAD, UCEC
DCAF13	25879	1	BRCA, CESC, COAD, ESCA, LUAD, LUSC, READ, STAD, UCEC	VIL1	7429	1	BRCA, CESC, COAD, ESCA, LUAD, LUSC, READ, STAD, UCEC
POC1A	25886	1	BLCA, BRCA, CESC, COAD, ESCA, HNSC, LUAD, LUSC, READ, STAD, THCA, UCEC	CCT5	22948	1	BLCA, BRCA, CESC, COAD, ESCA, HNSC, LUAD, LUSC, READ, STAD, UCEC
POC1A	25886	1	BLCA, BRCA, CESC, COAD, ESCA, HNSC, LUAD, LUSC, READ, STAD, THCA, UCEC	C1orf112	55732	1	BLCA, BRCA, CESC, COAD, ESCA, HNSC, LUAD, LUSC, READ, STAD, UCEC
POC1A	25886	1	BLCA, BRCA, CESC, COAD, ESCA, HNSC, LUAD, LUSC, READ, STAD, THCA, UCEC	PCNA	5111	1	BLCA, BRCA, CESC, COAD, ESCA, HNSC, LIHC, LUAD, LUSC, READ, STAD, THCA, UCEC
POC1A	25886	1	BLCA, BRCA, CESC, COAD, ESCA, HNSC, LUAD, LUSC, READ, STAD, THCA, UCEC	NPW	283869	1	BLCA, BRCA, CESC, COAD, ESCA, HNSC, LUAD, LUSC, READ, STAD, THCA, UCEC
POC1A	25886	1	BLCA, BRCA, CESC, COAD, ESCA, HNSC, LUAD, LUSC, READ, STAD, THCA, UCEC	ISG15	9636	1	BLCA, BRCA, CESC, COAD, ESCA, HNSC, LUAD, LUSC, PRAD, READ, STAD, THCA, UCEC
POC1A	25886	1	BLCA, BRCA, CESC, COAD, ESCA, HNSC, LUAD, LUSC, READ, STAD, THCA, UCEC	AUNIP	79000	1	BLCA, BRCA, CESC, COAD, ESCA, HNSC, LUAD, LUSC, READ, STAD, UCEC
POC1A	25886	1	BLCA, BRCA, CESC, COAD, ESCA, HNSC, LUAD, LUSC, READ, STAD, THCA, UCEC	SPAG5	10615	1	BLCA, BRCA, CESC, COAD, ESCA, HNSC, LUAD, LUSC, READ, STAD, UCEC
POC1A	25886	1	BLCA, BRCA, CESC, COAD, ESCA, HNSC, LUAD, LUSC, READ, STAD, THCA, UCEC	TIMELESS	8914	1	BLCA, BRCA, CESC, COAD, ESCA, HNSC, LUAD, LUSC, READ, STAD, UCEC
POC1A	25886	1	BLCA, BRCA, CESC, COAD, ESCA, HNSC, LUAD, LUSC, READ, STAD, THCA, UCEC	PPAPDC1A	196051	1	BLCA, BRCA, COAD, ESCA, HNSC, LUAD, LUSC, READ, STAD, THCA, UCEC
POC1A	25886	1	BLCA, BRCA, CESC, COAD, ESCA, HNSC, LUAD, LUSC, READ, STAD, THCA, UCEC	C17orf96	100170841	1	BLCA, BRCA, CESC, COAD, ESCA, HNSC, LUAD, LUSC, READ, STAD, THCA, UCEC
POC1A	25886	1	BLCA, BRCA, CESC, COAD, ESCA, HNSC, LUAD, LUSC, READ, STAD, THCA, UCEC	ECE2	9718	1	BLCA, BRCA, CESC, COAD, ESCA, HNSC, LUAD, LUSC, READ, STAD, UCEC
POC1A	25886	1	BLCA, BRCA, CESC, COAD, ESCA, HNSC, LUAD, LUSC, READ, STAD, THCA, UCEC	OCIAD2	132299	1	BLCA, BRCA, CESC, COAD, ESCA, HNSC, LUAD, LUSC, READ, THCA, UCEC
POC1A	25886	1	BLCA, BRCA, CESC, COAD, ESCA, HNSC, LUAD, LUSC, READ, STAD, THCA, UCEC	ZWILCH	55055	1	BLCA, BRCA, CESC, COAD, ESCA, HNSC, LUAD, LUSC, READ, STAD, UCEC
H2AFX	3014	1	BLCA, BRCA, CESC, CHOL, COAD, ESCA, HNSC, LIHC, LUAD, LUSC, READ, STAD, UCEC	UBE2S	27338	1	BLCA, BRCA, CESC, CHOL, COAD, ESCA, HNSC, LIHC, LUAD, LUSC, READ, STAD, UCEC
H2AFX	3014	1	BLCA, BRCA, CESC, CHOL, COAD, ESCA, HNSC, LIHC, LUAD, LUSC, READ, STAD, UCEC	FEN1	2237	1	BLCA, BRCA, CESC, CHOL, COAD, ESCA, HNSC, LIHC, LUAD, LUSC, READ, STAD, THCA, UCEC
H2AFX	3014	1	BLCA, BRCA, CESC, CHOL, COAD, ESCA, HNSC, LIHC, LUAD, LUSC, READ, STAD, UCEC	GINS1	9837	1	BLCA, BRCA, CESC, CHOL, COAD, ESCA, HNSC, LIHC, LUAD, LUSC, READ, STAD, THCA, UCEC
H2AFX	3014	1	BLCA, BRCA, CESC, CHOL, COAD, ESCA, HNSC, LIHC, LUAD, LUSC, READ, STAD, UCEC	MCM6	4175	1	BLCA, BRCA, CESC, CHOL, COAD, ESCA, HNSC, LIHC, LUAD, LUSC, READ, STAD, UCEC
H2AFX	3014	1	BLCA, BRCA, CESC, CHOL, COAD, ESCA, HNSC, LIHC, LUAD, LUSC, READ, STAD, UCEC	TONSL	4796	1	BLCA, BRCA, CESC, CHOL, COAD, ESCA, HNSC, LUAD, LUSC, READ, STAD, UCEC
H2AFX	3014	1	BLCA, BRCA, CESC, CHOL, COAD, ESCA, HNSC, LIHC, LUAD, LUSC, READ, STAD, UCEC	HELLS	3070	1	BLCA, BRCA, CESC, CHOL, COAD, ESCA, HNSC, LIHC, LUAD, LUSC, READ, STAD, THCA, UCEC
H2AFX	3014	1	BLCA, BRCA, CESC, CHOL, COAD, ESCA, HNSC, LIHC, LUAD, LUSC, READ, STAD, UCEC	EPHB2	2048	1	BLCA, CESC, CHOL, COAD, ESCA, HNSC, LIHC, LUAD, LUSC, READ, STAD, UCEC
H2AFX	3014	1	BLCA, BRCA, CESC, CHOL, COAD, ESCA, HNSC, LIHC, LUAD, LUSC, READ, STAD, UCEC	HPDL	84842	1	BLCA, BRCA, CESC, CHOL, COAD, ESCA, LIHC, LUAD, LUSC, READ, STAD, UCEC
H2AFX	3014	1	BLCA, BRCA, CESC, CHOL, COAD, ESCA, HNSC, LIHC, LUAD, LUSC, READ, STAD, UCEC	FANCB	2187	1	BLCA, BRCA, CESC, CHOL, COAD, ESCA, HNSC, LIHC, LUAD, LUSC, READ, STAD, UCEC
H2AFX	3014	1	BLCA, BRCA, CESC, CHOL, COAD, ESCA, HNSC, LIHC, LUAD, LUSC, READ, STAD, UCEC	KIF23	9493	1	BLCA, BRCA, CESC, CHOL, COAD, ESCA, HNSC, LIHC, LUAD, LUSC, READ, STAD, UCEC
H2AFX	3014	1	BLCA, BRCA, CESC, CHOL, COAD, ESCA, HNSC, LIHC, LUAD, LUSC, READ, STAD, UCEC	RFC4	5984	1	BLCA, BRCA, CESC, CHOL, COAD, ESCA, HNSC, LIHC, LUAD, LUSC, READ, UCEC
H2AFX	3014	1	BLCA, BRCA, CESC, CHOL, COAD, ESCA, HNSC, LIHC, LUAD, LUSC, READ, STAD, UCEC	GINS4	84296	1	BLCA, BRCA, CESC, CHOL, COAD, ESCA, HNSC, LIHC, LUAD, LUSC, READ, STAD, UCEC
H2AFX	3014	1	BLCA, BRCA, CESC, CHOL, COAD, ESCA, HNSC, LIHC, LUAD, LUSC, READ, STAD, UCEC	CKAP2	26586	1	BLCA, BRCA, CESC, CHOL, COAD, ESCA, HNSC, LIHC, LUAD, LUSC, READ, STAD, UCEC
H2AFX	3014	1	BLCA, BRCA, CESC, CHOL, COAD, ESCA, HNSC, LIHC, LUAD, LUSC, READ, STAD, UCEC	NCAPD2	9918	1	BLCA, BRCA, CESC, CHOL, COAD, ESCA, HNSC, LIHC, LUAD, LUSC, READ, STAD, UCEC
H2AFX	3014	1	BLCA, BRCA, CESC, CHOL, COAD, ESCA, HNSC, LIHC, LUAD, LUSC, READ, STAD, UCEC	CTSV	1515	1	BLCA, BRCA, CHOL, COAD, ESCA, HNSC, LIHC, LUAD, LUSC, READ, STAD, UCEC
H2AFX	3014	1	BLCA, BRCA, CESC, CHOL, COAD, ESCA, HNSC, LIHC, LUAD, LUSC, READ, STAD, UCEC	CBX2	84733	1	BLCA, BRCA, CESC, CHOL, COAD, ESCA, HNSC, LIHC, LUAD, LUSC, PRAD, READ, STAD, UCEC
H2AFX	3014	1	BLCA, BRCA, CESC, CHOL, COAD, ESCA, HNSC, LIHC, LUAD, LUSC, READ, STAD, UCEC	KIF24	347240	1	BLCA, BRCA, CESC, CHOL, COAD, ESCA, HNSC, LIHC, LUSC, READ, STAD, UCEC
H2AFX	3014	1	BLCA, BRCA, CESC, CHOL, COAD, ESCA, HNSC, LIHC, LUAD, LUSC, READ, STAD, UCEC	CENPL	91687	1	BLCA, BRCA, CESC, CHOL, COAD, ESCA, HNSC, LIHC, LUAD, LUSC, READ, STAD, UCEC
H2AFX	3014	1	BLCA, BRCA, CESC, CHOL, COAD, ESCA, HNSC, LIHC, LUAD, LUSC, READ, STAD, UCEC	TACC3	10460	1	BLCA, BRCA, CESC, CHOL, COAD, ESCA, HNSC, KIRP, LIHC, LUAD, LUSC, READ, STAD, UCEC
H2AFX	3014	1	BLCA, BRCA, CESC, CHOL, COAD, ESCA, HNSC, LIHC, LUAD, LUSC, READ, STAD, UCEC	RCC2	55920	1	BLCA, BRCA, CESC, CHOL, COAD, ESCA, HNSC, LUAD, LUSC, READ, STAD, UCEC
H2AFX	3014	1	BLCA, BRCA, CESC, CHOL, COAD, ESCA, HNSC, LIHC, LUAD, LUSC, READ, STAD, UCEC	CYP27B1	1594	1	BLCA, BRCA, CESC, CHOL, COAD, ESCA, HNSC, LUAD, LUSC, READ, STAD, UCEC
H2AFX	3014	1	BLCA, BRCA, CESC, CHOL, COAD, ESCA, HNSC, LIHC, LUAD, LUSC, READ, STAD, UCEC	NCAPG2	54892	1	BLCA, BRCA, CESC, COAD, ESCA, HNSC, LIHC, LUAD, LUSC, READ, STAD, UCEC
H2AFX	3014	1	BLCA, BRCA, CESC, CHOL, COAD, ESCA, HNSC, LIHC, LUAD, LUSC, READ, STAD, UCEC	TMPRSS3	64699	1	BLCA, BRCA, CESC, CHOL, COAD, ESCA, LIHC, LUAD, LUSC, READ, STAD, UCEC
H2AFX	3014	1	BLCA, BRCA, CESC, CHOL, COAD, ESCA, HNSC, LIHC, LUAD, LUSC, READ, STAD, UCEC	KPNA2	3838	1	BLCA, BRCA, CESC, COAD, ESCA, HNSC, LIHC, LUAD, LUSC, READ, STAD, UCEC
H2AFX	3014	1	BLCA, BRCA, CESC, CHOL, COAD, ESCA, HNSC, LIHC, LUAD, LUSC, READ, STAD, UCEC	DSCC1	79075	1	BLCA, BRCA, CESC, CHOL, COAD, ESCA, HNSC, LIHC, LUAD, LUSC, READ, STAD, UCEC
H2AFX	3014	1	BLCA, BRCA, CESC, CHOL, COAD, ESCA, HNSC, LIHC, LUAD, LUSC, READ, STAD, UCEC	ORC1	4998	1	BLCA, BRCA, CESC, CHOL, COAD, ESCA, HNSC, LIHC, LUAD, LUSC, READ, STAD, UCEC
H2AFX	3014	1	BLCA, BRCA, CESC, CHOL, COAD, ESCA, HNSC, LIHC, LUAD, LUSC, READ, STAD, UCEC	C11orf82	220042	1	BLCA, BRCA, CESC, CHOL, COAD, ESCA, HNSC, LIHC, LUAD, LUSC, READ, STAD, UCEC
H2AFX	3014	1	BLCA, BRCA, CESC, CHOL, COAD, ESCA, HNSC, LIHC, LUAD, LUSC, READ, STAD, UCEC	KIF20B	9585	1	BLCA, BRCA, CESC, COAD, ESCA, HNSC, LIHC, LUAD, LUSC, READ, STAD, UCEC
H2AFX	3014	1	BLCA, BRCA, CESC, CHOL, COAD, ESCA, HNSC, LIHC, LUAD, LUSC, READ, STAD, UCEC	MTBP	27085	1	BLCA, BRCA, CESC, CHOL, COAD, ESCA, HNSC, LIHC, LUAD, LUSC, READ, STAD, UCEC
H2AFX	3014	1	BLCA, BRCA, CESC, CHOL, COAD, ESCA, HNSC, LIHC, LUAD, LUSC, READ, STAD, UCEC	RNASEH2A	10535	1	BLCA, BRCA, CESC, CHOL, COAD, ESCA, HNSC, LIHC, LUAD, LUSC, READ, STAD, UCEC
H2AFX	3014	1	BLCA, BRCA, CESC, CHOL, COAD, ESCA, HNSC, LIHC, LUAD, LUSC, READ, STAD, UCEC	PARPBP	55010	1	BLCA, BRCA, CESC, CHOL, COAD, ESCA, HNSC, LIHC, LUAD, LUSC, READ, STAD, UCEC
H2AFX	3014	1	BLCA, BRCA, CESC, CHOL, COAD, ESCA, HNSC, LIHC, LUAD, LUSC, READ, STAD, UCEC	RACGAP1	29127	1	BLCA, BRCA, CESC, CHOL, COAD, ESCA, HNSC, KICH, LIHC, LUAD, LUSC, READ, STAD, UCEC
H2AFX	3014	1	BLCA, BRCA, CESC, CHOL, COAD, ESCA, HNSC, LIHC, LUAD, LUSC, READ, STAD, UCEC	HMGA1	3159	1	BLCA, BRCA, CESC, CHOL, COAD, ESCA, HNSC, LIHC, LUAD, LUSC, READ, STAD, THCA, UCEC
H2AFX	3014	1	BLCA, BRCA, CESC, CHOL, COAD, ESCA, HNSC, LIHC, LUAD, LUSC, READ, STAD, UCEC	CCNF	899	1	BLCA, BRCA, CESC, CHOL, COAD, ESCA, HNSC, LIHC, LUAD, LUSC, READ, STAD, UCEC
H2AFX	3014	1	BLCA, BRCA, CESC, CHOL, COAD, ESCA, HNSC, LIHC, LUAD, LUSC, READ, STAD, UCEC	GGH	8836	1	BLCA, BRCA, CESC, COAD, ESCA, HNSC, LIHC, LUAD, LUSC, READ, STAD, UCEC
H2AFX	3014	1	BLCA, BRCA, CESC, CHOL, COAD, ESCA, HNSC, LIHC, LUAD, LUSC, READ, STAD, UCEC	ERVMER34-1	100288413	1	BLCA, BRCA, CESC, CHOL, COAD, ESCA, HNSC, LIHC, LUAD, LUSC, PRAD, READ, STAD, UCEC
H2AFX	3014	1	BLCA, BRCA, CESC, CHOL, COAD, ESCA, HNSC, LIHC, LUAD, LUSC, READ, STAD, UCEC	PLAU	5328	1	BLCA, BRCA, CESC, CHOL, COAD, ESCA, HNSC, LIHC, LUAD, LUSC, READ, STAD, THCA, UCEC
H2AFX	3014	1	BLCA, BRCA, CESC, CHOL, COAD, ESCA, HNSC, LIHC, LUAD, LUSC, READ, STAD, UCEC	CDCA3	83461	1	BLCA, BRCA, CESC, CHOL, COAD, ESCA, HNSC, KIRP, LIHC, LUAD, LUSC, READ, STAD, UCEC
H2AFX	3014	1	BLCA, BRCA, CESC, CHOL, COAD, ESCA, HNSC, LIHC, LUAD, LUSC, READ, STAD, UCEC	HOXB7	3217	1	BLCA, CESC, CHOL, COAD, ESCA, HNSC, LIHC, LUAD, LUSC, READ, STAD, UCEC
H2AFX	3014	1	BLCA, BRCA, CESC, CHOL, COAD, ESCA, HNSC, LIHC, LUAD, LUSC, READ, STAD, UCEC	SGOL2	151246	1	BLCA, BRCA, CESC, CHOL, COAD, ESCA, HNSC, LIHC, LUAD, LUSC, PRAD, READ, STAD, UCEC
H2AFX	3014	1	BLCA, BRCA, CESC, CHOL, COAD, ESCA, HNSC, LIHC, LUAD, LUSC, READ, STAD, UCEC	CHEK1	1111	1	BLCA, BRCA, CESC, CHOL, COAD, ESCA, HNSC, LIHC, LUAD, READ, STAD, UCEC
H2AFX	3014	1	BLCA, BRCA, CESC, CHOL, COAD, ESCA, HNSC, LIHC, LUAD, LUSC, READ, STAD, UCEC	FAM72B	653820	1	BLCA, BRCA, CESC, CHOL, COAD, ESCA, HNSC, LIHC, LUAD, LUSC, READ, STAD, UCEC
H2AFX	3014	1	BLCA, BRCA, CESC, CHOL, COAD, ESCA, HNSC, LIHC, LUAD, LUSC, READ, STAD, UCEC	LRRC15	131578	1	BLCA, BRCA, CESC, COAD, ESCA, HNSC, LIHC, LUAD, LUSC, READ, STAD, UCEC
H2AFX	3014	1	BLCA, BRCA, CESC, CHOL, COAD, ESCA, HNSC, LIHC, LUAD, LUSC, READ, STAD, UCEC	CCNB1	891	1	BLCA, BRCA, CESC, CHOL, COAD, ESCA, HNSC, LIHC, LUAD, LUSC, PRAD, READ, STAD, UCEC
H2AFX	3014	1	BLCA, BRCA, CESC, CHOL, COAD, ESCA, HNSC, LIHC, LUAD, LUSC, READ, STAD, UCEC	CDCA4	55038	1	BLCA, BRCA, CESC, CHOL, COAD, ESCA, HNSC, LIHC, LUAD, LUSC, READ, STAD, UCEC
H2AFX	3014	1	BLCA, BRCA, CESC, CHOL, COAD, ESCA, HNSC, LIHC, LUAD, LUSC, READ, STAD, UCEC	PLK4	10733	1	BLCA, BRCA, CESC, CHOL, COAD, ESCA, HNSC, LIHC, LUAD, LUSC, READ, STAD, THCA, UCEC
H2AFX	3014	1	BLCA, BRCA, CESC, CHOL, COAD, ESCA, HNSC, LIHC, LUAD, LUSC, READ, STAD, UCEC	WDHD1	11169	1	BLCA, BRCA, CESC, CHOL, COAD, ESCA, HNSC, LIHC, LUAD, LUSC, READ, STAD, THCA, UCEC
H2AFX	3014	1	BLCA, BRCA, CESC, CHOL, COAD, ESCA, HNSC, LIHC, LUAD, LUSC, READ, STAD, UCEC	MCM4	4173	1	BLCA, BRCA, CESC, CHOL, COAD, ESCA, HNSC, LIHC, LUAD, LUSC, READ, STAD, THCA, UCEC
H2AFX	3014	1	BLCA, BRCA, CESC, CHOL, COAD, ESCA, HNSC, LIHC, LUAD, LUSC, READ, STAD, UCEC	BLM	641	1	BLCA, BRCA, CESC, CHOL, COAD, ESCA, LIHC, LUAD, LUSC, READ, STAD, UCEC
H2AFX	3014	1	BLCA, BRCA, CESC, CHOL, COAD, ESCA, HNSC, LIHC, LUAD, LUSC, READ, STAD, UCEC	LRP8	7804	1	BLCA, BRCA, CESC, CHOL, COAD, ESCA, HNSC, LIHC, LUSC, READ, STAD, UCEC
H2AFX	3014	1	BLCA, BRCA, CESC, CHOL, COAD, ESCA, HNSC, LIHC, LUAD, LUSC, READ, STAD, UCEC	STMN1	3925	1	BLCA, BRCA, CESC, CHOL, COAD, ESCA, HNSC, LIHC, LUAD, LUSC, READ, STAD, THCA, UCEC
H2AFX	3014	1	BLCA, BRCA, CESC, CHOL, COAD, ESCA, HNSC, LIHC, LUAD, LUSC, READ, STAD, UCEC	STIL	6491	1	BLCA, BRCA, CESC, CHOL, COAD, ESCA, HNSC, LIHC, LUAD, LUSC, PRAD, READ, STAD, UCEC
H2AFX	3014	1	BLCA, BRCA, CESC, CHOL, COAD, ESCA, HNSC, LIHC, LUAD, LUSC, READ, STAD, UCEC	KIF26B	55083	1	BLCA, BRCA, CESC, CHOL, COAD, ESCA, HNSC, LIHC, LUAD, LUSC, STAD, UCEC
H2AFX	3014	1	BLCA, BRCA, CESC, CHOL, COAD, ESCA, HNSC, LIHC, LUAD, LUSC, READ, STAD, UCEC	MTFR2	113115	1	BLCA, BRCA, CESC, CHOL, COAD, ESCA, HNSC, KIRP, LIHC, LUAD, LUSC, READ, STAD, UCEC
H2AFX	3014	1	BLCA, BRCA, CESC, CHOL, COAD, ESCA, HNSC, LIHC, LUAD, LUSC, READ, STAD, UCEC	KIAA1524	57650	1	BLCA, BRCA, CESC, CHOL, COAD, ESCA, HNSC, LIHC, LUAD, LUSC, READ, STAD, UCEC
H2AFX	3014	1	BLCA, BRCA, CESC, CHOL, COAD, ESCA, HNSC, LIHC, LUAD, LUSC, READ, STAD, UCEC	KIF18A	81930	1	BLCA, BRCA, CESC, CHOL, COAD, ESCA, HNSC, KIRC, LIHC, LUAD, LUSC, READ, STAD, UCEC
H2AFX	3014	1	BLCA, BRCA, CESC, CHOL, COAD, ESCA, HNSC, LIHC, LUAD, LUSC, READ, STAD, UCEC	ECT2	1894	1	BLCA, BRCA, CESC, CHOL, COAD, ESCA, HNSC, LIHC, LUAD, LUSC, PRAD, READ, STAD, UCEC
H2AFX	3014	1	BLCA, BRCA, CESC, CHOL, COAD, ESCA, HNSC, LIHC, LUAD, LUSC, READ, STAD, UCEC	MSH2	4436	1	BLCA, BRCA, CESC, CHOL, COAD, ESCA, LIHC, LUAD, LUSC, READ, STAD, UCEC
H2AFX	3014	1	BLCA, BRCA, CESC, CHOL, COAD, ESCA, HNSC, LIHC, LUAD, LUSC, READ, STAD, UCEC	HN1	51155	1	BLCA, BRCA, CESC, CHOL, COAD, ESCA, HNSC, LIHC, LUAD, LUSC, READ, STAD, THCA, UCEC
H2AFX	3014	1	BLCA, BRCA, CESC, CHOL, COAD, ESCA, HNSC, LIHC, LUAD, LUSC, READ, STAD, UCEC	MCM2	4171	1	BLCA, BRCA, CESC, CHOL, COAD, ESCA, HNSC, LIHC, LUAD, LUSC, READ, STAD, THCA, UCEC
H2AFX	3014	1	BLCA, BRCA, CESC, CHOL, COAD, ESCA, HNSC, LIHC, LUAD, LUSC, READ, STAD, UCEC	LIN9	286826	1	BLCA, BRCA, CESC, CHOL, COAD, ESCA, HNSC, LIHC, LUAD, LUSC, READ, STAD, UCEC
H2AFX	3014	1	BLCA, BRCA, CESC, CHOL, COAD, ESCA, HNSC, LIHC, LUAD, LUSC, READ, STAD, UCEC	RAD54L	8438	1	BLCA, BRCA, CESC, CHOL, COAD, ESCA, HNSC, KIRP, LIHC, LUAD, LUSC, READ, STAD, UCEC
HJURP	55355	1	BLCA, BRCA, CESC, CHOL, COAD, ESCA, HNSC, KICH, KIRC, KIRP, LIHC, LUAD, LUSC, PRAD, READ, STAD, THCA, UCEC	MYBL2	4605	1	BLCA, BRCA, CESC, CHOL, COAD, ESCA, HNSC, KICH, KIRC, KIRP, LIHC, LUAD, LUSC, PRAD, READ, STAD, THCA, UCEC
HJURP	55355	1	BLCA, BRCA, CESC, CHOL, COAD, ESCA, HNSC, KICH, KIRC, KIRP, LIHC, LUAD, LUSC, PRAD, READ, STAD, THCA, UCEC	NDC80	10403	1	BLCA, BRCA, CESC, CHOL, COAD, ESCA, HNSC, KICH, KIRC, KIRP, LIHC, LUAD, LUSC, READ, STAD, THCA, UCEC
HJURP	55355	1	BLCA, BRCA, CESC, CHOL, COAD, ESCA, HNSC, KICH, KIRC, KIRP, LIHC, LUAD, LUSC, PRAD, READ, STAD, THCA, UCEC	SPC24	147841	1	BLCA, BRCA, CESC, CHOL, COAD, ESCA, HNSC, KICH, KIRC, KIRP, LIHC, LUAD, LUSC, PRAD, READ, STAD, THCA, UCEC
HJURP	55355	1	BLCA, BRCA, CESC, CHOL, COAD, ESCA, HNSC, KICH, KIRC, KIRP, LIHC, LUAD, LUSC, PRAD, READ, STAD, THCA, UCEC	SKA3	221150	1	BLCA, BRCA, CESC, CHOL, COAD, ESCA, HNSC, KIRC, KIRP, LIHC, LUAD, LUSC, PRAD, READ, STAD, THCA, UCEC
HJURP	55355	1	BLCA, BRCA, CESC, CHOL, COAD, ESCA, HNSC, KICH, KIRC, KIRP, LIHC, LUAD, LUSC, PRAD, READ, STAD, THCA, UCEC	CENPA	1058	1	BLCA, BRCA, CESC, CHOL, COAD, ESCA, HNSC, KICH, KIRC, KIRP, LIHC, LUAD, LUSC, PRAD, READ, STAD, THCA, UCEC
HJURP	55355	1	BLCA, BRCA, CESC, CHOL, COAD, ESCA, HNSC, KICH, KIRC, KIRP, LIHC, LUAD, LUSC, PRAD, READ, STAD, THCA, UCEC	MND1	84057	1	BLCA, BRCA, CESC, CHOL, COAD, ESCA, HNSC, KICH, KIRC, KIRP, LIHC, LUAD, LUSC, PRAD, READ, STAD, THCA, UCEC
HJURP	55355	1	BLCA, BRCA, CESC, CHOL, COAD, ESCA, HNSC, KICH, KIRC, KIRP, LIHC, LUAD, LUSC, PRAD, READ, STAD, THCA, UCEC	ESCO2	157570	1	BLCA, BRCA, CESC, CHOL, COAD, ESCA, HNSC, KIRC, KIRP, LIHC, LUAD, LUSC, PRAD, READ, STAD, THCA, UCEC
HJURP	55355	1	BLCA, BRCA, CESC, CHOL, COAD, ESCA, HNSC, KICH, KIRC, KIRP, LIHC, LUAD, LUSC, PRAD, READ, STAD, THCA, UCEC	CENPM	79019	1	BLCA, BRCA, CESC, CHOL, COAD, ESCA, HNSC, KICH, KIRC, KIRP, LIHC, LUAD, LUSC, PRAD, READ, STAD, THCA, UCEC
HJURP	55355	1	BLCA, BRCA, CESC, CHOL, COAD, ESCA, HNSC, KICH, KIRC, KIRP, LIHC, LUAD, LUSC, PRAD, READ, STAD, THCA, UCEC	CLSPN	63967	1	BLCA, BRCA, CESC, CHOL, COAD, ESCA, HNSC, KICH, KIRC, KIRP, LIHC, LUAD, LUSC, PRAD, READ, STAD, THCA, UCEC
HJURP	55355	1	BLCA, BRCA, CESC, CHOL, COAD, ESCA, HNSC, KICH, KIRC, KIRP, LIHC, LUAD, LUSC, PRAD, READ, STAD, THCA, UCEC	NCAPH	23397	1	BLCA, BRCA, CESC, CHOL, COAD, ESCA, HNSC, KICH, KIRC, KIRP, LIHC, LUAD, LUSC, PRAD, READ, STAD, THCA, UCEC
HJURP	55355	1	BLCA, BRCA, CESC, CHOL, COAD, ESCA, HNSC, KICH, KIRC, KIRP, LIHC, LUAD, LUSC, PRAD, READ, STAD, THCA, UCEC	DEPDC1	55635	1	BLCA, BRCA, CESC, CHOL, COAD, ESCA, HNSC, KICH, KIRC, KIRP, LIHC, LUAD, LUSC, READ, STAD, THCA, UCEC
HJURP	55355	1	BLCA, BRCA, CESC, CHOL, COAD, ESCA, HNSC, KICH, KIRC, KIRP, LIHC, LUAD, LUSC, PRAD, READ, STAD, THCA, UCEC	AURKB	9212	1	BLCA, BRCA, CESC, CHOL, COAD, ESCA, HNSC, KICH, KIRC, KIRP, LIHC, LUAD, LUSC, PRAD, READ, STAD, THCA, UCEC
HJURP	55355	1	BLCA, BRCA, CESC, CHOL, COAD, ESCA, HNSC, KICH, KIRC, KIRP, LIHC, LUAD, LUSC, PRAD, READ, STAD, THCA, UCEC	SPC25	57405	1	BLCA, BRCA, CESC, CHOL, COAD, ESCA, HNSC, KIRC, KIRP, LIHC, LUAD, LUSC, PRAD, READ, STAD, THCA, UCEC
HJURP	55355	1	BLCA, BRCA, CESC, CHOL, COAD, ESCA, HNSC, KICH, KIRC, KIRP, LIHC, LUAD, LUSC, PRAD, READ, STAD, THCA, UCEC	KIFC1	3833	1	BLCA, BRCA, CESC, CHOL, COAD, ESCA, HNSC, KIRC, KIRP, LIHC, LUAD, LUSC, PRAD, READ, STAD, THCA, UCEC
HJURP	55355	1	BLCA, BRCA, CESC, CHOL, COAD, ESCA, HNSC, KICH, KIRC, KIRP, LIHC, LUAD, LUSC, PRAD, READ, STAD, THCA, UCEC	CENPF	1063	1	BLCA, BRCA, CESC, CHOL, COAD, ESCA, HNSC, KICH, KIRC, KIRP, LIHC, LUAD, LUSC, PRAD, READ, STAD, THCA, UCEC
HJURP	55355	1	BLCA, BRCA, CESC, CHOL, COAD, ESCA, HNSC, KICH, KIRC, KIRP, LIHC, LUAD, LUSC, PRAD, READ, STAD, THCA, UCEC	BUB1B	701	1	BLCA, BRCA, CESC, CHOL, COAD, ESCA, HNSC, KICH, KIRC, KIRP, LIHC, LUAD, LUSC, PRAD, READ, STAD, THCA, UCEC
HJURP	55355	1	BLCA, BRCA, CESC, CHOL, COAD, ESCA, HNSC, KICH, KIRC, KIRP, LIHC, LUAD, LUSC, PRAD, READ, STAD, THCA, UCEC	TPX2	22974	1	BLCA, BRCA, CESC, CHOL, COAD, ESCA, HNSC, KICH, KIRC, KIRP, LIHC, LUAD, LUSC, PRAD, READ, STAD, THCA, UCEC
HJURP	55355	1	BLCA, BRCA, CESC, CHOL, COAD, ESCA, HNSC, KICH, KIRC, KIRP, LIHC, LUAD, LUSC, PRAD, READ, STAD, THCA, UCEC	TTK	7272	1	BLCA, BRCA, CESC, CHOL, COAD, ESCA, HNSC, KICH, KIRC, KIRP, LIHC, LUAD, LUSC, PRAD, READ, STAD, THCA, UCEC
HJURP	55355	1	BLCA, BRCA, CESC, CHOL, COAD, ESCA, HNSC, KICH, KIRC, KIRP, LIHC, LUAD, LUSC, PRAD, READ, STAD, THCA, UCEC	IL4I1	259307	1	BLCA, BRCA, CESC, CHOL, COAD, ESCA, HNSC, KIRC, KIRP, LIHC, LUAD, LUSC, PRAD, READ, STAD, THCA, UCEC
HJURP	55355	1	BLCA, BRCA, CESC, CHOL, COAD, ESCA, HNSC, KICH, KIRC, KIRP, LIHC, LUAD, LUSC, PRAD, READ, STAD, THCA, UCEC	ANLN	54443	1	BLCA, BRCA, CESC, CHOL, COAD, ESCA, HNSC, KICH, KIRC, KIRP, LIHC, LUAD, LUSC, PRAD, READ, STAD, THCA, UCEC
HJURP	55355	1	BLCA, BRCA, CESC, CHOL, COAD, ESCA, HNSC, KICH, KIRC, KIRP, LIHC, LUAD, LUSC, PRAD, READ, STAD, THCA, UCEC	CEP55	55165	1	BLCA, BRCA, CESC, CHOL, COAD, ESCA, HNSC, KICH, KIRC, KIRP, LIHC, LUAD, LUSC, PRAD, READ, STAD, THCA, UCEC
HJURP	55355	1	BLCA, BRCA, CESC, CHOL, COAD, ESCA, HNSC, KICH, KIRC, KIRP, LIHC, LUAD, LUSC, PRAD, READ, STAD, THCA, UCEC	BIRC5	332	1	BLCA, BRCA, CESC, CHOL, COAD, ESCA, HNSC, KICH, KIRC, KIRP, LIHC, LUAD, LUSC, PRAD, READ, STAD, THCA, UCEC
HJURP	55355	1	BLCA, BRCA, CESC, CHOL, COAD, ESCA, HNSC, KICH, KIRC, KIRP, LIHC, LUAD, LUSC, PRAD, READ, STAD, THCA, UCEC	HMMR	3161	1	BLCA, BRCA, CESC, CHOL, COAD, ESCA, HNSC, KICH, KIRC, KIRP, LIHC, LUAD, LUSC, PRAD, READ, STAD, THCA, UCEC
HJURP	55355	1	BLCA, BRCA, CESC, CHOL, COAD, ESCA, HNSC, KICH, KIRC, KIRP, LIHC, LUAD, LUSC, PRAD, READ, STAD, THCA, UCEC	ERCC6L	54821	1	BLCA, BRCA, CESC, CHOL, COAD, ESCA, HNSC, KICH, KIRC, KIRP, LIHC, LUAD, LUSC, PRAD, READ, STAD, UCEC
HJURP	55355	1	BLCA, BRCA, CESC, CHOL, COAD, ESCA, HNSC, KICH, KIRC, KIRP, LIHC, LUAD, LUSC, PRAD, READ, STAD, THCA, UCEC	MELK	9833	1	BLCA, BRCA, CESC, CHOL, COAD, ESCA, HNSC, KICH, KIRC, KIRP, LIHC, LUAD, LUSC, PRAD, READ, STAD, THCA, UCEC
HJURP	55355	1	BLCA, BRCA, CESC, CHOL, COAD, ESCA, HNSC, KICH, KIRC, KIRP, LIHC, LUAD, LUSC, PRAD, READ, STAD, THCA, UCEC	FAM64A	54478	1	BLCA, BRCA, CESC, CHOL, COAD, ESCA, HNSC, KIRC, KIRP, LIHC, LUAD, LUSC, PRAD, READ, STAD, THCA, UCEC
HJURP	55355	1	BLCA, BRCA, CESC, CHOL, COAD, ESCA, HNSC, KICH, KIRC, KIRP, LIHC, LUAD, LUSC, PRAD, READ, STAD, THCA, UCEC	E2F7	144455	1	BLCA, BRCA, CESC, CHOL, COAD, ESCA, HNSC, KICH, KIRC, KIRP, LIHC, LUAD, LUSC, READ, STAD, THCA, UCEC
HJURP	55355	1	BLCA, BRCA, CESC, CHOL, COAD, ESCA, HNSC, KICH, KIRC, KIRP, LIHC, LUAD, LUSC, PRAD, READ, STAD, THCA, UCEC	DTL	51514	1	BLCA, BRCA, CESC, CHOL, COAD, ESCA, HNSC, KICH, KIRC, KIRP, LIHC, LUAD, LUSC, PRAD, READ, STAD, THCA, UCEC
HJURP	55355	1	BLCA, BRCA, CESC, CHOL, COAD, ESCA, HNSC, KICH, KIRC, KIRP, LIHC, LUAD, LUSC, PRAD, READ, STAD, THCA, UCEC	RDM1	201299	1	BLCA, BRCA, CESC, CHOL, COAD, ESCA, HNSC, KIRC, KIRP, LIHC, LUAD, LUSC, PRAD, READ, STAD, THCA, UCEC
HJURP	55355	1	BLCA, BRCA, CESC, CHOL, COAD, ESCA, HNSC, KICH, KIRC, KIRP, LIHC, LUAD, LUSC, PRAD, READ, STAD, THCA, UCEC	EXO1	9156	1	BLCA, BRCA, CESC, CHOL, COAD, ESCA, HNSC, KIRC, KIRP, LIHC, LUAD, LUSC, PRAD, READ, STAD, THCA, UCEC
HJURP	55355	1	BLCA, BRCA, CESC, CHOL, COAD, ESCA, HNSC, KICH, KIRC, KIRP, LIHC, LUAD, LUSC, PRAD, READ, STAD, THCA, UCEC	KIF20A	10112	1	BLCA, BRCA, CESC, CHOL, COAD, ESCA, HNSC, KICH, KIRC, KIRP, LIHC, LUAD, LUSC, PRAD, READ, STAD, THCA, UCEC
HJURP	55355	1	BLCA, BRCA, CESC, CHOL, COAD, ESCA, HNSC, KICH, KIRC, KIRP, LIHC, LUAD, LUSC, PRAD, READ, STAD, THCA, UCEC	ASPM	259266	1	BLCA, BRCA, CESC, CHOL, COAD, ESCA, HNSC, KICH, KIRC, KIRP, LIHC, LUAD, LUSC, PRAD, READ, STAD, THCA, UCEC
HJURP	55355	1	BLCA, BRCA, CESC, CHOL, COAD, ESCA, HNSC, KICH, KIRC, KIRP, LIHC, LUAD, LUSC, PRAD, READ, STAD, THCA, UCEC	GINS2	51659	1	BLCA, BRCA, CESC, CHOL, COAD, ESCA, HNSC, KICH, KIRC, KIRP, LIHC, LUAD, LUSC, READ, STAD, THCA, UCEC
HJURP	55355	1	BLCA, BRCA, CESC, CHOL, COAD, ESCA, HNSC, KICH, KIRC, KIRP, LIHC, LUAD, LUSC, PRAD, READ, STAD, THCA, UCEC	MKI67	4288	1	BLCA, BRCA, CESC, CHOL, COAD, ESCA, HNSC, KICH, KIRC, KIRP, LIHC, LUAD, LUSC, PRAD, READ, STAD, THCA, UCEC
HJURP	55355	1	BLCA, BRCA, CESC, CHOL, COAD, ESCA, HNSC, KICH, KIRC, KIRP, LIHC, LUAD, LUSC, PRAD, READ, STAD, THCA, UCEC	IQGAP3	128239	1	BLCA, BRCA, CESC, CHOL, COAD, ESCA, HNSC, KIRC, KIRP, LIHC, LUAD, LUSC, PRAD, READ, STAD, THCA, UCEC
HJURP	55355	1	BLCA, BRCA, CESC, CHOL, COAD, ESCA, HNSC, KICH, KIRC, KIRP, LIHC, LUAD, LUSC, PRAD, READ, STAD, THCA, UCEC	KIF18B	146909	1	BLCA, BRCA, CESC, CHOL, COAD, ESCA, HNSC, KICH, KIRC, KIRP, LIHC, LUAD, LUSC, PRAD, READ, STAD, UCEC
HJURP	55355	1	BLCA, BRCA, CESC, CHOL, COAD, ESCA, HNSC, KICH, KIRC, KIRP, LIHC, LUAD, LUSC, PRAD, READ, STAD, THCA, UCEC	NEIL3	55247	1	BLCA, BRCA, CESC, CHOL, COAD, ESCA, HNSC, KICH, KIRC, KIRP, LIHC, LUAD, LUSC, PRAD, READ, STAD, THCA, UCEC
HJURP	55355	1	BLCA, BRCA, CESC, CHOL, COAD, ESCA, HNSC, KICH, KIRC, KIRP, LIHC, LUAD, LUSC, PRAD, READ, STAD, THCA, UCEC	UBE2C	11065	1	BLCA, BRCA, CESC, CHOL, COAD, ESCA, HNSC, KICH, KIRC, KIRP, LIHC, LUAD, LUSC, PRAD, READ, STAD, THCA, UCEC
HJURP	55355	1	BLCA, BRCA, CESC, CHOL, COAD, ESCA, HNSC, KICH, KIRC, KIRP, LIHC, LUAD, LUSC, PRAD, READ, STAD, THCA, UCEC	CDC25C	995	1	BLCA, BRCA, CESC, CHOL, COAD, ESCA, HNSC, KICH, KIRC, KIRP, LIHC, LUAD, LUSC, PRAD, READ, STAD, THCA, UCEC
HJURP	55355	1	BLCA, BRCA, CESC, CHOL, COAD, ESCA, HNSC, KICH, KIRC, KIRP, LIHC, LUAD, LUSC, PRAD, READ, STAD, THCA, UCEC	MCM10	55388	1	BLCA, BRCA, CESC, CHOL, COAD, ESCA, HNSC, KICH, KIRC, KIRP, LIHC, LUAD, LUSC, PRAD, READ, STAD, UCEC
HJURP	55355	1	BLCA, BRCA, CESC, CHOL, COAD, ESCA, HNSC, KICH, KIRC, KIRP, LIHC, LUAD, LUSC, PRAD, READ, STAD, THCA, UCEC	FAM111B	374393	1	BLCA, BRCA, CESC, CHOL, COAD, ESCA, HNSC, KICH, KIRC, KIRP, LIHC, LUAD, LUSC, PRAD, READ, STAD, THCA, UCEC
HJURP	55355	1	BLCA, BRCA, CESC, CHOL, COAD, ESCA, HNSC, KICH, KIRC, KIRP, LIHC, LUAD, LUSC, PRAD, READ, STAD, THCA, UCEC	NEK2	4751	1	BLCA, BRCA, CESC, CHOL, COAD, ESCA, HNSC, KICH, KIRC, KIRP, LIHC, LUAD, LUSC, PRAD, READ, STAD, THCA, UCEC
HJURP	55355	1	BLCA, BRCA, CESC, CHOL, COAD, ESCA, HNSC, KICH, KIRC, KIRP, LIHC, LUAD, LUSC, PRAD, READ, STAD, THCA, UCEC	GPRIN1	114787	1	BLCA, BRCA, CESC, CHOL, COAD, ESCA, HNSC, KIRC, KIRP, LIHC, LUAD, LUSC, PRAD, READ, STAD, THCA, UCEC
HJURP	55355	1	BLCA, BRCA, CESC, CHOL, COAD, ESCA, HNSC, KICH, KIRC, KIRP, LIHC, LUAD, LUSC, PRAD, READ, STAD, THCA, UCEC	KIF14	9928	1	BLCA, BRCA, CESC, CHOL, COAD, ESCA, HNSC, KICH, KIRC, KIRP, LIHC, LUAD, LUSC, PRAD, READ, STAD, UCEC
HJURP	55355	1	BLCA, BRCA, CESC, CHOL, COAD, ESCA, HNSC, KICH, KIRC, KIRP, LIHC, LUAD, LUSC, PRAD, READ, STAD, THCA, UCEC	CKAP2L	150468	1	BLCA, BRCA, CESC, CHOL, COAD, ESCA, HNSC, KICH, KIRC, KIRP, LIHC, LUAD, LUSC, PRAD, READ, STAD, THCA, UCEC
HJURP	55355	1	BLCA, BRCA, CESC, CHOL, COAD, ESCA, HNSC, KICH, KIRC, KIRP, LIHC, LUAD, LUSC, PRAD, READ, STAD, THCA, UCEC	E2F1	1869	1	BLCA, BRCA, CESC, CHOL, COAD, ESCA, HNSC, KICH, KIRC, KIRP, LIHC, LUAD, LUSC, READ, STAD, THCA, UCEC
HJURP	55355	1	BLCA, BRCA, CESC, CHOL, COAD, ESCA, HNSC, KICH, KIRC, KIRP, LIHC, LUAD, LUSC, PRAD, READ, STAD, THCA, UCEC	TUBB3	10381	1	BLCA, BRCA, CESC, CHOL, COAD, ESCA, HNSC, KICH, KIRP, LIHC, LUAD, LUSC, PRAD, READ, STAD, THCA, UCEC
HJURP	55355	1	BLCA, BRCA, CESC, CHOL, COAD, ESCA, HNSC, KICH, KIRC, KIRP, LIHC, LUAD, LUSC, PRAD, READ, STAD, THCA, UCEC	NUSAP1	51203	1	BLCA, BRCA, CESC, CHOL, COAD, ESCA, HNSC, KIRC, KIRP, LIHC, LUAD, LUSC, PRAD, READ, STAD, THCA, UCEC
HJURP	55355	1	BLCA, BRCA, CESC, CHOL, COAD, ESCA, HNSC, KICH, KIRC, KIRP, LIHC, LUAD, LUSC, PRAD, READ, STAD, THCA, UCEC	CDKN3	1033	1	BLCA, BRCA, CESC, CHOL, COAD, ESCA, HNSC, KICH, KIRC, KIRP, LIHC, LUAD, LUSC, PRAD, READ, STAD, UCEC
HJURP	55355	1	BLCA, BRCA, CESC, CHOL, COAD, ESCA, HNSC, KICH, KIRC, KIRP, LIHC, LUAD, LUSC, PRAD, READ, STAD, THCA, UCEC	SGOL1	151648	1	BLCA, BRCA, CESC, CHOL, COAD, ESCA, HNSC, KICH, KIRP, LIHC, LUAD, LUSC, PRAD, READ, STAD, THCA, UCEC
HJURP	55355	1	BLCA, BRCA, CESC, CHOL, COAD, ESCA, HNSC, KICH, KIRC, KIRP, LIHC, LUAD, LUSC, PRAD, READ, STAD, THCA, UCEC	BUB1	699	1	BLCA, BRCA, CESC, CHOL, COAD, ESCA, HNSC, KICH, KIRC, KIRP, LIHC, LUAD, LUSC, PRAD, READ, STAD, THCA, UCEC
HJURP	55355	1	BLCA, BRCA, CESC, CHOL, COAD, ESCA, HNSC, KICH, KIRC, KIRP, LIHC, LUAD, LUSC, PRAD, READ, STAD, THCA, UCEC	KIAA0101	9768	1	BLCA, BRCA, CESC, CHOL, COAD, ESCA, HNSC, KICH, KIRC, KIRP, LIHC, LUAD, LUSC, PRAD, READ, STAD, THCA, UCEC
HJURP	55355	1	BLCA, BRCA, CESC, CHOL, COAD, ESCA, HNSC, KICH, KIRC, KIRP, LIHC, LUAD, LUSC, PRAD, READ, STAD, THCA, UCEC	CDC45	8318	1	BLCA, BRCA, CESC, CHOL, COAD, ESCA, HNSC, KICH, KIRC, KIRP, LIHC, LUAD, LUSC, PRAD, READ, STAD, THCA, UCEC
HJURP	55355	1	BLCA, BRCA, CESC, CHOL, COAD, ESCA, HNSC, KICH, KIRC, KIRP, LIHC, LUAD, LUSC, PRAD, READ, STAD, THCA, UCEC	CCNB2	9133	1	BLCA, BRCA, CESC, CHOL, COAD, ESCA, HNSC, KICH, KIRC, KIRP, LIHC, LUAD, LUSC, PRAD, READ, STAD, THCA, UCEC
HJURP	55355	1	BLCA, BRCA, CESC, CHOL, COAD, ESCA, HNSC, KICH, KIRC, KIRP, LIHC, LUAD, LUSC, PRAD, READ, STAD, THCA, UCEC	CDCA2	157313	1	BLCA, BRCA, CESC, CHOL, COAD, ESCA, HNSC, KICH, KIRC, KIRP, LIHC, LUAD, LUSC, PRAD, READ, STAD, UCEC
HJURP	55355	1	BLCA, BRCA, CESC, CHOL, COAD, ESCA, HNSC, KICH, KIRC, KIRP, LIHC, LUAD, LUSC, PRAD, READ, STAD, THCA, UCEC	PKMYT1	9088	1	BLCA, BRCA, CESC, CHOL, COAD, ESCA, HNSC, KICH, KIRC, KIRP, LIHC, LUAD, LUSC, PRAD, READ, STAD, THCA, UCEC
HJURP	55355	1	BLCA, BRCA, CESC, CHOL, COAD, ESCA, HNSC, KICH, KIRC, KIRP, LIHC, LUAD, LUSC, PRAD, READ, STAD, THCA, UCEC	RAD51	5888	1	BLCA, BRCA, CESC, CHOL, COAD, ESCA, HNSC, KIRC, KIRP, LIHC, LUAD, LUSC, PRAD, READ, STAD, THCA, UCEC
HJURP	55355	1	BLCA, BRCA, CESC, CHOL, COAD, ESCA, HNSC, KICH, KIRC, KIRP, LIHC, LUAD, LUSC, PRAD, READ, STAD, THCA, UCEC	ASF1B	55723	1	BLCA, BRCA, CESC, CHOL, COAD, ESCA, HNSC, KICH, KIRC, KIRP, LIHC, LUAD, LUSC, PRAD, READ, STAD, THCA, UCEC
HJURP	55355	1	BLCA, BRCA, CESC, CHOL, COAD, ESCA, HNSC, KICH, KIRC, KIRP, LIHC, LUAD, LUSC, PRAD, READ, STAD, THCA, UCEC	DLGAP5	9787	1	BLCA, BRCA, CESC, CHOL, COAD, ESCA, HNSC, KICH, KIRC, KIRP, LIHC, LUAD, LUSC, PRAD, READ, STAD, THCA, UCEC
HJURP	55355	1	BLCA, BRCA, CESC, CHOL, COAD, ESCA, HNSC, KICH, KIRC, KIRP, LIHC, LUAD, LUSC, PRAD, READ, STAD, THCA, UCEC	TOP2A	7153	1	BLCA, BRCA, CESC, CHOL, COAD, ESCA, HNSC, KICH, KIRC, KIRP, LIHC, LUAD, LUSC, PRAD, READ, STAD, THCA, UCEC
HJURP	55355	1	BLCA, BRCA, CESC, CHOL, COAD, ESCA, HNSC, KICH, KIRC, KIRP, LIHC, LUAD, LUSC, PRAD, READ, STAD, THCA, UCEC	SKA1	220134	1	BLCA, BRCA, CESC, CHOL, COAD, ESCA, HNSC, KICH, KIRC, KIRP, LIHC, LUAD, LUSC, PRAD, READ, STAD, THCA, UCEC
HJURP	55355	1	BLCA, BRCA, CESC, CHOL, COAD, ESCA, HNSC, KICH, KIRC, KIRP, LIHC, LUAD, LUSC, PRAD, READ, STAD, THCA, UCEC	GTSE1	51512	1	BLCA, BRCA, CESC, CHOL, COAD, ESCA, HNSC, KICH, KIRC, KIRP, LIHC, LUAD, LUSC, PRAD, READ, STAD, THCA, UCEC
HJURP	55355	1	BLCA, BRCA, CESC, CHOL, COAD, ESCA, HNSC, KICH, KIRC, KIRP, LIHC, LUAD, LUSC, PRAD, READ, STAD, THCA, UCEC	PTTG1	9232	1	BLCA, BRCA, CESC, CHOL, COAD, ESCA, HNSC, KICH, KIRC, KIRP, LIHC, LUAD, LUSC, PRAD, READ, STAD, UCEC
HJURP	55355	1	BLCA, BRCA, CESC, CHOL, COAD, ESCA, HNSC, KICH, KIRC, KIRP, LIHC, LUAD, LUSC, PRAD, READ, STAD, THCA, UCEC	RRM2	6241	1	BLCA, BRCA, CESC, CHOL, COAD, ESCA, HNSC, KIRC, KIRP, LIHC, LUAD, LUSC, PRAD, READ, STAD, THCA, UCEC
HJURP	55355	1	BLCA, BRCA, CESC, CHOL, COAD, ESCA, HNSC, KICH, KIRC, KIRP, LIHC, LUAD, LUSC, PRAD, READ, STAD, THCA, UCEC	KIF4A	24137	1	BLCA, BRCA, CESC, CHOL, COAD, ESCA, HNSC, KICH, KIRC, KIRP, LIHC, LUAD, LUSC, PRAD, READ, STAD, THCA, UCEC
HJURP	55355	1	BLCA, BRCA, CESC, CHOL, COAD, ESCA, HNSC, KICH, KIRC, KIRP, LIHC, LUAD, LUSC, PRAD, READ, STAD, THCA, UCEC	CDC6	990	1	BLCA, BRCA, CESC, CHOL, COAD, ESCA, HNSC, KIRC, KIRP, LIHC, LUAD, LUSC, PRAD, READ, STAD, THCA, UCEC
HJURP	55355	1	BLCA, BRCA, CESC, CHOL, COAD, ESCA, HNSC, KICH, KIRC, KIRP, LIHC, LUAD, LUSC, PRAD, READ, STAD, THCA, UCEC	CDKN2A	1029	1	BLCA, BRCA, CESC, CHOL, COAD, ESCA, HNSC, KICH, KIRC, KIRP, LIHC, LUAD, LUSC, READ, STAD, THCA, UCEC
HJURP	55355	1	BLCA, BRCA, CESC, CHOL, COAD, ESCA, HNSC, KICH, KIRC, KIRP, LIHC, LUAD, LUSC, PRAD, READ, STAD, THCA, UCEC	PBK	55872	1	BLCA, BRCA, CESC, CHOL, COAD, ESCA, HNSC, KICH, KIRC, KIRP, LIHC, LUAD, LUSC, PRAD, READ, STAD, THCA, UCEC
HJURP	55355	1	BLCA, BRCA, CESC, CHOL, COAD, ESCA, HNSC, KICH, KIRC, KIRP, LIHC, LUAD, LUSC, PRAD, READ, STAD, THCA, UCEC	CENPE	1062	1	BLCA, BRCA, CESC, CHOL, COAD, ESCA, HNSC, KICH, KIRC, KIRP, LIHC, LUAD, LUSC, PRAD, READ, STAD, UCEC
HJURP	55355	1	BLCA, BRCA, CESC, CHOL, COAD, ESCA, HNSC, KICH, KIRC, KIRP, LIHC, LUAD, LUSC, PRAD, READ, STAD, THCA, UCEC	RAD51AP1	10635	1	BLCA, BRCA, CESC, CHOL, COAD, ESCA, HNSC, KIRC, KIRP, LIHC, LUAD, LUSC, PRAD, READ, STAD, THCA, UCEC
HJURP	55355	1	BLCA, BRCA, CESC, CHOL, COAD, ESCA, HNSC, KICH, KIRC, KIRP, LIHC, LUAD, LUSC, PRAD, READ, STAD, THCA, UCEC	NUF2	83540	1	BLCA, BRCA, CESC, CHOL, COAD, ESCA, HNSC, KIRC, KIRP, LIHC, LUAD, LUSC, PRAD, READ, STAD, THCA, UCEC
HJURP	55355	1	BLCA, BRCA, CESC, CHOL, COAD, ESCA, HNSC, KICH, KIRC, KIRP, LIHC, LUAD, LUSC, PRAD, READ, STAD, THCA, UCEC	KIF15	56992	1	BLCA, BRCA, CESC, CHOL, COAD, ESCA, HNSC, KIRC, KIRP, LIHC, LUAD, LUSC, PRAD, READ, STAD, THCA, UCEC
HJURP	55355	1	BLCA, BRCA, CESC, CHOL, COAD, ESCA, HNSC, KICH, KIRC, KIRP, LIHC, LUAD, LUSC, PRAD, READ, STAD, THCA, UCEC	MMP9	4318	1	BLCA, BRCA, CESC, CHOL, COAD, ESCA, HNSC, KIRC, KIRP, LIHC, LUAD, LUSC, PRAD, READ, STAD, THCA, UCEC
HJURP	55355	1	BLCA, BRCA, CESC, CHOL, COAD, ESCA, HNSC, KICH, KIRC, KIRP, LIHC, LUAD, LUSC, PRAD, READ, STAD, THCA, UCEC	NCAPG	64151	1	BLCA, BRCA, CESC, CHOL, COAD, ESCA, HNSC, KICH, KIRC, KIRP, LIHC, LUAD, LUSC, PRAD, READ, STAD, THCA, UCEC
HJURP	55355	1	BLCA, BRCA, CESC, CHOL, COAD, ESCA, HNSC, KICH, KIRC, KIRP, LIHC, LUAD, LUSC, PRAD, READ, STAD, THCA, UCEC	CDCA5	113130	1	BLCA, BRCA, CESC, CHOL, COAD, ESCA, HNSC, KICH, KIRC, KIRP, LIHC, LUAD, LUSC, PRAD, READ, STAD, UCEC
HJURP	55355	1	BLCA, BRCA, CESC, CHOL, COAD, ESCA, HNSC, KICH, KIRC, KIRP, LIHC, LUAD, LUSC, PRAD, READ, STAD, THCA, UCEC	MLF1IP	-		BLCA, BRCA, CESC, CHOL, COAD, ESCA, HNSC, KICH, KIRC, KIRP, LIHC, LUAD, LUSC, PRAD, READ, STAD, THCA, UCEC
SKA3	221150	1	BLCA, BRCA, CESC, CHOL, COAD, ESCA, HNSC, KIRC, KIRP, LIHC, LUAD, LUSC, PRAD, READ, STAD, THCA, UCEC	MYBL2	4605	1	BLCA, BRCA, CESC, CHOL, COAD, ESCA, HNSC, KICH, KIRC, KIRP, LIHC, LUAD, LUSC, PRAD, READ, STAD, THCA, UCEC
SKA3	221150	1	BLCA, BRCA, CESC, CHOL, COAD, ESCA, HNSC, KIRC, KIRP, LIHC, LUAD, LUSC, PRAD, READ, STAD, THCA, UCEC	SPC24	147841	1	BLCA, BRCA, CESC, CHOL, COAD, ESCA, HNSC, KICH, KIRC, KIRP, LIHC, LUAD, LUSC, PRAD, READ, STAD, THCA, UCEC
SKA3	221150	1	BLCA, BRCA, CESC, CHOL, COAD, ESCA, HNSC, KIRC, KIRP, LIHC, LUAD, LUSC, PRAD, READ, STAD, THCA, UCEC	CENPA	1058	1	BLCA, BRCA, CESC, CHOL, COAD, ESCA, HNSC, KICH, KIRC, KIRP, LIHC, LUAD, LUSC, PRAD, READ, STAD, THCA, UCEC
SKA3	221150	1	BLCA, BRCA, CESC, CHOL, COAD, ESCA, HNSC, KIRC, KIRP, LIHC, LUAD, LUSC, PRAD, READ, STAD, THCA, UCEC	MND1	84057	1	BLCA, BRCA, CESC, CHOL, COAD, ESCA, HNSC, KICH, KIRC, KIRP, LIHC, LUAD, LUSC, PRAD, READ, STAD, THCA, UCEC
SKA3	221150	1	BLCA, BRCA, CESC, CHOL, COAD, ESCA, HNSC, KIRC, KIRP, LIHC, LUAD, LUSC, PRAD, READ, STAD, THCA, UCEC	FAM72D	728833	1	BLCA, BRCA, CESC, CHOL, COAD, ESCA, HNSC, KIRC, KIRP, LIHC, LUAD, LUSC, PRAD, READ, STAD, UCEC
SKA3	221150	1	BLCA, BRCA, CESC, CHOL, COAD, ESCA, HNSC, KIRC, KIRP, LIHC, LUAD, LUSC, PRAD, READ, STAD, THCA, UCEC	ESCO2	157570	1	BLCA, BRCA, CESC, CHOL, COAD, ESCA, HNSC, KIRC, KIRP, LIHC, LUAD, LUSC, PRAD, READ, STAD, THCA, UCEC
SKA3	221150	1	BLCA, BRCA, CESC, CHOL, COAD, ESCA, HNSC, KIRC, KIRP, LIHC, LUAD, LUSC, PRAD, READ, STAD, THCA, UCEC	CENPM	79019	1	BLCA, BRCA, CESC, CHOL, COAD, ESCA, HNSC, KICH, KIRC, KIRP, LIHC, LUAD, LUSC, PRAD, READ, STAD, THCA, UCEC
SKA3	221150	1	BLCA, BRCA, CESC, CHOL, COAD, ESCA, HNSC, KIRC, KIRP, LIHC, LUAD, LUSC, PRAD, READ, STAD, THCA, UCEC	CLSPN	63967	1	BLCA, BRCA, CESC, CHOL, COAD, ESCA, HNSC, KICH, KIRC, KIRP, LIHC, LUAD, LUSC, PRAD, READ, STAD, THCA, UCEC
SKA3	221150	1	BLCA, BRCA, CESC, CHOL, COAD, ESCA, HNSC, KIRC, KIRP, LIHC, LUAD, LUSC, PRAD, READ, STAD, THCA, UCEC	NCAPH	23397	1	BLCA, BRCA, CESC, CHOL, COAD, ESCA, HNSC, KICH, KIRC, KIRP, LIHC, LUAD, LUSC, PRAD, READ, STAD, THCA, UCEC
SKA3	221150	1	BLCA, BRCA, CESC, CHOL, COAD, ESCA, HNSC, KIRC, KIRP, LIHC, LUAD, LUSC, PRAD, READ, STAD, THCA, UCEC	AURKB	9212	1	BLCA, BRCA, CESC, CHOL, COAD, ESCA, HNSC, KICH, KIRC, KIRP, LIHC, LUAD, LUSC, PRAD, READ, STAD, THCA, UCEC
SKA3	221150	1	BLCA, BRCA, CESC, CHOL, COAD, ESCA, HNSC, KIRC, KIRP, LIHC, LUAD, LUSC, PRAD, READ, STAD, THCA, UCEC	SPC25	57405	1	BLCA, BRCA, CESC, CHOL, COAD, ESCA, HNSC, KIRC, KIRP, LIHC, LUAD, LUSC, PRAD, READ, STAD, THCA, UCEC
SKA3	221150	1	BLCA, BRCA, CESC, CHOL, COAD, ESCA, HNSC, KIRC, KIRP, LIHC, LUAD, LUSC, PRAD, READ, STAD, THCA, UCEC	KIFC1	3833	1	BLCA, BRCA, CESC, CHOL, COAD, ESCA, HNSC, KIRC, KIRP, LIHC, LUAD, LUSC, PRAD, READ, STAD, THCA, UCEC
SKA3	221150	1	BLCA, BRCA, CESC, CHOL, COAD, ESCA, HNSC, KIRC, KIRP, LIHC, LUAD, LUSC, PRAD, READ, STAD, THCA, UCEC	FAM72C	-	1	BLCA, BRCA, CESC, CHOL, COAD, ESCA, HNSC, KIRC, KIRP, LIHC, LUAD, LUSC, PRAD, READ, STAD, UCEC
SKA3	221150	1	BLCA, BRCA, CESC, CHOL, COAD, ESCA, HNSC, KIRC, KIRP, LIHC, LUAD, LUSC, PRAD, READ, STAD, THCA, UCEC	TYMS	7298	1	BLCA, BRCA, CESC, CHOL, COAD, ESCA, HNSC, KIRC, KIRP, LIHC, LUAD, LUSC, READ, STAD, THCA, UCEC
SKA3	221150	1	BLCA, BRCA, CESC, CHOL, COAD, ESCA, HNSC, KIRC, KIRP, LIHC, LUAD, LUSC, PRAD, READ, STAD, THCA, UCEC	TRIP13	9319	1	BLCA, BRCA, CESC, CHOL, COAD, ESCA, HNSC, KIRC, KIRP, LIHC, LUAD, LUSC, PRAD, READ, STAD, UCEC
SKA3	221150	1	BLCA, BRCA, CESC, CHOL, COAD, ESCA, HNSC, KIRC, KIRP, LIHC, LUAD, LUSC, PRAD, READ, STAD, THCA, UCEC	CENPF	1063	1	BLCA, BRCA, CESC, CHOL, COAD, ESCA, HNSC, KICH, KIRC, KIRP, LIHC, LUAD, LUSC, PRAD, READ, STAD, THCA, UCEC
SKA3	221150	1	BLCA, BRCA, CESC, CHOL, COAD, ESCA, HNSC, KIRC, KIRP, LIHC, LUAD, LUSC, PRAD, READ, STAD, THCA, UCEC	BUB1B	701	1	BLCA, BRCA, CESC, CHOL, COAD, ESCA, HNSC, KICH, KIRC, KIRP, LIHC, LUAD, LUSC, PRAD, READ, STAD, THCA, UCEC
SKA3	221150	1	BLCA, BRCA, CESC, CHOL, COAD, ESCA, HNSC, KIRC, KIRP, LIHC, LUAD, LUSC, PRAD, READ, STAD, THCA, UCEC	TPX2	22974	1	BLCA, BRCA, CESC, CHOL, COAD, ESCA, HNSC, KICH, KIRC, KIRP, LIHC, LUAD, LUSC, PRAD, READ, STAD, THCA, UCEC
SKA3	221150	1	BLCA, BRCA, CESC, CHOL, COAD, ESCA, HNSC, KIRC, KIRP, LIHC, LUAD, LUSC, PRAD, READ, STAD, THCA, UCEC	TTK	7272	1	BLCA, BRCA, CESC, CHOL, COAD, ESCA, HNSC, KICH, KIRC, KIRP, LIHC, LUAD, LUSC, PRAD, READ, STAD, THCA, UCEC
SKA3	221150	1	BLCA, BRCA, CESC, CHOL, COAD, ESCA, HNSC, KIRC, KIRP, LIHC, LUAD, LUSC, PRAD, READ, STAD, THCA, UCEC	IL4I1	259307	1	BLCA, BRCA, CESC, CHOL, COAD, ESCA, HNSC, KIRC, KIRP, LIHC, LUAD, LUSC, PRAD, READ, STAD, THCA, UCEC
SKA3	221150	1	BLCA, BRCA, CESC, CHOL, COAD, ESCA, HNSC, KIRC, KIRP, LIHC, LUAD, LUSC, PRAD, READ, STAD, THCA, UCEC	ANLN	54443	1	BLCA, BRCA, CESC, CHOL, COAD, ESCA, HNSC, KICH, KIRC, KIRP, LIHC, LUAD, LUSC, PRAD, READ, STAD, THCA, UCEC
SKA3	221150	1	BLCA, BRCA, CESC, CHOL, COAD, ESCA, HNSC, KIRC, KIRP, LIHC, LUAD, LUSC, PRAD, READ, STAD, THCA, UCEC	CEP55	55165	1	BLCA, BRCA, CESC, CHOL, COAD, ESCA, HNSC, KICH, KIRC, KIRP, LIHC, LUAD, LUSC, PRAD, READ, STAD, THCA, UCEC
SKA3	221150	1	BLCA, BRCA, CESC, CHOL, COAD, ESCA, HNSC, KIRC, KIRP, LIHC, LUAD, LUSC, PRAD, READ, STAD, THCA, UCEC	BIRC5	332	1	BLCA, BRCA, CESC, CHOL, COAD, ESCA, HNSC, KICH, KIRC, KIRP, LIHC, LUAD, LUSC, PRAD, READ, STAD, THCA, UCEC
SKA3	221150	1	BLCA, BRCA, CESC, CHOL, COAD, ESCA, HNSC, KIRC, KIRP, LIHC, LUAD, LUSC, PRAD, READ, STAD, THCA, UCEC	PRAME	23532	1	BLCA, BRCA, CESC, CHOL, COAD, ESCA, HNSC, KIRC, KIRP, LIHC, LUAD, LUSC, PRAD, READ, STAD, UCEC
SKA3	221150	1	BLCA, BRCA, CESC, CHOL, COAD, ESCA, HNSC, KIRC, KIRP, LIHC, LUAD, LUSC, PRAD, READ, STAD, THCA, UCEC	HMMR	3161	1	BLCA, BRCA, CESC, CHOL, COAD, ESCA, HNSC, KICH, KIRC, KIRP, LIHC, LUAD, LUSC, PRAD, READ, STAD, THCA, UCEC
SKA3	221150	1	BLCA, BRCA, CESC, CHOL, COAD, ESCA, HNSC, KIRC, KIRP, LIHC, LUAD, LUSC, PRAD, READ, STAD, THCA, UCEC	GPR19	2842	1	BLCA, BRCA, CESC, CHOL, COAD, ESCA, HNSC, KIRC, KIRP, LIHC, LUAD, LUSC, READ, STAD, THCA, UCEC
SKA3	221150	1	BLCA, BRCA, CESC, CHOL, COAD, ESCA, HNSC, KIRC, KIRP, LIHC, LUAD, LUSC, PRAD, READ, STAD, THCA, UCEC	MELK	9833	1	BLCA, BRCA, CESC, CHOL, COAD, ESCA, HNSC, KICH, KIRC, KIRP, LIHC, LUAD, LUSC, PRAD, READ, STAD, THCA, UCEC
SKA3	221150	1	BLCA, BRCA, CESC, CHOL, COAD, ESCA, HNSC, KIRC, KIRP, LIHC, LUAD, LUSC, PRAD, READ, STAD, THCA, UCEC	UBE2T	29089	1	BLCA, BRCA, CESC, CHOL, COAD, ESCA, HNSC, KIRP, LIHC, LUAD, LUSC, PRAD, READ, STAD, THCA, UCEC
SKA3	221150	1	BLCA, BRCA, CESC, CHOL, COAD, ESCA, HNSC, KIRC, KIRP, LIHC, LUAD, LUSC, PRAD, READ, STAD, THCA, UCEC	FAM64A	54478	1	BLCA, BRCA, CESC, CHOL, COAD, ESCA, HNSC, KIRC, KIRP, LIHC, LUAD, LUSC, PRAD, READ, STAD, THCA, UCEC
SKA3	221150	1	BLCA, BRCA, CESC, CHOL, COAD, ESCA, HNSC, KIRC, KIRP, LIHC, LUAD, LUSC, PRAD, READ, STAD, THCA, UCEC	C16orf59	80178	1	BLCA, BRCA, CESC, CHOL, COAD, ESCA, HNSC, KIRP, LIHC, LUAD, LUSC, PRAD, READ, STAD, THCA, UCEC
SKA3	221150	1	BLCA, BRCA, CESC, CHOL, COAD, ESCA, HNSC, KIRC, KIRP, LIHC, LUAD, LUSC, PRAD, READ, STAD, THCA, UCEC	CENPH	64946	1	BLCA, BRCA, CESC, CHOL, COAD, ESCA, HNSC, KIRC, KIRP, LIHC, LUAD, LUSC, READ, STAD, THCA, UCEC
SKA3	221150	1	BLCA, BRCA, CESC, CHOL, COAD, ESCA, HNSC, KIRC, KIRP, LIHC, LUAD, LUSC, PRAD, READ, STAD, THCA, UCEC	DTL	51514	1	BLCA, BRCA, CESC, CHOL, COAD, ESCA, HNSC, KICH, KIRC, KIRP, LIHC, LUAD, LUSC, PRAD, READ, STAD, THCA, UCEC
SKA3	221150	1	BLCA, BRCA, CESC, CHOL, COAD, ESCA, HNSC, KIRC, KIRP, LIHC, LUAD, LUSC, PRAD, READ, STAD, THCA, UCEC	RDM1	201299	1	BLCA, BRCA, CESC, CHOL, COAD, ESCA, HNSC, KIRC, KIRP, LIHC, LUAD, LUSC, PRAD, READ, STAD, THCA, UCEC
SKA3	221150	1	BLCA, BRCA, CESC, CHOL, COAD, ESCA, HNSC, KIRC, KIRP, LIHC, LUAD, LUSC, PRAD, READ, STAD, THCA, UCEC	EXO1	9156	1	BLCA, BRCA, CESC, CHOL, COAD, ESCA, HNSC, KIRC, KIRP, LIHC, LUAD, LUSC, PRAD, READ, STAD, THCA, UCEC
SKA3	221150	1	BLCA, BRCA, CESC, CHOL, COAD, ESCA, HNSC, KIRC, KIRP, LIHC, LUAD, LUSC, PRAD, READ, STAD, THCA, UCEC	KIF20A	10112	1	BLCA, BRCA, CESC, CHOL, COAD, ESCA, HNSC, KICH, KIRC, KIRP, LIHC, LUAD, LUSC, PRAD, READ, STAD, THCA, UCEC
SKA3	221150	1	BLCA, BRCA, CESC, CHOL, COAD, ESCA, HNSC, KIRC, KIRP, LIHC, LUAD, LUSC, PRAD, READ, STAD, THCA, UCEC	ASPM	259266	1	BLCA, BRCA, CESC, CHOL, COAD, ESCA, HNSC, KICH, KIRC, KIRP, LIHC, LUAD, LUSC, PRAD, READ, STAD, THCA, UCEC
SKA3	221150	1	BLCA, BRCA, CESC, CHOL, COAD, ESCA, HNSC, KIRC, KIRP, LIHC, LUAD, LUSC, PRAD, READ, STAD, THCA, UCEC	MKI67	4288	1	BLCA, BRCA, CESC, CHOL, COAD, ESCA, HNSC, KICH, KIRC, KIRP, LIHC, LUAD, LUSC, PRAD, READ, STAD, THCA, UCEC
SKA3	221150	1	BLCA, BRCA, CESC, CHOL, COAD, ESCA, HNSC, KIRC, KIRP, LIHC, LUAD, LUSC, PRAD, READ, STAD, THCA, UCEC	MMP11	4320	1	BLCA, BRCA, CESC, CHOL, COAD, ESCA, HNSC, KIRC, KIRP, LIHC, LUAD, LUSC, PRAD, READ, STAD, THCA
SKA3	221150	1	BLCA, BRCA, CESC, CHOL, COAD, ESCA, HNSC, KIRC, KIRP, LIHC, LUAD, LUSC, PRAD, READ, STAD, THCA, UCEC	IQGAP3	128239	1	BLCA, BRCA, CESC, CHOL, COAD, ESCA, HNSC, KIRC, KIRP, LIHC, LUAD, LUSC, PRAD, READ, STAD, THCA, UCEC
SKA3	221150	1	BLCA, BRCA, CESC, CHOL, COAD, ESCA, HNSC, KIRC, KIRP, LIHC, LUAD, LUSC, PRAD, READ, STAD, THCA, UCEC	NEIL3	55247	1	BLCA, BRCA, CESC, CHOL, COAD, ESCA, HNSC, KICH, KIRC, KIRP, LIHC, LUAD, LUSC, PRAD, READ, STAD, THCA, UCEC
SKA3	221150	1	BLCA, BRCA, CESC, CHOL, COAD, ESCA, HNSC, KIRC, KIRP, LIHC, LUAD, LUSC, PRAD, READ, STAD, THCA, UCEC	UBE2C	11065	1	BLCA, BRCA, CESC, CHOL, COAD, ESCA, HNSC, KICH, KIRC, KIRP, LIHC, LUAD, LUSC, PRAD, READ, STAD, THCA, UCEC
SKA3	221150	1	BLCA, BRCA, CESC, CHOL, COAD, ESCA, HNSC, KIRC, KIRP, LIHC, LUAD, LUSC, PRAD, READ, STAD, THCA, UCEC	CDC25C	995	1	BLCA, BRCA, CESC, CHOL, COAD, ESCA, HNSC, KICH, KIRC, KIRP, LIHC, LUAD, LUSC, PRAD, READ, STAD, THCA, UCEC
SKA3	221150	1	BLCA, BRCA, CESC, CHOL, COAD, ESCA, HNSC, KIRC, KIRP, LIHC, LUAD, LUSC, PRAD, READ, STAD, THCA, UCEC	FAM111B	374393	1	BLCA, BRCA, CESC, CHOL, COAD, ESCA, HNSC, KICH, KIRC, KIRP, LIHC, LUAD, LUSC, PRAD, READ, STAD, THCA, UCEC
SKA3	221150	1	BLCA, BRCA, CESC, CHOL, COAD, ESCA, HNSC, KIRC, KIRP, LIHC, LUAD, LUSC, PRAD, READ, STAD, THCA, UCEC	NEK2	4751	1	BLCA, BRCA, CESC, CHOL, COAD, ESCA, HNSC, KICH, KIRC, KIRP, LIHC, LUAD, LUSC, PRAD, READ, STAD, THCA, UCEC
SKA3	221150	1	BLCA, BRCA, CESC, CHOL, COAD, ESCA, HNSC, KIRC, KIRP, LIHC, LUAD, LUSC, PRAD, READ, STAD, THCA, UCEC	GPRIN1	114787	1	BLCA, BRCA, CESC, CHOL, COAD, ESCA, HNSC, KIRC, KIRP, LIHC, LUAD, LUSC, PRAD, READ, STAD, THCA, UCEC
SKA3	221150	1	BLCA, BRCA, CESC, CHOL, COAD, ESCA, HNSC, KIRC, KIRP, LIHC, LUAD, LUSC, PRAD, READ, STAD, THCA, UCEC	CKAP2L	150468	1	BLCA, BRCA, CESC, CHOL, COAD, ESCA, HNSC, KICH, KIRC, KIRP, LIHC, LUAD, LUSC, PRAD, READ, STAD, THCA, UCEC
SKA3	221150	1	BLCA, BRCA, CESC, CHOL, COAD, ESCA, HNSC, KIRC, KIRP, LIHC, LUAD, LUSC, PRAD, READ, STAD, THCA, UCEC	KIF11	3832	1	BLCA, BRCA, CESC, CHOL, COAD, ESCA, HNSC, KIRC, LIHC, LUAD, LUSC, PRAD, READ, STAD, THCA, UCEC
SKA3	221150	1	BLCA, BRCA, CESC, CHOL, COAD, ESCA, HNSC, KIRC, KIRP, LIHC, LUAD, LUSC, PRAD, READ, STAD, THCA, UCEC	UBD	10537	1	BLCA, BRCA, CESC, CHOL, COAD, ESCA, HNSC, KIRC, LIHC, LUAD, LUSC, PRAD, READ, STAD, THCA, UCEC
SKA3	221150	1	BLCA, BRCA, CESC, CHOL, COAD, ESCA, HNSC, KIRC, KIRP, LIHC, LUAD, LUSC, PRAD, READ, STAD, THCA, UCEC	NUSAP1	51203	1	BLCA, BRCA, CESC, CHOL, COAD, ESCA, HNSC, KIRC, KIRP, LIHC, LUAD, LUSC, PRAD, READ, STAD, THCA, UCEC
SKA3	221150	1	BLCA, BRCA, CESC, CHOL, COAD, ESCA, HNSC, KIRC, KIRP, LIHC, LUAD, LUSC, PRAD, READ, STAD, THCA, UCEC	BUB1	699	1	BLCA, BRCA, CESC, CHOL, COAD, ESCA, HNSC, KICH, KIRC, KIRP, LIHC, LUAD, LUSC, PRAD, READ, STAD, THCA, UCEC
SKA3	221150	1	BLCA, BRCA, CESC, CHOL, COAD, ESCA, HNSC, KIRC, KIRP, LIHC, LUAD, LUSC, PRAD, READ, STAD, THCA, UCEC	KIAA0101	9768	1	BLCA, BRCA, CESC, CHOL, COAD, ESCA, HNSC, KICH, KIRC, KIRP, LIHC, LUAD, LUSC, PRAD, READ, STAD, THCA, UCEC
SKA3	221150	1	BLCA, BRCA, CESC, CHOL, COAD, ESCA, HNSC, KIRC, KIRP, LIHC, LUAD, LUSC, PRAD, READ, STAD, THCA, UCEC	CDC45	8318	1	BLCA, BRCA, CESC, CHOL, COAD, ESCA, HNSC, KICH, KIRC, KIRP, LIHC, LUAD, LUSC, PRAD, READ, STAD, THCA, UCEC
SKA3	221150	1	BLCA, BRCA, CESC, CHOL, COAD, ESCA, HNSC, KIRC, KIRP, LIHC, LUAD, LUSC, PRAD, READ, STAD, THCA, UCEC	CENPK	64105	1	BLCA, BRCA, CESC, CHOL, COAD, ESCA, HNSC, KIRC, KIRP, LIHC, LUAD, LUSC, READ, STAD, THCA, UCEC
SKA3	221150	1	BLCA, BRCA, CESC, CHOL, COAD, ESCA, HNSC, KIRC, KIRP, LIHC, LUAD, LUSC, PRAD, READ, STAD, THCA, UCEC	CCNB2	9133	1	BLCA, BRCA, CESC, CHOL, COAD, ESCA, HNSC, KICH, KIRC, KIRP, LIHC, LUAD, LUSC, PRAD, READ, STAD, THCA, UCEC
SKA3	221150	1	BLCA, BRCA, CESC, CHOL, COAD, ESCA, HNSC, KIRC, KIRP, LIHC, LUAD, LUSC, PRAD, READ, STAD, THCA, UCEC	LMNB1	4001	1	BLCA, BRCA, CESC, CHOL, COAD, ESCA, HNSC, KIRC, LIHC, LUAD, LUSC, PRAD, READ, STAD, THCA, UCEC
SKA3	221150	1	BLCA, BRCA, CESC, CHOL, COAD, ESCA, HNSC, KIRC, KIRP, LIHC, LUAD, LUSC, PRAD, READ, STAD, THCA, UCEC	PKMYT1	9088	1	BLCA, BRCA, CESC, CHOL, COAD, ESCA, HNSC, KICH, KIRC, KIRP, LIHC, LUAD, LUSC, PRAD, READ, STAD, THCA, UCEC
SKA3	221150	1	BLCA, BRCA, CESC, CHOL, COAD, ESCA, HNSC, KIRC, KIRP, LIHC, LUAD, LUSC, PRAD, READ, STAD, THCA, UCEC	RAD51	5888	1	BLCA, BRCA, CESC, CHOL, COAD, ESCA, HNSC, KIRC, KIRP, LIHC, LUAD, LUSC, PRAD, READ, STAD, THCA, UCEC
SKA3	221150	1	BLCA, BRCA, CESC, CHOL, COAD, ESCA, HNSC, KIRC, KIRP, LIHC, LUAD, LUSC, PRAD, READ, STAD, THCA, UCEC	ASF1B	55723	1	BLCA, BRCA, CESC, CHOL, COAD, ESCA, HNSC, KICH, KIRC, KIRP, LIHC, LUAD, LUSC, PRAD, READ, STAD, THCA, UCEC
SKA3	221150	1	BLCA, BRCA, CESC, CHOL, COAD, ESCA, HNSC, KIRC, KIRP, LIHC, LUAD, LUSC, PRAD, READ, STAD, THCA, UCEC	DLGAP5	9787	1	BLCA, BRCA, CESC, CHOL, COAD, ESCA, HNSC, KICH, KIRC, KIRP, LIHC, LUAD, LUSC, PRAD, READ, STAD, THCA, UCEC
SKA3	221150	1	BLCA, BRCA, CESC, CHOL, COAD, ESCA, HNSC, KIRC, KIRP, LIHC, LUAD, LUSC, PRAD, READ, STAD, THCA, UCEC	TOP2A	7153	1	BLCA, BRCA, CESC, CHOL, COAD, ESCA, HNSC, KICH, KIRC, KIRP, LIHC, LUAD, LUSC, PRAD, READ, STAD, THCA, UCEC
SKA3	221150	1	BLCA, BRCA, CESC, CHOL, COAD, ESCA, HNSC, KIRC, KIRP, LIHC, LUAD, LUSC, PRAD, READ, STAD, THCA, UCEC	SKA1	220134	1	BLCA, BRCA, CESC, CHOL, COAD, ESCA, HNSC, KICH, KIRC, KIRP, LIHC, LUAD, LUSC, PRAD, READ, STAD, THCA, UCEC
SKA3	221150	1	BLCA, BRCA, CESC, CHOL, COAD, ESCA, HNSC, KIRC, KIRP, LIHC, LUAD, LUSC, PRAD, READ, STAD, THCA, UCEC	GTSE1	51512	1	BLCA, BRCA, CESC, CHOL, COAD, ESCA, HNSC, KICH, KIRC, KIRP, LIHC, LUAD, LUSC, PRAD, READ, STAD, THCA, UCEC
SKA3	221150	1	BLCA, BRCA, CESC, CHOL, COAD, ESCA, HNSC, KIRC, KIRP, LIHC, LUAD, LUSC, PRAD, READ, STAD, THCA, UCEC	RRM2	6241	1	BLCA, BRCA, CESC, CHOL, COAD, ESCA, HNSC, KIRC, KIRP, LIHC, LUAD, LUSC, PRAD, READ, STAD, THCA, UCEC
SKA3	221150	1	BLCA, BRCA, CESC, CHOL, COAD, ESCA, HNSC, KIRC, KIRP, LIHC, LUAD, LUSC, PRAD, READ, STAD, THCA, UCEC	KIF4A	24137	1	BLCA, BRCA, CESC, CHOL, COAD, ESCA, HNSC, KICH, KIRC, KIRP, LIHC, LUAD, LUSC, PRAD, READ, STAD, THCA, UCEC
SKA3	221150	1	BLCA, BRCA, CESC, CHOL, COAD, ESCA, HNSC, KIRC, KIRP, LIHC, LUAD, LUSC, PRAD, READ, STAD, THCA, UCEC	OIP5	11339	1	BLCA, BRCA, CESC, CHOL, COAD, ESCA, HNSC, KIRC, KIRP, LIHC, LUAD, LUSC, PRAD, READ, STAD, UCEC
SKA3	221150	1	BLCA, BRCA, CESC, CHOL, COAD, ESCA, HNSC, KIRC, KIRP, LIHC, LUAD, LUSC, PRAD, READ, STAD, THCA, UCEC	CDC6	990	1	BLCA, BRCA, CESC, CHOL, COAD, ESCA, HNSC, KIRC, KIRP, LIHC, LUAD, LUSC, PRAD, READ, STAD, THCA, UCEC
SKA3	221150	1	BLCA, BRCA, CESC, CHOL, COAD, ESCA, HNSC, KIRC, KIRP, LIHC, LUAD, LUSC, PRAD, READ, STAD, THCA, UCEC	PRR11	55771	1	BLCA, BRCA, CESC, CHOL, COAD, ESCA, HNSC, KIRC, KIRP, LIHC, LUAD, LUSC, PRAD, READ, STAD, UCEC
SKA3	221150	1	BLCA, BRCA, CESC, CHOL, COAD, ESCA, HNSC, KIRC, KIRP, LIHC, LUAD, LUSC, PRAD, READ, STAD, THCA, UCEC	PBK	55872	1	BLCA, BRCA, CESC, CHOL, COAD, ESCA, HNSC, KICH, KIRC, KIRP, LIHC, LUAD, LUSC, PRAD, READ, STAD, THCA, UCEC
SKA3	221150	1	BLCA, BRCA, CESC, CHOL, COAD, ESCA, HNSC, KIRC, KIRP, LIHC, LUAD, LUSC, PRAD, READ, STAD, THCA, UCEC	RAD51AP1	10635	1	BLCA, BRCA, CESC, CHOL, COAD, ESCA, HNSC, KIRC, KIRP, LIHC, LUAD, LUSC, PRAD, READ, STAD, THCA, UCEC
SKA3	221150	1	BLCA, BRCA, CESC, CHOL, COAD, ESCA, HNSC, KIRC, KIRP, LIHC, LUAD, LUSC, PRAD, READ, STAD, THCA, UCEC	TK1	7083	1	BLCA, BRCA, CESC, CHOL, COAD, ESCA, HNSC, KIRP, LIHC, LUAD, LUSC, PRAD, READ, STAD, THCA, UCEC
SKA3	221150	1	BLCA, BRCA, CESC, CHOL, COAD, ESCA, HNSC, KIRC, KIRP, LIHC, LUAD, LUSC, PRAD, READ, STAD, THCA, UCEC	NUF2	83540	1	BLCA, BRCA, CESC, CHOL, COAD, ESCA, HNSC, KIRC, KIRP, LIHC, LUAD, LUSC, PRAD, READ, STAD, THCA, UCEC
SKA3	221150	1	BLCA, BRCA, CESC, CHOL, COAD, ESCA, HNSC, KIRC, KIRP, LIHC, LUAD, LUSC, PRAD, READ, STAD, THCA, UCEC	KIF15	56992	1	BLCA, BRCA, CESC, CHOL, COAD, ESCA, HNSC, KIRC, KIRP, LIHC, LUAD, LUSC, PRAD, READ, STAD, THCA, UCEC
SKA3	221150	1	BLCA, BRCA, CESC, CHOL, COAD, ESCA, HNSC, KIRC, KIRP, LIHC, LUAD, LUSC, PRAD, READ, STAD, THCA, UCEC	MMP9	4318	1	BLCA, BRCA, CESC, CHOL, COAD, ESCA, HNSC, KIRC, KIRP, LIHC, LUAD, LUSC, PRAD, READ, STAD, THCA, UCEC
SKA3	221150	1	BLCA, BRCA, CESC, CHOL, COAD, ESCA, HNSC, KIRC, KIRP, LIHC, LUAD, LUSC, PRAD, READ, STAD, THCA, UCEC	NCAPG	64151	1	BLCA, BRCA, CESC, CHOL, COAD, ESCA, HNSC, KICH, KIRC, KIRP, LIHC, LUAD, LUSC, PRAD, READ, STAD, THCA, UCEC
SKA3	221150	1	BLCA, BRCA, CESC, CHOL, COAD, ESCA, HNSC, KIRC, KIRP, LIHC, LUAD, LUSC, PRAD, READ, STAD, THCA, UCEC	CTHRC1	115908	1	BLCA, BRCA, CESC, CHOL, COAD, ESCA, HNSC, KIRC, KIRP, LIHC, LUAD, LUSC, READ, STAD, THCA, UCEC
SKA3	221150	1	BLCA, BRCA, CESC, CHOL, COAD, ESCA, HNSC, KIRC, KIRP, LIHC, LUAD, LUSC, PRAD, READ, STAD, THCA, UCEC	MLF1IP	-		BLCA, BRCA, CESC, CHOL, COAD, ESCA, HNSC, KICH, KIRC, KIRP, LIHC, LUAD, LUSC, PRAD, READ, STAD, THCA, UCEC
FAM49B	51571	1	BRCA, CESC, CHOL, COAD, ESCA, HNSC, LUSC, READ, STAD, UCEC	EGFL6	25975	1	CESC, CHOL, COAD, ESCA, HNSC, LUSC, READ, STAD, UCEC
FAM49B	51571	1	BRCA, CESC, CHOL, COAD, ESCA, HNSC, LUSC, READ, STAD, UCEC	LMNB2	84823	1	BLCA, BRCA, CESC, CHOL, COAD, ESCA, HNSC, LUSC, READ, STAD, UCEC
FAM49B	51571	1	BRCA, CESC, CHOL, COAD, ESCA, HNSC, LUSC, READ, STAD, UCEC	C2orf48	348738	1	BLCA, BRCA, CESC, CHOL, COAD, ESCA, HNSC, LUSC, READ, STAD, UCEC
FAM49B	51571	1	BRCA, CESC, CHOL, COAD, ESCA, HNSC, LUSC, READ, STAD, UCEC	KIAA1257	57501	1	BRCA, CESC, CHOL, COAD, ESCA, HNSC, READ, STAD, UCEC
FAM49B	51571	1	BRCA, CESC, CHOL, COAD, ESCA, HNSC, LUSC, READ, STAD, UCEC	MCM3	4172	1	BRCA, CESC, CHOL, COAD, ESCA, HNSC, LIHC, LUSC, READ, STAD, UCEC
FAM49B	51571	1	BRCA, CESC, CHOL, COAD, ESCA, HNSC, LUSC, READ, STAD, UCEC	SMC4	10051	1	BLCA, BRCA, CESC, CHOL, COAD, ESCA, HNSC, LUSC, READ, STAD, UCEC
TNFRSF21	27242	1	CESC, CHOL, ESCA, LIHC, LUAD, LUSC, READ, THCA, UCEC	B3GNT3	10331	1	CESC, CHOL, COAD, ESCA, LIHC, LUAD, LUSC, READ, THCA, UCEC
TNIP3	79931	1	BRCA, CESC, ESCA, HNSC, KIRC, KIRP, LUSC, READ, STAD, UCEC	BCL2A1	597	1	BRCA, CESC, ESCA, HNSC, KIRC, KIRP, LUSC, READ, STAD, UCEC
TNIP3	79931	1	BRCA, CESC, ESCA, HNSC, KIRC, KIRP, LUSC, READ, STAD, UCEC	CD86	942	1	BRCA, CESC, ESCA, HNSC, KIRC, KIRP, LUSC, READ, STAD, THCA, UCEC
TNIP3	79931	1	BRCA, CESC, ESCA, HNSC, KIRC, KIRP, LUSC, READ, STAD, UCEC	HOXC11	3227	1	BRCA, CESC, ESCA, HNSC, KIRP, LUSC, READ, STAD, UCEC
TNIP3	79931	1	BRCA, CESC, ESCA, HNSC, KIRC, KIRP, LUSC, READ, STAD, UCEC	GRM8	2918	1	BRCA, CESC, COAD, ESCA, HNSC, KIRC, KIRP, LUSC, READ, STAD, UCEC
TNIP3	79931	1	BRCA, CESC, ESCA, HNSC, KIRC, KIRP, LUSC, READ, STAD, UCEC	IL12RB2	3595	1	BLCA, BRCA, CESC, ESCA, HNSC, KIRC, KIRP, LUSC, READ, STAD, UCEC
TNIP3	79931	1	BRCA, CESC, ESCA, HNSC, KIRC, KIRP, LUSC, READ, STAD, UCEC	IL12RB1	3594	1	BRCA, CESC, ESCA, HNSC, KIRC, LUSC, READ, STAD, UCEC
TNIP3	79931	1	BRCA, CESC, ESCA, HNSC, KIRC, KIRP, LUSC, READ, STAD, UCEC	SLAMF8	56833	1	BRCA, CESC, ESCA, HNSC, KIRC, KIRP, LIHC, LUSC, READ, STAD, UCEC
TNIP3	79931	1	BRCA, CESC, ESCA, HNSC, KIRC, KIRP, LUSC, READ, STAD, UCEC	AQP9	366	1	CESC, ESCA, HNSC, KIRC, KIRP, LUSC, READ, STAD, UCEC
MND1	84057	1	BLCA, BRCA, CESC, CHOL, COAD, ESCA, HNSC, KICH, KIRC, KIRP, LIHC, LUAD, LUSC, PRAD, READ, STAD, THCA, UCEC	MYBL2	4605	1	BLCA, BRCA, CESC, CHOL, COAD, ESCA, HNSC, KICH, KIRC, KIRP, LIHC, LUAD, LUSC, PRAD, READ, STAD, THCA, UCEC
MND1	84057	1	BLCA, BRCA, CESC, CHOL, COAD, ESCA, HNSC, KICH, KIRC, KIRP, LIHC, LUAD, LUSC, PRAD, READ, STAD, THCA, UCEC	NDC80	10403	1	BLCA, BRCA, CESC, CHOL, COAD, ESCA, HNSC, KICH, KIRC, KIRP, LIHC, LUAD, LUSC, READ, STAD, THCA, UCEC
MND1	84057	1	BLCA, BRCA, CESC, CHOL, COAD, ESCA, HNSC, KICH, KIRC, KIRP, LIHC, LUAD, LUSC, PRAD, READ, STAD, THCA, UCEC	SPC24	147841	1	BLCA, BRCA, CESC, CHOL, COAD, ESCA, HNSC, KICH, KIRC, KIRP, LIHC, LUAD, LUSC, PRAD, READ, STAD, THCA, UCEC
MND1	84057	1	BLCA, BRCA, CESC, CHOL, COAD, ESCA, HNSC, KICH, KIRC, KIRP, LIHC, LUAD, LUSC, PRAD, READ, STAD, THCA, UCEC	CENPA	1058	1	BLCA, BRCA, CESC, CHOL, COAD, ESCA, HNSC, KICH, KIRC, KIRP, LIHC, LUAD, LUSC, PRAD, READ, STAD, THCA, UCEC
MND1	84057	1	BLCA, BRCA, CESC, CHOL, COAD, ESCA, HNSC, KICH, KIRC, KIRP, LIHC, LUAD, LUSC, PRAD, READ, STAD, THCA, UCEC	ESCO2	157570	1	BLCA, BRCA, CESC, CHOL, COAD, ESCA, HNSC, KIRC, KIRP, LIHC, LUAD, LUSC, PRAD, READ, STAD, THCA, UCEC
MND1	84057	1	BLCA, BRCA, CESC, CHOL, COAD, ESCA, HNSC, KICH, KIRC, KIRP, LIHC, LUAD, LUSC, PRAD, READ, STAD, THCA, UCEC	CENPM	79019	1	BLCA, BRCA, CESC, CHOL, COAD, ESCA, HNSC, KICH, KIRC, KIRP, LIHC, LUAD, LUSC, PRAD, READ, STAD, THCA, UCEC
MND1	84057	1	BLCA, BRCA, CESC, CHOL, COAD, ESCA, HNSC, KICH, KIRC, KIRP, LIHC, LUAD, LUSC, PRAD, READ, STAD, THCA, UCEC	CLSPN	63967	1	BLCA, BRCA, CESC, CHOL, COAD, ESCA, HNSC, KICH, KIRC, KIRP, LIHC, LUAD, LUSC, PRAD, READ, STAD, THCA, UCEC
MND1	84057	1	BLCA, BRCA, CESC, CHOL, COAD, ESCA, HNSC, KICH, KIRC, KIRP, LIHC, LUAD, LUSC, PRAD, READ, STAD, THCA, UCEC	NCAPH	23397	1	BLCA, BRCA, CESC, CHOL, COAD, ESCA, HNSC, KICH, KIRC, KIRP, LIHC, LUAD, LUSC, PRAD, READ, STAD, THCA, UCEC
MND1	84057	1	BLCA, BRCA, CESC, CHOL, COAD, ESCA, HNSC, KICH, KIRC, KIRP, LIHC, LUAD, LUSC, PRAD, READ, STAD, THCA, UCEC	DEPDC1	55635	1	BLCA, BRCA, CESC, CHOL, COAD, ESCA, HNSC, KICH, KIRC, KIRP, LIHC, LUAD, LUSC, READ, STAD, THCA, UCEC
MND1	84057	1	BLCA, BRCA, CESC, CHOL, COAD, ESCA, HNSC, KICH, KIRC, KIRP, LIHC, LUAD, LUSC, PRAD, READ, STAD, THCA, UCEC	AURKB	9212	1	BLCA, BRCA, CESC, CHOL, COAD, ESCA, HNSC, KICH, KIRC, KIRP, LIHC, LUAD, LUSC, PRAD, READ, STAD, THCA, UCEC
MND1	84057	1	BLCA, BRCA, CESC, CHOL, COAD, ESCA, HNSC, KICH, KIRC, KIRP, LIHC, LUAD, LUSC, PRAD, READ, STAD, THCA, UCEC	SPC25	57405	1	BLCA, BRCA, CESC, CHOL, COAD, ESCA, HNSC, KIRC, KIRP, LIHC, LUAD, LUSC, PRAD, READ, STAD, THCA, UCEC
MND1	84057	1	BLCA, BRCA, CESC, CHOL, COAD, ESCA, HNSC, KICH, KIRC, KIRP, LIHC, LUAD, LUSC, PRAD, READ, STAD, THCA, UCEC	KIFC1	3833	1	BLCA, BRCA, CESC, CHOL, COAD, ESCA, HNSC, KIRC, KIRP, LIHC, LUAD, LUSC, PRAD, READ, STAD, THCA, UCEC
MND1	84057	1	BLCA, BRCA, CESC, CHOL, COAD, ESCA, HNSC, KICH, KIRC, KIRP, LIHC, LUAD, LUSC, PRAD, READ, STAD, THCA, UCEC	CENPF	1063	1	BLCA, BRCA, CESC, CHOL, COAD, ESCA, HNSC, KICH, KIRC, KIRP, LIHC, LUAD, LUSC, PRAD, READ, STAD, THCA, UCEC
MND1	84057	1	BLCA, BRCA, CESC, CHOL, COAD, ESCA, HNSC, KICH, KIRC, KIRP, LIHC, LUAD, LUSC, PRAD, READ, STAD, THCA, UCEC	BUB1B	701	1	BLCA, BRCA, CESC, CHOL, COAD, ESCA, HNSC, KICH, KIRC, KIRP, LIHC, LUAD, LUSC, PRAD, READ, STAD, THCA, UCEC
MND1	84057	1	BLCA, BRCA, CESC, CHOL, COAD, ESCA, HNSC, KICH, KIRC, KIRP, LIHC, LUAD, LUSC, PRAD, READ, STAD, THCA, UCEC	TPX2	22974	1	BLCA, BRCA, CESC, CHOL, COAD, ESCA, HNSC, KICH, KIRC, KIRP, LIHC, LUAD, LUSC, PRAD, READ, STAD, THCA, UCEC
MND1	84057	1	BLCA, BRCA, CESC, CHOL, COAD, ESCA, HNSC, KICH, KIRC, KIRP, LIHC, LUAD, LUSC, PRAD, READ, STAD, THCA, UCEC	TTK	7272	1	BLCA, BRCA, CESC, CHOL, COAD, ESCA, HNSC, KICH, KIRC, KIRP, LIHC, LUAD, LUSC, PRAD, READ, STAD, THCA, UCEC
MND1	84057	1	BLCA, BRCA, CESC, CHOL, COAD, ESCA, HNSC, KICH, KIRC, KIRP, LIHC, LUAD, LUSC, PRAD, READ, STAD, THCA, UCEC	IL4I1	259307	1	BLCA, BRCA, CESC, CHOL, COAD, ESCA, HNSC, KIRC, KIRP, LIHC, LUAD, LUSC, PRAD, READ, STAD, THCA, UCEC
MND1	84057	1	BLCA, BRCA, CESC, CHOL, COAD, ESCA, HNSC, KICH, KIRC, KIRP, LIHC, LUAD, LUSC, PRAD, READ, STAD, THCA, UCEC	ANLN	54443	1	BLCA, BRCA, CESC, CHOL, COAD, ESCA, HNSC, KICH, KIRC, KIRP, LIHC, LUAD, LUSC, PRAD, READ, STAD, THCA, UCEC
MND1	84057	1	BLCA, BRCA, CESC, CHOL, COAD, ESCA, HNSC, KICH, KIRC, KIRP, LIHC, LUAD, LUSC, PRAD, READ, STAD, THCA, UCEC	CEP55	55165	1	BLCA, BRCA, CESC, CHOL, COAD, ESCA, HNSC, KICH, KIRC, KIRP, LIHC, LUAD, LUSC, PRAD, READ, STAD, THCA, UCEC
MND1	84057	1	BLCA, BRCA, CESC, CHOL, COAD, ESCA, HNSC, KICH, KIRC, KIRP, LIHC, LUAD, LUSC, PRAD, READ, STAD, THCA, UCEC	BIRC5	332	1	BLCA, BRCA, CESC, CHOL, COAD, ESCA, HNSC, KICH, KIRC, KIRP, LIHC, LUAD, LUSC, PRAD, READ, STAD, THCA, UCEC
MND1	84057	1	BLCA, BRCA, CESC, CHOL, COAD, ESCA, HNSC, KICH, KIRC, KIRP, LIHC, LUAD, LUSC, PRAD, READ, STAD, THCA, UCEC	HMMR	3161	1	BLCA, BRCA, CESC, CHOL, COAD, ESCA, HNSC, KICH, KIRC, KIRP, LIHC, LUAD, LUSC, PRAD, READ, STAD, THCA, UCEC
MND1	84057	1	BLCA, BRCA, CESC, CHOL, COAD, ESCA, HNSC, KICH, KIRC, KIRP, LIHC, LUAD, LUSC, PRAD, READ, STAD, THCA, UCEC	ERCC6L	54821	1	BLCA, BRCA, CESC, CHOL, COAD, ESCA, HNSC, KICH, KIRC, KIRP, LIHC, LUAD, LUSC, PRAD, READ, STAD, UCEC
MND1	84057	1	BLCA, BRCA, CESC, CHOL, COAD, ESCA, HNSC, KICH, KIRC, KIRP, LIHC, LUAD, LUSC, PRAD, READ, STAD, THCA, UCEC	MELK	9833	1	BLCA, BRCA, CESC, CHOL, COAD, ESCA, HNSC, KICH, KIRC, KIRP, LIHC, LUAD, LUSC, PRAD, READ, STAD, THCA, UCEC
MND1	84057	1	BLCA, BRCA, CESC, CHOL, COAD, ESCA, HNSC, KICH, KIRC, KIRP, LIHC, LUAD, LUSC, PRAD, READ, STAD, THCA, UCEC	FAM64A	54478	1	BLCA, BRCA, CESC, CHOL, COAD, ESCA, HNSC, KIRC, KIRP, LIHC, LUAD, LUSC, PRAD, READ, STAD, THCA, UCEC
MND1	84057	1	BLCA, BRCA, CESC, CHOL, COAD, ESCA, HNSC, KICH, KIRC, KIRP, LIHC, LUAD, LUSC, PRAD, READ, STAD, THCA, UCEC	E2F7	144455	1	BLCA, BRCA, CESC, CHOL, COAD, ESCA, HNSC, KICH, KIRC, KIRP, LIHC, LUAD, LUSC, READ, STAD, THCA, UCEC
MND1	84057	1	BLCA, BRCA, CESC, CHOL, COAD, ESCA, HNSC, KICH, KIRC, KIRP, LIHC, LUAD, LUSC, PRAD, READ, STAD, THCA, UCEC	DTL	51514	1	BLCA, BRCA, CESC, CHOL, COAD, ESCA, HNSC, KICH, KIRC, KIRP, LIHC, LUAD, LUSC, PRAD, READ, STAD, THCA, UCEC
MND1	84057	1	BLCA, BRCA, CESC, CHOL, COAD, ESCA, HNSC, KICH, KIRC, KIRP, LIHC, LUAD, LUSC, PRAD, READ, STAD, THCA, UCEC	RDM1	201299	1	BLCA, BRCA, CESC, CHOL, COAD, ESCA, HNSC, KIRC, KIRP, LIHC, LUAD, LUSC, PRAD, READ, STAD, THCA, UCEC
MND1	84057	1	BLCA, BRCA, CESC, CHOL, COAD, ESCA, HNSC, KICH, KIRC, KIRP, LIHC, LUAD, LUSC, PRAD, READ, STAD, THCA, UCEC	EXO1	9156	1	BLCA, BRCA, CESC, CHOL, COAD, ESCA, HNSC, KIRC, KIRP, LIHC, LUAD, LUSC, PRAD, READ, STAD, THCA, UCEC
MND1	84057	1	BLCA, BRCA, CESC, CHOL, COAD, ESCA, HNSC, KICH, KIRC, KIRP, LIHC, LUAD, LUSC, PRAD, READ, STAD, THCA, UCEC	KIF20A	10112	1	BLCA, BRCA, CESC, CHOL, COAD, ESCA, HNSC, KICH, KIRC, KIRP, LIHC, LUAD, LUSC, PRAD, READ, STAD, THCA, UCEC
MND1	84057	1	BLCA, BRCA, CESC, CHOL, COAD, ESCA, HNSC, KICH, KIRC, KIRP, LIHC, LUAD, LUSC, PRAD, READ, STAD, THCA, UCEC	ASPM	259266	1	BLCA, BRCA, CESC, CHOL, COAD, ESCA, HNSC, KICH, KIRC, KIRP, LIHC, LUAD, LUSC, PRAD, READ, STAD, THCA, UCEC
MND1	84057	1	BLCA, BRCA, CESC, CHOL, COAD, ESCA, HNSC, KICH, KIRC, KIRP, LIHC, LUAD, LUSC, PRAD, READ, STAD, THCA, UCEC	GINS2	51659	1	BLCA, BRCA, CESC, CHOL, COAD, ESCA, HNSC, KICH, KIRC, KIRP, LIHC, LUAD, LUSC, READ, STAD, THCA, UCEC
MND1	84057	1	BLCA, BRCA, CESC, CHOL, COAD, ESCA, HNSC, KICH, KIRC, KIRP, LIHC, LUAD, LUSC, PRAD, READ, STAD, THCA, UCEC	MKI67	4288	1	BLCA, BRCA, CESC, CHOL, COAD, ESCA, HNSC, KICH, KIRC, KIRP, LIHC, LUAD, LUSC, PRAD, READ, STAD, THCA, UCEC
MND1	84057	1	BLCA, BRCA, CESC, CHOL, COAD, ESCA, HNSC, KICH, KIRC, KIRP, LIHC, LUAD, LUSC, PRAD, READ, STAD, THCA, UCEC	IQGAP3	128239	1	BLCA, BRCA, CESC, CHOL, COAD, ESCA, HNSC, KIRC, KIRP, LIHC, LUAD, LUSC, PRAD, READ, STAD, THCA, UCEC
MND1	84057	1	BLCA, BRCA, CESC, CHOL, COAD, ESCA, HNSC, KICH, KIRC, KIRP, LIHC, LUAD, LUSC, PRAD, READ, STAD, THCA, UCEC	KIF18B	146909	1	BLCA, BRCA, CESC, CHOL, COAD, ESCA, HNSC, KICH, KIRC, KIRP, LIHC, LUAD, LUSC, PRAD, READ, STAD, UCEC
MND1	84057	1	BLCA, BRCA, CESC, CHOL, COAD, ESCA, HNSC, KICH, KIRC, KIRP, LIHC, LUAD, LUSC, PRAD, READ, STAD, THCA, UCEC	NEIL3	55247	1	BLCA, BRCA, CESC, CHOL, COAD, ESCA, HNSC, KICH, KIRC, KIRP, LIHC, LUAD, LUSC, PRAD, READ, STAD, THCA, UCEC
MND1	84057	1	BLCA, BRCA, CESC, CHOL, COAD, ESCA, HNSC, KICH, KIRC, KIRP, LIHC, LUAD, LUSC, PRAD, READ, STAD, THCA, UCEC	UBE2C	11065	1	BLCA, BRCA, CESC, CHOL, COAD, ESCA, HNSC, KICH, KIRC, KIRP, LIHC, LUAD, LUSC, PRAD, READ, STAD, THCA, UCEC
MND1	84057	1	BLCA, BRCA, CESC, CHOL, COAD, ESCA, HNSC, KICH, KIRC, KIRP, LIHC, LUAD, LUSC, PRAD, READ, STAD, THCA, UCEC	CDC25C	995	1	BLCA, BRCA, CESC, CHOL, COAD, ESCA, HNSC, KICH, KIRC, KIRP, LIHC, LUAD, LUSC, PRAD, READ, STAD, THCA, UCEC
MND1	84057	1	BLCA, BRCA, CESC, CHOL, COAD, ESCA, HNSC, KICH, KIRC, KIRP, LIHC, LUAD, LUSC, PRAD, READ, STAD, THCA, UCEC	MCM10	55388	1	BLCA, BRCA, CESC, CHOL, COAD, ESCA, HNSC, KICH, KIRC, KIRP, LIHC, LUAD, LUSC, PRAD, READ, STAD, UCEC
MND1	84057	1	BLCA, BRCA, CESC, CHOL, COAD, ESCA, HNSC, KICH, KIRC, KIRP, LIHC, LUAD, LUSC, PRAD, READ, STAD, THCA, UCEC	FAM111B	374393	1	BLCA, BRCA, CESC, CHOL, COAD, ESCA, HNSC, KICH, KIRC, KIRP, LIHC, LUAD, LUSC, PRAD, READ, STAD, THCA, UCEC
MND1	84057	1	BLCA, BRCA, CESC, CHOL, COAD, ESCA, HNSC, KICH, KIRC, KIRP, LIHC, LUAD, LUSC, PRAD, READ, STAD, THCA, UCEC	NEK2	4751	1	BLCA, BRCA, CESC, CHOL, COAD, ESCA, HNSC, KICH, KIRC, KIRP, LIHC, LUAD, LUSC, PRAD, READ, STAD, THCA, UCEC
MND1	84057	1	BLCA, BRCA, CESC, CHOL, COAD, ESCA, HNSC, KICH, KIRC, KIRP, LIHC, LUAD, LUSC, PRAD, READ, STAD, THCA, UCEC	GPRIN1	114787	1	BLCA, BRCA, CESC, CHOL, COAD, ESCA, HNSC, KIRC, KIRP, LIHC, LUAD, LUSC, PRAD, READ, STAD, THCA, UCEC
MND1	84057	1	BLCA, BRCA, CESC, CHOL, COAD, ESCA, HNSC, KICH, KIRC, KIRP, LIHC, LUAD, LUSC, PRAD, READ, STAD, THCA, UCEC	KIF14	9928	1	BLCA, BRCA, CESC, CHOL, COAD, ESCA, HNSC, KICH, KIRC, KIRP, LIHC, LUAD, LUSC, PRAD, READ, STAD, UCEC
MND1	84057	1	BLCA, BRCA, CESC, CHOL, COAD, ESCA, HNSC, KICH, KIRC, KIRP, LIHC, LUAD, LUSC, PRAD, READ, STAD, THCA, UCEC	CKAP2L	150468	1	BLCA, BRCA, CESC, CHOL, COAD, ESCA, HNSC, KICH, KIRC, KIRP, LIHC, LUAD, LUSC, PRAD, READ, STAD, THCA, UCEC
MND1	84057	1	BLCA, BRCA, CESC, CHOL, COAD, ESCA, HNSC, KICH, KIRC, KIRP, LIHC, LUAD, LUSC, PRAD, READ, STAD, THCA, UCEC	E2F1	1869	1	BLCA, BRCA, CESC, CHOL, COAD, ESCA, HNSC, KICH, KIRC, KIRP, LIHC, LUAD, LUSC, READ, STAD, THCA, UCEC
MND1	84057	1	BLCA, BRCA, CESC, CHOL, COAD, ESCA, HNSC, KICH, KIRC, KIRP, LIHC, LUAD, LUSC, PRAD, READ, STAD, THCA, UCEC	TUBB3	10381	1	BLCA, BRCA, CESC, CHOL, COAD, ESCA, HNSC, KICH, KIRP, LIHC, LUAD, LUSC, PRAD, READ, STAD, THCA, UCEC
MND1	84057	1	BLCA, BRCA, CESC, CHOL, COAD, ESCA, HNSC, KICH, KIRC, KIRP, LIHC, LUAD, LUSC, PRAD, READ, STAD, THCA, UCEC	NUSAP1	51203	1	BLCA, BRCA, CESC, CHOL, COAD, ESCA, HNSC, KIRC, KIRP, LIHC, LUAD, LUSC, PRAD, READ, STAD, THCA, UCEC
MND1	84057	1	BLCA, BRCA, CESC, CHOL, COAD, ESCA, HNSC, KICH, KIRC, KIRP, LIHC, LUAD, LUSC, PRAD, READ, STAD, THCA, UCEC	CDKN3	1033	1	BLCA, BRCA, CESC, CHOL, COAD, ESCA, HNSC, KICH, KIRC, KIRP, LIHC, LUAD, LUSC, PRAD, READ, STAD, UCEC
MND1	84057	1	BLCA, BRCA, CESC, CHOL, COAD, ESCA, HNSC, KICH, KIRC, KIRP, LIHC, LUAD, LUSC, PRAD, READ, STAD, THCA, UCEC	SGOL1	151648	1	BLCA, BRCA, CESC, CHOL, COAD, ESCA, HNSC, KICH, KIRP, LIHC, LUAD, LUSC, PRAD, READ, STAD, THCA, UCEC
MND1	84057	1	BLCA, BRCA, CESC, CHOL, COAD, ESCA, HNSC, KICH, KIRC, KIRP, LIHC, LUAD, LUSC, PRAD, READ, STAD, THCA, UCEC	BUB1	699	1	BLCA, BRCA, CESC, CHOL, COAD, ESCA, HNSC, KICH, KIRC, KIRP, LIHC, LUAD, LUSC, PRAD, READ, STAD, THCA, UCEC
MND1	84057	1	BLCA, BRCA, CESC, CHOL, COAD, ESCA, HNSC, KICH, KIRC, KIRP, LIHC, LUAD, LUSC, PRAD, READ, STAD, THCA, UCEC	KIAA0101	9768	1	BLCA, BRCA, CESC, CHOL, COAD, ESCA, HNSC, KICH, KIRC, KIRP, LIHC, LUAD, LUSC, PRAD, READ, STAD, THCA, UCEC
MND1	84057	1	BLCA, BRCA, CESC, CHOL, COAD, ESCA, HNSC, KICH, KIRC, KIRP, LIHC, LUAD, LUSC, PRAD, READ, STAD, THCA, UCEC	CDC45	8318	1	BLCA, BRCA, CESC, CHOL, COAD, ESCA, HNSC, KICH, KIRC, KIRP, LIHC, LUAD, LUSC, PRAD, READ, STAD, THCA, UCEC
MND1	84057	1	BLCA, BRCA, CESC, CHOL, COAD, ESCA, HNSC, KICH, KIRC, KIRP, LIHC, LUAD, LUSC, PRAD, READ, STAD, THCA, UCEC	CCNB2	9133	1	BLCA, BRCA, CESC, CHOL, COAD, ESCA, HNSC, KICH, KIRC, KIRP, LIHC, LUAD, LUSC, PRAD, READ, STAD, THCA, UCEC
MND1	84057	1	BLCA, BRCA, CESC, CHOL, COAD, ESCA, HNSC, KICH, KIRC, KIRP, LIHC, LUAD, LUSC, PRAD, READ, STAD, THCA, UCEC	CDCA2	157313	1	BLCA, BRCA, CESC, CHOL, COAD, ESCA, HNSC, KICH, KIRC, KIRP, LIHC, LUAD, LUSC, PRAD, READ, STAD, UCEC
MND1	84057	1	BLCA, BRCA, CESC, CHOL, COAD, ESCA, HNSC, KICH, KIRC, KIRP, LIHC, LUAD, LUSC, PRAD, READ, STAD, THCA, UCEC	PKMYT1	9088	1	BLCA, BRCA, CESC, CHOL, COAD, ESCA, HNSC, KICH, KIRC, KIRP, LIHC, LUAD, LUSC, PRAD, READ, STAD, THCA, UCEC
MND1	84057	1	BLCA, BRCA, CESC, CHOL, COAD, ESCA, HNSC, KICH, KIRC, KIRP, LIHC, LUAD, LUSC, PRAD, READ, STAD, THCA, UCEC	RAD51	5888	1	BLCA, BRCA, CESC, CHOL, COAD, ESCA, HNSC, KIRC, KIRP, LIHC, LUAD, LUSC, PRAD, READ, STAD, THCA, UCEC
MND1	84057	1	BLCA, BRCA, CESC, CHOL, COAD, ESCA, HNSC, KICH, KIRC, KIRP, LIHC, LUAD, LUSC, PRAD, READ, STAD, THCA, UCEC	ASF1B	55723	1	BLCA, BRCA, CESC, CHOL, COAD, ESCA, HNSC, KICH, KIRC, KIRP, LIHC, LUAD, LUSC, PRAD, READ, STAD, THCA, UCEC
MND1	84057	1	BLCA, BRCA, CESC, CHOL, COAD, ESCA, HNSC, KICH, KIRC, KIRP, LIHC, LUAD, LUSC, PRAD, READ, STAD, THCA, UCEC	DLGAP5	9787	1	BLCA, BRCA, CESC, CHOL, COAD, ESCA, HNSC, KICH, KIRC, KIRP, LIHC, LUAD, LUSC, PRAD, READ, STAD, THCA, UCEC
MND1	84057	1	BLCA, BRCA, CESC, CHOL, COAD, ESCA, HNSC, KICH, KIRC, KIRP, LIHC, LUAD, LUSC, PRAD, READ, STAD, THCA, UCEC	TOP2A	7153	1	BLCA, BRCA, CESC, CHOL, COAD, ESCA, HNSC, KICH, KIRC, KIRP, LIHC, LUAD, LUSC, PRAD, READ, STAD, THCA, UCEC
MND1	84057	1	BLCA, BRCA, CESC, CHOL, COAD, ESCA, HNSC, KICH, KIRC, KIRP, LIHC, LUAD, LUSC, PRAD, READ, STAD, THCA, UCEC	SKA1	220134	1	BLCA, BRCA, CESC, CHOL, COAD, ESCA, HNSC, KICH, KIRC, KIRP, LIHC, LUAD, LUSC, PRAD, READ, STAD, THCA, UCEC
MND1	84057	1	BLCA, BRCA, CESC, CHOL, COAD, ESCA, HNSC, KICH, KIRC, KIRP, LIHC, LUAD, LUSC, PRAD, READ, STAD, THCA, UCEC	GTSE1	51512	1	BLCA, BRCA, CESC, CHOL, COAD, ESCA, HNSC, KICH, KIRC, KIRP, LIHC, LUAD, LUSC, PRAD, READ, STAD, THCA, UCEC
MND1	84057	1	BLCA, BRCA, CESC, CHOL, COAD, ESCA, HNSC, KICH, KIRC, KIRP, LIHC, LUAD, LUSC, PRAD, READ, STAD, THCA, UCEC	PTTG1	9232	1	BLCA, BRCA, CESC, CHOL, COAD, ESCA, HNSC, KICH, KIRC, KIRP, LIHC, LUAD, LUSC, PRAD, READ, STAD, UCEC
MND1	84057	1	BLCA, BRCA, CESC, CHOL, COAD, ESCA, HNSC, KICH, KIRC, KIRP, LIHC, LUAD, LUSC, PRAD, READ, STAD, THCA, UCEC	RRM2	6241	1	BLCA, BRCA, CESC, CHOL, COAD, ESCA, HNSC, KIRC, KIRP, LIHC, LUAD, LUSC, PRAD, READ, STAD, THCA, UCEC
MND1	84057	1	BLCA, BRCA, CESC, CHOL, COAD, ESCA, HNSC, KICH, KIRC, KIRP, LIHC, LUAD, LUSC, PRAD, READ, STAD, THCA, UCEC	KIF4A	24137	1	BLCA, BRCA, CESC, CHOL, COAD, ESCA, HNSC, KICH, KIRC, KIRP, LIHC, LUAD, LUSC, PRAD, READ, STAD, THCA, UCEC
MND1	84057	1	BLCA, BRCA, CESC, CHOL, COAD, ESCA, HNSC, KICH, KIRC, KIRP, LIHC, LUAD, LUSC, PRAD, READ, STAD, THCA, UCEC	CDC6	990	1	BLCA, BRCA, CESC, CHOL, COAD, ESCA, HNSC, KIRC, KIRP, LIHC, LUAD, LUSC, PRAD, READ, STAD, THCA, UCEC
MND1	84057	1	BLCA, BRCA, CESC, CHOL, COAD, ESCA, HNSC, KICH, KIRC, KIRP, LIHC, LUAD, LUSC, PRAD, READ, STAD, THCA, UCEC	CDKN2A	1029	1	BLCA, BRCA, CESC, CHOL, COAD, ESCA, HNSC, KICH, KIRC, KIRP, LIHC, LUAD, LUSC, READ, STAD, THCA, UCEC
MND1	84057	1	BLCA, BRCA, CESC, CHOL, COAD, ESCA, HNSC, KICH, KIRC, KIRP, LIHC, LUAD, LUSC, PRAD, READ, STAD, THCA, UCEC	PBK	55872	1	BLCA, BRCA, CESC, CHOL, COAD, ESCA, HNSC, KICH, KIRC, KIRP, LIHC, LUAD, LUSC, PRAD, READ, STAD, THCA, UCEC
MND1	84057	1	BLCA, BRCA, CESC, CHOL, COAD, ESCA, HNSC, KICH, KIRC, KIRP, LIHC, LUAD, LUSC, PRAD, READ, STAD, THCA, UCEC	CENPE	1062	1	BLCA, BRCA, CESC, CHOL, COAD, ESCA, HNSC, KICH, KIRC, KIRP, LIHC, LUAD, LUSC, PRAD, READ, STAD, UCEC
MND1	84057	1	BLCA, BRCA, CESC, CHOL, COAD, ESCA, HNSC, KICH, KIRC, KIRP, LIHC, LUAD, LUSC, PRAD, READ, STAD, THCA, UCEC	RAD51AP1	10635	1	BLCA, BRCA, CESC, CHOL, COAD, ESCA, HNSC, KIRC, KIRP, LIHC, LUAD, LUSC, PRAD, READ, STAD, THCA, UCEC
MND1	84057	1	BLCA, BRCA, CESC, CHOL, COAD, ESCA, HNSC, KICH, KIRC, KIRP, LIHC, LUAD, LUSC, PRAD, READ, STAD, THCA, UCEC	NUF2	83540	1	BLCA, BRCA, CESC, CHOL, COAD, ESCA, HNSC, KIRC, KIRP, LIHC, LUAD, LUSC, PRAD, READ, STAD, THCA, UCEC
MND1	84057	1	BLCA, BRCA, CESC, CHOL, COAD, ESCA, HNSC, KICH, KIRC, KIRP, LIHC, LUAD, LUSC, PRAD, READ, STAD, THCA, UCEC	KIF15	56992	1	BLCA, BRCA, CESC, CHOL, COAD, ESCA, HNSC, KIRC, KIRP, LIHC, LUAD, LUSC, PRAD, READ, STAD, THCA, UCEC
MND1	84057	1	BLCA, BRCA, CESC, CHOL, COAD, ESCA, HNSC, KICH, KIRC, KIRP, LIHC, LUAD, LUSC, PRAD, READ, STAD, THCA, UCEC	MMP9	4318	1	BLCA, BRCA, CESC, CHOL, COAD, ESCA, HNSC, KIRC, KIRP, LIHC, LUAD, LUSC, PRAD, READ, STAD, THCA, UCEC
MND1	84057	1	BLCA, BRCA, CESC, CHOL, COAD, ESCA, HNSC, KICH, KIRC, KIRP, LIHC, LUAD, LUSC, PRAD, READ, STAD, THCA, UCEC	NCAPG	64151	1	BLCA, BRCA, CESC, CHOL, COAD, ESCA, HNSC, KICH, KIRC, KIRP, LIHC, LUAD, LUSC, PRAD, READ, STAD, THCA, UCEC
MND1	84057	1	BLCA, BRCA, CESC, CHOL, COAD, ESCA, HNSC, KICH, KIRC, KIRP, LIHC, LUAD, LUSC, PRAD, READ, STAD, THCA, UCEC	CDCA5	113130	1	BLCA, BRCA, CESC, CHOL, COAD, ESCA, HNSC, KICH, KIRC, KIRP, LIHC, LUAD, LUSC, PRAD, READ, STAD, UCEC
MND1	84057	1	BLCA, BRCA, CESC, CHOL, COAD, ESCA, HNSC, KICH, KIRC, KIRP, LIHC, LUAD, LUSC, PRAD, READ, STAD, THCA, UCEC	MLF1IP	-		BLCA, BRCA, CESC, CHOL, COAD, ESCA, HNSC, KICH, KIRC, KIRP, LIHC, LUAD, LUSC, PRAD, READ, STAD, THCA, UCEC
AGRN	375790	1	BLCA, CESC, CHOL, COAD, ESCA, HNSC, LUAD, LUSC, STAD, UCEC	CALB1	793	1	BLCA, CESC, CHOL, COAD, ESCA, HNSC, LUAD, LUSC, READ, STAD, UCEC
AGRN	375790	1	BLCA, CESC, CHOL, COAD, ESCA, HNSC, LUAD, LUSC, STAD, UCEC	WDR66	144406	1	BLCA, CESC, CHOL, COAD, ESCA, HNSC, LUSC, STAD, UCEC
TFAP2A	7020	1	BLCA, BRCA, CESC, CHOL, COAD, LIHC, LUAD, STAD, UCEC	EFNA4	1945	1	BLCA, BRCA, CESC, CHOL, COAD, LIHC, LUAD, READ, STAD, UCEC
MCM6	4175	1	BLCA, BRCA, CESC, CHOL, COAD, ESCA, HNSC, LIHC, LUAD, LUSC, READ, STAD, UCEC	UBE2S	27338	1	BLCA, BRCA, CESC, CHOL, COAD, ESCA, HNSC, LIHC, LUAD, LUSC, READ, STAD, UCEC
MCM6	4175	1	BLCA, BRCA, CESC, CHOL, COAD, ESCA, HNSC, LIHC, LUAD, LUSC, READ, STAD, UCEC	FEN1	2237	1	BLCA, BRCA, CESC, CHOL, COAD, ESCA, HNSC, LIHC, LUAD, LUSC, READ, STAD, THCA, UCEC
MCM6	4175	1	BLCA, BRCA, CESC, CHOL, COAD, ESCA, HNSC, LIHC, LUAD, LUSC, READ, STAD, UCEC	GINS1	9837	1	BLCA, BRCA, CESC, CHOL, COAD, ESCA, HNSC, LIHC, LUAD, LUSC, READ, STAD, THCA, UCEC
MCM6	4175	1	BLCA, BRCA, CESC, CHOL, COAD, ESCA, HNSC, LIHC, LUAD, LUSC, READ, STAD, UCEC	TONSL	4796	1	BLCA, BRCA, CESC, CHOL, COAD, ESCA, HNSC, LUAD, LUSC, READ, STAD, UCEC
MCM6	4175	1	BLCA, BRCA, CESC, CHOL, COAD, ESCA, HNSC, LIHC, LUAD, LUSC, READ, STAD, UCEC	HELLS	3070	1	BLCA, BRCA, CESC, CHOL, COAD, ESCA, HNSC, LIHC, LUAD, LUSC, READ, STAD, THCA, UCEC
MCM6	4175	1	BLCA, BRCA, CESC, CHOL, COAD, ESCA, HNSC, LIHC, LUAD, LUSC, READ, STAD, UCEC	EPHB2	2048	1	BLCA, CESC, CHOL, COAD, ESCA, HNSC, LIHC, LUAD, LUSC, READ, STAD, UCEC
MCM6	4175	1	BLCA, BRCA, CESC, CHOL, COAD, ESCA, HNSC, LIHC, LUAD, LUSC, READ, STAD, UCEC	HPDL	84842	1	BLCA, BRCA, CESC, CHOL, COAD, ESCA, LIHC, LUAD, LUSC, READ, STAD, UCEC
MCM6	4175	1	BLCA, BRCA, CESC, CHOL, COAD, ESCA, HNSC, LIHC, LUAD, LUSC, READ, STAD, UCEC	FANCB	2187	1	BLCA, BRCA, CESC, CHOL, COAD, ESCA, HNSC, LIHC, LUAD, LUSC, READ, STAD, UCEC
MCM6	4175	1	BLCA, BRCA, CESC, CHOL, COAD, ESCA, HNSC, LIHC, LUAD, LUSC, READ, STAD, UCEC	KIF23	9493	1	BLCA, BRCA, CESC, CHOL, COAD, ESCA, HNSC, LIHC, LUAD, LUSC, READ, STAD, UCEC
MCM6	4175	1	BLCA, BRCA, CESC, CHOL, COAD, ESCA, HNSC, LIHC, LUAD, LUSC, READ, STAD, UCEC	RFC4	5984	1	BLCA, BRCA, CESC, CHOL, COAD, ESCA, HNSC, LIHC, LUAD, LUSC, READ, UCEC
MCM6	4175	1	BLCA, BRCA, CESC, CHOL, COAD, ESCA, HNSC, LIHC, LUAD, LUSC, READ, STAD, UCEC	GINS4	84296	1	BLCA, BRCA, CESC, CHOL, COAD, ESCA, HNSC, LIHC, LUAD, LUSC, READ, STAD, UCEC
MCM6	4175	1	BLCA, BRCA, CESC, CHOL, COAD, ESCA, HNSC, LIHC, LUAD, LUSC, READ, STAD, UCEC	CKAP2	26586	1	BLCA, BRCA, CESC, CHOL, COAD, ESCA, HNSC, LIHC, LUAD, LUSC, READ, STAD, UCEC
MCM6	4175	1	BLCA, BRCA, CESC, CHOL, COAD, ESCA, HNSC, LIHC, LUAD, LUSC, READ, STAD, UCEC	NCAPD2	9918	1	BLCA, BRCA, CESC, CHOL, COAD, ESCA, HNSC, LIHC, LUAD, LUSC, READ, STAD, UCEC
MCM6	4175	1	BLCA, BRCA, CESC, CHOL, COAD, ESCA, HNSC, LIHC, LUAD, LUSC, READ, STAD, UCEC	CTSV	1515	1	BLCA, BRCA, CHOL, COAD, ESCA, HNSC, LIHC, LUAD, LUSC, READ, STAD, UCEC
MCM6	4175	1	BLCA, BRCA, CESC, CHOL, COAD, ESCA, HNSC, LIHC, LUAD, LUSC, READ, STAD, UCEC	CBX2	84733	1	BLCA, BRCA, CESC, CHOL, COAD, ESCA, HNSC, LIHC, LUAD, LUSC, PRAD, READ, STAD, UCEC
MCM6	4175	1	BLCA, BRCA, CESC, CHOL, COAD, ESCA, HNSC, LIHC, LUAD, LUSC, READ, STAD, UCEC	KIF24	347240	1	BLCA, BRCA, CESC, CHOL, COAD, ESCA, HNSC, LIHC, LUSC, READ, STAD, UCEC
MCM6	4175	1	BLCA, BRCA, CESC, CHOL, COAD, ESCA, HNSC, LIHC, LUAD, LUSC, READ, STAD, UCEC	CENPL	91687	1	BLCA, BRCA, CESC, CHOL, COAD, ESCA, HNSC, LIHC, LUAD, LUSC, READ, STAD, UCEC
MCM6	4175	1	BLCA, BRCA, CESC, CHOL, COAD, ESCA, HNSC, LIHC, LUAD, LUSC, READ, STAD, UCEC	TACC3	10460	1	BLCA, BRCA, CESC, CHOL, COAD, ESCA, HNSC, KIRP, LIHC, LUAD, LUSC, READ, STAD, UCEC
MCM6	4175	1	BLCA, BRCA, CESC, CHOL, COAD, ESCA, HNSC, LIHC, LUAD, LUSC, READ, STAD, UCEC	RCC2	55920	1	BLCA, BRCA, CESC, CHOL, COAD, ESCA, HNSC, LUAD, LUSC, READ, STAD, UCEC
MCM6	4175	1	BLCA, BRCA, CESC, CHOL, COAD, ESCA, HNSC, LIHC, LUAD, LUSC, READ, STAD, UCEC	CYP27B1	1594	1	BLCA, BRCA, CESC, CHOL, COAD, ESCA, HNSC, LUAD, LUSC, READ, STAD, UCEC
MCM6	4175	1	BLCA, BRCA, CESC, CHOL, COAD, ESCA, HNSC, LIHC, LUAD, LUSC, READ, STAD, UCEC	NCAPG2	54892	1	BLCA, BRCA, CESC, COAD, ESCA, HNSC, LIHC, LUAD, LUSC, READ, STAD, UCEC
MCM6	4175	1	BLCA, BRCA, CESC, CHOL, COAD, ESCA, HNSC, LIHC, LUAD, LUSC, READ, STAD, UCEC	TMPRSS3	64699	1	BLCA, BRCA, CESC, CHOL, COAD, ESCA, LIHC, LUAD, LUSC, READ, STAD, UCEC
MCM6	4175	1	BLCA, BRCA, CESC, CHOL, COAD, ESCA, HNSC, LIHC, LUAD, LUSC, READ, STAD, UCEC	KPNA2	3838	1	BLCA, BRCA, CESC, COAD, ESCA, HNSC, LIHC, LUAD, LUSC, READ, STAD, UCEC
MCM6	4175	1	BLCA, BRCA, CESC, CHOL, COAD, ESCA, HNSC, LIHC, LUAD, LUSC, READ, STAD, UCEC	DSCC1	79075	1	BLCA, BRCA, CESC, CHOL, COAD, ESCA, HNSC, LIHC, LUAD, LUSC, READ, STAD, UCEC
MCM6	4175	1	BLCA, BRCA, CESC, CHOL, COAD, ESCA, HNSC, LIHC, LUAD, LUSC, READ, STAD, UCEC	ORC1	4998	1	BLCA, BRCA, CESC, CHOL, COAD, ESCA, HNSC, LIHC, LUAD, LUSC, READ, STAD, UCEC
MCM6	4175	1	BLCA, BRCA, CESC, CHOL, COAD, ESCA, HNSC, LIHC, LUAD, LUSC, READ, STAD, UCEC	C11orf82	220042	1	BLCA, BRCA, CESC, CHOL, COAD, ESCA, HNSC, LIHC, LUAD, LUSC, READ, STAD, UCEC
MCM6	4175	1	BLCA, BRCA, CESC, CHOL, COAD, ESCA, HNSC, LIHC, LUAD, LUSC, READ, STAD, UCEC	KIF20B	9585	1	BLCA, BRCA, CESC, COAD, ESCA, HNSC, LIHC, LUAD, LUSC, READ, STAD, UCEC
MCM6	4175	1	BLCA, BRCA, CESC, CHOL, COAD, ESCA, HNSC, LIHC, LUAD, LUSC, READ, STAD, UCEC	MTBP	27085	1	BLCA, BRCA, CESC, CHOL, COAD, ESCA, HNSC, LIHC, LUAD, LUSC, READ, STAD, UCEC
MCM6	4175	1	BLCA, BRCA, CESC, CHOL, COAD, ESCA, HNSC, LIHC, LUAD, LUSC, READ, STAD, UCEC	RNASEH2A	10535	1	BLCA, BRCA, CESC, CHOL, COAD, ESCA, HNSC, LIHC, LUAD, LUSC, READ, STAD, UCEC
MCM6	4175	1	BLCA, BRCA, CESC, CHOL, COAD, ESCA, HNSC, LIHC, LUAD, LUSC, READ, STAD, UCEC	PARPBP	55010	1	BLCA, BRCA, CESC, CHOL, COAD, ESCA, HNSC, LIHC, LUAD, LUSC, READ, STAD, UCEC
MCM6	4175	1	BLCA, BRCA, CESC, CHOL, COAD, ESCA, HNSC, LIHC, LUAD, LUSC, READ, STAD, UCEC	RACGAP1	29127	1	BLCA, BRCA, CESC, CHOL, COAD, ESCA, HNSC, KICH, LIHC, LUAD, LUSC, READ, STAD, UCEC
MCM6	4175	1	BLCA, BRCA, CESC, CHOL, COAD, ESCA, HNSC, LIHC, LUAD, LUSC, READ, STAD, UCEC	HMGA1	3159	1	BLCA, BRCA, CESC, CHOL, COAD, ESCA, HNSC, LIHC, LUAD, LUSC, READ, STAD, THCA, UCEC
MCM6	4175	1	BLCA, BRCA, CESC, CHOL, COAD, ESCA, HNSC, LIHC, LUAD, LUSC, READ, STAD, UCEC	CCNF	899	1	BLCA, BRCA, CESC, CHOL, COAD, ESCA, HNSC, LIHC, LUAD, LUSC, READ, STAD, UCEC
MCM6	4175	1	BLCA, BRCA, CESC, CHOL, COAD, ESCA, HNSC, LIHC, LUAD, LUSC, READ, STAD, UCEC	GGH	8836	1	BLCA, BRCA, CESC, COAD, ESCA, HNSC, LIHC, LUAD, LUSC, READ, STAD, UCEC
MCM6	4175	1	BLCA, BRCA, CESC, CHOL, COAD, ESCA, HNSC, LIHC, LUAD, LUSC, READ, STAD, UCEC	ERVMER34-1	100288413	1	BLCA, BRCA, CESC, CHOL, COAD, ESCA, HNSC, LIHC, LUAD, LUSC, PRAD, READ, STAD, UCEC
MCM6	4175	1	BLCA, BRCA, CESC, CHOL, COAD, ESCA, HNSC, LIHC, LUAD, LUSC, READ, STAD, UCEC	PLAU	5328	1	BLCA, BRCA, CESC, CHOL, COAD, ESCA, HNSC, LIHC, LUAD, LUSC, READ, STAD, THCA, UCEC
MCM6	4175	1	BLCA, BRCA, CESC, CHOL, COAD, ESCA, HNSC, LIHC, LUAD, LUSC, READ, STAD, UCEC	CDCA3	83461	1	BLCA, BRCA, CESC, CHOL, COAD, ESCA, HNSC, KIRP, LIHC, LUAD, LUSC, READ, STAD, UCEC
MCM6	4175	1	BLCA, BRCA, CESC, CHOL, COAD, ESCA, HNSC, LIHC, LUAD, LUSC, READ, STAD, UCEC	HOXB7	3217	1	BLCA, CESC, CHOL, COAD, ESCA, HNSC, LIHC, LUAD, LUSC, READ, STAD, UCEC
MCM6	4175	1	BLCA, BRCA, CESC, CHOL, COAD, ESCA, HNSC, LIHC, LUAD, LUSC, READ, STAD, UCEC	SGOL2	151246	1	BLCA, BRCA, CESC, CHOL, COAD, ESCA, HNSC, LIHC, LUAD, LUSC, PRAD, READ, STAD, UCEC
MCM6	4175	1	BLCA, BRCA, CESC, CHOL, COAD, ESCA, HNSC, LIHC, LUAD, LUSC, READ, STAD, UCEC	CHEK1	1111	1	BLCA, BRCA, CESC, CHOL, COAD, ESCA, HNSC, LIHC, LUAD, READ, STAD, UCEC
MCM6	4175	1	BLCA, BRCA, CESC, CHOL, COAD, ESCA, HNSC, LIHC, LUAD, LUSC, READ, STAD, UCEC	FAM72B	653820	1	BLCA, BRCA, CESC, CHOL, COAD, ESCA, HNSC, LIHC, LUAD, LUSC, READ, STAD, UCEC
MCM6	4175	1	BLCA, BRCA, CESC, CHOL, COAD, ESCA, HNSC, LIHC, LUAD, LUSC, READ, STAD, UCEC	LRRC15	131578	1	BLCA, BRCA, CESC, COAD, ESCA, HNSC, LIHC, LUAD, LUSC, READ, STAD, UCEC
MCM6	4175	1	BLCA, BRCA, CESC, CHOL, COAD, ESCA, HNSC, LIHC, LUAD, LUSC, READ, STAD, UCEC	CCNB1	891	1	BLCA, BRCA, CESC, CHOL, COAD, ESCA, HNSC, LIHC, LUAD, LUSC, PRAD, READ, STAD, UCEC
MCM6	4175	1	BLCA, BRCA, CESC, CHOL, COAD, ESCA, HNSC, LIHC, LUAD, LUSC, READ, STAD, UCEC	CDCA4	55038	1	BLCA, BRCA, CESC, CHOL, COAD, ESCA, HNSC, LIHC, LUAD, LUSC, READ, STAD, UCEC
MCM6	4175	1	BLCA, BRCA, CESC, CHOL, COAD, ESCA, HNSC, LIHC, LUAD, LUSC, READ, STAD, UCEC	PLK4	10733	1	BLCA, BRCA, CESC, CHOL, COAD, ESCA, HNSC, LIHC, LUAD, LUSC, READ, STAD, THCA, UCEC
MCM6	4175	1	BLCA, BRCA, CESC, CHOL, COAD, ESCA, HNSC, LIHC, LUAD, LUSC, READ, STAD, UCEC	WDHD1	11169	1	BLCA, BRCA, CESC, CHOL, COAD, ESCA, HNSC, LIHC, LUAD, LUSC, READ, STAD, THCA, UCEC
MCM6	4175	1	BLCA, BRCA, CESC, CHOL, COAD, ESCA, HNSC, LIHC, LUAD, LUSC, READ, STAD, UCEC	MCM4	4173	1	BLCA, BRCA, CESC, CHOL, COAD, ESCA, HNSC, LIHC, LUAD, LUSC, READ, STAD, THCA, UCEC
MCM6	4175	1	BLCA, BRCA, CESC, CHOL, COAD, ESCA, HNSC, LIHC, LUAD, LUSC, READ, STAD, UCEC	BLM	641	1	BLCA, BRCA, CESC, CHOL, COAD, ESCA, LIHC, LUAD, LUSC, READ, STAD, UCEC
MCM6	4175	1	BLCA, BRCA, CESC, CHOL, COAD, ESCA, HNSC, LIHC, LUAD, LUSC, READ, STAD, UCEC	LRP8	7804	1	BLCA, BRCA, CESC, CHOL, COAD, ESCA, HNSC, LIHC, LUSC, READ, STAD, UCEC
MCM6	4175	1	BLCA, BRCA, CESC, CHOL, COAD, ESCA, HNSC, LIHC, LUAD, LUSC, READ, STAD, UCEC	STMN1	3925	1	BLCA, BRCA, CESC, CHOL, COAD, ESCA, HNSC, LIHC, LUAD, LUSC, READ, STAD, THCA, UCEC
MCM6	4175	1	BLCA, BRCA, CESC, CHOL, COAD, ESCA, HNSC, LIHC, LUAD, LUSC, READ, STAD, UCEC	STIL	6491	1	BLCA, BRCA, CESC, CHOL, COAD, ESCA, HNSC, LIHC, LUAD, LUSC, PRAD, READ, STAD, UCEC
MCM6	4175	1	BLCA, BRCA, CESC, CHOL, COAD, ESCA, HNSC, LIHC, LUAD, LUSC, READ, STAD, UCEC	KIF26B	55083	1	BLCA, BRCA, CESC, CHOL, COAD, ESCA, HNSC, LIHC, LUAD, LUSC, STAD, UCEC
MCM6	4175	1	BLCA, BRCA, CESC, CHOL, COAD, ESCA, HNSC, LIHC, LUAD, LUSC, READ, STAD, UCEC	MTFR2	113115	1	BLCA, BRCA, CESC, CHOL, COAD, ESCA, HNSC, KIRP, LIHC, LUAD, LUSC, READ, STAD, UCEC
MCM6	4175	1	BLCA, BRCA, CESC, CHOL, COAD, ESCA, HNSC, LIHC, LUAD, LUSC, READ, STAD, UCEC	KIAA1524	57650	1	BLCA, BRCA, CESC, CHOL, COAD, ESCA, HNSC, LIHC, LUAD, LUSC, READ, STAD, UCEC
MCM6	4175	1	BLCA, BRCA, CESC, CHOL, COAD, ESCA, HNSC, LIHC, LUAD, LUSC, READ, STAD, UCEC	KIF18A	81930	1	BLCA, BRCA, CESC, CHOL, COAD, ESCA, HNSC, KIRC, LIHC, LUAD, LUSC, READ, STAD, UCEC
MCM6	4175	1	BLCA, BRCA, CESC, CHOL, COAD, ESCA, HNSC, LIHC, LUAD, LUSC, READ, STAD, UCEC	ECT2	1894	1	BLCA, BRCA, CESC, CHOL, COAD, ESCA, HNSC, LIHC, LUAD, LUSC, PRAD, READ, STAD, UCEC
MCM6	4175	1	BLCA, BRCA, CESC, CHOL, COAD, ESCA, HNSC, LIHC, LUAD, LUSC, READ, STAD, UCEC	MSH2	4436	1	BLCA, BRCA, CESC, CHOL, COAD, ESCA, LIHC, LUAD, LUSC, READ, STAD, UCEC
MCM6	4175	1	BLCA, BRCA, CESC, CHOL, COAD, ESCA, HNSC, LIHC, LUAD, LUSC, READ, STAD, UCEC	HN1	51155	1	BLCA, BRCA, CESC, CHOL, COAD, ESCA, HNSC, LIHC, LUAD, LUSC, READ, STAD, THCA, UCEC
MCM6	4175	1	BLCA, BRCA, CESC, CHOL, COAD, ESCA, HNSC, LIHC, LUAD, LUSC, READ, STAD, UCEC	MCM2	4171	1	BLCA, BRCA, CESC, CHOL, COAD, ESCA, HNSC, LIHC, LUAD, LUSC, READ, STAD, THCA, UCEC
MCM6	4175	1	BLCA, BRCA, CESC, CHOL, COAD, ESCA, HNSC, LIHC, LUAD, LUSC, READ, STAD, UCEC	LIN9	286826	1	BLCA, BRCA, CESC, CHOL, COAD, ESCA, HNSC, LIHC, LUAD, LUSC, READ, STAD, UCEC
MCM6	4175	1	BLCA, BRCA, CESC, CHOL, COAD, ESCA, HNSC, LIHC, LUAD, LUSC, READ, STAD, UCEC	RAD54L	8438	1	BLCA, BRCA, CESC, CHOL, COAD, ESCA, HNSC, KIRP, LIHC, LUAD, LUSC, READ, STAD, UCEC
CHRNA5	1138	1	BLCA, BRCA, CESC, CHOL, COAD, ESCA, HNSC, KIRP, LIHC, LUAD, LUSC, PRAD, READ, STAD, UCEC	FAM72D	728833	1	BLCA, BRCA, CESC, CHOL, COAD, ESCA, HNSC, KIRC, KIRP, LIHC, LUAD, LUSC, PRAD, READ, STAD, UCEC
CHRNA5	1138	1	BLCA, BRCA, CESC, CHOL, COAD, ESCA, HNSC, KIRP, LIHC, LUAD, LUSC, PRAD, READ, STAD, UCEC	FAM72C	-	1	BLCA, BRCA, CESC, CHOL, COAD, ESCA, HNSC, KIRC, KIRP, LIHC, LUAD, LUSC, PRAD, READ, STAD, UCEC
CHRNA5	1138	1	BLCA, BRCA, CESC, CHOL, COAD, ESCA, HNSC, KIRP, LIHC, LUAD, LUSC, PRAD, READ, STAD, UCEC	TRIP13	9319	1	BLCA, BRCA, CESC, CHOL, COAD, ESCA, HNSC, KIRC, KIRP, LIHC, LUAD, LUSC, PRAD, READ, STAD, UCEC
CHRNA5	1138	1	BLCA, BRCA, CESC, CHOL, COAD, ESCA, HNSC, KIRP, LIHC, LUAD, LUSC, PRAD, READ, STAD, UCEC	CBX2	84733	1	BLCA, BRCA, CESC, CHOL, COAD, ESCA, HNSC, LIHC, LUAD, LUSC, PRAD, READ, STAD, UCEC
CHRNA5	1138	1	BLCA, BRCA, CESC, CHOL, COAD, ESCA, HNSC, KIRP, LIHC, LUAD, LUSC, PRAD, READ, STAD, UCEC	TACC3	10460	1	BLCA, BRCA, CESC, CHOL, COAD, ESCA, HNSC, KIRP, LIHC, LUAD, LUSC, READ, STAD, UCEC
CHRNA5	1138	1	BLCA, BRCA, CESC, CHOL, COAD, ESCA, HNSC, KIRP, LIHC, LUAD, LUSC, PRAD, READ, STAD, UCEC	PRAME	23532	1	BLCA, BRCA, CESC, CHOL, COAD, ESCA, HNSC, KIRC, KIRP, LIHC, LUAD, LUSC, PRAD, READ, STAD, UCEC
CHRNA5	1138	1	BLCA, BRCA, CESC, CHOL, COAD, ESCA, HNSC, KIRP, LIHC, LUAD, LUSC, PRAD, READ, STAD, UCEC	UBE2T	29089	1	BLCA, BRCA, CESC, CHOL, COAD, ESCA, HNSC, KIRP, LIHC, LUAD, LUSC, PRAD, READ, STAD, THCA, UCEC
CHRNA5	1138	1	BLCA, BRCA, CESC, CHOL, COAD, ESCA, HNSC, KIRP, LIHC, LUAD, LUSC, PRAD, READ, STAD, UCEC	C16orf59	80178	1	BLCA, BRCA, CESC, CHOL, COAD, ESCA, HNSC, KIRP, LIHC, LUAD, LUSC, PRAD, READ, STAD, THCA, UCEC
CHRNA5	1138	1	BLCA, BRCA, CESC, CHOL, COAD, ESCA, HNSC, KIRP, LIHC, LUAD, LUSC, PRAD, READ, STAD, UCEC	AURKA	6790	1	BLCA, BRCA, CESC, CHOL, COAD, ESCA, HNSC, KICH, KIRP, LIHC, LUAD, LUSC, PRAD, READ, STAD, UCEC
CHRNA5	1138	1	BLCA, BRCA, CESC, CHOL, COAD, ESCA, HNSC, KIRP, LIHC, LUAD, LUSC, PRAD, READ, STAD, UCEC	ERVMER34-1	100288413	1	BLCA, BRCA, CESC, CHOL, COAD, ESCA, HNSC, LIHC, LUAD, LUSC, PRAD, READ, STAD, UCEC
CHRNA5	1138	1	BLCA, BRCA, CESC, CHOL, COAD, ESCA, HNSC, KIRP, LIHC, LUAD, LUSC, PRAD, READ, STAD, UCEC	CDCA3	83461	1	BLCA, BRCA, CESC, CHOL, COAD, ESCA, HNSC, KIRP, LIHC, LUAD, LUSC, READ, STAD, UCEC
CHRNA5	1138	1	BLCA, BRCA, CESC, CHOL, COAD, ESCA, HNSC, KIRP, LIHC, LUAD, LUSC, PRAD, READ, STAD, UCEC	SGOL2	151246	1	BLCA, BRCA, CESC, CHOL, COAD, ESCA, HNSC, LIHC, LUAD, LUSC, PRAD, READ, STAD, UCEC
CHRNA5	1138	1	BLCA, BRCA, CESC, CHOL, COAD, ESCA, HNSC, KIRP, LIHC, LUAD, LUSC, PRAD, READ, STAD, UCEC	CDC20	991	1	BLCA, BRCA, CESC, CHOL, COAD, ESCA, HNSC, KICH, KIRP, LIHC, LUAD, LUSC, PRAD, READ, STAD, UCEC
CHRNA5	1138	1	BLCA, BRCA, CESC, CHOL, COAD, ESCA, HNSC, KIRP, LIHC, LUAD, LUSC, PRAD, READ, STAD, UCEC	CCNB1	891	1	BLCA, BRCA, CESC, CHOL, COAD, ESCA, HNSC, LIHC, LUAD, LUSC, PRAD, READ, STAD, UCEC
CHRNA5	1138	1	BLCA, BRCA, CESC, CHOL, COAD, ESCA, HNSC, KIRP, LIHC, LUAD, LUSC, PRAD, READ, STAD, UCEC	STIL	6491	1	BLCA, BRCA, CESC, CHOL, COAD, ESCA, HNSC, LIHC, LUAD, LUSC, PRAD, READ, STAD, UCEC
CHRNA5	1138	1	BLCA, BRCA, CESC, CHOL, COAD, ESCA, HNSC, KIRP, LIHC, LUAD, LUSC, PRAD, READ, STAD, UCEC	MTFR2	113115	1	BLCA, BRCA, CESC, CHOL, COAD, ESCA, HNSC, KIRP, LIHC, LUAD, LUSC, READ, STAD, UCEC
CHRNA5	1138	1	BLCA, BRCA, CESC, CHOL, COAD, ESCA, HNSC, KIRP, LIHC, LUAD, LUSC, PRAD, READ, STAD, UCEC	OIP5	11339	1	BLCA, BRCA, CESC, CHOL, COAD, ESCA, HNSC, KIRC, KIRP, LIHC, LUAD, LUSC, PRAD, READ, STAD, UCEC
CHRNA5	1138	1	BLCA, BRCA, CESC, CHOL, COAD, ESCA, HNSC, KIRP, LIHC, LUAD, LUSC, PRAD, READ, STAD, UCEC	PRR11	55771	1	BLCA, BRCA, CESC, CHOL, COAD, ESCA, HNSC, KIRC, KIRP, LIHC, LUAD, LUSC, PRAD, READ, STAD, UCEC
CHRNA5	1138	1	BLCA, BRCA, CESC, CHOL, COAD, ESCA, HNSC, KIRP, LIHC, LUAD, LUSC, PRAD, READ, STAD, UCEC	ECT2	1894	1	BLCA, BRCA, CESC, CHOL, COAD, ESCA, HNSC, LIHC, LUAD, LUSC, PRAD, READ, STAD, UCEC
CHRNA5	1138	1	BLCA, BRCA, CESC, CHOL, COAD, ESCA, HNSC, KIRP, LIHC, LUAD, LUSC, PRAD, READ, STAD, UCEC	TK1	7083	1	BLCA, BRCA, CESC, CHOL, COAD, ESCA, HNSC, KIRP, LIHC, LUAD, LUSC, PRAD, READ, STAD, THCA, UCEC
CHRNA5	1138	1	BLCA, BRCA, CESC, CHOL, COAD, ESCA, HNSC, KIRP, LIHC, LUAD, LUSC, PRAD, READ, STAD, UCEC	RAD54L	8438	1	BLCA, BRCA, CESC, CHOL, COAD, ESCA, HNSC, KIRP, LIHC, LUAD, LUSC, READ, STAD, UCEC
ESCO2	157570	1	BLCA, BRCA, CESC, CHOL, COAD, ESCA, HNSC, KIRC, KIRP, LIHC, LUAD, LUSC, PRAD, READ, STAD, THCA, UCEC	MYBL2	4605	1	BLCA, BRCA, CESC, CHOL, COAD, ESCA, HNSC, KICH, KIRC, KIRP, LIHC, LUAD, LUSC, PRAD, READ, STAD, THCA, UCEC
ESCO2	157570	1	BLCA, BRCA, CESC, CHOL, COAD, ESCA, HNSC, KIRC, KIRP, LIHC, LUAD, LUSC, PRAD, READ, STAD, THCA, UCEC	SPC24	147841	1	BLCA, BRCA, CESC, CHOL, COAD, ESCA, HNSC, KICH, KIRC, KIRP, LIHC, LUAD, LUSC, PRAD, READ, STAD, THCA, UCEC
ESCO2	157570	1	BLCA, BRCA, CESC, CHOL, COAD, ESCA, HNSC, KIRC, KIRP, LIHC, LUAD, LUSC, PRAD, READ, STAD, THCA, UCEC	CENPA	1058	1	BLCA, BRCA, CESC, CHOL, COAD, ESCA, HNSC, KICH, KIRC, KIRP, LIHC, LUAD, LUSC, PRAD, READ, STAD, THCA, UCEC
ESCO2	157570	1	BLCA, BRCA, CESC, CHOL, COAD, ESCA, HNSC, KIRC, KIRP, LIHC, LUAD, LUSC, PRAD, READ, STAD, THCA, UCEC	FAM72D	728833	1	BLCA, BRCA, CESC, CHOL, COAD, ESCA, HNSC, KIRC, KIRP, LIHC, LUAD, LUSC, PRAD, READ, STAD, UCEC
ESCO2	157570	1	BLCA, BRCA, CESC, CHOL, COAD, ESCA, HNSC, KIRC, KIRP, LIHC, LUAD, LUSC, PRAD, READ, STAD, THCA, UCEC	CENPM	79019	1	BLCA, BRCA, CESC, CHOL, COAD, ESCA, HNSC, KICH, KIRC, KIRP, LIHC, LUAD, LUSC, PRAD, READ, STAD, THCA, UCEC
ESCO2	157570	1	BLCA, BRCA, CESC, CHOL, COAD, ESCA, HNSC, KIRC, KIRP, LIHC, LUAD, LUSC, PRAD, READ, STAD, THCA, UCEC	CLSPN	63967	1	BLCA, BRCA, CESC, CHOL, COAD, ESCA, HNSC, KICH, KIRC, KIRP, LIHC, LUAD, LUSC, PRAD, READ, STAD, THCA, UCEC
ESCO2	157570	1	BLCA, BRCA, CESC, CHOL, COAD, ESCA, HNSC, KIRC, KIRP, LIHC, LUAD, LUSC, PRAD, READ, STAD, THCA, UCEC	NCAPH	23397	1	BLCA, BRCA, CESC, CHOL, COAD, ESCA, HNSC, KICH, KIRC, KIRP, LIHC, LUAD, LUSC, PRAD, READ, STAD, THCA, UCEC
ESCO2	157570	1	BLCA, BRCA, CESC, CHOL, COAD, ESCA, HNSC, KIRC, KIRP, LIHC, LUAD, LUSC, PRAD, READ, STAD, THCA, UCEC	AURKB	9212	1	BLCA, BRCA, CESC, CHOL, COAD, ESCA, HNSC, KICH, KIRC, KIRP, LIHC, LUAD, LUSC, PRAD, READ, STAD, THCA, UCEC
ESCO2	157570	1	BLCA, BRCA, CESC, CHOL, COAD, ESCA, HNSC, KIRC, KIRP, LIHC, LUAD, LUSC, PRAD, READ, STAD, THCA, UCEC	SPC25	57405	1	BLCA, BRCA, CESC, CHOL, COAD, ESCA, HNSC, KIRC, KIRP, LIHC, LUAD, LUSC, PRAD, READ, STAD, THCA, UCEC
ESCO2	157570	1	BLCA, BRCA, CESC, CHOL, COAD, ESCA, HNSC, KIRC, KIRP, LIHC, LUAD, LUSC, PRAD, READ, STAD, THCA, UCEC	KIFC1	3833	1	BLCA, BRCA, CESC, CHOL, COAD, ESCA, HNSC, KIRC, KIRP, LIHC, LUAD, LUSC, PRAD, READ, STAD, THCA, UCEC
ESCO2	157570	1	BLCA, BRCA, CESC, CHOL, COAD, ESCA, HNSC, KIRC, KIRP, LIHC, LUAD, LUSC, PRAD, READ, STAD, THCA, UCEC	FAM72C	-	1	BLCA, BRCA, CESC, CHOL, COAD, ESCA, HNSC, KIRC, KIRP, LIHC, LUAD, LUSC, PRAD, READ, STAD, UCEC
ESCO2	157570	1	BLCA, BRCA, CESC, CHOL, COAD, ESCA, HNSC, KIRC, KIRP, LIHC, LUAD, LUSC, PRAD, READ, STAD, THCA, UCEC	TYMS	7298	1	BLCA, BRCA, CESC, CHOL, COAD, ESCA, HNSC, KIRC, KIRP, LIHC, LUAD, LUSC, READ, STAD, THCA, UCEC
ESCO2	157570	1	BLCA, BRCA, CESC, CHOL, COAD, ESCA, HNSC, KIRC, KIRP, LIHC, LUAD, LUSC, PRAD, READ, STAD, THCA, UCEC	TRIP13	9319	1	BLCA, BRCA, CESC, CHOL, COAD, ESCA, HNSC, KIRC, KIRP, LIHC, LUAD, LUSC, PRAD, READ, STAD, UCEC
ESCO2	157570	1	BLCA, BRCA, CESC, CHOL, COAD, ESCA, HNSC, KIRC, KIRP, LIHC, LUAD, LUSC, PRAD, READ, STAD, THCA, UCEC	CENPF	1063	1	BLCA, BRCA, CESC, CHOL, COAD, ESCA, HNSC, KICH, KIRC, KIRP, LIHC, LUAD, LUSC, PRAD, READ, STAD, THCA, UCEC
ESCO2	157570	1	BLCA, BRCA, CESC, CHOL, COAD, ESCA, HNSC, KIRC, KIRP, LIHC, LUAD, LUSC, PRAD, READ, STAD, THCA, UCEC	BUB1B	701	1	BLCA, BRCA, CESC, CHOL, COAD, ESCA, HNSC, KICH, KIRC, KIRP, LIHC, LUAD, LUSC, PRAD, READ, STAD, THCA, UCEC
ESCO2	157570	1	BLCA, BRCA, CESC, CHOL, COAD, ESCA, HNSC, KIRC, KIRP, LIHC, LUAD, LUSC, PRAD, READ, STAD, THCA, UCEC	TPX2	22974	1	BLCA, BRCA, CESC, CHOL, COAD, ESCA, HNSC, KICH, KIRC, KIRP, LIHC, LUAD, LUSC, PRAD, READ, STAD, THCA, UCEC
ESCO2	157570	1	BLCA, BRCA, CESC, CHOL, COAD, ESCA, HNSC, KIRC, KIRP, LIHC, LUAD, LUSC, PRAD, READ, STAD, THCA, UCEC	TTK	7272	1	BLCA, BRCA, CESC, CHOL, COAD, ESCA, HNSC, KICH, KIRC, KIRP, LIHC, LUAD, LUSC, PRAD, READ, STAD, THCA, UCEC
ESCO2	157570	1	BLCA, BRCA, CESC, CHOL, COAD, ESCA, HNSC, KIRC, KIRP, LIHC, LUAD, LUSC, PRAD, READ, STAD, THCA, UCEC	IL4I1	259307	1	BLCA, BRCA, CESC, CHOL, COAD, ESCA, HNSC, KIRC, KIRP, LIHC, LUAD, LUSC, PRAD, READ, STAD, THCA, UCEC
ESCO2	157570	1	BLCA, BRCA, CESC, CHOL, COAD, ESCA, HNSC, KIRC, KIRP, LIHC, LUAD, LUSC, PRAD, READ, STAD, THCA, UCEC	ANLN	54443	1	BLCA, BRCA, CESC, CHOL, COAD, ESCA, HNSC, KICH, KIRC, KIRP, LIHC, LUAD, LUSC, PRAD, READ, STAD, THCA, UCEC
ESCO2	157570	1	BLCA, BRCA, CESC, CHOL, COAD, ESCA, HNSC, KIRC, KIRP, LIHC, LUAD, LUSC, PRAD, READ, STAD, THCA, UCEC	CEP55	55165	1	BLCA, BRCA, CESC, CHOL, COAD, ESCA, HNSC, KICH, KIRC, KIRP, LIHC, LUAD, LUSC, PRAD, READ, STAD, THCA, UCEC
ESCO2	157570	1	BLCA, BRCA, CESC, CHOL, COAD, ESCA, HNSC, KIRC, KIRP, LIHC, LUAD, LUSC, PRAD, READ, STAD, THCA, UCEC	BIRC5	332	1	BLCA, BRCA, CESC, CHOL, COAD, ESCA, HNSC, KICH, KIRC, KIRP, LIHC, LUAD, LUSC, PRAD, READ, STAD, THCA, UCEC
ESCO2	157570	1	BLCA, BRCA, CESC, CHOL, COAD, ESCA, HNSC, KIRC, KIRP, LIHC, LUAD, LUSC, PRAD, READ, STAD, THCA, UCEC	PRAME	23532	1	BLCA, BRCA, CESC, CHOL, COAD, ESCA, HNSC, KIRC, KIRP, LIHC, LUAD, LUSC, PRAD, READ, STAD, UCEC
ESCO2	157570	1	BLCA, BRCA, CESC, CHOL, COAD, ESCA, HNSC, KIRC, KIRP, LIHC, LUAD, LUSC, PRAD, READ, STAD, THCA, UCEC	HMMR	3161	1	BLCA, BRCA, CESC, CHOL, COAD, ESCA, HNSC, KICH, KIRC, KIRP, LIHC, LUAD, LUSC, PRAD, READ, STAD, THCA, UCEC
ESCO2	157570	1	BLCA, BRCA, CESC, CHOL, COAD, ESCA, HNSC, KIRC, KIRP, LIHC, LUAD, LUSC, PRAD, READ, STAD, THCA, UCEC	GPR19	2842	1	BLCA, BRCA, CESC, CHOL, COAD, ESCA, HNSC, KIRC, KIRP, LIHC, LUAD, LUSC, READ, STAD, THCA, UCEC
ESCO2	157570	1	BLCA, BRCA, CESC, CHOL, COAD, ESCA, HNSC, KIRC, KIRP, LIHC, LUAD, LUSC, PRAD, READ, STAD, THCA, UCEC	MELK	9833	1	BLCA, BRCA, CESC, CHOL, COAD, ESCA, HNSC, KICH, KIRC, KIRP, LIHC, LUAD, LUSC, PRAD, READ, STAD, THCA, UCEC
ESCO2	157570	1	BLCA, BRCA, CESC, CHOL, COAD, ESCA, HNSC, KIRC, KIRP, LIHC, LUAD, LUSC, PRAD, READ, STAD, THCA, UCEC	UBE2T	29089	1	BLCA, BRCA, CESC, CHOL, COAD, ESCA, HNSC, KIRP, LIHC, LUAD, LUSC, PRAD, READ, STAD, THCA, UCEC
ESCO2	157570	1	BLCA, BRCA, CESC, CHOL, COAD, ESCA, HNSC, KIRC, KIRP, LIHC, LUAD, LUSC, PRAD, READ, STAD, THCA, UCEC	FAM64A	54478	1	BLCA, BRCA, CESC, CHOL, COAD, ESCA, HNSC, KIRC, KIRP, LIHC, LUAD, LUSC, PRAD, READ, STAD, THCA, UCEC
ESCO2	157570	1	BLCA, BRCA, CESC, CHOL, COAD, ESCA, HNSC, KIRC, KIRP, LIHC, LUAD, LUSC, PRAD, READ, STAD, THCA, UCEC	C16orf59	80178	1	BLCA, BRCA, CESC, CHOL, COAD, ESCA, HNSC, KIRP, LIHC, LUAD, LUSC, PRAD, READ, STAD, THCA, UCEC
ESCO2	157570	1	BLCA, BRCA, CESC, CHOL, COAD, ESCA, HNSC, KIRC, KIRP, LIHC, LUAD, LUSC, PRAD, READ, STAD, THCA, UCEC	CENPH	64946	1	BLCA, BRCA, CESC, CHOL, COAD, ESCA, HNSC, KIRC, KIRP, LIHC, LUAD, LUSC, READ, STAD, THCA, UCEC
ESCO2	157570	1	BLCA, BRCA, CESC, CHOL, COAD, ESCA, HNSC, KIRC, KIRP, LIHC, LUAD, LUSC, PRAD, READ, STAD, THCA, UCEC	DTL	51514	1	BLCA, BRCA, CESC, CHOL, COAD, ESCA, HNSC, KICH, KIRC, KIRP, LIHC, LUAD, LUSC, PRAD, READ, STAD, THCA, UCEC
ESCO2	157570	1	BLCA, BRCA, CESC, CHOL, COAD, ESCA, HNSC, KIRC, KIRP, LIHC, LUAD, LUSC, PRAD, READ, STAD, THCA, UCEC	RDM1	201299	1	BLCA, BRCA, CESC, CHOL, COAD, ESCA, HNSC, KIRC, KIRP, LIHC, LUAD, LUSC, PRAD, READ, STAD, THCA, UCEC
ESCO2	157570	1	BLCA, BRCA, CESC, CHOL, COAD, ESCA, HNSC, KIRC, KIRP, LIHC, LUAD, LUSC, PRAD, READ, STAD, THCA, UCEC	EXO1	9156	1	BLCA, BRCA, CESC, CHOL, COAD, ESCA, HNSC, KIRC, KIRP, LIHC, LUAD, LUSC, PRAD, READ, STAD, THCA, UCEC
ESCO2	157570	1	BLCA, BRCA, CESC, CHOL, COAD, ESCA, HNSC, KIRC, KIRP, LIHC, LUAD, LUSC, PRAD, READ, STAD, THCA, UCEC	KIF20A	10112	1	BLCA, BRCA, CESC, CHOL, COAD, ESCA, HNSC, KICH, KIRC, KIRP, LIHC, LUAD, LUSC, PRAD, READ, STAD, THCA, UCEC
ESCO2	157570	1	BLCA, BRCA, CESC, CHOL, COAD, ESCA, HNSC, KIRC, KIRP, LIHC, LUAD, LUSC, PRAD, READ, STAD, THCA, UCEC	ASPM	259266	1	BLCA, BRCA, CESC, CHOL, COAD, ESCA, HNSC, KICH, KIRC, KIRP, LIHC, LUAD, LUSC, PRAD, READ, STAD, THCA, UCEC
ESCO2	157570	1	BLCA, BRCA, CESC, CHOL, COAD, ESCA, HNSC, KIRC, KIRP, LIHC, LUAD, LUSC, PRAD, READ, STAD, THCA, UCEC	MKI67	4288	1	BLCA, BRCA, CESC, CHOL, COAD, ESCA, HNSC, KICH, KIRC, KIRP, LIHC, LUAD, LUSC, PRAD, READ, STAD, THCA, UCEC
ESCO2	157570	1	BLCA, BRCA, CESC, CHOL, COAD, ESCA, HNSC, KIRC, KIRP, LIHC, LUAD, LUSC, PRAD, READ, STAD, THCA, UCEC	MMP11	4320	1	BLCA, BRCA, CESC, CHOL, COAD, ESCA, HNSC, KIRC, KIRP, LIHC, LUAD, LUSC, PRAD, READ, STAD, THCA
ESCO2	157570	1	BLCA, BRCA, CESC, CHOL, COAD, ESCA, HNSC, KIRC, KIRP, LIHC, LUAD, LUSC, PRAD, READ, STAD, THCA, UCEC	IQGAP3	128239	1	BLCA, BRCA, CESC, CHOL, COAD, ESCA, HNSC, KIRC, KIRP, LIHC, LUAD, LUSC, PRAD, READ, STAD, THCA, UCEC
ESCO2	157570	1	BLCA, BRCA, CESC, CHOL, COAD, ESCA, HNSC, KIRC, KIRP, LIHC, LUAD, LUSC, PRAD, READ, STAD, THCA, UCEC	NEIL3	55247	1	BLCA, BRCA, CESC, CHOL, COAD, ESCA, HNSC, KICH, KIRC, KIRP, LIHC, LUAD, LUSC, PRAD, READ, STAD, THCA, UCEC
ESCO2	157570	1	BLCA, BRCA, CESC, CHOL, COAD, ESCA, HNSC, KIRC, KIRP, LIHC, LUAD, LUSC, PRAD, READ, STAD, THCA, UCEC	UBE2C	11065	1	BLCA, BRCA, CESC, CHOL, COAD, ESCA, HNSC, KICH, KIRC, KIRP, LIHC, LUAD, LUSC, PRAD, READ, STAD, THCA, UCEC
ESCO2	157570	1	BLCA, BRCA, CESC, CHOL, COAD, ESCA, HNSC, KIRC, KIRP, LIHC, LUAD, LUSC, PRAD, READ, STAD, THCA, UCEC	CDC25C	995	1	BLCA, BRCA, CESC, CHOL, COAD, ESCA, HNSC, KICH, KIRC, KIRP, LIHC, LUAD, LUSC, PRAD, READ, STAD, THCA, UCEC
ESCO2	157570	1	BLCA, BRCA, CESC, CHOL, COAD, ESCA, HNSC, KIRC, KIRP, LIHC, LUAD, LUSC, PRAD, READ, STAD, THCA, UCEC	FAM111B	374393	1	BLCA, BRCA, CESC, CHOL, COAD, ESCA, HNSC, KICH, KIRC, KIRP, LIHC, LUAD, LUSC, PRAD, READ, STAD, THCA, UCEC
ESCO2	157570	1	BLCA, BRCA, CESC, CHOL, COAD, ESCA, HNSC, KIRC, KIRP, LIHC, LUAD, LUSC, PRAD, READ, STAD, THCA, UCEC	NEK2	4751	1	BLCA, BRCA, CESC, CHOL, COAD, ESCA, HNSC, KICH, KIRC, KIRP, LIHC, LUAD, LUSC, PRAD, READ, STAD, THCA, UCEC
ESCO2	157570	1	BLCA, BRCA, CESC, CHOL, COAD, ESCA, HNSC, KIRC, KIRP, LIHC, LUAD, LUSC, PRAD, READ, STAD, THCA, UCEC	GPRIN1	114787	1	BLCA, BRCA, CESC, CHOL, COAD, ESCA, HNSC, KIRC, KIRP, LIHC, LUAD, LUSC, PRAD, READ, STAD, THCA, UCEC
ESCO2	157570	1	BLCA, BRCA, CESC, CHOL, COAD, ESCA, HNSC, KIRC, KIRP, LIHC, LUAD, LUSC, PRAD, READ, STAD, THCA, UCEC	CKAP2L	150468	1	BLCA, BRCA, CESC, CHOL, COAD, ESCA, HNSC, KICH, KIRC, KIRP, LIHC, LUAD, LUSC, PRAD, READ, STAD, THCA, UCEC
ESCO2	157570	1	BLCA, BRCA, CESC, CHOL, COAD, ESCA, HNSC, KIRC, KIRP, LIHC, LUAD, LUSC, PRAD, READ, STAD, THCA, UCEC	KIF11	3832	1	BLCA, BRCA, CESC, CHOL, COAD, ESCA, HNSC, KIRC, LIHC, LUAD, LUSC, PRAD, READ, STAD, THCA, UCEC
ESCO2	157570	1	BLCA, BRCA, CESC, CHOL, COAD, ESCA, HNSC, KIRC, KIRP, LIHC, LUAD, LUSC, PRAD, READ, STAD, THCA, UCEC	UBD	10537	1	BLCA, BRCA, CESC, CHOL, COAD, ESCA, HNSC, KIRC, LIHC, LUAD, LUSC, PRAD, READ, STAD, THCA, UCEC
ESCO2	157570	1	BLCA, BRCA, CESC, CHOL, COAD, ESCA, HNSC, KIRC, KIRP, LIHC, LUAD, LUSC, PRAD, READ, STAD, THCA, UCEC	NUSAP1	51203	1	BLCA, BRCA, CESC, CHOL, COAD, ESCA, HNSC, KIRC, KIRP, LIHC, LUAD, LUSC, PRAD, READ, STAD, THCA, UCEC
ESCO2	157570	1	BLCA, BRCA, CESC, CHOL, COAD, ESCA, HNSC, KIRC, KIRP, LIHC, LUAD, LUSC, PRAD, READ, STAD, THCA, UCEC	BUB1	699	1	BLCA, BRCA, CESC, CHOL, COAD, ESCA, HNSC, KICH, KIRC, KIRP, LIHC, LUAD, LUSC, PRAD, READ, STAD, THCA, UCEC
ESCO2	157570	1	BLCA, BRCA, CESC, CHOL, COAD, ESCA, HNSC, KIRC, KIRP, LIHC, LUAD, LUSC, PRAD, READ, STAD, THCA, UCEC	KIAA0101	9768	1	BLCA, BRCA, CESC, CHOL, COAD, ESCA, HNSC, KICH, KIRC, KIRP, LIHC, LUAD, LUSC, PRAD, READ, STAD, THCA, UCEC
ESCO2	157570	1	BLCA, BRCA, CESC, CHOL, COAD, ESCA, HNSC, KIRC, KIRP, LIHC, LUAD, LUSC, PRAD, READ, STAD, THCA, UCEC	CDC45	8318	1	BLCA, BRCA, CESC, CHOL, COAD, ESCA, HNSC, KICH, KIRC, KIRP, LIHC, LUAD, LUSC, PRAD, READ, STAD, THCA, UCEC
ESCO2	157570	1	BLCA, BRCA, CESC, CHOL, COAD, ESCA, HNSC, KIRC, KIRP, LIHC, LUAD, LUSC, PRAD, READ, STAD, THCA, UCEC	CENPK	64105	1	BLCA, BRCA, CESC, CHOL, COAD, ESCA, HNSC, KIRC, KIRP, LIHC, LUAD, LUSC, READ, STAD, THCA, UCEC
ESCO2	157570	1	BLCA, BRCA, CESC, CHOL, COAD, ESCA, HNSC, KIRC, KIRP, LIHC, LUAD, LUSC, PRAD, READ, STAD, THCA, UCEC	CCNB2	9133	1	BLCA, BRCA, CESC, CHOL, COAD, ESCA, HNSC, KICH, KIRC, KIRP, LIHC, LUAD, LUSC, PRAD, READ, STAD, THCA, UCEC
ESCO2	157570	1	BLCA, BRCA, CESC, CHOL, COAD, ESCA, HNSC, KIRC, KIRP, LIHC, LUAD, LUSC, PRAD, READ, STAD, THCA, UCEC	LMNB1	4001	1	BLCA, BRCA, CESC, CHOL, COAD, ESCA, HNSC, KIRC, LIHC, LUAD, LUSC, PRAD, READ, STAD, THCA, UCEC
ESCO2	157570	1	BLCA, BRCA, CESC, CHOL, COAD, ESCA, HNSC, KIRC, KIRP, LIHC, LUAD, LUSC, PRAD, READ, STAD, THCA, UCEC	PKMYT1	9088	1	BLCA, BRCA, CESC, CHOL, COAD, ESCA, HNSC, KICH, KIRC, KIRP, LIHC, LUAD, LUSC, PRAD, READ, STAD, THCA, UCEC
ESCO2	157570	1	BLCA, BRCA, CESC, CHOL, COAD, ESCA, HNSC, KIRC, KIRP, LIHC, LUAD, LUSC, PRAD, READ, STAD, THCA, UCEC	RAD51	5888	1	BLCA, BRCA, CESC, CHOL, COAD, ESCA, HNSC, KIRC, KIRP, LIHC, LUAD, LUSC, PRAD, READ, STAD, THCA, UCEC
ESCO2	157570	1	BLCA, BRCA, CESC, CHOL, COAD, ESCA, HNSC, KIRC, KIRP, LIHC, LUAD, LUSC, PRAD, READ, STAD, THCA, UCEC	ASF1B	55723	1	BLCA, BRCA, CESC, CHOL, COAD, ESCA, HNSC, KICH, KIRC, KIRP, LIHC, LUAD, LUSC, PRAD, READ, STAD, THCA, UCEC
ESCO2	157570	1	BLCA, BRCA, CESC, CHOL, COAD, ESCA, HNSC, KIRC, KIRP, LIHC, LUAD, LUSC, PRAD, READ, STAD, THCA, UCEC	DLGAP5	9787	1	BLCA, BRCA, CESC, CHOL, COAD, ESCA, HNSC, KICH, KIRC, KIRP, LIHC, LUAD, LUSC, PRAD, READ, STAD, THCA, UCEC
ESCO2	157570	1	BLCA, BRCA, CESC, CHOL, COAD, ESCA, HNSC, KIRC, KIRP, LIHC, LUAD, LUSC, PRAD, READ, STAD, THCA, UCEC	TOP2A	7153	1	BLCA, BRCA, CESC, CHOL, COAD, ESCA, HNSC, KICH, KIRC, KIRP, LIHC, LUAD, LUSC, PRAD, READ, STAD, THCA, UCEC
ESCO2	157570	1	BLCA, BRCA, CESC, CHOL, COAD, ESCA, HNSC, KIRC, KIRP, LIHC, LUAD, LUSC, PRAD, READ, STAD, THCA, UCEC	SKA1	220134	1	BLCA, BRCA, CESC, CHOL, COAD, ESCA, HNSC, KICH, KIRC, KIRP, LIHC, LUAD, LUSC, PRAD, READ, STAD, THCA, UCEC
ESCO2	157570	1	BLCA, BRCA, CESC, CHOL, COAD, ESCA, HNSC, KIRC, KIRP, LIHC, LUAD, LUSC, PRAD, READ, STAD, THCA, UCEC	GTSE1	51512	1	BLCA, BRCA, CESC, CHOL, COAD, ESCA, HNSC, KICH, KIRC, KIRP, LIHC, LUAD, LUSC, PRAD, READ, STAD, THCA, UCEC
ESCO2	157570	1	BLCA, BRCA, CESC, CHOL, COAD, ESCA, HNSC, KIRC, KIRP, LIHC, LUAD, LUSC, PRAD, READ, STAD, THCA, UCEC	RRM2	6241	1	BLCA, BRCA, CESC, CHOL, COAD, ESCA, HNSC, KIRC, KIRP, LIHC, LUAD, LUSC, PRAD, READ, STAD, THCA, UCEC
ESCO2	157570	1	BLCA, BRCA, CESC, CHOL, COAD, ESCA, HNSC, KIRC, KIRP, LIHC, LUAD, LUSC, PRAD, READ, STAD, THCA, UCEC	KIF4A	24137	1	BLCA, BRCA, CESC, CHOL, COAD, ESCA, HNSC, KICH, KIRC, KIRP, LIHC, LUAD, LUSC, PRAD, READ, STAD, THCA, UCEC
ESCO2	157570	1	BLCA, BRCA, CESC, CHOL, COAD, ESCA, HNSC, KIRC, KIRP, LIHC, LUAD, LUSC, PRAD, READ, STAD, THCA, UCEC	OIP5	11339	1	BLCA, BRCA, CESC, CHOL, COAD, ESCA, HNSC, KIRC, KIRP, LIHC, LUAD, LUSC, PRAD, READ, STAD, UCEC
ESCO2	157570	1	BLCA, BRCA, CESC, CHOL, COAD, ESCA, HNSC, KIRC, KIRP, LIHC, LUAD, LUSC, PRAD, READ, STAD, THCA, UCEC	CDC6	990	1	BLCA, BRCA, CESC, CHOL, COAD, ESCA, HNSC, KIRC, KIRP, LIHC, LUAD, LUSC, PRAD, READ, STAD, THCA, UCEC
ESCO2	157570	1	BLCA, BRCA, CESC, CHOL, COAD, ESCA, HNSC, KIRC, KIRP, LIHC, LUAD, LUSC, PRAD, READ, STAD, THCA, UCEC	PRR11	55771	1	BLCA, BRCA, CESC, CHOL, COAD, ESCA, HNSC, KIRC, KIRP, LIHC, LUAD, LUSC, PRAD, READ, STAD, UCEC
ESCO2	157570	1	BLCA, BRCA, CESC, CHOL, COAD, ESCA, HNSC, KIRC, KIRP, LIHC, LUAD, LUSC, PRAD, READ, STAD, THCA, UCEC	PBK	55872	1	BLCA, BRCA, CESC, CHOL, COAD, ESCA, HNSC, KICH, KIRC, KIRP, LIHC, LUAD, LUSC, PRAD, READ, STAD, THCA, UCEC
ESCO2	157570	1	BLCA, BRCA, CESC, CHOL, COAD, ESCA, HNSC, KIRC, KIRP, LIHC, LUAD, LUSC, PRAD, READ, STAD, THCA, UCEC	RAD51AP1	10635	1	BLCA, BRCA, CESC, CHOL, COAD, ESCA, HNSC, KIRC, KIRP, LIHC, LUAD, LUSC, PRAD, READ, STAD, THCA, UCEC
ESCO2	157570	1	BLCA, BRCA, CESC, CHOL, COAD, ESCA, HNSC, KIRC, KIRP, LIHC, LUAD, LUSC, PRAD, READ, STAD, THCA, UCEC	TK1	7083	1	BLCA, BRCA, CESC, CHOL, COAD, ESCA, HNSC, KIRP, LIHC, LUAD, LUSC, PRAD, READ, STAD, THCA, UCEC
ESCO2	157570	1	BLCA, BRCA, CESC, CHOL, COAD, ESCA, HNSC, KIRC, KIRP, LIHC, LUAD, LUSC, PRAD, READ, STAD, THCA, UCEC	NUF2	83540	1	BLCA, BRCA, CESC, CHOL, COAD, ESCA, HNSC, KIRC, KIRP, LIHC, LUAD, LUSC, PRAD, READ, STAD, THCA, UCEC
ESCO2	157570	1	BLCA, BRCA, CESC, CHOL, COAD, ESCA, HNSC, KIRC, KIRP, LIHC, LUAD, LUSC, PRAD, READ, STAD, THCA, UCEC	KIF15	56992	1	BLCA, BRCA, CESC, CHOL, COAD, ESCA, HNSC, KIRC, KIRP, LIHC, LUAD, LUSC, PRAD, READ, STAD, THCA, UCEC
ESCO2	157570	1	BLCA, BRCA, CESC, CHOL, COAD, ESCA, HNSC, KIRC, KIRP, LIHC, LUAD, LUSC, PRAD, READ, STAD, THCA, UCEC	MMP9	4318	1	BLCA, BRCA, CESC, CHOL, COAD, ESCA, HNSC, KIRC, KIRP, LIHC, LUAD, LUSC, PRAD, READ, STAD, THCA, UCEC
ESCO2	157570	1	BLCA, BRCA, CESC, CHOL, COAD, ESCA, HNSC, KIRC, KIRP, LIHC, LUAD, LUSC, PRAD, READ, STAD, THCA, UCEC	NCAPG	64151	1	BLCA, BRCA, CESC, CHOL, COAD, ESCA, HNSC, KICH, KIRC, KIRP, LIHC, LUAD, LUSC, PRAD, READ, STAD, THCA, UCEC
ESCO2	157570	1	BLCA, BRCA, CESC, CHOL, COAD, ESCA, HNSC, KIRC, KIRP, LIHC, LUAD, LUSC, PRAD, READ, STAD, THCA, UCEC	CTHRC1	115908	1	BLCA, BRCA, CESC, CHOL, COAD, ESCA, HNSC, KIRC, KIRP, LIHC, LUAD, LUSC, READ, STAD, THCA, UCEC
ESCO2	157570	1	BLCA, BRCA, CESC, CHOL, COAD, ESCA, HNSC, KIRC, KIRP, LIHC, LUAD, LUSC, PRAD, READ, STAD, THCA, UCEC	MLF1IP	-		BLCA, BRCA, CESC, CHOL, COAD, ESCA, HNSC, KICH, KIRC, KIRP, LIHC, LUAD, LUSC, PRAD, READ, STAD, THCA, UCEC
MMP1	4312	1	BLCA, BRCA, CESC, CHOL, COAD, ESCA, HNSC, KIRP, LIHC, LUAD, LUSC, READ, STAD, THCA, UCEC	FEN1	2237	1	BLCA, BRCA, CESC, CHOL, COAD, ESCA, HNSC, LIHC, LUAD, LUSC, READ, STAD, THCA, UCEC
MMP1	4312	1	BLCA, BRCA, CESC, CHOL, COAD, ESCA, HNSC, KIRP, LIHC, LUAD, LUSC, READ, STAD, THCA, UCEC	GINS1	9837	1	BLCA, BRCA, CESC, CHOL, COAD, ESCA, HNSC, LIHC, LUAD, LUSC, READ, STAD, THCA, UCEC
MMP1	4312	1	BLCA, BRCA, CESC, CHOL, COAD, ESCA, HNSC, KIRP, LIHC, LUAD, LUSC, READ, STAD, THCA, UCEC	HELLS	3070	1	BLCA, BRCA, CESC, CHOL, COAD, ESCA, HNSC, LIHC, LUAD, LUSC, READ, STAD, THCA, UCEC
MMP1	4312	1	BLCA, BRCA, CESC, CHOL, COAD, ESCA, HNSC, KIRP, LIHC, LUAD, LUSC, READ, STAD, THCA, UCEC	ARNTL2	56938	1	BLCA, BRCA, CESC, CHOL, COAD, ESCA, HNSC, KIRP, LUAD, LUSC, READ, STAD, THCA, UCEC
MMP1	4312	1	BLCA, BRCA, CESC, CHOL, COAD, ESCA, HNSC, KIRP, LIHC, LUAD, LUSC, READ, STAD, THCA, UCEC	TYMS	7298	1	BLCA, BRCA, CESC, CHOL, COAD, ESCA, HNSC, KIRC, KIRP, LIHC, LUAD, LUSC, READ, STAD, THCA, UCEC
MMP1	4312	1	BLCA, BRCA, CESC, CHOL, COAD, ESCA, HNSC, KIRP, LIHC, LUAD, LUSC, READ, STAD, THCA, UCEC	SPP1	6696	1	BLCA, BRCA, CESC, CHOL, COAD, ESCA, HNSC, KIRP, LIHC, LUAD, LUSC, READ, STAD, THCA, UCEC
MMP1	4312	1	BLCA, BRCA, CESC, CHOL, COAD, ESCA, HNSC, KIRP, LIHC, LUAD, LUSC, READ, STAD, THCA, UCEC	TACC3	10460	1	BLCA, BRCA, CESC, CHOL, COAD, ESCA, HNSC, KIRP, LIHC, LUAD, LUSC, READ, STAD, UCEC
MMP1	4312	1	BLCA, BRCA, CESC, CHOL, COAD, ESCA, HNSC, KIRP, LIHC, LUAD, LUSC, READ, STAD, THCA, UCEC	GPR19	2842	1	BLCA, BRCA, CESC, CHOL, COAD, ESCA, HNSC, KIRC, KIRP, LIHC, LUAD, LUSC, READ, STAD, THCA, UCEC
MMP1	4312	1	BLCA, BRCA, CESC, CHOL, COAD, ESCA, HNSC, KIRP, LIHC, LUAD, LUSC, READ, STAD, THCA, UCEC	UBE2T	29089	1	BLCA, BRCA, CESC, CHOL, COAD, ESCA, HNSC, KIRP, LIHC, LUAD, LUSC, PRAD, READ, STAD, THCA, UCEC
MMP1	4312	1	BLCA, BRCA, CESC, CHOL, COAD, ESCA, HNSC, KIRP, LIHC, LUAD, LUSC, READ, STAD, THCA, UCEC	C16orf59	80178	1	BLCA, BRCA, CESC, CHOL, COAD, ESCA, HNSC, KIRP, LIHC, LUAD, LUSC, PRAD, READ, STAD, THCA, UCEC
MMP1	4312	1	BLCA, BRCA, CESC, CHOL, COAD, ESCA, HNSC, KIRP, LIHC, LUAD, LUSC, READ, STAD, THCA, UCEC	CENPH	64946	1	BLCA, BRCA, CESC, CHOL, COAD, ESCA, HNSC, KIRC, KIRP, LIHC, LUAD, LUSC, READ, STAD, THCA, UCEC
MMP1	4312	1	BLCA, BRCA, CESC, CHOL, COAD, ESCA, HNSC, KIRP, LIHC, LUAD, LUSC, READ, STAD, THCA, UCEC	HMGA1	3159	1	BLCA, BRCA, CESC, CHOL, COAD, ESCA, HNSC, LIHC, LUAD, LUSC, READ, STAD, THCA, UCEC
MMP1	4312	1	BLCA, BRCA, CESC, CHOL, COAD, ESCA, HNSC, KIRP, LIHC, LUAD, LUSC, READ, STAD, THCA, UCEC	PLAU	5328	1	BLCA, BRCA, CESC, CHOL, COAD, ESCA, HNSC, LIHC, LUAD, LUSC, READ, STAD, THCA, UCEC
MMP1	4312	1	BLCA, BRCA, CESC, CHOL, COAD, ESCA, HNSC, KIRP, LIHC, LUAD, LUSC, READ, STAD, THCA, UCEC	CDCA3	83461	1	BLCA, BRCA, CESC, CHOL, COAD, ESCA, HNSC, KIRP, LIHC, LUAD, LUSC, READ, STAD, UCEC
MMP1	4312	1	BLCA, BRCA, CESC, CHOL, COAD, ESCA, HNSC, KIRP, LIHC, LUAD, LUSC, READ, STAD, THCA, UCEC	PLK4	10733	1	BLCA, BRCA, CESC, CHOL, COAD, ESCA, HNSC, LIHC, LUAD, LUSC, READ, STAD, THCA, UCEC
MMP1	4312	1	BLCA, BRCA, CESC, CHOL, COAD, ESCA, HNSC, KIRP, LIHC, LUAD, LUSC, READ, STAD, THCA, UCEC	WDHD1	11169	1	BLCA, BRCA, CESC, CHOL, COAD, ESCA, HNSC, LIHC, LUAD, LUSC, READ, STAD, THCA, UCEC
MMP1	4312	1	BLCA, BRCA, CESC, CHOL, COAD, ESCA, HNSC, KIRP, LIHC, LUAD, LUSC, READ, STAD, THCA, UCEC	MCM4	4173	1	BLCA, BRCA, CESC, CHOL, COAD, ESCA, HNSC, LIHC, LUAD, LUSC, READ, STAD, THCA, UCEC
MMP1	4312	1	BLCA, BRCA, CESC, CHOL, COAD, ESCA, HNSC, KIRP, LIHC, LUAD, LUSC, READ, STAD, THCA, UCEC	CENPK	64105	1	BLCA, BRCA, CESC, CHOL, COAD, ESCA, HNSC, KIRC, KIRP, LIHC, LUAD, LUSC, READ, STAD, THCA, UCEC
MMP1	4312	1	BLCA, BRCA, CESC, CHOL, COAD, ESCA, HNSC, KIRP, LIHC, LUAD, LUSC, READ, STAD, THCA, UCEC	STMN1	3925	1	BLCA, BRCA, CESC, CHOL, COAD, ESCA, HNSC, LIHC, LUAD, LUSC, READ, STAD, THCA, UCEC
MMP1	4312	1	BLCA, BRCA, CESC, CHOL, COAD, ESCA, HNSC, KIRP, LIHC, LUAD, LUSC, READ, STAD, THCA, UCEC	MTFR2	113115	1	BLCA, BRCA, CESC, CHOL, COAD, ESCA, HNSC, KIRP, LIHC, LUAD, LUSC, READ, STAD, UCEC
MMP1	4312	1	BLCA, BRCA, CESC, CHOL, COAD, ESCA, HNSC, KIRP, LIHC, LUAD, LUSC, READ, STAD, THCA, UCEC	TK1	7083	1	BLCA, BRCA, CESC, CHOL, COAD, ESCA, HNSC, KIRP, LIHC, LUAD, LUSC, PRAD, READ, STAD, THCA, UCEC
MMP1	4312	1	BLCA, BRCA, CESC, CHOL, COAD, ESCA, HNSC, KIRP, LIHC, LUAD, LUSC, READ, STAD, THCA, UCEC	HN1	51155	1	BLCA, BRCA, CESC, CHOL, COAD, ESCA, HNSC, LIHC, LUAD, LUSC, READ, STAD, THCA, UCEC
MMP1	4312	1	BLCA, BRCA, CESC, CHOL, COAD, ESCA, HNSC, KIRP, LIHC, LUAD, LUSC, READ, STAD, THCA, UCEC	MCM2	4171	1	BLCA, BRCA, CESC, CHOL, COAD, ESCA, HNSC, LIHC, LUAD, LUSC, READ, STAD, THCA, UCEC
MMP1	4312	1	BLCA, BRCA, CESC, CHOL, COAD, ESCA, HNSC, KIRP, LIHC, LUAD, LUSC, READ, STAD, THCA, UCEC	CTHRC1	115908	1	BLCA, BRCA, CESC, CHOL, COAD, ESCA, HNSC, KIRC, KIRP, LIHC, LUAD, LUSC, READ, STAD, THCA, UCEC
MMP1	4312	1	BLCA, BRCA, CESC, CHOL, COAD, ESCA, HNSC, KIRP, LIHC, LUAD, LUSC, READ, STAD, THCA, UCEC	LEMD1	93273	1	BLCA, BRCA, CESC, CHOL, COAD, ESCA, HNSC, KIRP, LUAD, LUSC, READ, STAD, THCA, UCEC
MMP1	4312	1	BLCA, BRCA, CESC, CHOL, COAD, ESCA, HNSC, KIRP, LIHC, LUAD, LUSC, READ, STAD, THCA, UCEC	RAD54L	8438	1	BLCA, BRCA, CESC, CHOL, COAD, ESCA, HNSC, KIRP, LIHC, LUAD, LUSC, READ, STAD, UCEC
GGCT	79017	1	BLCA, BRCA, CESC, COAD, LUAD, LUSC, PRAD, READ, THCA, UCEC	CBX8	57332	1	BLCA, BRCA, CESC, COAD, LUAD, LUSC, PRAD, READ, UCEC
GGCT	79017	1	BLCA, BRCA, CESC, COAD, LUAD, LUSC, PRAD, READ, THCA, UCEC	TGIF2-C20orf24	100527943	1	BLCA, BRCA, CESC, COAD, HNSC, LUAD, LUSC, PRAD, READ, THCA, UCEC
GGCT	79017	1	BLCA, BRCA, CESC, COAD, LUAD, LUSC, PRAD, READ, THCA, UCEC	MRPL17	63875	1	BLCA, BRCA, CESC, COAD, LUAD, PRAD, READ, THCA, UCEC
GGCT	79017	1	BLCA, BRCA, CESC, COAD, LUAD, LUSC, PRAD, READ, THCA, UCEC	AP1S1	1174	1	BLCA, BRCA, CESC, COAD, LUAD, LUSC, READ, THCA, UCEC
ARL6IP1	23204	1	BLCA, BRCA, CESC, COAD, ESCA, LUAD, LUSC, PRAD, READ, STAD, UCEC	C1orf53	388722	1	BLCA, BRCA, CESC, COAD, ESCA, KICH, LUAD, LUSC, PRAD, READ, STAD, UCEC
ARL6IP1	23204	1	BLCA, BRCA, CESC, COAD, ESCA, LUAD, LUSC, PRAD, READ, STAD, UCEC	SUCNR1	56670	1	BLCA, CESC, COAD, ESCA, LUAD, LUSC, PRAD, READ, STAD, UCEC
ARL6IP1	23204	1	BLCA, BRCA, CESC, COAD, ESCA, LUAD, LUSC, PRAD, READ, STAD, UCEC	AGMAT	79814	1	BLCA, BRCA, CESC, COAD, ESCA, LUAD, LUSC, PRAD, READ, STAD, THCA, UCEC
ARL6IP1	23204	1	BLCA, BRCA, CESC, COAD, ESCA, LUAD, LUSC, PRAD, READ, STAD, UCEC	NME1	4830	1	BLCA, BRCA, CESC, COAD, ESCA, KIRP, LUAD, LUSC, PRAD, READ, STAD, UCEC
ARL6IP1	23204	1	BLCA, BRCA, CESC, COAD, ESCA, LUAD, LUSC, PRAD, READ, STAD, UCEC	PAICS	10606	1	BLCA, BRCA, CESC, COAD, ESCA, LUAD, LUSC, PRAD, READ, STAD, UCEC
ARL6IP1	23204	1	BLCA, BRCA, CESC, COAD, ESCA, LUAD, LUSC, PRAD, READ, STAD, UCEC	NUP62CL	54830	1	BLCA, BRCA, CESC, COAD, ESCA, LUAD, LUSC, READ, STAD, UCEC
ARL6IP1	23204	1	BLCA, BRCA, CESC, COAD, ESCA, LUAD, LUSC, PRAD, READ, STAD, UCEC	SMKR1	100287482	1	BLCA, BRCA, CESC, CHOL, COAD, ESCA, LUAD, LUSC, PRAD, READ, STAD, UCEC
ARL6IP1	23204	1	BLCA, BRCA, CESC, COAD, ESCA, LUAD, LUSC, PRAD, READ, STAD, UCEC	KLHL35	283212	1	BLCA, BRCA, CESC, CHOL, COAD, ESCA, LUAD, LUSC, PRAD, READ, STAD, UCEC
ARL6IP1	23204	1	BLCA, BRCA, CESC, COAD, ESCA, LUAD, LUSC, PRAD, READ, STAD, UCEC	TMPO	7112	1	BLCA, BRCA, CESC, COAD, ESCA, LUAD, LUSC, READ, STAD, UCEC
ARL6IP1	23204	1	BLCA, BRCA, CESC, COAD, ESCA, LUAD, LUSC, PRAD, READ, STAD, UCEC	NUP210	23225	1	BLCA, BRCA, CESC, COAD, ESCA, LUAD, LUSC, PRAD, READ, STAD, UCEC
ARL6IP1	23204	1	BLCA, BRCA, CESC, COAD, ESCA, LUAD, LUSC, PRAD, READ, STAD, UCEC	DDC	1644	1	BLCA, BRCA, CESC, COAD, ESCA, LUAD, LUSC, PRAD, READ, STAD
ARL6IP1	23204	1	BLCA, BRCA, CESC, COAD, ESCA, LUAD, LUSC, PRAD, READ, STAD, UCEC	PPAT	5471	1	BRCA, CESC, COAD, ESCA, LUAD, LUSC, PRAD, READ, STAD, UCEC
ARL6IP1	23204	1	BLCA, BRCA, CESC, COAD, ESCA, LUAD, LUSC, PRAD, READ, STAD, UCEC	PSMB3	5691	1	BLCA, BRCA, CESC, COAD, ESCA, LUAD, LUSC, READ, STAD, UCEC
ARL6IP1	23204	1	BLCA, BRCA, CESC, COAD, ESCA, LUAD, LUSC, PRAD, READ, STAD, UCEC	BRI3BP	140707	1	BLCA, BRCA, CESC, COAD, ESCA, LUAD, LUSC, PRAD, READ, STAD, UCEC
ARL6IP1	23204	1	BLCA, BRCA, CESC, COAD, ESCA, LUAD, LUSC, PRAD, READ, STAD, UCEC	ANKEF1	63926	1	BLCA, BRCA, CESC, COAD, ESCA, LUAD, LUSC, READ, STAD, UCEC
ARL6IP1	23204	1	BLCA, BRCA, CESC, COAD, ESCA, LUAD, LUSC, PRAD, READ, STAD, UCEC	LSR	51599	1	BLCA, BRCA, CESC, COAD, ESCA, LUAD, LUSC, PRAD, READ, STAD, THCA, UCEC
ARL6IP1	23204	1	BLCA, BRCA, CESC, COAD, ESCA, LUAD, LUSC, PRAD, READ, STAD, UCEC	NDC1	55706	1	BLCA, BRCA, CESC, COAD, ESCA, LUAD, LUSC, READ, STAD, UCEC
FCHO1	23149	1	BLCA, CESC, COAD, ESCA, HNSC, KIRC, KIRP, LUSC, READ, STAD, THCA, UCEC	SNX10	29887	1	BLCA, CESC, COAD, ESCA, HNSC, KIRC, KIRP, LUSC, READ, STAD, THCA
FCHO1	23149	1	BLCA, CESC, COAD, ESCA, HNSC, KIRC, KIRP, LUSC, READ, STAD, THCA, UCEC	FCGR3A	2214	1	BLCA, BRCA, CESC, COAD, ESCA, HNSC, KIRC, KIRP, LUSC, READ, STAD, THCA, UCEC
FCHO1	23149	1	BLCA, CESC, COAD, ESCA, HNSC, KIRC, KIRP, LUSC, READ, STAD, THCA, UCEC	PSMB9	5698	1	BLCA, CESC, COAD, ESCA, HNSC, KIRC, KIRP, LIHC, LUSC, READ, STAD, THCA, UCEC
FCHO1	23149	1	BLCA, CESC, COAD, ESCA, HNSC, KIRC, KIRP, LUSC, READ, STAD, THCA, UCEC	TREM1	54210	1	BLCA, BRCA, CESC, COAD, ESCA, HNSC, KIRC, KIRP, LUSC, READ, STAD, THCA, UCEC
E2F8	79733	1	BLCA, BRCA, CESC, CHOL, COAD, ESCA, KICH, KIRC, KIRP, LIHC, LUAD, LUSC, READ, STAD, THCA, UCEC	NDC80	10403	1	BLCA, BRCA, CESC, CHOL, COAD, ESCA, HNSC, KICH, KIRC, KIRP, LIHC, LUAD, LUSC, READ, STAD, THCA, UCEC
E2F8	79733	1	BLCA, BRCA, CESC, CHOL, COAD, ESCA, KICH, KIRC, KIRP, LIHC, LUAD, LUSC, READ, STAD, THCA, UCEC	DEPDC1	55635	1	BLCA, BRCA, CESC, CHOL, COAD, ESCA, HNSC, KICH, KIRC, KIRP, LIHC, LUAD, LUSC, READ, STAD, THCA, UCEC
E2F8	79733	1	BLCA, BRCA, CESC, CHOL, COAD, ESCA, KICH, KIRC, KIRP, LIHC, LUAD, LUSC, READ, STAD, THCA, UCEC	E2F7	144455	1	BLCA, BRCA, CESC, CHOL, COAD, ESCA, HNSC, KICH, KIRC, KIRP, LIHC, LUAD, LUSC, READ, STAD, THCA, UCEC
E2F8	79733	1	BLCA, BRCA, CESC, CHOL, COAD, ESCA, KICH, KIRC, KIRP, LIHC, LUAD, LUSC, READ, STAD, THCA, UCEC	GINS2	51659	1	BLCA, BRCA, CESC, CHOL, COAD, ESCA, HNSC, KICH, KIRC, KIRP, LIHC, LUAD, LUSC, READ, STAD, THCA, UCEC
E2F8	79733	1	BLCA, BRCA, CESC, CHOL, COAD, ESCA, KICH, KIRC, KIRP, LIHC, LUAD, LUSC, READ, STAD, THCA, UCEC	E2F1	1869	1	BLCA, BRCA, CESC, CHOL, COAD, ESCA, HNSC, KICH, KIRC, KIRP, LIHC, LUAD, LUSC, READ, STAD, THCA, UCEC
E2F8	79733	1	BLCA, BRCA, CESC, CHOL, COAD, ESCA, KICH, KIRC, KIRP, LIHC, LUAD, LUSC, READ, STAD, THCA, UCEC	CDKN2A	1029	1	BLCA, BRCA, CESC, CHOL, COAD, ESCA, HNSC, KICH, KIRC, KIRP, LIHC, LUAD, LUSC, READ, STAD, THCA, UCEC
E2F8	79733	1	BLCA, BRCA, CESC, CHOL, COAD, ESCA, KICH, KIRC, KIRP, LIHC, LUAD, LUSC, READ, STAD, THCA, UCEC	PAQR4	124222	1	BLCA, BRCA, CESC, CHOL, COAD, ESCA, KICH, KIRC, KIRP, LIHC, LUAD, READ, STAD, THCA, UCEC
HELLS	3070	1	BLCA, BRCA, CESC, CHOL, COAD, ESCA, HNSC, LIHC, LUAD, LUSC, READ, STAD, THCA, UCEC	UBE2S	27338	1	BLCA, BRCA, CESC, CHOL, COAD, ESCA, HNSC, LIHC, LUAD, LUSC, READ, STAD, UCEC
HELLS	3070	1	BLCA, BRCA, CESC, CHOL, COAD, ESCA, HNSC, LIHC, LUAD, LUSC, READ, STAD, THCA, UCEC	COL10A1	1300	1	BLCA, BRCA, CESC, CHOL, COAD, ESCA, HNSC, LIHC, LUAD, LUSC, PRAD, READ, STAD, THCA, UCEC
HELLS	3070	1	BLCA, BRCA, CESC, CHOL, COAD, ESCA, HNSC, LIHC, LUAD, LUSC, READ, STAD, THCA, UCEC	FEN1	2237	1	BLCA, BRCA, CESC, CHOL, COAD, ESCA, HNSC, LIHC, LUAD, LUSC, READ, STAD, THCA, UCEC
HELLS	3070	1	BLCA, BRCA, CESC, CHOL, COAD, ESCA, HNSC, LIHC, LUAD, LUSC, READ, STAD, THCA, UCEC	GINS1	9837	1	BLCA, BRCA, CESC, CHOL, COAD, ESCA, HNSC, LIHC, LUAD, LUSC, READ, STAD, THCA, UCEC
HELLS	3070	1	BLCA, BRCA, CESC, CHOL, COAD, ESCA, HNSC, LIHC, LUAD, LUSC, READ, STAD, THCA, UCEC	EPPK1	83481	1	BRCA, CESC, CHOL, COAD, ESCA, HNSC, LIHC, LUAD, LUSC, READ, STAD, THCA, UCEC
HELLS	3070	1	BLCA, BRCA, CESC, CHOL, COAD, ESCA, HNSC, LIHC, LUAD, LUSC, READ, STAD, THCA, UCEC	FANCB	2187	1	BLCA, BRCA, CESC, CHOL, COAD, ESCA, HNSC, LIHC, LUAD, LUSC, READ, STAD, UCEC
HELLS	3070	1	BLCA, BRCA, CESC, CHOL, COAD, ESCA, HNSC, LIHC, LUAD, LUSC, READ, STAD, THCA, UCEC	KIF23	9493	1	BLCA, BRCA, CESC, CHOL, COAD, ESCA, HNSC, LIHC, LUAD, LUSC, READ, STAD, UCEC
HELLS	3070	1	BLCA, BRCA, CESC, CHOL, COAD, ESCA, HNSC, LIHC, LUAD, LUSC, READ, STAD, THCA, UCEC	GINS4	84296	1	BLCA, BRCA, CESC, CHOL, COAD, ESCA, HNSC, LIHC, LUAD, LUSC, READ, STAD, UCEC
HELLS	3070	1	BLCA, BRCA, CESC, CHOL, COAD, ESCA, HNSC, LIHC, LUAD, LUSC, READ, STAD, THCA, UCEC	CKAP2	26586	1	BLCA, BRCA, CESC, CHOL, COAD, ESCA, HNSC, LIHC, LUAD, LUSC, READ, STAD, UCEC
HELLS	3070	1	BLCA, BRCA, CESC, CHOL, COAD, ESCA, HNSC, LIHC, LUAD, LUSC, READ, STAD, THCA, UCEC	NCAPD2	9918	1	BLCA, BRCA, CESC, CHOL, COAD, ESCA, HNSC, LIHC, LUAD, LUSC, READ, STAD, UCEC
HELLS	3070	1	BLCA, BRCA, CESC, CHOL, COAD, ESCA, HNSC, LIHC, LUAD, LUSC, READ, STAD, THCA, UCEC	SPP1	6696	1	BLCA, BRCA, CESC, CHOL, COAD, ESCA, HNSC, KIRP, LIHC, LUAD, LUSC, READ, STAD, THCA, UCEC
HELLS	3070	1	BLCA, BRCA, CESC, CHOL, COAD, ESCA, HNSC, LIHC, LUAD, LUSC, READ, STAD, THCA, UCEC	DIAPH3	81624	1	BLCA, BRCA, CESC, CHOL, COAD, ESCA, HNSC, LIHC, LUAD, LUSC, PRAD, READ, STAD, THCA, UCEC
HELLS	3070	1	BLCA, BRCA, CESC, CHOL, COAD, ESCA, HNSC, LIHC, LUAD, LUSC, READ, STAD, THCA, UCEC	CHAF1B	8208	1	BLCA, BRCA, CESC, CHOL, COAD, ESCA, LIHC, LUAD, LUSC, READ, STAD, THCA, UCEC
HELLS	3070	1	BLCA, BRCA, CESC, CHOL, COAD, ESCA, HNSC, LIHC, LUAD, LUSC, READ, STAD, THCA, UCEC	CENPL	91687	1	BLCA, BRCA, CESC, CHOL, COAD, ESCA, HNSC, LIHC, LUAD, LUSC, READ, STAD, UCEC
HELLS	3070	1	BLCA, BRCA, CESC, CHOL, COAD, ESCA, HNSC, LIHC, LUAD, LUSC, READ, STAD, THCA, UCEC	RMI2	116028	1	BLCA, BRCA, CESC, CHOL, COAD, ESCA, HNSC, KICH, LIHC, LUAD, LUSC, READ, STAD, THCA, UCEC
HELLS	3070	1	BLCA, BRCA, CESC, CHOL, COAD, ESCA, HNSC, LIHC, LUAD, LUSC, READ, STAD, THCA, UCEC	PCNA	5111	1	BLCA, BRCA, CESC, COAD, ESCA, HNSC, LIHC, LUAD, LUSC, READ, STAD, THCA, UCEC
HELLS	3070	1	BLCA, BRCA, CESC, CHOL, COAD, ESCA, HNSC, LIHC, LUAD, LUSC, READ, STAD, THCA, UCEC	LAMC2	3918	1	BLCA, CESC, CHOL, COAD, ESCA, HNSC, LIHC, LUAD, LUSC, READ, STAD, THCA, UCEC
HELLS	3070	1	BLCA, BRCA, CESC, CHOL, COAD, ESCA, HNSC, LIHC, LUAD, LUSC, READ, STAD, THCA, UCEC	DSCC1	79075	1	BLCA, BRCA, CESC, CHOL, COAD, ESCA, HNSC, LIHC, LUAD, LUSC, READ, STAD, UCEC
HELLS	3070	1	BLCA, BRCA, CESC, CHOL, COAD, ESCA, HNSC, LIHC, LUAD, LUSC, READ, STAD, THCA, UCEC	ORC1	4998	1	BLCA, BRCA, CESC, CHOL, COAD, ESCA, HNSC, LIHC, LUAD, LUSC, READ, STAD, UCEC
HELLS	3070	1	BLCA, BRCA, CESC, CHOL, COAD, ESCA, HNSC, LIHC, LUAD, LUSC, READ, STAD, THCA, UCEC	C11orf82	220042	1	BLCA, BRCA, CESC, CHOL, COAD, ESCA, HNSC, LIHC, LUAD, LUSC, READ, STAD, UCEC
HELLS	3070	1	BLCA, BRCA, CESC, CHOL, COAD, ESCA, HNSC, LIHC, LUAD, LUSC, READ, STAD, THCA, UCEC	MTBP	27085	1	BLCA, BRCA, CESC, CHOL, COAD, ESCA, HNSC, LIHC, LUAD, LUSC, READ, STAD, UCEC
HELLS	3070	1	BLCA, BRCA, CESC, CHOL, COAD, ESCA, HNSC, LIHC, LUAD, LUSC, READ, STAD, THCA, UCEC	RNASEH2A	10535	1	BLCA, BRCA, CESC, CHOL, COAD, ESCA, HNSC, LIHC, LUAD, LUSC, READ, STAD, UCEC
HELLS	3070	1	BLCA, BRCA, CESC, CHOL, COAD, ESCA, HNSC, LIHC, LUAD, LUSC, READ, STAD, THCA, UCEC	PARPBP	55010	1	BLCA, BRCA, CESC, CHOL, COAD, ESCA, HNSC, LIHC, LUAD, LUSC, READ, STAD, UCEC
HELLS	3070	1	BLCA, BRCA, CESC, CHOL, COAD, ESCA, HNSC, LIHC, LUAD, LUSC, READ, STAD, THCA, UCEC	HMGA1	3159	1	BLCA, BRCA, CESC, CHOL, COAD, ESCA, HNSC, LIHC, LUAD, LUSC, READ, STAD, THCA, UCEC
HELLS	3070	1	BLCA, BRCA, CESC, CHOL, COAD, ESCA, HNSC, LIHC, LUAD, LUSC, READ, STAD, THCA, UCEC	CCNF	899	1	BLCA, BRCA, CESC, CHOL, COAD, ESCA, HNSC, LIHC, LUAD, LUSC, READ, STAD, UCEC
HELLS	3070	1	BLCA, BRCA, CESC, CHOL, COAD, ESCA, HNSC, LIHC, LUAD, LUSC, READ, STAD, THCA, UCEC	OLR1	4973	1	BLCA, BRCA, CESC, CHOL, COAD, ESCA, HNSC, LIHC, LUSC, READ, STAD, THCA, UCEC
HELLS	3070	1	BLCA, BRCA, CESC, CHOL, COAD, ESCA, HNSC, LIHC, LUAD, LUSC, READ, STAD, THCA, UCEC	KIAA1549L	25758	1	BRCA, CESC, CHOL, COAD, ESCA, HNSC, LIHC, LUAD, LUSC, READ, STAD, THCA, UCEC
HELLS	3070	1	BLCA, BRCA, CESC, CHOL, COAD, ESCA, HNSC, LIHC, LUAD, LUSC, READ, STAD, THCA, UCEC	PLAU	5328	1	BLCA, BRCA, CESC, CHOL, COAD, ESCA, HNSC, LIHC, LUAD, LUSC, READ, STAD, THCA, UCEC
HELLS	3070	1	BLCA, BRCA, CESC, CHOL, COAD, ESCA, HNSC, LIHC, LUAD, LUSC, READ, STAD, THCA, UCEC	CDK1	983	1	BLCA, BRCA, CESC, CHOL, COAD, ESCA, HNSC, LIHC, LUAD, LUSC, PRAD, READ, STAD, THCA, UCEC
HELLS	3070	1	BLCA, BRCA, CESC, CHOL, COAD, ESCA, HNSC, LIHC, LUAD, LUSC, READ, STAD, THCA, UCEC	FAM72B	653820	1	BLCA, BRCA, CESC, CHOL, COAD, ESCA, HNSC, LIHC, LUAD, LUSC, READ, STAD, UCEC
HELLS	3070	1	BLCA, BRCA, CESC, CHOL, COAD, ESCA, HNSC, LIHC, LUAD, LUSC, READ, STAD, THCA, UCEC	CDCA4	55038	1	BLCA, BRCA, CESC, CHOL, COAD, ESCA, HNSC, LIHC, LUAD, LUSC, READ, STAD, UCEC
HELLS	3070	1	BLCA, BRCA, CESC, CHOL, COAD, ESCA, HNSC, LIHC, LUAD, LUSC, READ, STAD, THCA, UCEC	PLK4	10733	1	BLCA, BRCA, CESC, CHOL, COAD, ESCA, HNSC, LIHC, LUAD, LUSC, READ, STAD, THCA, UCEC
HELLS	3070	1	BLCA, BRCA, CESC, CHOL, COAD, ESCA, HNSC, LIHC, LUAD, LUSC, READ, STAD, THCA, UCEC	WDHD1	11169	1	BLCA, BRCA, CESC, CHOL, COAD, ESCA, HNSC, LIHC, LUAD, LUSC, READ, STAD, THCA, UCEC
HELLS	3070	1	BLCA, BRCA, CESC, CHOL, COAD, ESCA, HNSC, LIHC, LUAD, LUSC, READ, STAD, THCA, UCEC	MCM4	4173	1	BLCA, BRCA, CESC, CHOL, COAD, ESCA, HNSC, LIHC, LUAD, LUSC, READ, STAD, THCA, UCEC
HELLS	3070	1	BLCA, BRCA, CESC, CHOL, COAD, ESCA, HNSC, LIHC, LUAD, LUSC, READ, STAD, THCA, UCEC	STMN1	3925	1	BLCA, BRCA, CESC, CHOL, COAD, ESCA, HNSC, LIHC, LUAD, LUSC, READ, STAD, THCA, UCEC
HELLS	3070	1	BLCA, BRCA, CESC, CHOL, COAD, ESCA, HNSC, LIHC, LUAD, LUSC, READ, STAD, THCA, UCEC	DEPDC1B	55789	1	BLCA, BRCA, CESC, CHOL, COAD, ESCA, HNSC, LIHC, LUAD, LUSC, PRAD, READ, STAD, THCA, UCEC
HELLS	3070	1	BLCA, BRCA, CESC, CHOL, COAD, ESCA, HNSC, LIHC, LUAD, LUSC, READ, STAD, THCA, UCEC	KIAA1524	57650	1	BLCA, BRCA, CESC, CHOL, COAD, ESCA, HNSC, LIHC, LUAD, LUSC, READ, STAD, UCEC
HELLS	3070	1	BLCA, BRCA, CESC, CHOL, COAD, ESCA, HNSC, LIHC, LUAD, LUSC, READ, STAD, THCA, UCEC	ZWINT	11130	1	BLCA, BRCA, CESC, CHOL, COAD, ESCA, HNSC, LIHC, LUAD, LUSC, PRAD, READ, STAD, THCA, UCEC
HELLS	3070	1	BLCA, BRCA, CESC, CHOL, COAD, ESCA, HNSC, LIHC, LUAD, LUSC, READ, STAD, THCA, UCEC	HN1	51155	1	BLCA, BRCA, CESC, CHOL, COAD, ESCA, HNSC, LIHC, LUAD, LUSC, READ, STAD, THCA, UCEC
HELLS	3070	1	BLCA, BRCA, CESC, CHOL, COAD, ESCA, HNSC, LIHC, LUAD, LUSC, READ, STAD, THCA, UCEC	SHCBP1	79801	1	BLCA, BRCA, CESC, CHOL, COAD, ESCA, HNSC, LIHC, LUAD, LUSC, PRAD, READ, STAD, THCA, UCEC
HELLS	3070	1	BLCA, BRCA, CESC, CHOL, COAD, ESCA, HNSC, LIHC, LUAD, LUSC, READ, STAD, THCA, UCEC	MCM2	4171	1	BLCA, BRCA, CESC, CHOL, COAD, ESCA, HNSC, LIHC, LUAD, LUSC, READ, STAD, THCA, UCEC
HELLS	3070	1	BLCA, BRCA, CESC, CHOL, COAD, ESCA, HNSC, LIHC, LUAD, LUSC, READ, STAD, THCA, UCEC	LIN9	286826	1	BLCA, BRCA, CESC, CHOL, COAD, ESCA, HNSC, LIHC, LUAD, LUSC, READ, STAD, UCEC
MEX3A	92312	1	BLCA, BRCA, CHOL, COAD, ESCA, LUAD, LUSC, PRAD, READ, STAD, THCA, UCEC	SOX4	6659	1	BLCA, BRCA, CHOL, COAD, ESCA, LIHC, LUAD, LUSC, PRAD, READ, STAD, THCA, UCEC
MEX3A	92312	1	BLCA, BRCA, CHOL, COAD, ESCA, LUAD, LUSC, PRAD, READ, STAD, THCA, UCEC	MARCKSL1	65108	1	BLCA, BRCA, CHOL, COAD, ESCA, LUAD, PRAD, READ, STAD, THCA, UCEC
MEX3A	92312	1	BLCA, BRCA, CHOL, COAD, ESCA, LUAD, LUSC, PRAD, READ, STAD, THCA, UCEC	ZFP69B	65243	1	BLCA, BRCA, CHOL, COAD, ESCA, LUAD, LUSC, PRAD, READ, STAD, THCA, UCEC
HPRT1	3251	1	BLCA, BRCA, CESC, COAD, ESCA, HNSC, KICH, LUAD, LUSC, READ, UCEC	ACTL6A	86	1	BLCA, BRCA, CESC, COAD, ESCA, HNSC, LUAD, LUSC, READ, UCEC
HPRT1	3251	1	BLCA, BRCA, CESC, COAD, ESCA, HNSC, KICH, LUAD, LUSC, READ, UCEC	KNSTRN	90417	1	BLCA, BRCA, CESC, COAD, ESCA, HNSC, LUAD, LUSC, READ, UCEC
HPRT1	3251	1	BLCA, BRCA, CESC, COAD, ESCA, HNSC, KICH, LUAD, LUSC, READ, UCEC	PLEK2	26499	1	BLCA, BRCA, CESC, COAD, ESCA, HNSC, KICH, LUAD, LUSC, READ, STAD, UCEC
HPRT1	3251	1	BLCA, BRCA, CESC, COAD, ESCA, HNSC, KICH, LUAD, LUSC, READ, UCEC	DBF4	10926	1	BLCA, BRCA, CESC, COAD, ESCA, HNSC, KICH, LUAD, LUSC, READ, STAD, UCEC
ULBP1	80329	1	BLCA, BRCA, CESC, CHOL, COAD, ESCA, HNSC, LIHC, LUSC, PRAD, READ, STAD, THCA, UCEC	COL10A1	1300	1	BLCA, BRCA, CESC, CHOL, COAD, ESCA, HNSC, LIHC, LUAD, LUSC, PRAD, READ, STAD, THCA, UCEC
ULBP1	80329	1	BLCA, BRCA, CESC, CHOL, COAD, ESCA, HNSC, LIHC, LUSC, PRAD, READ, STAD, THCA, UCEC	DIAPH3	81624	1	BLCA, BRCA, CESC, CHOL, COAD, ESCA, HNSC, LIHC, LUAD, LUSC, PRAD, READ, STAD, THCA, UCEC
ULBP1	80329	1	BLCA, BRCA, CESC, CHOL, COAD, ESCA, HNSC, LIHC, LUSC, PRAD, READ, STAD, THCA, UCEC	ULBP2	80328	1	BLCA, BRCA, CESC, CHOL, COAD, ESCA, HNSC, LIHC, LUSC, PRAD, READ, STAD, THCA, UCEC
ULBP1	80329	1	BLCA, BRCA, CESC, CHOL, COAD, ESCA, HNSC, LIHC, LUSC, PRAD, READ, STAD, THCA, UCEC	OLR1	4973	1	BLCA, BRCA, CESC, CHOL, COAD, ESCA, HNSC, LIHC, LUSC, READ, STAD, THCA, UCEC
ULBP1	80329	1	BLCA, BRCA, CESC, CHOL, COAD, ESCA, HNSC, LIHC, LUSC, PRAD, READ, STAD, THCA, UCEC	CDK1	983	1	BLCA, BRCA, CESC, CHOL, COAD, ESCA, HNSC, LIHC, LUAD, LUSC, PRAD, READ, STAD, THCA, UCEC
ULBP1	80329	1	BLCA, BRCA, CESC, CHOL, COAD, ESCA, HNSC, LIHC, LUSC, PRAD, READ, STAD, THCA, UCEC	DEPDC1B	55789	1	BLCA, BRCA, CESC, CHOL, COAD, ESCA, HNSC, LIHC, LUAD, LUSC, PRAD, READ, STAD, THCA, UCEC
ULBP1	80329	1	BLCA, BRCA, CESC, CHOL, COAD, ESCA, HNSC, LIHC, LUSC, PRAD, READ, STAD, THCA, UCEC	ZWINT	11130	1	BLCA, BRCA, CESC, CHOL, COAD, ESCA, HNSC, LIHC, LUAD, LUSC, PRAD, READ, STAD, THCA, UCEC
ULBP1	80329	1	BLCA, BRCA, CESC, CHOL, COAD, ESCA, HNSC, LIHC, LUSC, PRAD, READ, STAD, THCA, UCEC	SHCBP1	79801	1	BLCA, BRCA, CESC, CHOL, COAD, ESCA, HNSC, LIHC, LUAD, LUSC, PRAD, READ, STAD, THCA, UCEC
ARNTL2	56938	1	BLCA, BRCA, CESC, CHOL, COAD, ESCA, HNSC, KIRP, LUAD, LUSC, READ, STAD, THCA, UCEC	SPP1	6696	1	BLCA, BRCA, CESC, CHOL, COAD, ESCA, HNSC, KIRP, LIHC, LUAD, LUSC, READ, STAD, THCA, UCEC
ARNTL2	56938	1	BLCA, BRCA, CESC, CHOL, COAD, ESCA, HNSC, KIRP, LUAD, LUSC, READ, STAD, THCA, UCEC	VGF	7425	1	BLCA, BRCA, CESC, CHOL, COAD, ESCA, HNSC, KIRP, LUAD, LUSC, PRAD, READ, STAD, THCA, UCEC
ARNTL2	56938	1	BLCA, BRCA, CESC, CHOL, COAD, ESCA, HNSC, KIRP, LUAD, LUSC, READ, STAD, THCA, UCEC	LEMD1	93273	1	BLCA, BRCA, CESC, CHOL, COAD, ESCA, HNSC, KIRP, LUAD, LUSC, READ, STAD, THCA, UCEC
EPHB2	2048	1	BLCA, CESC, CHOL, COAD, ESCA, HNSC, LIHC, LUAD, LUSC, READ, STAD, UCEC	UBE2S	27338	1	BLCA, BRCA, CESC, CHOL, COAD, ESCA, HNSC, LIHC, LUAD, LUSC, READ, STAD, UCEC
EPHB2	2048	1	BLCA, CESC, CHOL, COAD, ESCA, HNSC, LIHC, LUAD, LUSC, READ, STAD, UCEC	FANCB	2187	1	BLCA, BRCA, CESC, CHOL, COAD, ESCA, HNSC, LIHC, LUAD, LUSC, READ, STAD, UCEC
EPHB2	2048	1	BLCA, CESC, CHOL, COAD, ESCA, HNSC, LIHC, LUAD, LUSC, READ, STAD, UCEC	KIF23	9493	1	BLCA, BRCA, CESC, CHOL, COAD, ESCA, HNSC, LIHC, LUAD, LUSC, READ, STAD, UCEC
EPHB2	2048	1	BLCA, CESC, CHOL, COAD, ESCA, HNSC, LIHC, LUAD, LUSC, READ, STAD, UCEC	GINS4	84296	1	BLCA, BRCA, CESC, CHOL, COAD, ESCA, HNSC, LIHC, LUAD, LUSC, READ, STAD, UCEC
EPHB2	2048	1	BLCA, CESC, CHOL, COAD, ESCA, HNSC, LIHC, LUAD, LUSC, READ, STAD, UCEC	CKAP2	26586	1	BLCA, BRCA, CESC, CHOL, COAD, ESCA, HNSC, LIHC, LUAD, LUSC, READ, STAD, UCEC
EPHB2	2048	1	BLCA, CESC, CHOL, COAD, ESCA, HNSC, LIHC, LUAD, LUSC, READ, STAD, UCEC	NCAPD2	9918	1	BLCA, BRCA, CESC, CHOL, COAD, ESCA, HNSC, LIHC, LUAD, LUSC, READ, STAD, UCEC
EPHB2	2048	1	BLCA, CESC, CHOL, COAD, ESCA, HNSC, LIHC, LUAD, LUSC, READ, STAD, UCEC	FERMT1	55612	1	BLCA, CESC, CHOL, COAD, ESCA, HNSC, LIHC, LUAD, LUSC, READ, STAD
EPHB2	2048	1	BLCA, CESC, CHOL, COAD, ESCA, HNSC, LIHC, LUAD, LUSC, READ, STAD, UCEC	CENPL	91687	1	BLCA, BRCA, CESC, CHOL, COAD, ESCA, HNSC, LIHC, LUAD, LUSC, READ, STAD, UCEC
EPHB2	2048	1	BLCA, CESC, CHOL, COAD, ESCA, HNSC, LIHC, LUAD, LUSC, READ, STAD, UCEC	LAMC2	3918	1	BLCA, CESC, CHOL, COAD, ESCA, HNSC, LIHC, LUAD, LUSC, READ, STAD, THCA, UCEC
EPHB2	2048	1	BLCA, CESC, CHOL, COAD, ESCA, HNSC, LIHC, LUAD, LUSC, READ, STAD, UCEC	DSCC1	79075	1	BLCA, BRCA, CESC, CHOL, COAD, ESCA, HNSC, LIHC, LUAD, LUSC, READ, STAD, UCEC
EPHB2	2048	1	BLCA, CESC, CHOL, COAD, ESCA, HNSC, LIHC, LUAD, LUSC, READ, STAD, UCEC	ORC1	4998	1	BLCA, BRCA, CESC, CHOL, COAD, ESCA, HNSC, LIHC, LUAD, LUSC, READ, STAD, UCEC
EPHB2	2048	1	BLCA, CESC, CHOL, COAD, ESCA, HNSC, LIHC, LUAD, LUSC, READ, STAD, UCEC	HKDC1	80201	1	CESC, CHOL, COAD, ESCA, HNSC, LIHC, LUAD, LUSC, READ, STAD, UCEC
EPHB2	2048	1	BLCA, CESC, CHOL, COAD, ESCA, HNSC, LIHC, LUAD, LUSC, READ, STAD, UCEC	C11orf82	220042	1	BLCA, BRCA, CESC, CHOL, COAD, ESCA, HNSC, LIHC, LUAD, LUSC, READ, STAD, UCEC
EPHB2	2048	1	BLCA, CESC, CHOL, COAD, ESCA, HNSC, LIHC, LUAD, LUSC, READ, STAD, UCEC	MTBP	27085	1	BLCA, BRCA, CESC, CHOL, COAD, ESCA, HNSC, LIHC, LUAD, LUSC, READ, STAD, UCEC
EPHB2	2048	1	BLCA, CESC, CHOL, COAD, ESCA, HNSC, LIHC, LUAD, LUSC, READ, STAD, UCEC	RNASEH2A	10535	1	BLCA, BRCA, CESC, CHOL, COAD, ESCA, HNSC, LIHC, LUAD, LUSC, READ, STAD, UCEC
EPHB2	2048	1	BLCA, CESC, CHOL, COAD, ESCA, HNSC, LIHC, LUAD, LUSC, READ, STAD, UCEC	PARPBP	55010	1	BLCA, BRCA, CESC, CHOL, COAD, ESCA, HNSC, LIHC, LUAD, LUSC, READ, STAD, UCEC
EPHB2	2048	1	BLCA, CESC, CHOL, COAD, ESCA, HNSC, LIHC, LUAD, LUSC, READ, STAD, UCEC	CALB1	793	1	BLCA, CESC, CHOL, COAD, ESCA, HNSC, LUAD, LUSC, READ, STAD, UCEC
EPHB2	2048	1	BLCA, CESC, CHOL, COAD, ESCA, HNSC, LIHC, LUAD, LUSC, READ, STAD, UCEC	CCNF	899	1	BLCA, BRCA, CESC, CHOL, COAD, ESCA, HNSC, LIHC, LUAD, LUSC, READ, STAD, UCEC
EPHB2	2048	1	BLCA, CESC, CHOL, COAD, ESCA, HNSC, LIHC, LUAD, LUSC, READ, STAD, UCEC	HOXB7	3217	1	BLCA, CESC, CHOL, COAD, ESCA, HNSC, LIHC, LUAD, LUSC, READ, STAD, UCEC
EPHB2	2048	1	BLCA, CESC, CHOL, COAD, ESCA, HNSC, LIHC, LUAD, LUSC, READ, STAD, UCEC	FAM72B	653820	1	BLCA, BRCA, CESC, CHOL, COAD, ESCA, HNSC, LIHC, LUAD, LUSC, READ, STAD, UCEC
EPHB2	2048	1	BLCA, CESC, CHOL, COAD, ESCA, HNSC, LIHC, LUAD, LUSC, READ, STAD, UCEC	CDCA4	55038	1	BLCA, BRCA, CESC, CHOL, COAD, ESCA, HNSC, LIHC, LUAD, LUSC, READ, STAD, UCEC
EPHB2	2048	1	BLCA, CESC, CHOL, COAD, ESCA, HNSC, LIHC, LUAD, LUSC, READ, STAD, UCEC	KIAA1524	57650	1	BLCA, BRCA, CESC, CHOL, COAD, ESCA, HNSC, LIHC, LUAD, LUSC, READ, STAD, UCEC
EPHB2	2048	1	BLCA, CESC, CHOL, COAD, ESCA, HNSC, LIHC, LUAD, LUSC, READ, STAD, UCEC	LIN9	286826	1	BLCA, BRCA, CESC, CHOL, COAD, ESCA, HNSC, LIHC, LUAD, LUSC, READ, STAD, UCEC
RTKN2	219790	1	BLCA, BRCA, CESC, CHOL, COAD, LIHC, LUSC, READ, STAD, UCEC	TMEM206	55248	1	BLCA, BRCA, CESC, CHOL, COAD, HNSC, LIHC, LUSC, READ, STAD, UCEC
RTKN2	219790	1	BLCA, BRCA, CESC, CHOL, COAD, LIHC, LUSC, READ, STAD, UCEC	INCENP	3619	1	BLCA, BRCA, CESC, CHOL, COAD, LIHC, LUAD, LUSC, READ, STAD, UCEC
RTKN2	219790	1	BLCA, BRCA, CESC, CHOL, COAD, LIHC, LUSC, READ, STAD, UCEC	FANCD2	2177	1	BLCA, BRCA, CESC, CHOL, COAD, ESCA, LIHC, LUSC, READ, STAD, UCEC
CLDN9	9080	1	BLCA, BRCA, CESC, CHOL, COAD, ESCA, LUAD, LUSC, READ, STAD, THCA, UCEC	CHAF1B	8208	1	BLCA, BRCA, CESC, CHOL, COAD, ESCA, LIHC, LUAD, LUSC, READ, STAD, THCA, UCEC
CLDN9	9080	1	BLCA, BRCA, CESC, CHOL, COAD, ESCA, LUAD, LUSC, READ, STAD, THCA, UCEC	C2CD4A	145741	1	BRCA, CESC, CHOL, COAD, ESCA, LUAD, LUSC, READ, STAD, THCA, UCEC
CLDN9	9080	1	BLCA, BRCA, CESC, CHOL, COAD, ESCA, LUAD, LUSC, READ, STAD, THCA, UCEC	DCTPP1	79077	1	BLCA, BRCA, CESC, CHOL, COAD, ESCA, LUAD, LUSC, READ, STAD, UCEC
CLDN9	9080	1	BLCA, BRCA, CESC, CHOL, COAD, ESCA, LUAD, LUSC, READ, STAD, THCA, UCEC	GRB7	2886	1	BLCA, BRCA, CESC, CHOL, COAD, ESCA, LUAD, READ, STAD, THCA, UCEC
SUCNR1	56670	1	BLCA, CESC, COAD, ESCA, LUAD, LUSC, PRAD, READ, STAD, UCEC	TMEM52	339456	1	BLCA, CESC, COAD, ESCA, LUAD, LUSC, PRAD, READ, UCEC
SUCNR1	56670	1	BLCA, CESC, COAD, ESCA, LUAD, LUSC, PRAD, READ, STAD, UCEC	STK31	56164	1	BLCA, CESC, COAD, ESCA, LUAD, LUSC, READ, STAD, UCEC
SUCNR1	56670	1	BLCA, CESC, COAD, ESCA, LUAD, LUSC, PRAD, READ, STAD, UCEC	PAICS	10606	1	BLCA, BRCA, CESC, COAD, ESCA, LUAD, LUSC, PRAD, READ, STAD, UCEC
SUCNR1	56670	1	BLCA, CESC, COAD, ESCA, LUAD, LUSC, PRAD, READ, STAD, UCEC	PSAT1	29968	1	BLCA, CESC, COAD, ESCA, LUAD, LUSC, PRAD, READ, UCEC
SUCNR1	56670	1	BLCA, CESC, COAD, ESCA, LUAD, LUSC, PRAD, READ, STAD, UCEC	SNRPD1	6632	1	BLCA, CESC, COAD, ESCA, LUAD, LUSC, READ, STAD, UCEC
SUCNR1	56670	1	BLCA, CESC, COAD, ESCA, LUAD, LUSC, PRAD, READ, STAD, UCEC	NUP210	23225	1	BLCA, BRCA, CESC, COAD, ESCA, LUAD, LUSC, PRAD, READ, STAD, UCEC
SUCNR1	56670	1	BLCA, CESC, COAD, ESCA, LUAD, LUSC, PRAD, READ, STAD, UCEC	BRI3BP	140707	1	BLCA, BRCA, CESC, COAD, ESCA, LUAD, LUSC, PRAD, READ, STAD, UCEC
TROAP	10024	1	BLCA, BRCA, CESC, CHOL, COAD, ESCA, HNSC, KICH, KIRC, KIRP, LIHC, LUAD, LUSC, READ, STAD, UCEC	NDC80	10403	1	BLCA, BRCA, CESC, CHOL, COAD, ESCA, HNSC, KICH, KIRC, KIRP, LIHC, LUAD, LUSC, READ, STAD, THCA, UCEC
TROAP	10024	1	BLCA, BRCA, CESC, CHOL, COAD, ESCA, HNSC, KICH, KIRC, KIRP, LIHC, LUAD, LUSC, READ, STAD, UCEC	DEPDC1	55635	1	BLCA, BRCA, CESC, CHOL, COAD, ESCA, HNSC, KICH, KIRC, KIRP, LIHC, LUAD, LUSC, READ, STAD, THCA, UCEC
TROAP	10024	1	BLCA, BRCA, CESC, CHOL, COAD, ESCA, HNSC, KICH, KIRC, KIRP, LIHC, LUAD, LUSC, READ, STAD, UCEC	CDCA7	83879	1	BLCA, BRCA, CESC, CHOL, COAD, ESCA, HNSC, KIRC, KIRP, LIHC, LUAD, LUSC, READ, STAD, UCEC
TROAP	10024	1	BLCA, BRCA, CESC, CHOL, COAD, ESCA, HNSC, KICH, KIRC, KIRP, LIHC, LUAD, LUSC, READ, STAD, UCEC	CCNE1	898	1	BLCA, BRCA, CESC, CHOL, COAD, ESCA, HNSC, KICH, KIRP, LIHC, LUAD, LUSC, READ, STAD, UCEC
TROAP	10024	1	BLCA, BRCA, CESC, CHOL, COAD, ESCA, HNSC, KICH, KIRC, KIRP, LIHC, LUAD, LUSC, READ, STAD, UCEC	XRCC2	7516	1	BLCA, BRCA, CESC, CHOL, COAD, ESCA, HNSC, KICH, KIRC, KIRP, LIHC, LUAD, LUSC, READ, STAD, UCEC
TROAP	10024	1	BLCA, BRCA, CESC, CHOL, COAD, ESCA, HNSC, KICH, KIRC, KIRP, LIHC, LUAD, LUSC, READ, STAD, UCEC	FANCI	55215	1	BLCA, BRCA, CESC, CHOL, COAD, ESCA, HNSC, KIRC, KIRP, LIHC, LUAD, LUSC, READ, STAD, UCEC
TROAP	10024	1	BLCA, BRCA, CESC, CHOL, COAD, ESCA, HNSC, KICH, KIRC, KIRP, LIHC, LUAD, LUSC, READ, STAD, UCEC	ERCC6L	54821	1	BLCA, BRCA, CESC, CHOL, COAD, ESCA, HNSC, KICH, KIRC, KIRP, LIHC, LUAD, LUSC, PRAD, READ, STAD, UCEC
TROAP	10024	1	BLCA, BRCA, CESC, CHOL, COAD, ESCA, HNSC, KICH, KIRC, KIRP, LIHC, LUAD, LUSC, READ, STAD, UCEC	FOXM1	2305	1	BLCA, BRCA, CESC, CHOL, COAD, ESCA, HNSC, KICH, KIRC, KIRP, LIHC, LUAD, LUSC, READ, STAD, UCEC
TROAP	10024	1	BLCA, BRCA, CESC, CHOL, COAD, ESCA, HNSC, KICH, KIRC, KIRP, LIHC, LUAD, LUSC, READ, STAD, UCEC	E2F7	144455	1	BLCA, BRCA, CESC, CHOL, COAD, ESCA, HNSC, KICH, KIRC, KIRP, LIHC, LUAD, LUSC, READ, STAD, THCA, UCEC
TROAP	10024	1	BLCA, BRCA, CESC, CHOL, COAD, ESCA, HNSC, KICH, KIRC, KIRP, LIHC, LUAD, LUSC, READ, STAD, UCEC	GINS2	51659	1	BLCA, BRCA, CESC, CHOL, COAD, ESCA, HNSC, KICH, KIRC, KIRP, LIHC, LUAD, LUSC, READ, STAD, THCA, UCEC
TROAP	10024	1	BLCA, BRCA, CESC, CHOL, COAD, ESCA, HNSC, KICH, KIRC, KIRP, LIHC, LUAD, LUSC, READ, STAD, UCEC	ORC6	23594	1	BLCA, BRCA, CESC, CHOL, COAD, ESCA, HNSC, KICH, KIRP, LIHC, LUAD, LUSC, READ, STAD, UCEC
TROAP	10024	1	BLCA, BRCA, CESC, CHOL, COAD, ESCA, HNSC, KICH, KIRC, KIRP, LIHC, LUAD, LUSC, READ, STAD, UCEC	KIF18B	146909	1	BLCA, BRCA, CESC, CHOL, COAD, ESCA, HNSC, KICH, KIRC, KIRP, LIHC, LUAD, LUSC, PRAD, READ, STAD, UCEC
TROAP	10024	1	BLCA, BRCA, CESC, CHOL, COAD, ESCA, HNSC, KICH, KIRC, KIRP, LIHC, LUAD, LUSC, READ, STAD, UCEC	CCNA2	890	1	BLCA, BRCA, CESC, CHOL, COAD, ESCA, HNSC, KICH, KIRC, KIRP, LIHC, LUAD, LUSC, READ, STAD, UCEC
TROAP	10024	1	BLCA, BRCA, CESC, CHOL, COAD, ESCA, HNSC, KICH, KIRC, KIRP, LIHC, LUAD, LUSC, READ, STAD, UCEC	ARHGAP11A	9824	1	BLCA, BRCA, CESC, CHOL, COAD, ESCA, HNSC, KICH, KIRC, KIRP, LIHC, LUAD, LUSC, READ, STAD, UCEC
TROAP	10024	1	BLCA, BRCA, CESC, CHOL, COAD, ESCA, HNSC, KICH, KIRC, KIRP, LIHC, LUAD, LUSC, READ, STAD, UCEC	TICRR	90381	1	BLCA, BRCA, CESC, CHOL, COAD, ESCA, HNSC, KICH, KIRP, LIHC, LUAD, LUSC, READ, STAD, UCEC
TROAP	10024	1	BLCA, BRCA, CESC, CHOL, COAD, ESCA, HNSC, KICH, KIRC, KIRP, LIHC, LUAD, LUSC, READ, STAD, UCEC	MCM10	55388	1	BLCA, BRCA, CESC, CHOL, COAD, ESCA, HNSC, KICH, KIRC, KIRP, LIHC, LUAD, LUSC, PRAD, READ, STAD, UCEC
TROAP	10024	1	BLCA, BRCA, CESC, CHOL, COAD, ESCA, HNSC, KICH, KIRC, KIRP, LIHC, LUAD, LUSC, READ, STAD, UCEC	KIF2C	11004	1	BLCA, BRCA, CESC, CHOL, COAD, ESCA, HNSC, KIRC, KIRP, LIHC, LUAD, LUSC, READ, STAD, UCEC
TROAP	10024	1	BLCA, BRCA, CESC, CHOL, COAD, ESCA, HNSC, KICH, KIRC, KIRP, LIHC, LUAD, LUSC, READ, STAD, UCEC	KIF14	9928	1	BLCA, BRCA, CESC, CHOL, COAD, ESCA, HNSC, KICH, KIRC, KIRP, LIHC, LUAD, LUSC, PRAD, READ, STAD, UCEC
TROAP	10024	1	BLCA, BRCA, CESC, CHOL, COAD, ESCA, HNSC, KICH, KIRC, KIRP, LIHC, LUAD, LUSC, READ, STAD, UCEC	EME1	146956	1	BLCA, BRCA, CESC, CHOL, COAD, ESCA, HNSC, KIRC, KIRP, LIHC, LUAD, LUSC, READ, STAD, UCEC
TROAP	10024	1	BLCA, BRCA, CESC, CHOL, COAD, ESCA, HNSC, KICH, KIRC, KIRP, LIHC, LUAD, LUSC, READ, STAD, UCEC	CENPI	2491	1	BLCA, BRCA, CESC, CHOL, COAD, ESCA, HNSC, KICH, KIRC, KIRP, LIHC, LUAD, LUSC, READ, STAD, UCEC
TROAP	10024	1	BLCA, BRCA, CESC, CHOL, COAD, ESCA, HNSC, KICH, KIRC, KIRP, LIHC, LUAD, LUSC, READ, STAD, UCEC	E2F1	1869	1	BLCA, BRCA, CESC, CHOL, COAD, ESCA, HNSC, KICH, KIRC, KIRP, LIHC, LUAD, LUSC, READ, STAD, THCA, UCEC
TROAP	10024	1	BLCA, BRCA, CESC, CHOL, COAD, ESCA, HNSC, KICH, KIRC, KIRP, LIHC, LUAD, LUSC, READ, STAD, UCEC	CDKN3	1033	1	BLCA, BRCA, CESC, CHOL, COAD, ESCA, HNSC, KICH, KIRC, KIRP, LIHC, LUAD, LUSC, PRAD, READ, STAD, UCEC
TROAP	10024	1	BLCA, BRCA, CESC, CHOL, COAD, ESCA, HNSC, KICH, KIRC, KIRP, LIHC, LUAD, LUSC, READ, STAD, UCEC	PLK1	5347	1	BLCA, BRCA, CESC, CHOL, COAD, ESCA, HNSC, KICH, KIRP, LIHC, LUAD, LUSC, READ, STAD, UCEC
TROAP	10024	1	BLCA, BRCA, CESC, CHOL, COAD, ESCA, HNSC, KICH, KIRC, KIRP, LIHC, LUAD, LUSC, READ, STAD, UCEC	FAM72A	729533	1	BLCA, BRCA, CESC, CHOL, COAD, ESCA, HNSC, KIRC, KIRP, LIHC, LUAD, LUSC, READ, STAD, UCEC
TROAP	10024	1	BLCA, BRCA, CESC, CHOL, COAD, ESCA, HNSC, KICH, KIRC, KIRP, LIHC, LUAD, LUSC, READ, STAD, UCEC	CDCA2	157313	1	BLCA, BRCA, CESC, CHOL, COAD, ESCA, HNSC, KICH, KIRC, KIRP, LIHC, LUAD, LUSC, PRAD, READ, STAD, UCEC
TROAP	10024	1	BLCA, BRCA, CESC, CHOL, COAD, ESCA, HNSC, KICH, KIRC, KIRP, LIHC, LUAD, LUSC, READ, STAD, UCEC	PTTG1	9232	1	BLCA, BRCA, CESC, CHOL, COAD, ESCA, HNSC, KICH, KIRC, KIRP, LIHC, LUAD, LUSC, PRAD, READ, STAD, UCEC
TROAP	10024	1	BLCA, BRCA, CESC, CHOL, COAD, ESCA, HNSC, KICH, KIRC, KIRP, LIHC, LUAD, LUSC, READ, STAD, UCEC	CDKN2A	1029	1	BLCA, BRCA, CESC, CHOL, COAD, ESCA, HNSC, KICH, KIRC, KIRP, LIHC, LUAD, LUSC, READ, STAD, THCA, UCEC
TROAP	10024	1	BLCA, BRCA, CESC, CHOL, COAD, ESCA, HNSC, KICH, KIRC, KIRP, LIHC, LUAD, LUSC, READ, STAD, UCEC	CENPE	1062	1	BLCA, BRCA, CESC, CHOL, COAD, ESCA, HNSC, KICH, KIRC, KIRP, LIHC, LUAD, LUSC, PRAD, READ, STAD, UCEC
TROAP	10024	1	BLCA, BRCA, CESC, CHOL, COAD, ESCA, HNSC, KICH, KIRC, KIRP, LIHC, LUAD, LUSC, READ, STAD, UCEC	POLQ	10721	1	BLCA, BRCA, CESC, CHOL, COAD, ESCA, HNSC, KICH, KIRC, KIRP, LIHC, LUAD, LUSC, READ, STAD, UCEC
TROAP	10024	1	BLCA, BRCA, CESC, CHOL, COAD, ESCA, HNSC, KICH, KIRC, KIRP, LIHC, LUAD, LUSC, READ, STAD, UCEC	CDCA5	113130	1	BLCA, BRCA, CESC, CHOL, COAD, ESCA, HNSC, KICH, KIRC, KIRP, LIHC, LUAD, LUSC, PRAD, READ, STAD, UCEC
CBX8	57332	1	BLCA, BRCA, CESC, COAD, LUAD, LUSC, PRAD, READ, UCEC	BOLA2	552900	1	BLCA, BRCA, CESC, COAD, LIHC, LUAD, LUSC, PRAD, READ, UCEC
HPDL	84842	1	BLCA, BRCA, CESC, CHOL, COAD, ESCA, LIHC, LUAD, LUSC, READ, STAD, UCEC	UBE2S	27338	1	BLCA, BRCA, CESC, CHOL, COAD, ESCA, HNSC, LIHC, LUAD, LUSC, READ, STAD, UCEC
HPDL	84842	1	BLCA, BRCA, CESC, CHOL, COAD, ESCA, LIHC, LUAD, LUSC, READ, STAD, UCEC	FANCB	2187	1	BLCA, BRCA, CESC, CHOL, COAD, ESCA, HNSC, LIHC, LUAD, LUSC, READ, STAD, UCEC
HPDL	84842	1	BLCA, BRCA, CESC, CHOL, COAD, ESCA, LIHC, LUAD, LUSC, READ, STAD, UCEC	KIF23	9493	1	BLCA, BRCA, CESC, CHOL, COAD, ESCA, HNSC, LIHC, LUAD, LUSC, READ, STAD, UCEC
HPDL	84842	1	BLCA, BRCA, CESC, CHOL, COAD, ESCA, LIHC, LUAD, LUSC, READ, STAD, UCEC	GINS4	84296	1	BLCA, BRCA, CESC, CHOL, COAD, ESCA, HNSC, LIHC, LUAD, LUSC, READ, STAD, UCEC
HPDL	84842	1	BLCA, BRCA, CESC, CHOL, COAD, ESCA, LIHC, LUAD, LUSC, READ, STAD, UCEC	CKAP2	26586	1	BLCA, BRCA, CESC, CHOL, COAD, ESCA, HNSC, LIHC, LUAD, LUSC, READ, STAD, UCEC
HPDL	84842	1	BLCA, BRCA, CESC, CHOL, COAD, ESCA, LIHC, LUAD, LUSC, READ, STAD, UCEC	NCAPD2	9918	1	BLCA, BRCA, CESC, CHOL, COAD, ESCA, HNSC, LIHC, LUAD, LUSC, READ, STAD, UCEC
HPDL	84842	1	BLCA, BRCA, CESC, CHOL, COAD, ESCA, LIHC, LUAD, LUSC, READ, STAD, UCEC	CHAF1B	8208	1	BLCA, BRCA, CESC, CHOL, COAD, ESCA, LIHC, LUAD, LUSC, READ, STAD, THCA, UCEC
HPDL	84842	1	BLCA, BRCA, CESC, CHOL, COAD, ESCA, LIHC, LUAD, LUSC, READ, STAD, UCEC	WDR62	284403	1	BLCA, BRCA, CESC, CHOL, COAD, ESCA, KICH, LIHC, LUAD, LUSC, READ, STAD, UCEC
HPDL	84842	1	BLCA, BRCA, CESC, CHOL, COAD, ESCA, LIHC, LUAD, LUSC, READ, STAD, UCEC	CENPL	91687	1	BLCA, BRCA, CESC, CHOL, COAD, ESCA, HNSC, LIHC, LUAD, LUSC, READ, STAD, UCEC
HPDL	84842	1	BLCA, BRCA, CESC, CHOL, COAD, ESCA, LIHC, LUAD, LUSC, READ, STAD, UCEC	TMPRSS3	64699	1	BLCA, BRCA, CESC, CHOL, COAD, ESCA, LIHC, LUAD, LUSC, READ, STAD, UCEC
HPDL	84842	1	BLCA, BRCA, CESC, CHOL, COAD, ESCA, LIHC, LUAD, LUSC, READ, STAD, UCEC	DSCC1	79075	1	BLCA, BRCA, CESC, CHOL, COAD, ESCA, HNSC, LIHC, LUAD, LUSC, READ, STAD, UCEC
HPDL	84842	1	BLCA, BRCA, CESC, CHOL, COAD, ESCA, LIHC, LUAD, LUSC, READ, STAD, UCEC	ORC1	4998	1	BLCA, BRCA, CESC, CHOL, COAD, ESCA, HNSC, LIHC, LUAD, LUSC, READ, STAD, UCEC
HPDL	84842	1	BLCA, BRCA, CESC, CHOL, COAD, ESCA, LIHC, LUAD, LUSC, READ, STAD, UCEC	PRR19	284338	1	BLCA, BRCA, CESC, CHOL, COAD, ESCA, LIHC, LUAD, LUSC, STAD, UCEC
HPDL	84842	1	BLCA, BRCA, CESC, CHOL, COAD, ESCA, LIHC, LUAD, LUSC, READ, STAD, UCEC	DARS2	55157	1	BLCA, BRCA, CESC, COAD, ESCA, LIHC, LUAD, LUSC, READ, STAD, UCEC
HPDL	84842	1	BLCA, BRCA, CESC, CHOL, COAD, ESCA, LIHC, LUAD, LUSC, READ, STAD, UCEC	C11orf82	220042	1	BLCA, BRCA, CESC, CHOL, COAD, ESCA, HNSC, LIHC, LUAD, LUSC, READ, STAD, UCEC
HPDL	84842	1	BLCA, BRCA, CESC, CHOL, COAD, ESCA, LIHC, LUAD, LUSC, READ, STAD, UCEC	DCTPP1	79077	1	BLCA, BRCA, CESC, CHOL, COAD, ESCA, LUAD, LUSC, READ, STAD, UCEC
HPDL	84842	1	BLCA, BRCA, CESC, CHOL, COAD, ESCA, LIHC, LUAD, LUSC, READ, STAD, UCEC	MTBP	27085	1	BLCA, BRCA, CESC, CHOL, COAD, ESCA, HNSC, LIHC, LUAD, LUSC, READ, STAD, UCEC
HPDL	84842	1	BLCA, BRCA, CESC, CHOL, COAD, ESCA, LIHC, LUAD, LUSC, READ, STAD, UCEC	RNASEH2A	10535	1	BLCA, BRCA, CESC, CHOL, COAD, ESCA, HNSC, LIHC, LUAD, LUSC, READ, STAD, UCEC
HPDL	84842	1	BLCA, BRCA, CESC, CHOL, COAD, ESCA, LIHC, LUAD, LUSC, READ, STAD, UCEC	CDCP1	64866	1	BLCA, BRCA, CESC, CHOL, COAD, ESCA, KICH, LIHC, LUAD, LUSC, READ, STAD, UCEC
HPDL	84842	1	BLCA, BRCA, CESC, CHOL, COAD, ESCA, LIHC, LUAD, LUSC, READ, STAD, UCEC	PARPBP	55010	1	BLCA, BRCA, CESC, CHOL, COAD, ESCA, HNSC, LIHC, LUAD, LUSC, READ, STAD, UCEC
HPDL	84842	1	BLCA, BRCA, CESC, CHOL, COAD, ESCA, LIHC, LUAD, LUSC, READ, STAD, UCEC	INCENP	3619	1	BLCA, BRCA, CESC, CHOL, COAD, LIHC, LUAD, LUSC, READ, STAD, UCEC
HPDL	84842	1	BLCA, BRCA, CESC, CHOL, COAD, ESCA, LIHC, LUAD, LUSC, READ, STAD, UCEC	CCNF	899	1	BLCA, BRCA, CESC, CHOL, COAD, ESCA, HNSC, LIHC, LUAD, LUSC, READ, STAD, UCEC
HPDL	84842	1	BLCA, BRCA, CESC, CHOL, COAD, ESCA, LIHC, LUAD, LUSC, READ, STAD, UCEC	FAM72B	653820	1	BLCA, BRCA, CESC, CHOL, COAD, ESCA, HNSC, LIHC, LUAD, LUSC, READ, STAD, UCEC
HPDL	84842	1	BLCA, BRCA, CESC, CHOL, COAD, ESCA, LIHC, LUAD, LUSC, READ, STAD, UCEC	EPCAM	4072	1	BLCA, BRCA, CESC, CHOL, COAD, ESCA, LIHC, LUAD, LUSC, PRAD, READ, STAD, UCEC
HPDL	84842	1	BLCA, BRCA, CESC, CHOL, COAD, ESCA, LIHC, LUAD, LUSC, READ, STAD, UCEC	CDCA4	55038	1	BLCA, BRCA, CESC, CHOL, COAD, ESCA, HNSC, LIHC, LUAD, LUSC, READ, STAD, UCEC
HPDL	84842	1	BLCA, BRCA, CESC, CHOL, COAD, ESCA, LIHC, LUAD, LUSC, READ, STAD, UCEC	BLM	641	1	BLCA, BRCA, CESC, CHOL, COAD, ESCA, LIHC, LUAD, LUSC, READ, STAD, UCEC
HPDL	84842	1	BLCA, BRCA, CESC, CHOL, COAD, ESCA, LIHC, LUAD, LUSC, READ, STAD, UCEC	KIAA1524	57650	1	BLCA, BRCA, CESC, CHOL, COAD, ESCA, HNSC, LIHC, LUAD, LUSC, READ, STAD, UCEC
HPDL	84842	1	BLCA, BRCA, CESC, CHOL, COAD, ESCA, LIHC, LUAD, LUSC, READ, STAD, UCEC	FANCD2	2177	1	BLCA, BRCA, CESC, CHOL, COAD, ESCA, LIHC, LUSC, READ, STAD, UCEC
HPDL	84842	1	BLCA, BRCA, CESC, CHOL, COAD, ESCA, LIHC, LUAD, LUSC, READ, STAD, UCEC	MSH2	4436	1	BLCA, BRCA, CESC, CHOL, COAD, ESCA, LIHC, LUAD, LUSC, READ, STAD, UCEC
HPDL	84842	1	BLCA, BRCA, CESC, CHOL, COAD, ESCA, LIHC, LUAD, LUSC, READ, STAD, UCEC	RP11-345J4.5	-	1	BLCA, BRCA, CESC, COAD, ESCA, LIHC, LUAD, LUSC, READ, STAD, UCEC
HPDL	84842	1	BLCA, BRCA, CESC, CHOL, COAD, ESCA, LIHC, LUAD, LUSC, READ, STAD, UCEC	RNFT2	84900	1	BLCA, BRCA, CESC, CHOL, COAD, ESCA, KIRP, LIHC, LUAD, LUSC, READ, STAD, UCEC
HPDL	84842	1	BLCA, BRCA, CESC, CHOL, COAD, ESCA, LIHC, LUAD, LUSC, READ, STAD, UCEC	LIN9	286826	1	BLCA, BRCA, CESC, CHOL, COAD, ESCA, HNSC, LIHC, LUAD, LUSC, READ, STAD, UCEC
EPPK1	83481	1	BRCA, CESC, CHOL, COAD, ESCA, HNSC, LIHC, LUAD, LUSC, READ, STAD, THCA, UCEC	FEN1	2237	1	BLCA, BRCA, CESC, CHOL, COAD, ESCA, HNSC, LIHC, LUAD, LUSC, READ, STAD, THCA, UCEC
EPPK1	83481	1	BRCA, CESC, CHOL, COAD, ESCA, HNSC, LIHC, LUAD, LUSC, READ, STAD, THCA, UCEC	GINS1	9837	1	BLCA, BRCA, CESC, CHOL, COAD, ESCA, HNSC, LIHC, LUAD, LUSC, READ, STAD, THCA, UCEC
EPPK1	83481	1	BRCA, CESC, CHOL, COAD, ESCA, HNSC, LIHC, LUAD, LUSC, READ, STAD, THCA, UCEC	ITGB6	3694	1	BRCA, CESC, CHOL, COAD, ESCA, HNSC, LIHC, LUAD, LUSC, STAD, THCA, UCEC
EPPK1	83481	1	BRCA, CESC, CHOL, COAD, ESCA, HNSC, LIHC, LUAD, LUSC, READ, STAD, THCA, UCEC	STAT1	6772	1	BRCA, CESC, CHOL, COAD, ESCA, HNSC, LUAD, LUSC, READ, STAD, THCA, UCEC
EPPK1	83481	1	BRCA, CESC, CHOL, COAD, ESCA, HNSC, LIHC, LUAD, LUSC, READ, STAD, THCA, UCEC	C10orf91	170393	1	BRCA, CESC, CHOL, COAD, ESCA, HNSC, LUAD, LUSC, READ, STAD, THCA, UCEC
EPPK1	83481	1	BRCA, CESC, CHOL, COAD, ESCA, HNSC, LIHC, LUAD, LUSC, READ, STAD, THCA, UCEC	FSTL4	23105	1	BRCA, CESC, CHOL, COAD, ESCA, HNSC, LIHC, LUAD, LUSC, STAD, THCA, UCEC
EPPK1	83481	1	BRCA, CESC, CHOL, COAD, ESCA, HNSC, LIHC, LUAD, LUSC, READ, STAD, THCA, UCEC	HMGA1	3159	1	BLCA, BRCA, CESC, CHOL, COAD, ESCA, HNSC, LIHC, LUAD, LUSC, READ, STAD, THCA, UCEC
EPPK1	83481	1	BRCA, CESC, CHOL, COAD, ESCA, HNSC, LIHC, LUAD, LUSC, READ, STAD, THCA, UCEC	KIAA1549L	25758	1	BRCA, CESC, CHOL, COAD, ESCA, HNSC, LIHC, LUAD, LUSC, READ, STAD, THCA, UCEC
EPPK1	83481	1	BRCA, CESC, CHOL, COAD, ESCA, HNSC, LIHC, LUAD, LUSC, READ, STAD, THCA, UCEC	PLAU	5328	1	BLCA, BRCA, CESC, CHOL, COAD, ESCA, HNSC, LIHC, LUAD, LUSC, READ, STAD, THCA, UCEC
EPPK1	83481	1	BRCA, CESC, CHOL, COAD, ESCA, HNSC, LIHC, LUAD, LUSC, READ, STAD, THCA, UCEC	LTB	4050	1	BRCA, CESC, CHOL, ESCA, HNSC, LIHC, LUAD, LUSC, READ, STAD, THCA, UCEC
EPPK1	83481	1	BRCA, CESC, CHOL, COAD, ESCA, HNSC, LIHC, LUAD, LUSC, READ, STAD, THCA, UCEC	PLK4	10733	1	BLCA, BRCA, CESC, CHOL, COAD, ESCA, HNSC, LIHC, LUAD, LUSC, READ, STAD, THCA, UCEC
EPPK1	83481	1	BRCA, CESC, CHOL, COAD, ESCA, HNSC, LIHC, LUAD, LUSC, READ, STAD, THCA, UCEC	WDHD1	11169	1	BLCA, BRCA, CESC, CHOL, COAD, ESCA, HNSC, LIHC, LUAD, LUSC, READ, STAD, THCA, UCEC
EPPK1	83481	1	BRCA, CESC, CHOL, COAD, ESCA, HNSC, LIHC, LUAD, LUSC, READ, STAD, THCA, UCEC	MCM4	4173	1	BLCA, BRCA, CESC, CHOL, COAD, ESCA, HNSC, LIHC, LUAD, LUSC, READ, STAD, THCA, UCEC
EPPK1	83481	1	BRCA, CESC, CHOL, COAD, ESCA, HNSC, LIHC, LUAD, LUSC, READ, STAD, THCA, UCEC	STMN1	3925	1	BLCA, BRCA, CESC, CHOL, COAD, ESCA, HNSC, LIHC, LUAD, LUSC, READ, STAD, THCA, UCEC
EPPK1	83481	1	BRCA, CESC, CHOL, COAD, ESCA, HNSC, LIHC, LUAD, LUSC, READ, STAD, THCA, UCEC	HN1	51155	1	BLCA, BRCA, CESC, CHOL, COAD, ESCA, HNSC, LIHC, LUAD, LUSC, READ, STAD, THCA, UCEC
EPPK1	83481	1	BRCA, CESC, CHOL, COAD, ESCA, HNSC, LIHC, LUAD, LUSC, READ, STAD, THCA, UCEC	MCM2	4171	1	BLCA, BRCA, CESC, CHOL, COAD, ESCA, HNSC, LIHC, LUAD, LUSC, READ, STAD, THCA, UCEC
FANCB	2187	1	BLCA, BRCA, CESC, CHOL, COAD, ESCA, HNSC, LIHC, LUAD, LUSC, READ, STAD, UCEC	UBE2S	27338	1	BLCA, BRCA, CESC, CHOL, COAD, ESCA, HNSC, LIHC, LUAD, LUSC, READ, STAD, UCEC
FANCB	2187	1	BLCA, BRCA, CESC, CHOL, COAD, ESCA, HNSC, LIHC, LUAD, LUSC, READ, STAD, UCEC	FEN1	2237	1	BLCA, BRCA, CESC, CHOL, COAD, ESCA, HNSC, LIHC, LUAD, LUSC, READ, STAD, THCA, UCEC
FANCB	2187	1	BLCA, BRCA, CESC, CHOL, COAD, ESCA, HNSC, LIHC, LUAD, LUSC, READ, STAD, UCEC	GINS1	9837	1	BLCA, BRCA, CESC, CHOL, COAD, ESCA, HNSC, LIHC, LUAD, LUSC, READ, STAD, THCA, UCEC
FANCB	2187	1	BLCA, BRCA, CESC, CHOL, COAD, ESCA, HNSC, LIHC, LUAD, LUSC, READ, STAD, UCEC	TONSL	4796	1	BLCA, BRCA, CESC, CHOL, COAD, ESCA, HNSC, LUAD, LUSC, READ, STAD, UCEC
FANCB	2187	1	BLCA, BRCA, CESC, CHOL, COAD, ESCA, HNSC, LIHC, LUAD, LUSC, READ, STAD, UCEC	KIF23	9493	1	BLCA, BRCA, CESC, CHOL, COAD, ESCA, HNSC, LIHC, LUAD, LUSC, READ, STAD, UCEC
FANCB	2187	1	BLCA, BRCA, CESC, CHOL, COAD, ESCA, HNSC, LIHC, LUAD, LUSC, READ, STAD, UCEC	RFC4	5984	1	BLCA, BRCA, CESC, CHOL, COAD, ESCA, HNSC, LIHC, LUAD, LUSC, READ, UCEC
FANCB	2187	1	BLCA, BRCA, CESC, CHOL, COAD, ESCA, HNSC, LIHC, LUAD, LUSC, READ, STAD, UCEC	GINS4	84296	1	BLCA, BRCA, CESC, CHOL, COAD, ESCA, HNSC, LIHC, LUAD, LUSC, READ, STAD, UCEC
FANCB	2187	1	BLCA, BRCA, CESC, CHOL, COAD, ESCA, HNSC, LIHC, LUAD, LUSC, READ, STAD, UCEC	CKAP2	26586	1	BLCA, BRCA, CESC, CHOL, COAD, ESCA, HNSC, LIHC, LUAD, LUSC, READ, STAD, UCEC
FANCB	2187	1	BLCA, BRCA, CESC, CHOL, COAD, ESCA, HNSC, LIHC, LUAD, LUSC, READ, STAD, UCEC	NCAPD2	9918	1	BLCA, BRCA, CESC, CHOL, COAD, ESCA, HNSC, LIHC, LUAD, LUSC, READ, STAD, UCEC
FANCB	2187	1	BLCA, BRCA, CESC, CHOL, COAD, ESCA, HNSC, LIHC, LUAD, LUSC, READ, STAD, UCEC	CTSV	1515	1	BLCA, BRCA, CHOL, COAD, ESCA, HNSC, LIHC, LUAD, LUSC, READ, STAD, UCEC
FANCB	2187	1	BLCA, BRCA, CESC, CHOL, COAD, ESCA, HNSC, LIHC, LUAD, LUSC, READ, STAD, UCEC	CBX2	84733	1	BLCA, BRCA, CESC, CHOL, COAD, ESCA, HNSC, LIHC, LUAD, LUSC, PRAD, READ, STAD, UCEC
FANCB	2187	1	BLCA, BRCA, CESC, CHOL, COAD, ESCA, HNSC, LIHC, LUAD, LUSC, READ, STAD, UCEC	KIF24	347240	1	BLCA, BRCA, CESC, CHOL, COAD, ESCA, HNSC, LIHC, LUSC, READ, STAD, UCEC
FANCB	2187	1	BLCA, BRCA, CESC, CHOL, COAD, ESCA, HNSC, LIHC, LUAD, LUSC, READ, STAD, UCEC	CENPL	91687	1	BLCA, BRCA, CESC, CHOL, COAD, ESCA, HNSC, LIHC, LUAD, LUSC, READ, STAD, UCEC
FANCB	2187	1	BLCA, BRCA, CESC, CHOL, COAD, ESCA, HNSC, LIHC, LUAD, LUSC, READ, STAD, UCEC	TACC3	10460	1	BLCA, BRCA, CESC, CHOL, COAD, ESCA, HNSC, KIRP, LIHC, LUAD, LUSC, READ, STAD, UCEC
FANCB	2187	1	BLCA, BRCA, CESC, CHOL, COAD, ESCA, HNSC, LIHC, LUAD, LUSC, READ, STAD, UCEC	RCC2	55920	1	BLCA, BRCA, CESC, CHOL, COAD, ESCA, HNSC, LUAD, LUSC, READ, STAD, UCEC
FANCB	2187	1	BLCA, BRCA, CESC, CHOL, COAD, ESCA, HNSC, LIHC, LUAD, LUSC, READ, STAD, UCEC	CYP27B1	1594	1	BLCA, BRCA, CESC, CHOL, COAD, ESCA, HNSC, LUAD, LUSC, READ, STAD, UCEC
FANCB	2187	1	BLCA, BRCA, CESC, CHOL, COAD, ESCA, HNSC, LIHC, LUAD, LUSC, READ, STAD, UCEC	NCAPG2	54892	1	BLCA, BRCA, CESC, COAD, ESCA, HNSC, LIHC, LUAD, LUSC, READ, STAD, UCEC
FANCB	2187	1	BLCA, BRCA, CESC, CHOL, COAD, ESCA, HNSC, LIHC, LUAD, LUSC, READ, STAD, UCEC	TMPRSS3	64699	1	BLCA, BRCA, CESC, CHOL, COAD, ESCA, LIHC, LUAD, LUSC, READ, STAD, UCEC
FANCB	2187	1	BLCA, BRCA, CESC, CHOL, COAD, ESCA, HNSC, LIHC, LUAD, LUSC, READ, STAD, UCEC	KPNA2	3838	1	BLCA, BRCA, CESC, COAD, ESCA, HNSC, LIHC, LUAD, LUSC, READ, STAD, UCEC
FANCB	2187	1	BLCA, BRCA, CESC, CHOL, COAD, ESCA, HNSC, LIHC, LUAD, LUSC, READ, STAD, UCEC	DSCC1	79075	1	BLCA, BRCA, CESC, CHOL, COAD, ESCA, HNSC, LIHC, LUAD, LUSC, READ, STAD, UCEC
FANCB	2187	1	BLCA, BRCA, CESC, CHOL, COAD, ESCA, HNSC, LIHC, LUAD, LUSC, READ, STAD, UCEC	ORC1	4998	1	BLCA, BRCA, CESC, CHOL, COAD, ESCA, HNSC, LIHC, LUAD, LUSC, READ, STAD, UCEC
FANCB	2187	1	BLCA, BRCA, CESC, CHOL, COAD, ESCA, HNSC, LIHC, LUAD, LUSC, READ, STAD, UCEC	C11orf82	220042	1	BLCA, BRCA, CESC, CHOL, COAD, ESCA, HNSC, LIHC, LUAD, LUSC, READ, STAD, UCEC
FANCB	2187	1	BLCA, BRCA, CESC, CHOL, COAD, ESCA, HNSC, LIHC, LUAD, LUSC, READ, STAD, UCEC	KIF20B	9585	1	BLCA, BRCA, CESC, COAD, ESCA, HNSC, LIHC, LUAD, LUSC, READ, STAD, UCEC
FANCB	2187	1	BLCA, BRCA, CESC, CHOL, COAD, ESCA, HNSC, LIHC, LUAD, LUSC, READ, STAD, UCEC	MTBP	27085	1	BLCA, BRCA, CESC, CHOL, COAD, ESCA, HNSC, LIHC, LUAD, LUSC, READ, STAD, UCEC
FANCB	2187	1	BLCA, BRCA, CESC, CHOL, COAD, ESCA, HNSC, LIHC, LUAD, LUSC, READ, STAD, UCEC	RNASEH2A	10535	1	BLCA, BRCA, CESC, CHOL, COAD, ESCA, HNSC, LIHC, LUAD, LUSC, READ, STAD, UCEC
FANCB	2187	1	BLCA, BRCA, CESC, CHOL, COAD, ESCA, HNSC, LIHC, LUAD, LUSC, READ, STAD, UCEC	PARPBP	55010	1	BLCA, BRCA, CESC, CHOL, COAD, ESCA, HNSC, LIHC, LUAD, LUSC, READ, STAD, UCEC
FANCB	2187	1	BLCA, BRCA, CESC, CHOL, COAD, ESCA, HNSC, LIHC, LUAD, LUSC, READ, STAD, UCEC	RACGAP1	29127	1	BLCA, BRCA, CESC, CHOL, COAD, ESCA, HNSC, KICH, LIHC, LUAD, LUSC, READ, STAD, UCEC
FANCB	2187	1	BLCA, BRCA, CESC, CHOL, COAD, ESCA, HNSC, LIHC, LUAD, LUSC, READ, STAD, UCEC	HMGA1	3159	1	BLCA, BRCA, CESC, CHOL, COAD, ESCA, HNSC, LIHC, LUAD, LUSC, READ, STAD, THCA, UCEC
FANCB	2187	1	BLCA, BRCA, CESC, CHOL, COAD, ESCA, HNSC, LIHC, LUAD, LUSC, READ, STAD, UCEC	CCNF	899	1	BLCA, BRCA, CESC, CHOL, COAD, ESCA, HNSC, LIHC, LUAD, LUSC, READ, STAD, UCEC
FANCB	2187	1	BLCA, BRCA, CESC, CHOL, COAD, ESCA, HNSC, LIHC, LUAD, LUSC, READ, STAD, UCEC	GGH	8836	1	BLCA, BRCA, CESC, COAD, ESCA, HNSC, LIHC, LUAD, LUSC, READ, STAD, UCEC
FANCB	2187	1	BLCA, BRCA, CESC, CHOL, COAD, ESCA, HNSC, LIHC, LUAD, LUSC, READ, STAD, UCEC	ERVMER34-1	100288413	1	BLCA, BRCA, CESC, CHOL, COAD, ESCA, HNSC, LIHC, LUAD, LUSC, PRAD, READ, STAD, UCEC
FANCB	2187	1	BLCA, BRCA, CESC, CHOL, COAD, ESCA, HNSC, LIHC, LUAD, LUSC, READ, STAD, UCEC	PLAU	5328	1	BLCA, BRCA, CESC, CHOL, COAD, ESCA, HNSC, LIHC, LUAD, LUSC, READ, STAD, THCA, UCEC
FANCB	2187	1	BLCA, BRCA, CESC, CHOL, COAD, ESCA, HNSC, LIHC, LUAD, LUSC, READ, STAD, UCEC	CDCA3	83461	1	BLCA, BRCA, CESC, CHOL, COAD, ESCA, HNSC, KIRP, LIHC, LUAD, LUSC, READ, STAD, UCEC
FANCB	2187	1	BLCA, BRCA, CESC, CHOL, COAD, ESCA, HNSC, LIHC, LUAD, LUSC, READ, STAD, UCEC	HOXB7	3217	1	BLCA, CESC, CHOL, COAD, ESCA, HNSC, LIHC, LUAD, LUSC, READ, STAD, UCEC
FANCB	2187	1	BLCA, BRCA, CESC, CHOL, COAD, ESCA, HNSC, LIHC, LUAD, LUSC, READ, STAD, UCEC	SGOL2	151246	1	BLCA, BRCA, CESC, CHOL, COAD, ESCA, HNSC, LIHC, LUAD, LUSC, PRAD, READ, STAD, UCEC
FANCB	2187	1	BLCA, BRCA, CESC, CHOL, COAD, ESCA, HNSC, LIHC, LUAD, LUSC, READ, STAD, UCEC	CHEK1	1111	1	BLCA, BRCA, CESC, CHOL, COAD, ESCA, HNSC, LIHC, LUAD, READ, STAD, UCEC
FANCB	2187	1	BLCA, BRCA, CESC, CHOL, COAD, ESCA, HNSC, LIHC, LUAD, LUSC, READ, STAD, UCEC	FAM72B	653820	1	BLCA, BRCA, CESC, CHOL, COAD, ESCA, HNSC, LIHC, LUAD, LUSC, READ, STAD, UCEC
FANCB	2187	1	BLCA, BRCA, CESC, CHOL, COAD, ESCA, HNSC, LIHC, LUAD, LUSC, READ, STAD, UCEC	LRRC15	131578	1	BLCA, BRCA, CESC, COAD, ESCA, HNSC, LIHC, LUAD, LUSC, READ, STAD, UCEC
FANCB	2187	1	BLCA, BRCA, CESC, CHOL, COAD, ESCA, HNSC, LIHC, LUAD, LUSC, READ, STAD, UCEC	CCNB1	891	1	BLCA, BRCA, CESC, CHOL, COAD, ESCA, HNSC, LIHC, LUAD, LUSC, PRAD, READ, STAD, UCEC
FANCB	2187	1	BLCA, BRCA, CESC, CHOL, COAD, ESCA, HNSC, LIHC, LUAD, LUSC, READ, STAD, UCEC	CDCA4	55038	1	BLCA, BRCA, CESC, CHOL, COAD, ESCA, HNSC, LIHC, LUAD, LUSC, READ, STAD, UCEC
FANCB	2187	1	BLCA, BRCA, CESC, CHOL, COAD, ESCA, HNSC, LIHC, LUAD, LUSC, READ, STAD, UCEC	PLK4	10733	1	BLCA, BRCA, CESC, CHOL, COAD, ESCA, HNSC, LIHC, LUAD, LUSC, READ, STAD, THCA, UCEC
FANCB	2187	1	BLCA, BRCA, CESC, CHOL, COAD, ESCA, HNSC, LIHC, LUAD, LUSC, READ, STAD, UCEC	WDHD1	11169	1	BLCA, BRCA, CESC, CHOL, COAD, ESCA, HNSC, LIHC, LUAD, LUSC, READ, STAD, THCA, UCEC
FANCB	2187	1	BLCA, BRCA, CESC, CHOL, COAD, ESCA, HNSC, LIHC, LUAD, LUSC, READ, STAD, UCEC	MCM4	4173	1	BLCA, BRCA, CESC, CHOL, COAD, ESCA, HNSC, LIHC, LUAD, LUSC, READ, STAD, THCA, UCEC
FANCB	2187	1	BLCA, BRCA, CESC, CHOL, COAD, ESCA, HNSC, LIHC, LUAD, LUSC, READ, STAD, UCEC	BLM	641	1	BLCA, BRCA, CESC, CHOL, COAD, ESCA, LIHC, LUAD, LUSC, READ, STAD, UCEC
FANCB	2187	1	BLCA, BRCA, CESC, CHOL, COAD, ESCA, HNSC, LIHC, LUAD, LUSC, READ, STAD, UCEC	LRP8	7804	1	BLCA, BRCA, CESC, CHOL, COAD, ESCA, HNSC, LIHC, LUSC, READ, STAD, UCEC
FANCB	2187	1	BLCA, BRCA, CESC, CHOL, COAD, ESCA, HNSC, LIHC, LUAD, LUSC, READ, STAD, UCEC	STMN1	3925	1	BLCA, BRCA, CESC, CHOL, COAD, ESCA, HNSC, LIHC, LUAD, LUSC, READ, STAD, THCA, UCEC
FANCB	2187	1	BLCA, BRCA, CESC, CHOL, COAD, ESCA, HNSC, LIHC, LUAD, LUSC, READ, STAD, UCEC	STIL	6491	1	BLCA, BRCA, CESC, CHOL, COAD, ESCA, HNSC, LIHC, LUAD, LUSC, PRAD, READ, STAD, UCEC
FANCB	2187	1	BLCA, BRCA, CESC, CHOL, COAD, ESCA, HNSC, LIHC, LUAD, LUSC, READ, STAD, UCEC	KIF26B	55083	1	BLCA, BRCA, CESC, CHOL, COAD, ESCA, HNSC, LIHC, LUAD, LUSC, STAD, UCEC
FANCB	2187	1	BLCA, BRCA, CESC, CHOL, COAD, ESCA, HNSC, LIHC, LUAD, LUSC, READ, STAD, UCEC	MTFR2	113115	1	BLCA, BRCA, CESC, CHOL, COAD, ESCA, HNSC, KIRP, LIHC, LUAD, LUSC, READ, STAD, UCEC
FANCB	2187	1	BLCA, BRCA, CESC, CHOL, COAD, ESCA, HNSC, LIHC, LUAD, LUSC, READ, STAD, UCEC	KIAA1524	57650	1	BLCA, BRCA, CESC, CHOL, COAD, ESCA, HNSC, LIHC, LUAD, LUSC, READ, STAD, UCEC
FANCB	2187	1	BLCA, BRCA, CESC, CHOL, COAD, ESCA, HNSC, LIHC, LUAD, LUSC, READ, STAD, UCEC	KIF18A	81930	1	BLCA, BRCA, CESC, CHOL, COAD, ESCA, HNSC, KIRC, LIHC, LUAD, LUSC, READ, STAD, UCEC
FANCB	2187	1	BLCA, BRCA, CESC, CHOL, COAD, ESCA, HNSC, LIHC, LUAD, LUSC, READ, STAD, UCEC	ECT2	1894	1	BLCA, BRCA, CESC, CHOL, COAD, ESCA, HNSC, LIHC, LUAD, LUSC, PRAD, READ, STAD, UCEC
FANCB	2187	1	BLCA, BRCA, CESC, CHOL, COAD, ESCA, HNSC, LIHC, LUAD, LUSC, READ, STAD, UCEC	MSH2	4436	1	BLCA, BRCA, CESC, CHOL, COAD, ESCA, LIHC, LUAD, LUSC, READ, STAD, UCEC
FANCB	2187	1	BLCA, BRCA, CESC, CHOL, COAD, ESCA, HNSC, LIHC, LUAD, LUSC, READ, STAD, UCEC	HN1	51155	1	BLCA, BRCA, CESC, CHOL, COAD, ESCA, HNSC, LIHC, LUAD, LUSC, READ, STAD, THCA, UCEC
FANCB	2187	1	BLCA, BRCA, CESC, CHOL, COAD, ESCA, HNSC, LIHC, LUAD, LUSC, READ, STAD, UCEC	MCM2	4171	1	BLCA, BRCA, CESC, CHOL, COAD, ESCA, HNSC, LIHC, LUAD, LUSC, READ, STAD, THCA, UCEC
FANCB	2187	1	BLCA, BRCA, CESC, CHOL, COAD, ESCA, HNSC, LIHC, LUAD, LUSC, READ, STAD, UCEC	LIN9	286826	1	BLCA, BRCA, CESC, CHOL, COAD, ESCA, HNSC, LIHC, LUAD, LUSC, READ, STAD, UCEC
FANCB	2187	1	BLCA, BRCA, CESC, CHOL, COAD, ESCA, HNSC, LIHC, LUAD, LUSC, READ, STAD, UCEC	RAD54L	8438	1	BLCA, BRCA, CESC, CHOL, COAD, ESCA, HNSC, KIRP, LIHC, LUAD, LUSC, READ, STAD, UCEC
AURKB	9212	1	BLCA, BRCA, CESC, CHOL, COAD, ESCA, HNSC, KICH, KIRC, KIRP, LIHC, LUAD, LUSC, PRAD, READ, STAD, THCA, UCEC	MYBL2	4605	1	BLCA, BRCA, CESC, CHOL, COAD, ESCA, HNSC, KICH, KIRC, KIRP, LIHC, LUAD, LUSC, PRAD, READ, STAD, THCA, UCEC
AURKB	9212	1	BLCA, BRCA, CESC, CHOL, COAD, ESCA, HNSC, KICH, KIRC, KIRP, LIHC, LUAD, LUSC, PRAD, READ, STAD, THCA, UCEC	NDC80	10403	1	BLCA, BRCA, CESC, CHOL, COAD, ESCA, HNSC, KICH, KIRC, KIRP, LIHC, LUAD, LUSC, READ, STAD, THCA, UCEC
AURKB	9212	1	BLCA, BRCA, CESC, CHOL, COAD, ESCA, HNSC, KICH, KIRC, KIRP, LIHC, LUAD, LUSC, PRAD, READ, STAD, THCA, UCEC	SPC24	147841	1	BLCA, BRCA, CESC, CHOL, COAD, ESCA, HNSC, KICH, KIRC, KIRP, LIHC, LUAD, LUSC, PRAD, READ, STAD, THCA, UCEC
AURKB	9212	1	BLCA, BRCA, CESC, CHOL, COAD, ESCA, HNSC, KICH, KIRC, KIRP, LIHC, LUAD, LUSC, PRAD, READ, STAD, THCA, UCEC	CENPA	1058	1	BLCA, BRCA, CESC, CHOL, COAD, ESCA, HNSC, KICH, KIRC, KIRP, LIHC, LUAD, LUSC, PRAD, READ, STAD, THCA, UCEC
AURKB	9212	1	BLCA, BRCA, CESC, CHOL, COAD, ESCA, HNSC, KICH, KIRC, KIRP, LIHC, LUAD, LUSC, PRAD, READ, STAD, THCA, UCEC	CENPM	79019	1	BLCA, BRCA, CESC, CHOL, COAD, ESCA, HNSC, KICH, KIRC, KIRP, LIHC, LUAD, LUSC, PRAD, READ, STAD, THCA, UCEC
AURKB	9212	1	BLCA, BRCA, CESC, CHOL, COAD, ESCA, HNSC, KICH, KIRC, KIRP, LIHC, LUAD, LUSC, PRAD, READ, STAD, THCA, UCEC	CLSPN	63967	1	BLCA, BRCA, CESC, CHOL, COAD, ESCA, HNSC, KICH, KIRC, KIRP, LIHC, LUAD, LUSC, PRAD, READ, STAD, THCA, UCEC
AURKB	9212	1	BLCA, BRCA, CESC, CHOL, COAD, ESCA, HNSC, KICH, KIRC, KIRP, LIHC, LUAD, LUSC, PRAD, READ, STAD, THCA, UCEC	NCAPH	23397	1	BLCA, BRCA, CESC, CHOL, COAD, ESCA, HNSC, KICH, KIRC, KIRP, LIHC, LUAD, LUSC, PRAD, READ, STAD, THCA, UCEC
AURKB	9212	1	BLCA, BRCA, CESC, CHOL, COAD, ESCA, HNSC, KICH, KIRC, KIRP, LIHC, LUAD, LUSC, PRAD, READ, STAD, THCA, UCEC	DEPDC1	55635	1	BLCA, BRCA, CESC, CHOL, COAD, ESCA, HNSC, KICH, KIRC, KIRP, LIHC, LUAD, LUSC, READ, STAD, THCA, UCEC
AURKB	9212	1	BLCA, BRCA, CESC, CHOL, COAD, ESCA, HNSC, KICH, KIRC, KIRP, LIHC, LUAD, LUSC, PRAD, READ, STAD, THCA, UCEC	SPC25	57405	1	BLCA, BRCA, CESC, CHOL, COAD, ESCA, HNSC, KIRC, KIRP, LIHC, LUAD, LUSC, PRAD, READ, STAD, THCA, UCEC
AURKB	9212	1	BLCA, BRCA, CESC, CHOL, COAD, ESCA, HNSC, KICH, KIRC, KIRP, LIHC, LUAD, LUSC, PRAD, READ, STAD, THCA, UCEC	KIFC1	3833	1	BLCA, BRCA, CESC, CHOL, COAD, ESCA, HNSC, KIRC, KIRP, LIHC, LUAD, LUSC, PRAD, READ, STAD, THCA, UCEC
AURKB	9212	1	BLCA, BRCA, CESC, CHOL, COAD, ESCA, HNSC, KICH, KIRC, KIRP, LIHC, LUAD, LUSC, PRAD, READ, STAD, THCA, UCEC	CENPF	1063	1	BLCA, BRCA, CESC, CHOL, COAD, ESCA, HNSC, KICH, KIRC, KIRP, LIHC, LUAD, LUSC, PRAD, READ, STAD, THCA, UCEC
AURKB	9212	1	BLCA, BRCA, CESC, CHOL, COAD, ESCA, HNSC, KICH, KIRC, KIRP, LIHC, LUAD, LUSC, PRAD, READ, STAD, THCA, UCEC	BUB1B	701	1	BLCA, BRCA, CESC, CHOL, COAD, ESCA, HNSC, KICH, KIRC, KIRP, LIHC, LUAD, LUSC, PRAD, READ, STAD, THCA, UCEC
AURKB	9212	1	BLCA, BRCA, CESC, CHOL, COAD, ESCA, HNSC, KICH, KIRC, KIRP, LIHC, LUAD, LUSC, PRAD, READ, STAD, THCA, UCEC	TPX2	22974	1	BLCA, BRCA, CESC, CHOL, COAD, ESCA, HNSC, KICH, KIRC, KIRP, LIHC, LUAD, LUSC, PRAD, READ, STAD, THCA, UCEC
AURKB	9212	1	BLCA, BRCA, CESC, CHOL, COAD, ESCA, HNSC, KICH, KIRC, KIRP, LIHC, LUAD, LUSC, PRAD, READ, STAD, THCA, UCEC	TTK	7272	1	BLCA, BRCA, CESC, CHOL, COAD, ESCA, HNSC, KICH, KIRC, KIRP, LIHC, LUAD, LUSC, PRAD, READ, STAD, THCA, UCEC
AURKB	9212	1	BLCA, BRCA, CESC, CHOL, COAD, ESCA, HNSC, KICH, KIRC, KIRP, LIHC, LUAD, LUSC, PRAD, READ, STAD, THCA, UCEC	IL4I1	259307	1	BLCA, BRCA, CESC, CHOL, COAD, ESCA, HNSC, KIRC, KIRP, LIHC, LUAD, LUSC, PRAD, READ, STAD, THCA, UCEC
AURKB	9212	1	BLCA, BRCA, CESC, CHOL, COAD, ESCA, HNSC, KICH, KIRC, KIRP, LIHC, LUAD, LUSC, PRAD, READ, STAD, THCA, UCEC	ANLN	54443	1	BLCA, BRCA, CESC, CHOL, COAD, ESCA, HNSC, KICH, KIRC, KIRP, LIHC, LUAD, LUSC, PRAD, READ, STAD, THCA, UCEC
AURKB	9212	1	BLCA, BRCA, CESC, CHOL, COAD, ESCA, HNSC, KICH, KIRC, KIRP, LIHC, LUAD, LUSC, PRAD, READ, STAD, THCA, UCEC	CEP55	55165	1	BLCA, BRCA, CESC, CHOL, COAD, ESCA, HNSC, KICH, KIRC, KIRP, LIHC, LUAD, LUSC, PRAD, READ, STAD, THCA, UCEC
AURKB	9212	1	BLCA, BRCA, CESC, CHOL, COAD, ESCA, HNSC, KICH, KIRC, KIRP, LIHC, LUAD, LUSC, PRAD, READ, STAD, THCA, UCEC	BIRC5	332	1	BLCA, BRCA, CESC, CHOL, COAD, ESCA, HNSC, KICH, KIRC, KIRP, LIHC, LUAD, LUSC, PRAD, READ, STAD, THCA, UCEC
AURKB	9212	1	BLCA, BRCA, CESC, CHOL, COAD, ESCA, HNSC, KICH, KIRC, KIRP, LIHC, LUAD, LUSC, PRAD, READ, STAD, THCA, UCEC	HMMR	3161	1	BLCA, BRCA, CESC, CHOL, COAD, ESCA, HNSC, KICH, KIRC, KIRP, LIHC, LUAD, LUSC, PRAD, READ, STAD, THCA, UCEC
AURKB	9212	1	BLCA, BRCA, CESC, CHOL, COAD, ESCA, HNSC, KICH, KIRC, KIRP, LIHC, LUAD, LUSC, PRAD, READ, STAD, THCA, UCEC	ERCC6L	54821	1	BLCA, BRCA, CESC, CHOL, COAD, ESCA, HNSC, KICH, KIRC, KIRP, LIHC, LUAD, LUSC, PRAD, READ, STAD, UCEC
AURKB	9212	1	BLCA, BRCA, CESC, CHOL, COAD, ESCA, HNSC, KICH, KIRC, KIRP, LIHC, LUAD, LUSC, PRAD, READ, STAD, THCA, UCEC	MELK	9833	1	BLCA, BRCA, CESC, CHOL, COAD, ESCA, HNSC, KICH, KIRC, KIRP, LIHC, LUAD, LUSC, PRAD, READ, STAD, THCA, UCEC
AURKB	9212	1	BLCA, BRCA, CESC, CHOL, COAD, ESCA, HNSC, KICH, KIRC, KIRP, LIHC, LUAD, LUSC, PRAD, READ, STAD, THCA, UCEC	FAM64A	54478	1	BLCA, BRCA, CESC, CHOL, COAD, ESCA, HNSC, KIRC, KIRP, LIHC, LUAD, LUSC, PRAD, READ, STAD, THCA, UCEC
AURKB	9212	1	BLCA, BRCA, CESC, CHOL, COAD, ESCA, HNSC, KICH, KIRC, KIRP, LIHC, LUAD, LUSC, PRAD, READ, STAD, THCA, UCEC	E2F7	144455	1	BLCA, BRCA, CESC, CHOL, COAD, ESCA, HNSC, KICH, KIRC, KIRP, LIHC, LUAD, LUSC, READ, STAD, THCA, UCEC
AURKB	9212	1	BLCA, BRCA, CESC, CHOL, COAD, ESCA, HNSC, KICH, KIRC, KIRP, LIHC, LUAD, LUSC, PRAD, READ, STAD, THCA, UCEC	DTL	51514	1	BLCA, BRCA, CESC, CHOL, COAD, ESCA, HNSC, KICH, KIRC, KIRP, LIHC, LUAD, LUSC, PRAD, READ, STAD, THCA, UCEC
AURKB	9212	1	BLCA, BRCA, CESC, CHOL, COAD, ESCA, HNSC, KICH, KIRC, KIRP, LIHC, LUAD, LUSC, PRAD, READ, STAD, THCA, UCEC	RDM1	201299	1	BLCA, BRCA, CESC, CHOL, COAD, ESCA, HNSC, KIRC, KIRP, LIHC, LUAD, LUSC, PRAD, READ, STAD, THCA, UCEC
AURKB	9212	1	BLCA, BRCA, CESC, CHOL, COAD, ESCA, HNSC, KICH, KIRC, KIRP, LIHC, LUAD, LUSC, PRAD, READ, STAD, THCA, UCEC	EXO1	9156	1	BLCA, BRCA, CESC, CHOL, COAD, ESCA, HNSC, KIRC, KIRP, LIHC, LUAD, LUSC, PRAD, READ, STAD, THCA, UCEC
AURKB	9212	1	BLCA, BRCA, CESC, CHOL, COAD, ESCA, HNSC, KICH, KIRC, KIRP, LIHC, LUAD, LUSC, PRAD, READ, STAD, THCA, UCEC	KIF20A	10112	1	BLCA, BRCA, CESC, CHOL, COAD, ESCA, HNSC, KICH, KIRC, KIRP, LIHC, LUAD, LUSC, PRAD, READ, STAD, THCA, UCEC
AURKB	9212	1	BLCA, BRCA, CESC, CHOL, COAD, ESCA, HNSC, KICH, KIRC, KIRP, LIHC, LUAD, LUSC, PRAD, READ, STAD, THCA, UCEC	ASPM	259266	1	BLCA, BRCA, CESC, CHOL, COAD, ESCA, HNSC, KICH, KIRC, KIRP, LIHC, LUAD, LUSC, PRAD, READ, STAD, THCA, UCEC
AURKB	9212	1	BLCA, BRCA, CESC, CHOL, COAD, ESCA, HNSC, KICH, KIRC, KIRP, LIHC, LUAD, LUSC, PRAD, READ, STAD, THCA, UCEC	GINS2	51659	1	BLCA, BRCA, CESC, CHOL, COAD, ESCA, HNSC, KICH, KIRC, KIRP, LIHC, LUAD, LUSC, READ, STAD, THCA, UCEC
AURKB	9212	1	BLCA, BRCA, CESC, CHOL, COAD, ESCA, HNSC, KICH, KIRC, KIRP, LIHC, LUAD, LUSC, PRAD, READ, STAD, THCA, UCEC	MKI67	4288	1	BLCA, BRCA, CESC, CHOL, COAD, ESCA, HNSC, KICH, KIRC, KIRP, LIHC, LUAD, LUSC, PRAD, READ, STAD, THCA, UCEC
AURKB	9212	1	BLCA, BRCA, CESC, CHOL, COAD, ESCA, HNSC, KICH, KIRC, KIRP, LIHC, LUAD, LUSC, PRAD, READ, STAD, THCA, UCEC	IQGAP3	128239	1	BLCA, BRCA, CESC, CHOL, COAD, ESCA, HNSC, KIRC, KIRP, LIHC, LUAD, LUSC, PRAD, READ, STAD, THCA, UCEC
AURKB	9212	1	BLCA, BRCA, CESC, CHOL, COAD, ESCA, HNSC, KICH, KIRC, KIRP, LIHC, LUAD, LUSC, PRAD, READ, STAD, THCA, UCEC	KIF18B	146909	1	BLCA, BRCA, CESC, CHOL, COAD, ESCA, HNSC, KICH, KIRC, KIRP, LIHC, LUAD, LUSC, PRAD, READ, STAD, UCEC
AURKB	9212	1	BLCA, BRCA, CESC, CHOL, COAD, ESCA, HNSC, KICH, KIRC, KIRP, LIHC, LUAD, LUSC, PRAD, READ, STAD, THCA, UCEC	NEIL3	55247	1	BLCA, BRCA, CESC, CHOL, COAD, ESCA, HNSC, KICH, KIRC, KIRP, LIHC, LUAD, LUSC, PRAD, READ, STAD, THCA, UCEC
AURKB	9212	1	BLCA, BRCA, CESC, CHOL, COAD, ESCA, HNSC, KICH, KIRC, KIRP, LIHC, LUAD, LUSC, PRAD, READ, STAD, THCA, UCEC	UBE2C	11065	1	BLCA, BRCA, CESC, CHOL, COAD, ESCA, HNSC, KICH, KIRC, KIRP, LIHC, LUAD, LUSC, PRAD, READ, STAD, THCA, UCEC
AURKB	9212	1	BLCA, BRCA, CESC, CHOL, COAD, ESCA, HNSC, KICH, KIRC, KIRP, LIHC, LUAD, LUSC, PRAD, READ, STAD, THCA, UCEC	CDC25C	995	1	BLCA, BRCA, CESC, CHOL, COAD, ESCA, HNSC, KICH, KIRC, KIRP, LIHC, LUAD, LUSC, PRAD, READ, STAD, THCA, UCEC
AURKB	9212	1	BLCA, BRCA, CESC, CHOL, COAD, ESCA, HNSC, KICH, KIRC, KIRP, LIHC, LUAD, LUSC, PRAD, READ, STAD, THCA, UCEC	MCM10	55388	1	BLCA, BRCA, CESC, CHOL, COAD, ESCA, HNSC, KICH, KIRC, KIRP, LIHC, LUAD, LUSC, PRAD, READ, STAD, UCEC
AURKB	9212	1	BLCA, BRCA, CESC, CHOL, COAD, ESCA, HNSC, KICH, KIRC, KIRP, LIHC, LUAD, LUSC, PRAD, READ, STAD, THCA, UCEC	FAM111B	374393	1	BLCA, BRCA, CESC, CHOL, COAD, ESCA, HNSC, KICH, KIRC, KIRP, LIHC, LUAD, LUSC, PRAD, READ, STAD, THCA, UCEC
AURKB	9212	1	BLCA, BRCA, CESC, CHOL, COAD, ESCA, HNSC, KICH, KIRC, KIRP, LIHC, LUAD, LUSC, PRAD, READ, STAD, THCA, UCEC	NEK2	4751	1	BLCA, BRCA, CESC, CHOL, COAD, ESCA, HNSC, KICH, KIRC, KIRP, LIHC, LUAD, LUSC, PRAD, READ, STAD, THCA, UCEC
AURKB	9212	1	BLCA, BRCA, CESC, CHOL, COAD, ESCA, HNSC, KICH, KIRC, KIRP, LIHC, LUAD, LUSC, PRAD, READ, STAD, THCA, UCEC	GPRIN1	114787	1	BLCA, BRCA, CESC, CHOL, COAD, ESCA, HNSC, KIRC, KIRP, LIHC, LUAD, LUSC, PRAD, READ, STAD, THCA, UCEC
AURKB	9212	1	BLCA, BRCA, CESC, CHOL, COAD, ESCA, HNSC, KICH, KIRC, KIRP, LIHC, LUAD, LUSC, PRAD, READ, STAD, THCA, UCEC	KIF14	9928	1	BLCA, BRCA, CESC, CHOL, COAD, ESCA, HNSC, KICH, KIRC, KIRP, LIHC, LUAD, LUSC, PRAD, READ, STAD, UCEC
AURKB	9212	1	BLCA, BRCA, CESC, CHOL, COAD, ESCA, HNSC, KICH, KIRC, KIRP, LIHC, LUAD, LUSC, PRAD, READ, STAD, THCA, UCEC	CKAP2L	150468	1	BLCA, BRCA, CESC, CHOL, COAD, ESCA, HNSC, KICH, KIRC, KIRP, LIHC, LUAD, LUSC, PRAD, READ, STAD, THCA, UCEC
AURKB	9212	1	BLCA, BRCA, CESC, CHOL, COAD, ESCA, HNSC, KICH, KIRC, KIRP, LIHC, LUAD, LUSC, PRAD, READ, STAD, THCA, UCEC	E2F1	1869	1	BLCA, BRCA, CESC, CHOL, COAD, ESCA, HNSC, KICH, KIRC, KIRP, LIHC, LUAD, LUSC, READ, STAD, THCA, UCEC
AURKB	9212	1	BLCA, BRCA, CESC, CHOL, COAD, ESCA, HNSC, KICH, KIRC, KIRP, LIHC, LUAD, LUSC, PRAD, READ, STAD, THCA, UCEC	TUBB3	10381	1	BLCA, BRCA, CESC, CHOL, COAD, ESCA, HNSC, KICH, KIRP, LIHC, LUAD, LUSC, PRAD, READ, STAD, THCA, UCEC
AURKB	9212	1	BLCA, BRCA, CESC, CHOL, COAD, ESCA, HNSC, KICH, KIRC, KIRP, LIHC, LUAD, LUSC, PRAD, READ, STAD, THCA, UCEC	NUSAP1	51203	1	BLCA, BRCA, CESC, CHOL, COAD, ESCA, HNSC, KIRC, KIRP, LIHC, LUAD, LUSC, PRAD, READ, STAD, THCA, UCEC
AURKB	9212	1	BLCA, BRCA, CESC, CHOL, COAD, ESCA, HNSC, KICH, KIRC, KIRP, LIHC, LUAD, LUSC, PRAD, READ, STAD, THCA, UCEC	CDKN3	1033	1	BLCA, BRCA, CESC, CHOL, COAD, ESCA, HNSC, KICH, KIRC, KIRP, LIHC, LUAD, LUSC, PRAD, READ, STAD, UCEC
AURKB	9212	1	BLCA, BRCA, CESC, CHOL, COAD, ESCA, HNSC, KICH, KIRC, KIRP, LIHC, LUAD, LUSC, PRAD, READ, STAD, THCA, UCEC	SGOL1	151648	1	BLCA, BRCA, CESC, CHOL, COAD, ESCA, HNSC, KICH, KIRP, LIHC, LUAD, LUSC, PRAD, READ, STAD, THCA, UCEC
AURKB	9212	1	BLCA, BRCA, CESC, CHOL, COAD, ESCA, HNSC, KICH, KIRC, KIRP, LIHC, LUAD, LUSC, PRAD, READ, STAD, THCA, UCEC	BUB1	699	1	BLCA, BRCA, CESC, CHOL, COAD, ESCA, HNSC, KICH, KIRC, KIRP, LIHC, LUAD, LUSC, PRAD, READ, STAD, THCA, UCEC
AURKB	9212	1	BLCA, BRCA, CESC, CHOL, COAD, ESCA, HNSC, KICH, KIRC, KIRP, LIHC, LUAD, LUSC, PRAD, READ, STAD, THCA, UCEC	KIAA0101	9768	1	BLCA, BRCA, CESC, CHOL, COAD, ESCA, HNSC, KICH, KIRC, KIRP, LIHC, LUAD, LUSC, PRAD, READ, STAD, THCA, UCEC
AURKB	9212	1	BLCA, BRCA, CESC, CHOL, COAD, ESCA, HNSC, KICH, KIRC, KIRP, LIHC, LUAD, LUSC, PRAD, READ, STAD, THCA, UCEC	CDC45	8318	1	BLCA, BRCA, CESC, CHOL, COAD, ESCA, HNSC, KICH, KIRC, KIRP, LIHC, LUAD, LUSC, PRAD, READ, STAD, THCA, UCEC
AURKB	9212	1	BLCA, BRCA, CESC, CHOL, COAD, ESCA, HNSC, KICH, KIRC, KIRP, LIHC, LUAD, LUSC, PRAD, READ, STAD, THCA, UCEC	CCNB2	9133	1	BLCA, BRCA, CESC, CHOL, COAD, ESCA, HNSC, KICH, KIRC, KIRP, LIHC, LUAD, LUSC, PRAD, READ, STAD, THCA, UCEC
AURKB	9212	1	BLCA, BRCA, CESC, CHOL, COAD, ESCA, HNSC, KICH, KIRC, KIRP, LIHC, LUAD, LUSC, PRAD, READ, STAD, THCA, UCEC	CDCA2	157313	1	BLCA, BRCA, CESC, CHOL, COAD, ESCA, HNSC, KICH, KIRC, KIRP, LIHC, LUAD, LUSC, PRAD, READ, STAD, UCEC
AURKB	9212	1	BLCA, BRCA, CESC, CHOL, COAD, ESCA, HNSC, KICH, KIRC, KIRP, LIHC, LUAD, LUSC, PRAD, READ, STAD, THCA, UCEC	PKMYT1	9088	1	BLCA, BRCA, CESC, CHOL, COAD, ESCA, HNSC, KICH, KIRC, KIRP, LIHC, LUAD, LUSC, PRAD, READ, STAD, THCA, UCEC
AURKB	9212	1	BLCA, BRCA, CESC, CHOL, COAD, ESCA, HNSC, KICH, KIRC, KIRP, LIHC, LUAD, LUSC, PRAD, READ, STAD, THCA, UCEC	RAD51	5888	1	BLCA, BRCA, CESC, CHOL, COAD, ESCA, HNSC, KIRC, KIRP, LIHC, LUAD, LUSC, PRAD, READ, STAD, THCA, UCEC
AURKB	9212	1	BLCA, BRCA, CESC, CHOL, COAD, ESCA, HNSC, KICH, KIRC, KIRP, LIHC, LUAD, LUSC, PRAD, READ, STAD, THCA, UCEC	ASF1B	55723	1	BLCA, BRCA, CESC, CHOL, COAD, ESCA, HNSC, KICH, KIRC, KIRP, LIHC, LUAD, LUSC, PRAD, READ, STAD, THCA, UCEC
AURKB	9212	1	BLCA, BRCA, CESC, CHOL, COAD, ESCA, HNSC, KICH, KIRC, KIRP, LIHC, LUAD, LUSC, PRAD, READ, STAD, THCA, UCEC	DLGAP5	9787	1	BLCA, BRCA, CESC, CHOL, COAD, ESCA, HNSC, KICH, KIRC, KIRP, LIHC, LUAD, LUSC, PRAD, READ, STAD, THCA, UCEC
AURKB	9212	1	BLCA, BRCA, CESC, CHOL, COAD, ESCA, HNSC, KICH, KIRC, KIRP, LIHC, LUAD, LUSC, PRAD, READ, STAD, THCA, UCEC	TOP2A	7153	1	BLCA, BRCA, CESC, CHOL, COAD, ESCA, HNSC, KICH, KIRC, KIRP, LIHC, LUAD, LUSC, PRAD, READ, STAD, THCA, UCEC
AURKB	9212	1	BLCA, BRCA, CESC, CHOL, COAD, ESCA, HNSC, KICH, KIRC, KIRP, LIHC, LUAD, LUSC, PRAD, READ, STAD, THCA, UCEC	SKA1	220134	1	BLCA, BRCA, CESC, CHOL, COAD, ESCA, HNSC, KICH, KIRC, KIRP, LIHC, LUAD, LUSC, PRAD, READ, STAD, THCA, UCEC
AURKB	9212	1	BLCA, BRCA, CESC, CHOL, COAD, ESCA, HNSC, KICH, KIRC, KIRP, LIHC, LUAD, LUSC, PRAD, READ, STAD, THCA, UCEC	GTSE1	51512	1	BLCA, BRCA, CESC, CHOL, COAD, ESCA, HNSC, KICH, KIRC, KIRP, LIHC, LUAD, LUSC, PRAD, READ, STAD, THCA, UCEC
AURKB	9212	1	BLCA, BRCA, CESC, CHOL, COAD, ESCA, HNSC, KICH, KIRC, KIRP, LIHC, LUAD, LUSC, PRAD, READ, STAD, THCA, UCEC	PTTG1	9232	1	BLCA, BRCA, CESC, CHOL, COAD, ESCA, HNSC, KICH, KIRC, KIRP, LIHC, LUAD, LUSC, PRAD, READ, STAD, UCEC
AURKB	9212	1	BLCA, BRCA, CESC, CHOL, COAD, ESCA, HNSC, KICH, KIRC, KIRP, LIHC, LUAD, LUSC, PRAD, READ, STAD, THCA, UCEC	RRM2	6241	1	BLCA, BRCA, CESC, CHOL, COAD, ESCA, HNSC, KIRC, KIRP, LIHC, LUAD, LUSC, PRAD, READ, STAD, THCA, UCEC
AURKB	9212	1	BLCA, BRCA, CESC, CHOL, COAD, ESCA, HNSC, KICH, KIRC, KIRP, LIHC, LUAD, LUSC, PRAD, READ, STAD, THCA, UCEC	KIF4A	24137	1	BLCA, BRCA, CESC, CHOL, COAD, ESCA, HNSC, KICH, KIRC, KIRP, LIHC, LUAD, LUSC, PRAD, READ, STAD, THCA, UCEC
AURKB	9212	1	BLCA, BRCA, CESC, CHOL, COAD, ESCA, HNSC, KICH, KIRC, KIRP, LIHC, LUAD, LUSC, PRAD, READ, STAD, THCA, UCEC	CDC6	990	1	BLCA, BRCA, CESC, CHOL, COAD, ESCA, HNSC, KIRC, KIRP, LIHC, LUAD, LUSC, PRAD, READ, STAD, THCA, UCEC
AURKB	9212	1	BLCA, BRCA, CESC, CHOL, COAD, ESCA, HNSC, KICH, KIRC, KIRP, LIHC, LUAD, LUSC, PRAD, READ, STAD, THCA, UCEC	CDKN2A	1029	1	BLCA, BRCA, CESC, CHOL, COAD, ESCA, HNSC, KICH, KIRC, KIRP, LIHC, LUAD, LUSC, READ, STAD, THCA, UCEC
AURKB	9212	1	BLCA, BRCA, CESC, CHOL, COAD, ESCA, HNSC, KICH, KIRC, KIRP, LIHC, LUAD, LUSC, PRAD, READ, STAD, THCA, UCEC	PBK	55872	1	BLCA, BRCA, CESC, CHOL, COAD, ESCA, HNSC, KICH, KIRC, KIRP, LIHC, LUAD, LUSC, PRAD, READ, STAD, THCA, UCEC
AURKB	9212	1	BLCA, BRCA, CESC, CHOL, COAD, ESCA, HNSC, KICH, KIRC, KIRP, LIHC, LUAD, LUSC, PRAD, READ, STAD, THCA, UCEC	CENPE	1062	1	BLCA, BRCA, CESC, CHOL, COAD, ESCA, HNSC, KICH, KIRC, KIRP, LIHC, LUAD, LUSC, PRAD, READ, STAD, UCEC
AURKB	9212	1	BLCA, BRCA, CESC, CHOL, COAD, ESCA, HNSC, KICH, KIRC, KIRP, LIHC, LUAD, LUSC, PRAD, READ, STAD, THCA, UCEC	RAD51AP1	10635	1	BLCA, BRCA, CESC, CHOL, COAD, ESCA, HNSC, KIRC, KIRP, LIHC, LUAD, LUSC, PRAD, READ, STAD, THCA, UCEC
AURKB	9212	1	BLCA, BRCA, CESC, CHOL, COAD, ESCA, HNSC, KICH, KIRC, KIRP, LIHC, LUAD, LUSC, PRAD, READ, STAD, THCA, UCEC	NUF2	83540	1	BLCA, BRCA, CESC, CHOL, COAD, ESCA, HNSC, KIRC, KIRP, LIHC, LUAD, LUSC, PRAD, READ, STAD, THCA, UCEC
AURKB	9212	1	BLCA, BRCA, CESC, CHOL, COAD, ESCA, HNSC, KICH, KIRC, KIRP, LIHC, LUAD, LUSC, PRAD, READ, STAD, THCA, UCEC	KIF15	56992	1	BLCA, BRCA, CESC, CHOL, COAD, ESCA, HNSC, KIRC, KIRP, LIHC, LUAD, LUSC, PRAD, READ, STAD, THCA, UCEC
AURKB	9212	1	BLCA, BRCA, CESC, CHOL, COAD, ESCA, HNSC, KICH, KIRC, KIRP, LIHC, LUAD, LUSC, PRAD, READ, STAD, THCA, UCEC	MMP9	4318	1	BLCA, BRCA, CESC, CHOL, COAD, ESCA, HNSC, KIRC, KIRP, LIHC, LUAD, LUSC, PRAD, READ, STAD, THCA, UCEC
AURKB	9212	1	BLCA, BRCA, CESC, CHOL, COAD, ESCA, HNSC, KICH, KIRC, KIRP, LIHC, LUAD, LUSC, PRAD, READ, STAD, THCA, UCEC	NCAPG	64151	1	BLCA, BRCA, CESC, CHOL, COAD, ESCA, HNSC, KICH, KIRC, KIRP, LIHC, LUAD, LUSC, PRAD, READ, STAD, THCA, UCEC
AURKB	9212	1	BLCA, BRCA, CESC, CHOL, COAD, ESCA, HNSC, KICH, KIRC, KIRP, LIHC, LUAD, LUSC, PRAD, READ, STAD, THCA, UCEC	CDCA5	113130	1	BLCA, BRCA, CESC, CHOL, COAD, ESCA, HNSC, KICH, KIRC, KIRP, LIHC, LUAD, LUSC, PRAD, READ, STAD, UCEC
AURKB	9212	1	BLCA, BRCA, CESC, CHOL, COAD, ESCA, HNSC, KICH, KIRC, KIRP, LIHC, LUAD, LUSC, PRAD, READ, STAD, THCA, UCEC	MLF1IP	-		BLCA, BRCA, CESC, CHOL, COAD, ESCA, HNSC, KICH, KIRC, KIRP, LIHC, LUAD, LUSC, PRAD, READ, STAD, THCA, UCEC
IGF2BP2	10644	1	BLCA, CESC, CHOL, COAD, ESCA, HNSC, LIHC, LUSC, READ, STAD, THCA, UCEC	LAMC2	3918	1	BLCA, CESC, CHOL, COAD, ESCA, HNSC, LIHC, LUAD, LUSC, READ, STAD, THCA, UCEC
IGF2BP2	10644	1	BLCA, CESC, CHOL, COAD, ESCA, HNSC, LIHC, LUSC, READ, STAD, THCA, UCEC	OLR1	4973	1	BLCA, BRCA, CESC, CHOL, COAD, ESCA, HNSC, LIHC, LUSC, READ, STAD, THCA, UCEC
NXPH4	11247	1	BLCA, BRCA, CESC, CHOL, COAD, ESCA, HNSC, KICH, KIRC, KIRP, LIHC, LUAD, LUSC, STAD, THCA, UCEC	NDC80	10403	1	BLCA, BRCA, CESC, CHOL, COAD, ESCA, HNSC, KICH, KIRC, KIRP, LIHC, LUAD, LUSC, READ, STAD, THCA, UCEC
NXPH4	11247	1	BLCA, BRCA, CESC, CHOL, COAD, ESCA, HNSC, KICH, KIRC, KIRP, LIHC, LUAD, LUSC, STAD, THCA, UCEC	DEPDC1	55635	1	BLCA, BRCA, CESC, CHOL, COAD, ESCA, HNSC, KICH, KIRC, KIRP, LIHC, LUAD, LUSC, READ, STAD, THCA, UCEC
NXPH4	11247	1	BLCA, BRCA, CESC, CHOL, COAD, ESCA, HNSC, KICH, KIRC, KIRP, LIHC, LUAD, LUSC, STAD, THCA, UCEC	E2F7	144455	1	BLCA, BRCA, CESC, CHOL, COAD, ESCA, HNSC, KICH, KIRC, KIRP, LIHC, LUAD, LUSC, READ, STAD, THCA, UCEC
NXPH4	11247	1	BLCA, BRCA, CESC, CHOL, COAD, ESCA, HNSC, KICH, KIRC, KIRP, LIHC, LUAD, LUSC, STAD, THCA, UCEC	GINS2	51659	1	BLCA, BRCA, CESC, CHOL, COAD, ESCA, HNSC, KICH, KIRC, KIRP, LIHC, LUAD, LUSC, READ, STAD, THCA, UCEC
NXPH4	11247	1	BLCA, BRCA, CESC, CHOL, COAD, ESCA, HNSC, KICH, KIRC, KIRP, LIHC, LUAD, LUSC, STAD, THCA, UCEC	IGF2BP3	10643	1	BLCA, BRCA, CESC, CHOL, COAD, ESCA, HNSC, KICH, KIRC, KIRP, LIHC, LUAD, LUSC, STAD, THCA, UCEC
NXPH4	11247	1	BLCA, BRCA, CESC, CHOL, COAD, ESCA, HNSC, KICH, KIRC, KIRP, LIHC, LUAD, LUSC, STAD, THCA, UCEC	E2F1	1869	1	BLCA, BRCA, CESC, CHOL, COAD, ESCA, HNSC, KICH, KIRC, KIRP, LIHC, LUAD, LUSC, READ, STAD, THCA, UCEC
NXPH4	11247	1	BLCA, BRCA, CESC, CHOL, COAD, ESCA, HNSC, KICH, KIRC, KIRP, LIHC, LUAD, LUSC, STAD, THCA, UCEC	CDKN2A	1029	1	BLCA, BRCA, CESC, CHOL, COAD, ESCA, HNSC, KICH, KIRC, KIRP, LIHC, LUAD, LUSC, READ, STAD, THCA, UCEC
GRIN2D	2906	1	BLCA, BRCA, CESC, CHOL, COAD, ESCA, HNSC, KIRC, KIRP, LUAD, LUSC, READ, STAD, UCEC	DLX4	1748	1	BLCA, BRCA, CESC, CHOL, COAD, ESCA, KIRC, KIRP, LUAD, LUSC, READ, STAD, UCEC
GRIN2D	2906	1	BLCA, BRCA, CESC, CHOL, COAD, ESCA, HNSC, KIRC, KIRP, LUAD, LUSC, READ, STAD, UCEC	CDCA7	83879	1	BLCA, BRCA, CESC, CHOL, COAD, ESCA, HNSC, KIRC, KIRP, LIHC, LUAD, LUSC, READ, STAD, UCEC
GRIN2D	2906	1	BLCA, BRCA, CESC, CHOL, COAD, ESCA, HNSC, KIRC, KIRP, LUAD, LUSC, READ, STAD, UCEC	TRIM59	286827	1	BLCA, BRCA, CESC, CHOL, COAD, ESCA, HNSC, KIRC, LUAD, LUSC, READ, STAD, UCEC
GRIN2D	2906	1	BLCA, BRCA, CESC, CHOL, COAD, ESCA, HNSC, KIRC, KIRP, LUAD, LUSC, READ, STAD, UCEC	FANCI	55215	1	BLCA, BRCA, CESC, CHOL, COAD, ESCA, HNSC, KIRC, KIRP, LIHC, LUAD, LUSC, READ, STAD, UCEC
GRIN2D	2906	1	BLCA, BRCA, CESC, CHOL, COAD, ESCA, HNSC, KIRC, KIRP, LUAD, LUSC, READ, STAD, UCEC	KIF2C	11004	1	BLCA, BRCA, CESC, CHOL, COAD, ESCA, HNSC, KIRC, KIRP, LIHC, LUAD, LUSC, READ, STAD, UCEC
GRIN2D	2906	1	BLCA, BRCA, CESC, CHOL, COAD, ESCA, HNSC, KIRC, KIRP, LUAD, LUSC, READ, STAD, UCEC	ABCA12	26154	1	BLCA, BRCA, CHOL, COAD, ESCA, HNSC, KIRC, KIRP, LUAD, LUSC, READ, STAD, UCEC
GRIN2D	2906	1	BLCA, BRCA, CESC, CHOL, COAD, ESCA, HNSC, KIRC, KIRP, LUAD, LUSC, READ, STAD, UCEC	EME1	146956	1	BLCA, BRCA, CESC, CHOL, COAD, ESCA, HNSC, KIRC, KIRP, LIHC, LUAD, LUSC, READ, STAD, UCEC
GRIN2D	2906	1	BLCA, BRCA, CESC, CHOL, COAD, ESCA, HNSC, KIRC, KIRP, LUAD, LUSC, READ, STAD, UCEC	FANCA	2175	1	BLCA, BRCA, CESC, COAD, ESCA, HNSC, KIRC, KIRP, LUAD, LUSC, READ, STAD, UCEC
GRIN2D	2906	1	BLCA, BRCA, CESC, CHOL, COAD, ESCA, HNSC, KIRC, KIRP, LUAD, LUSC, READ, STAD, UCEC	FAM72A	729533	1	BLCA, BRCA, CESC, CHOL, COAD, ESCA, HNSC, KIRC, KIRP, LIHC, LUAD, LUSC, READ, STAD, UCEC
RFC4	5984	1	BLCA, BRCA, CESC, CHOL, COAD, ESCA, HNSC, LIHC, LUAD, LUSC, READ, UCEC	UBE2S	27338	1	BLCA, BRCA, CESC, CHOL, COAD, ESCA, HNSC, LIHC, LUAD, LUSC, READ, STAD, UCEC
RFC4	5984	1	BLCA, BRCA, CESC, CHOL, COAD, ESCA, HNSC, LIHC, LUAD, LUSC, READ, UCEC	KIF23	9493	1	BLCA, BRCA, CESC, CHOL, COAD, ESCA, HNSC, LIHC, LUAD, LUSC, READ, STAD, UCEC
RFC4	5984	1	BLCA, BRCA, CESC, CHOL, COAD, ESCA, HNSC, LIHC, LUAD, LUSC, READ, UCEC	GINS4	84296	1	BLCA, BRCA, CESC, CHOL, COAD, ESCA, HNSC, LIHC, LUAD, LUSC, READ, STAD, UCEC
RFC4	5984	1	BLCA, BRCA, CESC, CHOL, COAD, ESCA, HNSC, LIHC, LUAD, LUSC, READ, UCEC	CKAP2	26586	1	BLCA, BRCA, CESC, CHOL, COAD, ESCA, HNSC, LIHC, LUAD, LUSC, READ, STAD, UCEC
RFC4	5984	1	BLCA, BRCA, CESC, CHOL, COAD, ESCA, HNSC, LIHC, LUAD, LUSC, READ, UCEC	NCAPD2	9918	1	BLCA, BRCA, CESC, CHOL, COAD, ESCA, HNSC, LIHC, LUAD, LUSC, READ, STAD, UCEC
RFC4	5984	1	BLCA, BRCA, CESC, CHOL, COAD, ESCA, HNSC, LIHC, LUAD, LUSC, READ, UCEC	CENPL	91687	1	BLCA, BRCA, CESC, CHOL, COAD, ESCA, HNSC, LIHC, LUAD, LUSC, READ, STAD, UCEC
RFC4	5984	1	BLCA, BRCA, CESC, CHOL, COAD, ESCA, HNSC, LIHC, LUAD, LUSC, READ, UCEC	DSCC1	79075	1	BLCA, BRCA, CESC, CHOL, COAD, ESCA, HNSC, LIHC, LUAD, LUSC, READ, STAD, UCEC
RFC4	5984	1	BLCA, BRCA, CESC, CHOL, COAD, ESCA, HNSC, LIHC, LUAD, LUSC, READ, UCEC	ORC1	4998	1	BLCA, BRCA, CESC, CHOL, COAD, ESCA, HNSC, LIHC, LUAD, LUSC, READ, STAD, UCEC
RFC4	5984	1	BLCA, BRCA, CESC, CHOL, COAD, ESCA, HNSC, LIHC, LUAD, LUSC, READ, UCEC	C11orf82	220042	1	BLCA, BRCA, CESC, CHOL, COAD, ESCA, HNSC, LIHC, LUAD, LUSC, READ, STAD, UCEC
RFC4	5984	1	BLCA, BRCA, CESC, CHOL, COAD, ESCA, HNSC, LIHC, LUAD, LUSC, READ, UCEC	MTBP	27085	1	BLCA, BRCA, CESC, CHOL, COAD, ESCA, HNSC, LIHC, LUAD, LUSC, READ, STAD, UCEC
RFC4	5984	1	BLCA, BRCA, CESC, CHOL, COAD, ESCA, HNSC, LIHC, LUAD, LUSC, READ, UCEC	RNASEH2A	10535	1	BLCA, BRCA, CESC, CHOL, COAD, ESCA, HNSC, LIHC, LUAD, LUSC, READ, STAD, UCEC
RFC4	5984	1	BLCA, BRCA, CESC, CHOL, COAD, ESCA, HNSC, LIHC, LUAD, LUSC, READ, UCEC	PARPBP	55010	1	BLCA, BRCA, CESC, CHOL, COAD, ESCA, HNSC, LIHC, LUAD, LUSC, READ, STAD, UCEC
RFC4	5984	1	BLCA, BRCA, CESC, CHOL, COAD, ESCA, HNSC, LIHC, LUAD, LUSC, READ, UCEC	CCNF	899	1	BLCA, BRCA, CESC, CHOL, COAD, ESCA, HNSC, LIHC, LUAD, LUSC, READ, STAD, UCEC
RFC4	5984	1	BLCA, BRCA, CESC, CHOL, COAD, ESCA, HNSC, LIHC, LUAD, LUSC, READ, UCEC	FAM72B	653820	1	BLCA, BRCA, CESC, CHOL, COAD, ESCA, HNSC, LIHC, LUAD, LUSC, READ, STAD, UCEC
RFC4	5984	1	BLCA, BRCA, CESC, CHOL, COAD, ESCA, HNSC, LIHC, LUAD, LUSC, READ, UCEC	CDCA4	55038	1	BLCA, BRCA, CESC, CHOL, COAD, ESCA, HNSC, LIHC, LUAD, LUSC, READ, STAD, UCEC
RFC4	5984	1	BLCA, BRCA, CESC, CHOL, COAD, ESCA, HNSC, LIHC, LUAD, LUSC, READ, UCEC	KIAA1524	57650	1	BLCA, BRCA, CESC, CHOL, COAD, ESCA, HNSC, LIHC, LUAD, LUSC, READ, STAD, UCEC
RFC4	5984	1	BLCA, BRCA, CESC, CHOL, COAD, ESCA, HNSC, LIHC, LUAD, LUSC, READ, UCEC	LIN9	286826	1	BLCA, BRCA, CESC, CHOL, COAD, ESCA, HNSC, LIHC, LUAD, LUSC, READ, STAD, UCEC
KIFC1	3833	1	BLCA, BRCA, CESC, CHOL, COAD, ESCA, HNSC, KIRC, KIRP, LIHC, LUAD, LUSC, PRAD, READ, STAD, THCA, UCEC	MYBL2	4605	1	BLCA, BRCA, CESC, CHOL, COAD, ESCA, HNSC, KICH, KIRC, KIRP, LIHC, LUAD, LUSC, PRAD, READ, STAD, THCA, UCEC
KIFC1	3833	1	BLCA, BRCA, CESC, CHOL, COAD, ESCA, HNSC, KIRC, KIRP, LIHC, LUAD, LUSC, PRAD, READ, STAD, THCA, UCEC	SPC24	147841	1	BLCA, BRCA, CESC, CHOL, COAD, ESCA, HNSC, KICH, KIRC, KIRP, LIHC, LUAD, LUSC, PRAD, READ, STAD, THCA, UCEC
KIFC1	3833	1	BLCA, BRCA, CESC, CHOL, COAD, ESCA, HNSC, KIRC, KIRP, LIHC, LUAD, LUSC, PRAD, READ, STAD, THCA, UCEC	CENPA	1058	1	BLCA, BRCA, CESC, CHOL, COAD, ESCA, HNSC, KICH, KIRC, KIRP, LIHC, LUAD, LUSC, PRAD, READ, STAD, THCA, UCEC
KIFC1	3833	1	BLCA, BRCA, CESC, CHOL, COAD, ESCA, HNSC, KIRC, KIRP, LIHC, LUAD, LUSC, PRAD, READ, STAD, THCA, UCEC	FAM72D	728833	1	BLCA, BRCA, CESC, CHOL, COAD, ESCA, HNSC, KIRC, KIRP, LIHC, LUAD, LUSC, PRAD, READ, STAD, UCEC
KIFC1	3833	1	BLCA, BRCA, CESC, CHOL, COAD, ESCA, HNSC, KIRC, KIRP, LIHC, LUAD, LUSC, PRAD, READ, STAD, THCA, UCEC	CENPM	79019	1	BLCA, BRCA, CESC, CHOL, COAD, ESCA, HNSC, KICH, KIRC, KIRP, LIHC, LUAD, LUSC, PRAD, READ, STAD, THCA, UCEC
KIFC1	3833	1	BLCA, BRCA, CESC, CHOL, COAD, ESCA, HNSC, KIRC, KIRP, LIHC, LUAD, LUSC, PRAD, READ, STAD, THCA, UCEC	CLSPN	63967	1	BLCA, BRCA, CESC, CHOL, COAD, ESCA, HNSC, KICH, KIRC, KIRP, LIHC, LUAD, LUSC, PRAD, READ, STAD, THCA, UCEC
KIFC1	3833	1	BLCA, BRCA, CESC, CHOL, COAD, ESCA, HNSC, KIRC, KIRP, LIHC, LUAD, LUSC, PRAD, READ, STAD, THCA, UCEC	NCAPH	23397	1	BLCA, BRCA, CESC, CHOL, COAD, ESCA, HNSC, KICH, KIRC, KIRP, LIHC, LUAD, LUSC, PRAD, READ, STAD, THCA, UCEC
KIFC1	3833	1	BLCA, BRCA, CESC, CHOL, COAD, ESCA, HNSC, KIRC, KIRP, LIHC, LUAD, LUSC, PRAD, READ, STAD, THCA, UCEC	SPC25	57405	1	BLCA, BRCA, CESC, CHOL, COAD, ESCA, HNSC, KIRC, KIRP, LIHC, LUAD, LUSC, PRAD, READ, STAD, THCA, UCEC
KIFC1	3833	1	BLCA, BRCA, CESC, CHOL, COAD, ESCA, HNSC, KIRC, KIRP, LIHC, LUAD, LUSC, PRAD, READ, STAD, THCA, UCEC	FAM72C	-	1	BLCA, BRCA, CESC, CHOL, COAD, ESCA, HNSC, KIRC, KIRP, LIHC, LUAD, LUSC, PRAD, READ, STAD, UCEC
KIFC1	3833	1	BLCA, BRCA, CESC, CHOL, COAD, ESCA, HNSC, KIRC, KIRP, LIHC, LUAD, LUSC, PRAD, READ, STAD, THCA, UCEC	TYMS	7298	1	BLCA, BRCA, CESC, CHOL, COAD, ESCA, HNSC, KIRC, KIRP, LIHC, LUAD, LUSC, READ, STAD, THCA, UCEC
KIFC1	3833	1	BLCA, BRCA, CESC, CHOL, COAD, ESCA, HNSC, KIRC, KIRP, LIHC, LUAD, LUSC, PRAD, READ, STAD, THCA, UCEC	TRIP13	9319	1	BLCA, BRCA, CESC, CHOL, COAD, ESCA, HNSC, KIRC, KIRP, LIHC, LUAD, LUSC, PRAD, READ, STAD, UCEC
KIFC1	3833	1	BLCA, BRCA, CESC, CHOL, COAD, ESCA, HNSC, KIRC, KIRP, LIHC, LUAD, LUSC, PRAD, READ, STAD, THCA, UCEC	CENPF	1063	1	BLCA, BRCA, CESC, CHOL, COAD, ESCA, HNSC, KICH, KIRC, KIRP, LIHC, LUAD, LUSC, PRAD, READ, STAD, THCA, UCEC
KIFC1	3833	1	BLCA, BRCA, CESC, CHOL, COAD, ESCA, HNSC, KIRC, KIRP, LIHC, LUAD, LUSC, PRAD, READ, STAD, THCA, UCEC	BUB1B	701	1	BLCA, BRCA, CESC, CHOL, COAD, ESCA, HNSC, KICH, KIRC, KIRP, LIHC, LUAD, LUSC, PRAD, READ, STAD, THCA, UCEC
KIFC1	3833	1	BLCA, BRCA, CESC, CHOL, COAD, ESCA, HNSC, KIRC, KIRP, LIHC, LUAD, LUSC, PRAD, READ, STAD, THCA, UCEC	TPX2	22974	1	BLCA, BRCA, CESC, CHOL, COAD, ESCA, HNSC, KICH, KIRC, KIRP, LIHC, LUAD, LUSC, PRAD, READ, STAD, THCA, UCEC
KIFC1	3833	1	BLCA, BRCA, CESC, CHOL, COAD, ESCA, HNSC, KIRC, KIRP, LIHC, LUAD, LUSC, PRAD, READ, STAD, THCA, UCEC	TTK	7272	1	BLCA, BRCA, CESC, CHOL, COAD, ESCA, HNSC, KICH, KIRC, KIRP, LIHC, LUAD, LUSC, PRAD, READ, STAD, THCA, UCEC
KIFC1	3833	1	BLCA, BRCA, CESC, CHOL, COAD, ESCA, HNSC, KIRC, KIRP, LIHC, LUAD, LUSC, PRAD, READ, STAD, THCA, UCEC	IL4I1	259307	1	BLCA, BRCA, CESC, CHOL, COAD, ESCA, HNSC, KIRC, KIRP, LIHC, LUAD, LUSC, PRAD, READ, STAD, THCA, UCEC
KIFC1	3833	1	BLCA, BRCA, CESC, CHOL, COAD, ESCA, HNSC, KIRC, KIRP, LIHC, LUAD, LUSC, PRAD, READ, STAD, THCA, UCEC	ANLN	54443	1	BLCA, BRCA, CESC, CHOL, COAD, ESCA, HNSC, KICH, KIRC, KIRP, LIHC, LUAD, LUSC, PRAD, READ, STAD, THCA, UCEC
KIFC1	3833	1	BLCA, BRCA, CESC, CHOL, COAD, ESCA, HNSC, KIRC, KIRP, LIHC, LUAD, LUSC, PRAD, READ, STAD, THCA, UCEC	CEP55	55165	1	BLCA, BRCA, CESC, CHOL, COAD, ESCA, HNSC, KICH, KIRC, KIRP, LIHC, LUAD, LUSC, PRAD, READ, STAD, THCA, UCEC
KIFC1	3833	1	BLCA, BRCA, CESC, CHOL, COAD, ESCA, HNSC, KIRC, KIRP, LIHC, LUAD, LUSC, PRAD, READ, STAD, THCA, UCEC	BIRC5	332	1	BLCA, BRCA, CESC, CHOL, COAD, ESCA, HNSC, KICH, KIRC, KIRP, LIHC, LUAD, LUSC, PRAD, READ, STAD, THCA, UCEC
KIFC1	3833	1	BLCA, BRCA, CESC, CHOL, COAD, ESCA, HNSC, KIRC, KIRP, LIHC, LUAD, LUSC, PRAD, READ, STAD, THCA, UCEC	PRAME	23532	1	BLCA, BRCA, CESC, CHOL, COAD, ESCA, HNSC, KIRC, KIRP, LIHC, LUAD, LUSC, PRAD, READ, STAD, UCEC
KIFC1	3833	1	BLCA, BRCA, CESC, CHOL, COAD, ESCA, HNSC, KIRC, KIRP, LIHC, LUAD, LUSC, PRAD, READ, STAD, THCA, UCEC	HMMR	3161	1	BLCA, BRCA, CESC, CHOL, COAD, ESCA, HNSC, KICH, KIRC, KIRP, LIHC, LUAD, LUSC, PRAD, READ, STAD, THCA, UCEC
KIFC1	3833	1	BLCA, BRCA, CESC, CHOL, COAD, ESCA, HNSC, KIRC, KIRP, LIHC, LUAD, LUSC, PRAD, READ, STAD, THCA, UCEC	GPR19	2842	1	BLCA, BRCA, CESC, CHOL, COAD, ESCA, HNSC, KIRC, KIRP, LIHC, LUAD, LUSC, READ, STAD, THCA, UCEC
KIFC1	3833	1	BLCA, BRCA, CESC, CHOL, COAD, ESCA, HNSC, KIRC, KIRP, LIHC, LUAD, LUSC, PRAD, READ, STAD, THCA, UCEC	MELK	9833	1	BLCA, BRCA, CESC, CHOL, COAD, ESCA, HNSC, KICH, KIRC, KIRP, LIHC, LUAD, LUSC, PRAD, READ, STAD, THCA, UCEC
KIFC1	3833	1	BLCA, BRCA, CESC, CHOL, COAD, ESCA, HNSC, KIRC, KIRP, LIHC, LUAD, LUSC, PRAD, READ, STAD, THCA, UCEC	UBE2T	29089	1	BLCA, BRCA, CESC, CHOL, COAD, ESCA, HNSC, KIRP, LIHC, LUAD, LUSC, PRAD, READ, STAD, THCA, UCEC
KIFC1	3833	1	BLCA, BRCA, CESC, CHOL, COAD, ESCA, HNSC, KIRC, KIRP, LIHC, LUAD, LUSC, PRAD, READ, STAD, THCA, UCEC	FAM64A	54478	1	BLCA, BRCA, CESC, CHOL, COAD, ESCA, HNSC, KIRC, KIRP, LIHC, LUAD, LUSC, PRAD, READ, STAD, THCA, UCEC
KIFC1	3833	1	BLCA, BRCA, CESC, CHOL, COAD, ESCA, HNSC, KIRC, KIRP, LIHC, LUAD, LUSC, PRAD, READ, STAD, THCA, UCEC	C16orf59	80178	1	BLCA, BRCA, CESC, CHOL, COAD, ESCA, HNSC, KIRP, LIHC, LUAD, LUSC, PRAD, READ, STAD, THCA, UCEC
KIFC1	3833	1	BLCA, BRCA, CESC, CHOL, COAD, ESCA, HNSC, KIRC, KIRP, LIHC, LUAD, LUSC, PRAD, READ, STAD, THCA, UCEC	CENPH	64946	1	BLCA, BRCA, CESC, CHOL, COAD, ESCA, HNSC, KIRC, KIRP, LIHC, LUAD, LUSC, READ, STAD, THCA, UCEC
KIFC1	3833	1	BLCA, BRCA, CESC, CHOL, COAD, ESCA, HNSC, KIRC, KIRP, LIHC, LUAD, LUSC, PRAD, READ, STAD, THCA, UCEC	DTL	51514	1	BLCA, BRCA, CESC, CHOL, COAD, ESCA, HNSC, KICH, KIRC, KIRP, LIHC, LUAD, LUSC, PRAD, READ, STAD, THCA, UCEC
KIFC1	3833	1	BLCA, BRCA, CESC, CHOL, COAD, ESCA, HNSC, KIRC, KIRP, LIHC, LUAD, LUSC, PRAD, READ, STAD, THCA, UCEC	RDM1	201299	1	BLCA, BRCA, CESC, CHOL, COAD, ESCA, HNSC, KIRC, KIRP, LIHC, LUAD, LUSC, PRAD, READ, STAD, THCA, UCEC
KIFC1	3833	1	BLCA, BRCA, CESC, CHOL, COAD, ESCA, HNSC, KIRC, KIRP, LIHC, LUAD, LUSC, PRAD, READ, STAD, THCA, UCEC	EXO1	9156	1	BLCA, BRCA, CESC, CHOL, COAD, ESCA, HNSC, KIRC, KIRP, LIHC, LUAD, LUSC, PRAD, READ, STAD, THCA, UCEC
KIFC1	3833	1	BLCA, BRCA, CESC, CHOL, COAD, ESCA, HNSC, KIRC, KIRP, LIHC, LUAD, LUSC, PRAD, READ, STAD, THCA, UCEC	KIF20A	10112	1	BLCA, BRCA, CESC, CHOL, COAD, ESCA, HNSC, KICH, KIRC, KIRP, LIHC, LUAD, LUSC, PRAD, READ, STAD, THCA, UCEC
KIFC1	3833	1	BLCA, BRCA, CESC, CHOL, COAD, ESCA, HNSC, KIRC, KIRP, LIHC, LUAD, LUSC, PRAD, READ, STAD, THCA, UCEC	ASPM	259266	1	BLCA, BRCA, CESC, CHOL, COAD, ESCA, HNSC, KICH, KIRC, KIRP, LIHC, LUAD, LUSC, PRAD, READ, STAD, THCA, UCEC
KIFC1	3833	1	BLCA, BRCA, CESC, CHOL, COAD, ESCA, HNSC, KIRC, KIRP, LIHC, LUAD, LUSC, PRAD, READ, STAD, THCA, UCEC	MKI67	4288	1	BLCA, BRCA, CESC, CHOL, COAD, ESCA, HNSC, KICH, KIRC, KIRP, LIHC, LUAD, LUSC, PRAD, READ, STAD, THCA, UCEC
KIFC1	3833	1	BLCA, BRCA, CESC, CHOL, COAD, ESCA, HNSC, KIRC, KIRP, LIHC, LUAD, LUSC, PRAD, READ, STAD, THCA, UCEC	MMP11	4320	1	BLCA, BRCA, CESC, CHOL, COAD, ESCA, HNSC, KIRC, KIRP, LIHC, LUAD, LUSC, PRAD, READ, STAD, THCA
KIFC1	3833	1	BLCA, BRCA, CESC, CHOL, COAD, ESCA, HNSC, KIRC, KIRP, LIHC, LUAD, LUSC, PRAD, READ, STAD, THCA, UCEC	IQGAP3	128239	1	BLCA, BRCA, CESC, CHOL, COAD, ESCA, HNSC, KIRC, KIRP, LIHC, LUAD, LUSC, PRAD, READ, STAD, THCA, UCEC
KIFC1	3833	1	BLCA, BRCA, CESC, CHOL, COAD, ESCA, HNSC, KIRC, KIRP, LIHC, LUAD, LUSC, PRAD, READ, STAD, THCA, UCEC	NEIL3	55247	1	BLCA, BRCA, CESC, CHOL, COAD, ESCA, HNSC, KICH, KIRC, KIRP, LIHC, LUAD, LUSC, PRAD, READ, STAD, THCA, UCEC
KIFC1	3833	1	BLCA, BRCA, CESC, CHOL, COAD, ESCA, HNSC, KIRC, KIRP, LIHC, LUAD, LUSC, PRAD, READ, STAD, THCA, UCEC	UBE2C	11065	1	BLCA, BRCA, CESC, CHOL, COAD, ESCA, HNSC, KICH, KIRC, KIRP, LIHC, LUAD, LUSC, PRAD, READ, STAD, THCA, UCEC
KIFC1	3833	1	BLCA, BRCA, CESC, CHOL, COAD, ESCA, HNSC, KIRC, KIRP, LIHC, LUAD, LUSC, PRAD, READ, STAD, THCA, UCEC	CDC25C	995	1	BLCA, BRCA, CESC, CHOL, COAD, ESCA, HNSC, KICH, KIRC, KIRP, LIHC, LUAD, LUSC, PRAD, READ, STAD, THCA, UCEC
KIFC1	3833	1	BLCA, BRCA, CESC, CHOL, COAD, ESCA, HNSC, KIRC, KIRP, LIHC, LUAD, LUSC, PRAD, READ, STAD, THCA, UCEC	FAM111B	374393	1	BLCA, BRCA, CESC, CHOL, COAD, ESCA, HNSC, KICH, KIRC, KIRP, LIHC, LUAD, LUSC, PRAD, READ, STAD, THCA, UCEC
KIFC1	3833	1	BLCA, BRCA, CESC, CHOL, COAD, ESCA, HNSC, KIRC, KIRP, LIHC, LUAD, LUSC, PRAD, READ, STAD, THCA, UCEC	NEK2	4751	1	BLCA, BRCA, CESC, CHOL, COAD, ESCA, HNSC, KICH, KIRC, KIRP, LIHC, LUAD, LUSC, PRAD, READ, STAD, THCA, UCEC
KIFC1	3833	1	BLCA, BRCA, CESC, CHOL, COAD, ESCA, HNSC, KIRC, KIRP, LIHC, LUAD, LUSC, PRAD, READ, STAD, THCA, UCEC	GPRIN1	114787	1	BLCA, BRCA, CESC, CHOL, COAD, ESCA, HNSC, KIRC, KIRP, LIHC, LUAD, LUSC, PRAD, READ, STAD, THCA, UCEC
KIFC1	3833	1	BLCA, BRCA, CESC, CHOL, COAD, ESCA, HNSC, KIRC, KIRP, LIHC, LUAD, LUSC, PRAD, READ, STAD, THCA, UCEC	CKAP2L	150468	1	BLCA, BRCA, CESC, CHOL, COAD, ESCA, HNSC, KICH, KIRC, KIRP, LIHC, LUAD, LUSC, PRAD, READ, STAD, THCA, UCEC
KIFC1	3833	1	BLCA, BRCA, CESC, CHOL, COAD, ESCA, HNSC, KIRC, KIRP, LIHC, LUAD, LUSC, PRAD, READ, STAD, THCA, UCEC	KIF11	3832	1	BLCA, BRCA, CESC, CHOL, COAD, ESCA, HNSC, KIRC, LIHC, LUAD, LUSC, PRAD, READ, STAD, THCA, UCEC
KIFC1	3833	1	BLCA, BRCA, CESC, CHOL, COAD, ESCA, HNSC, KIRC, KIRP, LIHC, LUAD, LUSC, PRAD, READ, STAD, THCA, UCEC	UBD	10537	1	BLCA, BRCA, CESC, CHOL, COAD, ESCA, HNSC, KIRC, LIHC, LUAD, LUSC, PRAD, READ, STAD, THCA, UCEC
KIFC1	3833	1	BLCA, BRCA, CESC, CHOL, COAD, ESCA, HNSC, KIRC, KIRP, LIHC, LUAD, LUSC, PRAD, READ, STAD, THCA, UCEC	NUSAP1	51203	1	BLCA, BRCA, CESC, CHOL, COAD, ESCA, HNSC, KIRC, KIRP, LIHC, LUAD, LUSC, PRAD, READ, STAD, THCA, UCEC
KIFC1	3833	1	BLCA, BRCA, CESC, CHOL, COAD, ESCA, HNSC, KIRC, KIRP, LIHC, LUAD, LUSC, PRAD, READ, STAD, THCA, UCEC	BUB1	699	1	BLCA, BRCA, CESC, CHOL, COAD, ESCA, HNSC, KICH, KIRC, KIRP, LIHC, LUAD, LUSC, PRAD, READ, STAD, THCA, UCEC
KIFC1	3833	1	BLCA, BRCA, CESC, CHOL, COAD, ESCA, HNSC, KIRC, KIRP, LIHC, LUAD, LUSC, PRAD, READ, STAD, THCA, UCEC	KIAA0101	9768	1	BLCA, BRCA, CESC, CHOL, COAD, ESCA, HNSC, KICH, KIRC, KIRP, LIHC, LUAD, LUSC, PRAD, READ, STAD, THCA, UCEC
KIFC1	3833	1	BLCA, BRCA, CESC, CHOL, COAD, ESCA, HNSC, KIRC, KIRP, LIHC, LUAD, LUSC, PRAD, READ, STAD, THCA, UCEC	CDC45	8318	1	BLCA, BRCA, CESC, CHOL, COAD, ESCA, HNSC, KICH, KIRC, KIRP, LIHC, LUAD, LUSC, PRAD, READ, STAD, THCA, UCEC
KIFC1	3833	1	BLCA, BRCA, CESC, CHOL, COAD, ESCA, HNSC, KIRC, KIRP, LIHC, LUAD, LUSC, PRAD, READ, STAD, THCA, UCEC	CENPK	64105	1	BLCA, BRCA, CESC, CHOL, COAD, ESCA, HNSC, KIRC, KIRP, LIHC, LUAD, LUSC, READ, STAD, THCA, UCEC
KIFC1	3833	1	BLCA, BRCA, CESC, CHOL, COAD, ESCA, HNSC, KIRC, KIRP, LIHC, LUAD, LUSC, PRAD, READ, STAD, THCA, UCEC	CCNB2	9133	1	BLCA, BRCA, CESC, CHOL, COAD, ESCA, HNSC, KICH, KIRC, KIRP, LIHC, LUAD, LUSC, PRAD, READ, STAD, THCA, UCEC
KIFC1	3833	1	BLCA, BRCA, CESC, CHOL, COAD, ESCA, HNSC, KIRC, KIRP, LIHC, LUAD, LUSC, PRAD, READ, STAD, THCA, UCEC	LMNB1	4001	1	BLCA, BRCA, CESC, CHOL, COAD, ESCA, HNSC, KIRC, LIHC, LUAD, LUSC, PRAD, READ, STAD, THCA, UCEC
KIFC1	3833	1	BLCA, BRCA, CESC, CHOL, COAD, ESCA, HNSC, KIRC, KIRP, LIHC, LUAD, LUSC, PRAD, READ, STAD, THCA, UCEC	PKMYT1	9088	1	BLCA, BRCA, CESC, CHOL, COAD, ESCA, HNSC, KICH, KIRC, KIRP, LIHC, LUAD, LUSC, PRAD, READ, STAD, THCA, UCEC
KIFC1	3833	1	BLCA, BRCA, CESC, CHOL, COAD, ESCA, HNSC, KIRC, KIRP, LIHC, LUAD, LUSC, PRAD, READ, STAD, THCA, UCEC	RAD51	5888	1	BLCA, BRCA, CESC, CHOL, COAD, ESCA, HNSC, KIRC, KIRP, LIHC, LUAD, LUSC, PRAD, READ, STAD, THCA, UCEC
KIFC1	3833	1	BLCA, BRCA, CESC, CHOL, COAD, ESCA, HNSC, KIRC, KIRP, LIHC, LUAD, LUSC, PRAD, READ, STAD, THCA, UCEC	ASF1B	55723	1	BLCA, BRCA, CESC, CHOL, COAD, ESCA, HNSC, KICH, KIRC, KIRP, LIHC, LUAD, LUSC, PRAD, READ, STAD, THCA, UCEC
KIFC1	3833	1	BLCA, BRCA, CESC, CHOL, COAD, ESCA, HNSC, KIRC, KIRP, LIHC, LUAD, LUSC, PRAD, READ, STAD, THCA, UCEC	DLGAP5	9787	1	BLCA, BRCA, CESC, CHOL, COAD, ESCA, HNSC, KICH, KIRC, KIRP, LIHC, LUAD, LUSC, PRAD, READ, STAD, THCA, UCEC
KIFC1	3833	1	BLCA, BRCA, CESC, CHOL, COAD, ESCA, HNSC, KIRC, KIRP, LIHC, LUAD, LUSC, PRAD, READ, STAD, THCA, UCEC	TOP2A	7153	1	BLCA, BRCA, CESC, CHOL, COAD, ESCA, HNSC, KICH, KIRC, KIRP, LIHC, LUAD, LUSC, PRAD, READ, STAD, THCA, UCEC
KIFC1	3833	1	BLCA, BRCA, CESC, CHOL, COAD, ESCA, HNSC, KIRC, KIRP, LIHC, LUAD, LUSC, PRAD, READ, STAD, THCA, UCEC	SKA1	220134	1	BLCA, BRCA, CESC, CHOL, COAD, ESCA, HNSC, KICH, KIRC, KIRP, LIHC, LUAD, LUSC, PRAD, READ, STAD, THCA, UCEC
KIFC1	3833	1	BLCA, BRCA, CESC, CHOL, COAD, ESCA, HNSC, KIRC, KIRP, LIHC, LUAD, LUSC, PRAD, READ, STAD, THCA, UCEC	GTSE1	51512	1	BLCA, BRCA, CESC, CHOL, COAD, ESCA, HNSC, KICH, KIRC, KIRP, LIHC, LUAD, LUSC, PRAD, READ, STAD, THCA, UCEC
KIFC1	3833	1	BLCA, BRCA, CESC, CHOL, COAD, ESCA, HNSC, KIRC, KIRP, LIHC, LUAD, LUSC, PRAD, READ, STAD, THCA, UCEC	RRM2	6241	1	BLCA, BRCA, CESC, CHOL, COAD, ESCA, HNSC, KIRC, KIRP, LIHC, LUAD, LUSC, PRAD, READ, STAD, THCA, UCEC
KIFC1	3833	1	BLCA, BRCA, CESC, CHOL, COAD, ESCA, HNSC, KIRC, KIRP, LIHC, LUAD, LUSC, PRAD, READ, STAD, THCA, UCEC	KIF4A	24137	1	BLCA, BRCA, CESC, CHOL, COAD, ESCA, HNSC, KICH, KIRC, KIRP, LIHC, LUAD, LUSC, PRAD, READ, STAD, THCA, UCEC
KIFC1	3833	1	BLCA, BRCA, CESC, CHOL, COAD, ESCA, HNSC, KIRC, KIRP, LIHC, LUAD, LUSC, PRAD, READ, STAD, THCA, UCEC	OIP5	11339	1	BLCA, BRCA, CESC, CHOL, COAD, ESCA, HNSC, KIRC, KIRP, LIHC, LUAD, LUSC, PRAD, READ, STAD, UCEC
KIFC1	3833	1	BLCA, BRCA, CESC, CHOL, COAD, ESCA, HNSC, KIRC, KIRP, LIHC, LUAD, LUSC, PRAD, READ, STAD, THCA, UCEC	CDC6	990	1	BLCA, BRCA, CESC, CHOL, COAD, ESCA, HNSC, KIRC, KIRP, LIHC, LUAD, LUSC, PRAD, READ, STAD, THCA, UCEC
KIFC1	3833	1	BLCA, BRCA, CESC, CHOL, COAD, ESCA, HNSC, KIRC, KIRP, LIHC, LUAD, LUSC, PRAD, READ, STAD, THCA, UCEC	PRR11	55771	1	BLCA, BRCA, CESC, CHOL, COAD, ESCA, HNSC, KIRC, KIRP, LIHC, LUAD, LUSC, PRAD, READ, STAD, UCEC
KIFC1	3833	1	BLCA, BRCA, CESC, CHOL, COAD, ESCA, HNSC, KIRC, KIRP, LIHC, LUAD, LUSC, PRAD, READ, STAD, THCA, UCEC	PBK	55872	1	BLCA, BRCA, CESC, CHOL, COAD, ESCA, HNSC, KICH, KIRC, KIRP, LIHC, LUAD, LUSC, PRAD, READ, STAD, THCA, UCEC
KIFC1	3833	1	BLCA, BRCA, CESC, CHOL, COAD, ESCA, HNSC, KIRC, KIRP, LIHC, LUAD, LUSC, PRAD, READ, STAD, THCA, UCEC	RAD51AP1	10635	1	BLCA, BRCA, CESC, CHOL, COAD, ESCA, HNSC, KIRC, KIRP, LIHC, LUAD, LUSC, PRAD, READ, STAD, THCA, UCEC
KIFC1	3833	1	BLCA, BRCA, CESC, CHOL, COAD, ESCA, HNSC, KIRC, KIRP, LIHC, LUAD, LUSC, PRAD, READ, STAD, THCA, UCEC	TK1	7083	1	BLCA, BRCA, CESC, CHOL, COAD, ESCA, HNSC, KIRP, LIHC, LUAD, LUSC, PRAD, READ, STAD, THCA, UCEC
KIFC1	3833	1	BLCA, BRCA, CESC, CHOL, COAD, ESCA, HNSC, KIRC, KIRP, LIHC, LUAD, LUSC, PRAD, READ, STAD, THCA, UCEC	NUF2	83540	1	BLCA, BRCA, CESC, CHOL, COAD, ESCA, HNSC, KIRC, KIRP, LIHC, LUAD, LUSC, PRAD, READ, STAD, THCA, UCEC
KIFC1	3833	1	BLCA, BRCA, CESC, CHOL, COAD, ESCA, HNSC, KIRC, KIRP, LIHC, LUAD, LUSC, PRAD, READ, STAD, THCA, UCEC	KIF15	56992	1	BLCA, BRCA, CESC, CHOL, COAD, ESCA, HNSC, KIRC, KIRP, LIHC, LUAD, LUSC, PRAD, READ, STAD, THCA, UCEC
KIFC1	3833	1	BLCA, BRCA, CESC, CHOL, COAD, ESCA, HNSC, KIRC, KIRP, LIHC, LUAD, LUSC, PRAD, READ, STAD, THCA, UCEC	MMP9	4318	1	BLCA, BRCA, CESC, CHOL, COAD, ESCA, HNSC, KIRC, KIRP, LIHC, LUAD, LUSC, PRAD, READ, STAD, THCA, UCEC
KIFC1	3833	1	BLCA, BRCA, CESC, CHOL, COAD, ESCA, HNSC, KIRC, KIRP, LIHC, LUAD, LUSC, PRAD, READ, STAD, THCA, UCEC	NCAPG	64151	1	BLCA, BRCA, CESC, CHOL, COAD, ESCA, HNSC, KICH, KIRC, KIRP, LIHC, LUAD, LUSC, PRAD, READ, STAD, THCA, UCEC
KIFC1	3833	1	BLCA, BRCA, CESC, CHOL, COAD, ESCA, HNSC, KIRC, KIRP, LIHC, LUAD, LUSC, PRAD, READ, STAD, THCA, UCEC	CTHRC1	115908	1	BLCA, BRCA, CESC, CHOL, COAD, ESCA, HNSC, KIRC, KIRP, LIHC, LUAD, LUSC, READ, STAD, THCA, UCEC
KIFC1	3833	1	BLCA, BRCA, CESC, CHOL, COAD, ESCA, HNSC, KIRC, KIRP, LIHC, LUAD, LUSC, PRAD, READ, STAD, THCA, UCEC	MLF1IP	-		BLCA, BRCA, CESC, CHOL, COAD, ESCA, HNSC, KICH, KIRC, KIRP, LIHC, LUAD, LUSC, PRAD, READ, STAD, THCA, UCEC
PMAIP1	5366	1	BRCA, CESC, CHOL, COAD, KICH, LUAD, LUSC, READ, STAD, THCA, UCEC	RP11-796G6.2	-	1	CESC, CHOL, COAD, KICH, LUAD, LUSC, READ, STAD, THCA, UCEC
PMAIP1	5366	1	BRCA, CESC, CHOL, COAD, KICH, LUAD, LUSC, READ, STAD, THCA, UCEC	TMPRSS4	56649	1	BRCA, CESC, CHOL, COAD, LUAD, LUSC, READ, STAD, THCA, UCEC
GINS4	84296	1	BLCA, BRCA, CESC, CHOL, COAD, ESCA, HNSC, LIHC, LUAD, LUSC, READ, STAD, UCEC	UBE2S	27338	1	BLCA, BRCA, CESC, CHOL, COAD, ESCA, HNSC, LIHC, LUAD, LUSC, READ, STAD, UCEC
GINS4	84296	1	BLCA, BRCA, CESC, CHOL, COAD, ESCA, HNSC, LIHC, LUAD, LUSC, READ, STAD, UCEC	FEN1	2237	1	BLCA, BRCA, CESC, CHOL, COAD, ESCA, HNSC, LIHC, LUAD, LUSC, READ, STAD, THCA, UCEC
GINS4	84296	1	BLCA, BRCA, CESC, CHOL, COAD, ESCA, HNSC, LIHC, LUAD, LUSC, READ, STAD, UCEC	GINS1	9837	1	BLCA, BRCA, CESC, CHOL, COAD, ESCA, HNSC, LIHC, LUAD, LUSC, READ, STAD, THCA, UCEC
GINS4	84296	1	BLCA, BRCA, CESC, CHOL, COAD, ESCA, HNSC, LIHC, LUAD, LUSC, READ, STAD, UCEC	TONSL	4796	1	BLCA, BRCA, CESC, CHOL, COAD, ESCA, HNSC, LUAD, LUSC, READ, STAD, UCEC
GINS4	84296	1	BLCA, BRCA, CESC, CHOL, COAD, ESCA, HNSC, LIHC, LUAD, LUSC, READ, STAD, UCEC	KIF23	9493	1	BLCA, BRCA, CESC, CHOL, COAD, ESCA, HNSC, LIHC, LUAD, LUSC, READ, STAD, UCEC
GINS4	84296	1	BLCA, BRCA, CESC, CHOL, COAD, ESCA, HNSC, LIHC, LUAD, LUSC, READ, STAD, UCEC	CKAP2	26586	1	BLCA, BRCA, CESC, CHOL, COAD, ESCA, HNSC, LIHC, LUAD, LUSC, READ, STAD, UCEC
GINS4	84296	1	BLCA, BRCA, CESC, CHOL, COAD, ESCA, HNSC, LIHC, LUAD, LUSC, READ, STAD, UCEC	NCAPD2	9918	1	BLCA, BRCA, CESC, CHOL, COAD, ESCA, HNSC, LIHC, LUAD, LUSC, READ, STAD, UCEC
GINS4	84296	1	BLCA, BRCA, CESC, CHOL, COAD, ESCA, HNSC, LIHC, LUAD, LUSC, READ, STAD, UCEC	CTSV	1515	1	BLCA, BRCA, CHOL, COAD, ESCA, HNSC, LIHC, LUAD, LUSC, READ, STAD, UCEC
GINS4	84296	1	BLCA, BRCA, CESC, CHOL, COAD, ESCA, HNSC, LIHC, LUAD, LUSC, READ, STAD, UCEC	CBX2	84733	1	BLCA, BRCA, CESC, CHOL, COAD, ESCA, HNSC, LIHC, LUAD, LUSC, PRAD, READ, STAD, UCEC
GINS4	84296	1	BLCA, BRCA, CESC, CHOL, COAD, ESCA, HNSC, LIHC, LUAD, LUSC, READ, STAD, UCEC	KIF24	347240	1	BLCA, BRCA, CESC, CHOL, COAD, ESCA, HNSC, LIHC, LUSC, READ, STAD, UCEC
GINS4	84296	1	BLCA, BRCA, CESC, CHOL, COAD, ESCA, HNSC, LIHC, LUAD, LUSC, READ, STAD, UCEC	CENPL	91687	1	BLCA, BRCA, CESC, CHOL, COAD, ESCA, HNSC, LIHC, LUAD, LUSC, READ, STAD, UCEC
GINS4	84296	1	BLCA, BRCA, CESC, CHOL, COAD, ESCA, HNSC, LIHC, LUAD, LUSC, READ, STAD, UCEC	TACC3	10460	1	BLCA, BRCA, CESC, CHOL, COAD, ESCA, HNSC, KIRP, LIHC, LUAD, LUSC, READ, STAD, UCEC
GINS4	84296	1	BLCA, BRCA, CESC, CHOL, COAD, ESCA, HNSC, LIHC, LUAD, LUSC, READ, STAD, UCEC	RCC2	55920	1	BLCA, BRCA, CESC, CHOL, COAD, ESCA, HNSC, LUAD, LUSC, READ, STAD, UCEC
GINS4	84296	1	BLCA, BRCA, CESC, CHOL, COAD, ESCA, HNSC, LIHC, LUAD, LUSC, READ, STAD, UCEC	CYP27B1	1594	1	BLCA, BRCA, CESC, CHOL, COAD, ESCA, HNSC, LUAD, LUSC, READ, STAD, UCEC
GINS4	84296	1	BLCA, BRCA, CESC, CHOL, COAD, ESCA, HNSC, LIHC, LUAD, LUSC, READ, STAD, UCEC	NCAPG2	54892	1	BLCA, BRCA, CESC, COAD, ESCA, HNSC, LIHC, LUAD, LUSC, READ, STAD, UCEC
GINS4	84296	1	BLCA, BRCA, CESC, CHOL, COAD, ESCA, HNSC, LIHC, LUAD, LUSC, READ, STAD, UCEC	TMPRSS3	64699	1	BLCA, BRCA, CESC, CHOL, COAD, ESCA, LIHC, LUAD, LUSC, READ, STAD, UCEC
GINS4	84296	1	BLCA, BRCA, CESC, CHOL, COAD, ESCA, HNSC, LIHC, LUAD, LUSC, READ, STAD, UCEC	KPNA2	3838	1	BLCA, BRCA, CESC, COAD, ESCA, HNSC, LIHC, LUAD, LUSC, READ, STAD, UCEC
GINS4	84296	1	BLCA, BRCA, CESC, CHOL, COAD, ESCA, HNSC, LIHC, LUAD, LUSC, READ, STAD, UCEC	DSCC1	79075	1	BLCA, BRCA, CESC, CHOL, COAD, ESCA, HNSC, LIHC, LUAD, LUSC, READ, STAD, UCEC
GINS4	84296	1	BLCA, BRCA, CESC, CHOL, COAD, ESCA, HNSC, LIHC, LUAD, LUSC, READ, STAD, UCEC	ORC1	4998	1	BLCA, BRCA, CESC, CHOL, COAD, ESCA, HNSC, LIHC, LUAD, LUSC, READ, STAD, UCEC
GINS4	84296	1	BLCA, BRCA, CESC, CHOL, COAD, ESCA, HNSC, LIHC, LUAD, LUSC, READ, STAD, UCEC	C11orf82	220042	1	BLCA, BRCA, CESC, CHOL, COAD, ESCA, HNSC, LIHC, LUAD, LUSC, READ, STAD, UCEC
GINS4	84296	1	BLCA, BRCA, CESC, CHOL, COAD, ESCA, HNSC, LIHC, LUAD, LUSC, READ, STAD, UCEC	KIF20B	9585	1	BLCA, BRCA, CESC, COAD, ESCA, HNSC, LIHC, LUAD, LUSC, READ, STAD, UCEC
GINS4	84296	1	BLCA, BRCA, CESC, CHOL, COAD, ESCA, HNSC, LIHC, LUAD, LUSC, READ, STAD, UCEC	MTBP	27085	1	BLCA, BRCA, CESC, CHOL, COAD, ESCA, HNSC, LIHC, LUAD, LUSC, READ, STAD, UCEC
GINS4	84296	1	BLCA, BRCA, CESC, CHOL, COAD, ESCA, HNSC, LIHC, LUAD, LUSC, READ, STAD, UCEC	RNASEH2A	10535	1	BLCA, BRCA, CESC, CHOL, COAD, ESCA, HNSC, LIHC, LUAD, LUSC, READ, STAD, UCEC
GINS4	84296	1	BLCA, BRCA, CESC, CHOL, COAD, ESCA, HNSC, LIHC, LUAD, LUSC, READ, STAD, UCEC	PARPBP	55010	1	BLCA, BRCA, CESC, CHOL, COAD, ESCA, HNSC, LIHC, LUAD, LUSC, READ, STAD, UCEC
GINS4	84296	1	BLCA, BRCA, CESC, CHOL, COAD, ESCA, HNSC, LIHC, LUAD, LUSC, READ, STAD, UCEC	RACGAP1	29127	1	BLCA, BRCA, CESC, CHOL, COAD, ESCA, HNSC, KICH, LIHC, LUAD, LUSC, READ, STAD, UCEC
GINS4	84296	1	BLCA, BRCA, CESC, CHOL, COAD, ESCA, HNSC, LIHC, LUAD, LUSC, READ, STAD, UCEC	HMGA1	3159	1	BLCA, BRCA, CESC, CHOL, COAD, ESCA, HNSC, LIHC, LUAD, LUSC, READ, STAD, THCA, UCEC
GINS4	84296	1	BLCA, BRCA, CESC, CHOL, COAD, ESCA, HNSC, LIHC, LUAD, LUSC, READ, STAD, UCEC	CCNF	899	1	BLCA, BRCA, CESC, CHOL, COAD, ESCA, HNSC, LIHC, LUAD, LUSC, READ, STAD, UCEC
GINS4	84296	1	BLCA, BRCA, CESC, CHOL, COAD, ESCA, HNSC, LIHC, LUAD, LUSC, READ, STAD, UCEC	GGH	8836	1	BLCA, BRCA, CESC, COAD, ESCA, HNSC, LIHC, LUAD, LUSC, READ, STAD, UCEC
GINS4	84296	1	BLCA, BRCA, CESC, CHOL, COAD, ESCA, HNSC, LIHC, LUAD, LUSC, READ, STAD, UCEC	ERVMER34-1	100288413	1	BLCA, BRCA, CESC, CHOL, COAD, ESCA, HNSC, LIHC, LUAD, LUSC, PRAD, READ, STAD, UCEC
GINS4	84296	1	BLCA, BRCA, CESC, CHOL, COAD, ESCA, HNSC, LIHC, LUAD, LUSC, READ, STAD, UCEC	PLAU	5328	1	BLCA, BRCA, CESC, CHOL, COAD, ESCA, HNSC, LIHC, LUAD, LUSC, READ, STAD, THCA, UCEC
GINS4	84296	1	BLCA, BRCA, CESC, CHOL, COAD, ESCA, HNSC, LIHC, LUAD, LUSC, READ, STAD, UCEC	CDCA3	83461	1	BLCA, BRCA, CESC, CHOL, COAD, ESCA, HNSC, KIRP, LIHC, LUAD, LUSC, READ, STAD, UCEC
GINS4	84296	1	BLCA, BRCA, CESC, CHOL, COAD, ESCA, HNSC, LIHC, LUAD, LUSC, READ, STAD, UCEC	HOXB7	3217	1	BLCA, CESC, CHOL, COAD, ESCA, HNSC, LIHC, LUAD, LUSC, READ, STAD, UCEC
GINS4	84296	1	BLCA, BRCA, CESC, CHOL, COAD, ESCA, HNSC, LIHC, LUAD, LUSC, READ, STAD, UCEC	SGOL2	151246	1	BLCA, BRCA, CESC, CHOL, COAD, ESCA, HNSC, LIHC, LUAD, LUSC, PRAD, READ, STAD, UCEC
GINS4	84296	1	BLCA, BRCA, CESC, CHOL, COAD, ESCA, HNSC, LIHC, LUAD, LUSC, READ, STAD, UCEC	CHEK1	1111	1	BLCA, BRCA, CESC, CHOL, COAD, ESCA, HNSC, LIHC, LUAD, READ, STAD, UCEC
GINS4	84296	1	BLCA, BRCA, CESC, CHOL, COAD, ESCA, HNSC, LIHC, LUAD, LUSC, READ, STAD, UCEC	FAM72B	653820	1	BLCA, BRCA, CESC, CHOL, COAD, ESCA, HNSC, LIHC, LUAD, LUSC, READ, STAD, UCEC
GINS4	84296	1	BLCA, BRCA, CESC, CHOL, COAD, ESCA, HNSC, LIHC, LUAD, LUSC, READ, STAD, UCEC	LRRC15	131578	1	BLCA, BRCA, CESC, COAD, ESCA, HNSC, LIHC, LUAD, LUSC, READ, STAD, UCEC
GINS4	84296	1	BLCA, BRCA, CESC, CHOL, COAD, ESCA, HNSC, LIHC, LUAD, LUSC, READ, STAD, UCEC	CCNB1	891	1	BLCA, BRCA, CESC, CHOL, COAD, ESCA, HNSC, LIHC, LUAD, LUSC, PRAD, READ, STAD, UCEC
GINS4	84296	1	BLCA, BRCA, CESC, CHOL, COAD, ESCA, HNSC, LIHC, LUAD, LUSC, READ, STAD, UCEC	CDCA4	55038	1	BLCA, BRCA, CESC, CHOL, COAD, ESCA, HNSC, LIHC, LUAD, LUSC, READ, STAD, UCEC
GINS4	84296	1	BLCA, BRCA, CESC, CHOL, COAD, ESCA, HNSC, LIHC, LUAD, LUSC, READ, STAD, UCEC	PLK4	10733	1	BLCA, BRCA, CESC, CHOL, COAD, ESCA, HNSC, LIHC, LUAD, LUSC, READ, STAD, THCA, UCEC
GINS4	84296	1	BLCA, BRCA, CESC, CHOL, COAD, ESCA, HNSC, LIHC, LUAD, LUSC, READ, STAD, UCEC	WDHD1	11169	1	BLCA, BRCA, CESC, CHOL, COAD, ESCA, HNSC, LIHC, LUAD, LUSC, READ, STAD, THCA, UCEC
GINS4	84296	1	BLCA, BRCA, CESC, CHOL, COAD, ESCA, HNSC, LIHC, LUAD, LUSC, READ, STAD, UCEC	MCM4	4173	1	BLCA, BRCA, CESC, CHOL, COAD, ESCA, HNSC, LIHC, LUAD, LUSC, READ, STAD, THCA, UCEC
GINS4	84296	1	BLCA, BRCA, CESC, CHOL, COAD, ESCA, HNSC, LIHC, LUAD, LUSC, READ, STAD, UCEC	BLM	641	1	BLCA, BRCA, CESC, CHOL, COAD, ESCA, LIHC, LUAD, LUSC, READ, STAD, UCEC
GINS4	84296	1	BLCA, BRCA, CESC, CHOL, COAD, ESCA, HNSC, LIHC, LUAD, LUSC, READ, STAD, UCEC	LRP8	7804	1	BLCA, BRCA, CESC, CHOL, COAD, ESCA, HNSC, LIHC, LUSC, READ, STAD, UCEC
GINS4	84296	1	BLCA, BRCA, CESC, CHOL, COAD, ESCA, HNSC, LIHC, LUAD, LUSC, READ, STAD, UCEC	STMN1	3925	1	BLCA, BRCA, CESC, CHOL, COAD, ESCA, HNSC, LIHC, LUAD, LUSC, READ, STAD, THCA, UCEC
GINS4	84296	1	BLCA, BRCA, CESC, CHOL, COAD, ESCA, HNSC, LIHC, LUAD, LUSC, READ, STAD, UCEC	STIL	6491	1	BLCA, BRCA, CESC, CHOL, COAD, ESCA, HNSC, LIHC, LUAD, LUSC, PRAD, READ, STAD, UCEC
GINS4	84296	1	BLCA, BRCA, CESC, CHOL, COAD, ESCA, HNSC, LIHC, LUAD, LUSC, READ, STAD, UCEC	KIF26B	55083	1	BLCA, BRCA, CESC, CHOL, COAD, ESCA, HNSC, LIHC, LUAD, LUSC, STAD, UCEC
GINS4	84296	1	BLCA, BRCA, CESC, CHOL, COAD, ESCA, HNSC, LIHC, LUAD, LUSC, READ, STAD, UCEC	MTFR2	113115	1	BLCA, BRCA, CESC, CHOL, COAD, ESCA, HNSC, KIRP, LIHC, LUAD, LUSC, READ, STAD, UCEC
GINS4	84296	1	BLCA, BRCA, CESC, CHOL, COAD, ESCA, HNSC, LIHC, LUAD, LUSC, READ, STAD, UCEC	KIAA1524	57650	1	BLCA, BRCA, CESC, CHOL, COAD, ESCA, HNSC, LIHC, LUAD, LUSC, READ, STAD, UCEC
GINS4	84296	1	BLCA, BRCA, CESC, CHOL, COAD, ESCA, HNSC, LIHC, LUAD, LUSC, READ, STAD, UCEC	KIF18A	81930	1	BLCA, BRCA, CESC, CHOL, COAD, ESCA, HNSC, KIRC, LIHC, LUAD, LUSC, READ, STAD, UCEC
GINS4	84296	1	BLCA, BRCA, CESC, CHOL, COAD, ESCA, HNSC, LIHC, LUAD, LUSC, READ, STAD, UCEC	ECT2	1894	1	BLCA, BRCA, CESC, CHOL, COAD, ESCA, HNSC, LIHC, LUAD, LUSC, PRAD, READ, STAD, UCEC
GINS4	84296	1	BLCA, BRCA, CESC, CHOL, COAD, ESCA, HNSC, LIHC, LUAD, LUSC, READ, STAD, UCEC	MSH2	4436	1	BLCA, BRCA, CESC, CHOL, COAD, ESCA, LIHC, LUAD, LUSC, READ, STAD, UCEC
GINS4	84296	1	BLCA, BRCA, CESC, CHOL, COAD, ESCA, HNSC, LIHC, LUAD, LUSC, READ, STAD, UCEC	HN1	51155	1	BLCA, BRCA, CESC, CHOL, COAD, ESCA, HNSC, LIHC, LUAD, LUSC, READ, STAD, THCA, UCEC
GINS4	84296	1	BLCA, BRCA, CESC, CHOL, COAD, ESCA, HNSC, LIHC, LUAD, LUSC, READ, STAD, UCEC	MCM2	4171	1	BLCA, BRCA, CESC, CHOL, COAD, ESCA, HNSC, LIHC, LUAD, LUSC, READ, STAD, THCA, UCEC
GINS4	84296	1	BLCA, BRCA, CESC, CHOL, COAD, ESCA, HNSC, LIHC, LUAD, LUSC, READ, STAD, UCEC	LIN9	286826	1	BLCA, BRCA, CESC, CHOL, COAD, ESCA, HNSC, LIHC, LUAD, LUSC, READ, STAD, UCEC
GINS4	84296	1	BLCA, BRCA, CESC, CHOL, COAD, ESCA, HNSC, LIHC, LUAD, LUSC, READ, STAD, UCEC	RAD54L	8438	1	BLCA, BRCA, CESC, CHOL, COAD, ESCA, HNSC, KIRP, LIHC, LUAD, LUSC, READ, STAD, UCEC
FAM72C	-	1	BLCA, BRCA, CESC, CHOL, COAD, ESCA, HNSC, KIRC, KIRP, LIHC, LUAD, LUSC, PRAD, READ, STAD, UCEC	FAM72D	728833	1	BLCA, BRCA, CESC, CHOL, COAD, ESCA, HNSC, KIRC, KIRP, LIHC, LUAD, LUSC, PRAD, READ, STAD, UCEC
FAM72C	-	1	BLCA, BRCA, CESC, CHOL, COAD, ESCA, HNSC, KIRC, KIRP, LIHC, LUAD, LUSC, PRAD, READ, STAD, UCEC	SPC25	57405	1	BLCA, BRCA, CESC, CHOL, COAD, ESCA, HNSC, KIRC, KIRP, LIHC, LUAD, LUSC, PRAD, READ, STAD, THCA, UCEC
FAM72C	-	1	BLCA, BRCA, CESC, CHOL, COAD, ESCA, HNSC, KIRC, KIRP, LIHC, LUAD, LUSC, PRAD, READ, STAD, UCEC	CDCA7	83879	1	BLCA, BRCA, CESC, CHOL, COAD, ESCA, HNSC, KIRC, KIRP, LIHC, LUAD, LUSC, READ, STAD, UCEC
FAM72C	-	1	BLCA, BRCA, CESC, CHOL, COAD, ESCA, HNSC, KIRC, KIRP, LIHC, LUAD, LUSC, PRAD, READ, STAD, UCEC	TRIP13	9319	1	BLCA, BRCA, CESC, CHOL, COAD, ESCA, HNSC, KIRC, KIRP, LIHC, LUAD, LUSC, PRAD, READ, STAD, UCEC
FAM72C	-	1	BLCA, BRCA, CESC, CHOL, COAD, ESCA, HNSC, KIRC, KIRP, LIHC, LUAD, LUSC, PRAD, READ, STAD, UCEC	IL4I1	259307	1	BLCA, BRCA, CESC, CHOL, COAD, ESCA, HNSC, KIRC, KIRP, LIHC, LUAD, LUSC, PRAD, READ, STAD, THCA, UCEC
FAM72C	-	1	BLCA, BRCA, CESC, CHOL, COAD, ESCA, HNSC, KIRC, KIRP, LIHC, LUAD, LUSC, PRAD, READ, STAD, UCEC	FANCI	55215	1	BLCA, BRCA, CESC, CHOL, COAD, ESCA, HNSC, KIRC, KIRP, LIHC, LUAD, LUSC, READ, STAD, UCEC
FAM72C	-	1	BLCA, BRCA, CESC, CHOL, COAD, ESCA, HNSC, KIRC, KIRP, LIHC, LUAD, LUSC, PRAD, READ, STAD, UCEC	PRAME	23532	1	BLCA, BRCA, CESC, CHOL, COAD, ESCA, HNSC, KIRC, KIRP, LIHC, LUAD, LUSC, PRAD, READ, STAD, UCEC
FAM72C	-	1	BLCA, BRCA, CESC, CHOL, COAD, ESCA, HNSC, KIRC, KIRP, LIHC, LUAD, LUSC, PRAD, READ, STAD, UCEC	ERCC6L	54821	1	BLCA, BRCA, CESC, CHOL, COAD, ESCA, HNSC, KICH, KIRC, KIRP, LIHC, LUAD, LUSC, PRAD, READ, STAD, UCEC
FAM72C	-	1	BLCA, BRCA, CESC, CHOL, COAD, ESCA, HNSC, KIRC, KIRP, LIHC, LUAD, LUSC, PRAD, READ, STAD, UCEC	FAM64A	54478	1	BLCA, BRCA, CESC, CHOL, COAD, ESCA, HNSC, KIRC, KIRP, LIHC, LUAD, LUSC, PRAD, READ, STAD, THCA, UCEC
FAM72C	-	1	BLCA, BRCA, CESC, CHOL, COAD, ESCA, HNSC, KIRC, KIRP, LIHC, LUAD, LUSC, PRAD, READ, STAD, UCEC	RDM1	201299	1	BLCA, BRCA, CESC, CHOL, COAD, ESCA, HNSC, KIRC, KIRP, LIHC, LUAD, LUSC, PRAD, READ, STAD, THCA, UCEC
FAM72C	-	1	BLCA, BRCA, CESC, CHOL, COAD, ESCA, HNSC, KIRC, KIRP, LIHC, LUAD, LUSC, PRAD, READ, STAD, UCEC	EXO1	9156	1	BLCA, BRCA, CESC, CHOL, COAD, ESCA, HNSC, KIRC, KIRP, LIHC, LUAD, LUSC, PRAD, READ, STAD, THCA, UCEC
FAM72C	-	1	BLCA, BRCA, CESC, CHOL, COAD, ESCA, HNSC, KIRC, KIRP, LIHC, LUAD, LUSC, PRAD, READ, STAD, UCEC	IQGAP3	128239	1	BLCA, BRCA, CESC, CHOL, COAD, ESCA, HNSC, KIRC, KIRP, LIHC, LUAD, LUSC, PRAD, READ, STAD, THCA, UCEC
FAM72C	-	1	BLCA, BRCA, CESC, CHOL, COAD, ESCA, HNSC, KIRC, KIRP, LIHC, LUAD, LUSC, PRAD, READ, STAD, UCEC	KIF18B	146909	1	BLCA, BRCA, CESC, CHOL, COAD, ESCA, HNSC, KICH, KIRC, KIRP, LIHC, LUAD, LUSC, PRAD, READ, STAD, UCEC
FAM72C	-	1	BLCA, BRCA, CESC, CHOL, COAD, ESCA, HNSC, KIRC, KIRP, LIHC, LUAD, LUSC, PRAD, READ, STAD, UCEC	MCM10	55388	1	BLCA, BRCA, CESC, CHOL, COAD, ESCA, HNSC, KICH, KIRC, KIRP, LIHC, LUAD, LUSC, PRAD, READ, STAD, UCEC
FAM72C	-	1	BLCA, BRCA, CESC, CHOL, COAD, ESCA, HNSC, KIRC, KIRP, LIHC, LUAD, LUSC, PRAD, READ, STAD, UCEC	KIF2C	11004	1	BLCA, BRCA, CESC, CHOL, COAD, ESCA, HNSC, KIRC, KIRP, LIHC, LUAD, LUSC, READ, STAD, UCEC
FAM72C	-	1	BLCA, BRCA, CESC, CHOL, COAD, ESCA, HNSC, KIRC, KIRP, LIHC, LUAD, LUSC, PRAD, READ, STAD, UCEC	GPRIN1	114787	1	BLCA, BRCA, CESC, CHOL, COAD, ESCA, HNSC, KIRC, KIRP, LIHC, LUAD, LUSC, PRAD, READ, STAD, THCA, UCEC
FAM72C	-	1	BLCA, BRCA, CESC, CHOL, COAD, ESCA, HNSC, KIRC, KIRP, LIHC, LUAD, LUSC, PRAD, READ, STAD, UCEC	KIF14	9928	1	BLCA, BRCA, CESC, CHOL, COAD, ESCA, HNSC, KICH, KIRC, KIRP, LIHC, LUAD, LUSC, PRAD, READ, STAD, UCEC
FAM72C	-	1	BLCA, BRCA, CESC, CHOL, COAD, ESCA, HNSC, KIRC, KIRP, LIHC, LUAD, LUSC, PRAD, READ, STAD, UCEC	EME1	146956	1	BLCA, BRCA, CESC, CHOL, COAD, ESCA, HNSC, KIRC, KIRP, LIHC, LUAD, LUSC, READ, STAD, UCEC
FAM72C	-	1	BLCA, BRCA, CESC, CHOL, COAD, ESCA, HNSC, KIRC, KIRP, LIHC, LUAD, LUSC, PRAD, READ, STAD, UCEC	TERT	7015	1	BLCA, BRCA, CESC, CHOL, ESCA, HNSC, KIRC, KIRP, LIHC, LUAD, LUSC, PRAD, READ, STAD, UCEC
FAM72C	-	1	BLCA, BRCA, CESC, CHOL, COAD, ESCA, HNSC, KIRC, KIRP, LIHC, LUAD, LUSC, PRAD, READ, STAD, UCEC	NUSAP1	51203	1	BLCA, BRCA, CESC, CHOL, COAD, ESCA, HNSC, KIRC, KIRP, LIHC, LUAD, LUSC, PRAD, READ, STAD, THCA, UCEC
FAM72C	-	1	BLCA, BRCA, CESC, CHOL, COAD, ESCA, HNSC, KIRC, KIRP, LIHC, LUAD, LUSC, PRAD, READ, STAD, UCEC	CDKN3	1033	1	BLCA, BRCA, CESC, CHOL, COAD, ESCA, HNSC, KICH, KIRC, KIRP, LIHC, LUAD, LUSC, PRAD, READ, STAD, UCEC
FAM72C	-	1	BLCA, BRCA, CESC, CHOL, COAD, ESCA, HNSC, KIRC, KIRP, LIHC, LUAD, LUSC, PRAD, READ, STAD, UCEC	FAM72A	729533	1	BLCA, BRCA, CESC, CHOL, COAD, ESCA, HNSC, KIRC, KIRP, LIHC, LUAD, LUSC, READ, STAD, UCEC
FAM72C	-	1	BLCA, BRCA, CESC, CHOL, COAD, ESCA, HNSC, KIRC, KIRP, LIHC, LUAD, LUSC, PRAD, READ, STAD, UCEC	CDCA2	157313	1	BLCA, BRCA, CESC, CHOL, COAD, ESCA, HNSC, KICH, KIRC, KIRP, LIHC, LUAD, LUSC, PRAD, READ, STAD, UCEC
FAM72C	-	1	BLCA, BRCA, CESC, CHOL, COAD, ESCA, HNSC, KIRC, KIRP, LIHC, LUAD, LUSC, PRAD, READ, STAD, UCEC	RAD51	5888	1	BLCA, BRCA, CESC, CHOL, COAD, ESCA, HNSC, KIRC, KIRP, LIHC, LUAD, LUSC, PRAD, READ, STAD, THCA, UCEC
FAM72C	-	1	BLCA, BRCA, CESC, CHOL, COAD, ESCA, HNSC, KIRC, KIRP, LIHC, LUAD, LUSC, PRAD, READ, STAD, UCEC	PTTG1	9232	1	BLCA, BRCA, CESC, CHOL, COAD, ESCA, HNSC, KICH, KIRC, KIRP, LIHC, LUAD, LUSC, PRAD, READ, STAD, UCEC
FAM72C	-	1	BLCA, BRCA, CESC, CHOL, COAD, ESCA, HNSC, KIRC, KIRP, LIHC, LUAD, LUSC, PRAD, READ, STAD, UCEC	RRM2	6241	1	BLCA, BRCA, CESC, CHOL, COAD, ESCA, HNSC, KIRC, KIRP, LIHC, LUAD, LUSC, PRAD, READ, STAD, THCA, UCEC
FAM72C	-	1	BLCA, BRCA, CESC, CHOL, COAD, ESCA, HNSC, KIRC, KIRP, LIHC, LUAD, LUSC, PRAD, READ, STAD, UCEC	OIP5	11339	1	BLCA, BRCA, CESC, CHOL, COAD, ESCA, HNSC, KIRC, KIRP, LIHC, LUAD, LUSC, PRAD, READ, STAD, UCEC
FAM72C	-	1	BLCA, BRCA, CESC, CHOL, COAD, ESCA, HNSC, KIRC, KIRP, LIHC, LUAD, LUSC, PRAD, READ, STAD, UCEC	CDC6	990	1	BLCA, BRCA, CESC, CHOL, COAD, ESCA, HNSC, KIRC, KIRP, LIHC, LUAD, LUSC, PRAD, READ, STAD, THCA, UCEC
FAM72C	-	1	BLCA, BRCA, CESC, CHOL, COAD, ESCA, HNSC, KIRC, KIRP, LIHC, LUAD, LUSC, PRAD, READ, STAD, UCEC	PRR11	55771	1	BLCA, BRCA, CESC, CHOL, COAD, ESCA, HNSC, KIRC, KIRP, LIHC, LUAD, LUSC, PRAD, READ, STAD, UCEC
FAM72C	-	1	BLCA, BRCA, CESC, CHOL, COAD, ESCA, HNSC, KIRC, KIRP, LIHC, LUAD, LUSC, PRAD, READ, STAD, UCEC	CENPE	1062	1	BLCA, BRCA, CESC, CHOL, COAD, ESCA, HNSC, KICH, KIRC, KIRP, LIHC, LUAD, LUSC, PRAD, READ, STAD, UCEC
FAM72C	-	1	BLCA, BRCA, CESC, CHOL, COAD, ESCA, HNSC, KIRC, KIRP, LIHC, LUAD, LUSC, PRAD, READ, STAD, UCEC	RAD51AP1	10635	1	BLCA, BRCA, CESC, CHOL, COAD, ESCA, HNSC, KIRC, KIRP, LIHC, LUAD, LUSC, PRAD, READ, STAD, THCA, UCEC
FAM72C	-	1	BLCA, BRCA, CESC, CHOL, COAD, ESCA, HNSC, KIRC, KIRP, LIHC, LUAD, LUSC, PRAD, READ, STAD, UCEC	NUF2	83540	1	BLCA, BRCA, CESC, CHOL, COAD, ESCA, HNSC, KIRC, KIRP, LIHC, LUAD, LUSC, PRAD, READ, STAD, THCA, UCEC
FAM72C	-	1	BLCA, BRCA, CESC, CHOL, COAD, ESCA, HNSC, KIRC, KIRP, LIHC, LUAD, LUSC, PRAD, READ, STAD, UCEC	KIF15	56992	1	BLCA, BRCA, CESC, CHOL, COAD, ESCA, HNSC, KIRC, KIRP, LIHC, LUAD, LUSC, PRAD, READ, STAD, THCA, UCEC
FAM72C	-	1	BLCA, BRCA, CESC, CHOL, COAD, ESCA, HNSC, KIRC, KIRP, LIHC, LUAD, LUSC, PRAD, READ, STAD, UCEC	MMP9	4318	1	BLCA, BRCA, CESC, CHOL, COAD, ESCA, HNSC, KIRC, KIRP, LIHC, LUAD, LUSC, PRAD, READ, STAD, THCA, UCEC
FAM72C	-	1	BLCA, BRCA, CESC, CHOL, COAD, ESCA, HNSC, KIRC, KIRP, LIHC, LUAD, LUSC, PRAD, READ, STAD, UCEC	CDCA5	113130	1	BLCA, BRCA, CESC, CHOL, COAD, ESCA, HNSC, KICH, KIRC, KIRP, LIHC, LUAD, LUSC, PRAD, READ, STAD, UCEC
FAM72C	-	1	BLCA, BRCA, CESC, CHOL, COAD, ESCA, HNSC, KIRC, KIRP, LIHC, LUAD, LUSC, PRAD, READ, STAD, UCEC	ZP3	7784	1	BLCA, BRCA, CESC, CHOL, COAD, ESCA, HNSC, KIRC, LIHC, LUAD, LUSC, PRAD, READ, STAD, UCEC
C2	717	1	CESC, COAD, ESCA, KIRC, LUSC, PRAD, READ, STAD, THCA, UCEC	CCL3	6348	1	CESC, COAD, ESCA, KIRC, LUSC, READ, STAD, THCA, UCEC
TYMS	7298	1	BLCA, BRCA, CESC, CHOL, COAD, ESCA, HNSC, KIRC, KIRP, LIHC, LUAD, LUSC, READ, STAD, THCA, UCEC	NDC80	10403	1	BLCA, BRCA, CESC, CHOL, COAD, ESCA, HNSC, KICH, KIRC, KIRP, LIHC, LUAD, LUSC, READ, STAD, THCA, UCEC
TYMS	7298	1	BLCA, BRCA, CESC, CHOL, COAD, ESCA, HNSC, KIRC, KIRP, LIHC, LUAD, LUSC, READ, STAD, THCA, UCEC	DEPDC1	55635	1	BLCA, BRCA, CESC, CHOL, COAD, ESCA, HNSC, KICH, KIRC, KIRP, LIHC, LUAD, LUSC, READ, STAD, THCA, UCEC
TYMS	7298	1	BLCA, BRCA, CESC, CHOL, COAD, ESCA, HNSC, KIRC, KIRP, LIHC, LUAD, LUSC, READ, STAD, THCA, UCEC	SPC25	57405	1	BLCA, BRCA, CESC, CHOL, COAD, ESCA, HNSC, KIRC, KIRP, LIHC, LUAD, LUSC, PRAD, READ, STAD, THCA, UCEC
TYMS	7298	1	BLCA, BRCA, CESC, CHOL, COAD, ESCA, HNSC, KIRC, KIRP, LIHC, LUAD, LUSC, READ, STAD, THCA, UCEC	CDCA7	83879	1	BLCA, BRCA, CESC, CHOL, COAD, ESCA, HNSC, KIRC, KIRP, LIHC, LUAD, LUSC, READ, STAD, UCEC
TYMS	7298	1	BLCA, BRCA, CESC, CHOL, COAD, ESCA, HNSC, KIRC, KIRP, LIHC, LUAD, LUSC, READ, STAD, THCA, UCEC	SPP1	6696	1	BLCA, BRCA, CESC, CHOL, COAD, ESCA, HNSC, KIRP, LIHC, LUAD, LUSC, READ, STAD, THCA, UCEC
TYMS	7298	1	BLCA, BRCA, CESC, CHOL, COAD, ESCA, HNSC, KIRC, KIRP, LIHC, LUAD, LUSC, READ, STAD, THCA, UCEC	IL4I1	259307	1	BLCA, BRCA, CESC, CHOL, COAD, ESCA, HNSC, KIRC, KIRP, LIHC, LUAD, LUSC, PRAD, READ, STAD, THCA, UCEC
TYMS	7298	1	BLCA, BRCA, CESC, CHOL, COAD, ESCA, HNSC, KIRC, KIRP, LIHC, LUAD, LUSC, READ, STAD, THCA, UCEC	FANCI	55215	1	BLCA, BRCA, CESC, CHOL, COAD, ESCA, HNSC, KIRC, KIRP, LIHC, LUAD, LUSC, READ, STAD, UCEC
TYMS	7298	1	BLCA, BRCA, CESC, CHOL, COAD, ESCA, HNSC, KIRC, KIRP, LIHC, LUAD, LUSC, READ, STAD, THCA, UCEC	GPR19	2842	1	BLCA, BRCA, CESC, CHOL, COAD, ESCA, HNSC, KIRC, KIRP, LIHC, LUAD, LUSC, READ, STAD, THCA, UCEC
TYMS	7298	1	BLCA, BRCA, CESC, CHOL, COAD, ESCA, HNSC, KIRC, KIRP, LIHC, LUAD, LUSC, READ, STAD, THCA, UCEC	FAM64A	54478	1	BLCA, BRCA, CESC, CHOL, COAD, ESCA, HNSC, KIRC, KIRP, LIHC, LUAD, LUSC, PRAD, READ, STAD, THCA, UCEC
TYMS	7298	1	BLCA, BRCA, CESC, CHOL, COAD, ESCA, HNSC, KIRC, KIRP, LIHC, LUAD, LUSC, READ, STAD, THCA, UCEC	CENPH	64946	1	BLCA, BRCA, CESC, CHOL, COAD, ESCA, HNSC, KIRC, KIRP, LIHC, LUAD, LUSC, READ, STAD, THCA, UCEC
TYMS	7298	1	BLCA, BRCA, CESC, CHOL, COAD, ESCA, HNSC, KIRC, KIRP, LIHC, LUAD, LUSC, READ, STAD, THCA, UCEC	E2F7	144455	1	BLCA, BRCA, CESC, CHOL, COAD, ESCA, HNSC, KICH, KIRC, KIRP, LIHC, LUAD, LUSC, READ, STAD, THCA, UCEC
TYMS	7298	1	BLCA, BRCA, CESC, CHOL, COAD, ESCA, HNSC, KIRC, KIRP, LIHC, LUAD, LUSC, READ, STAD, THCA, UCEC	RDM1	201299	1	BLCA, BRCA, CESC, CHOL, COAD, ESCA, HNSC, KIRC, KIRP, LIHC, LUAD, LUSC, PRAD, READ, STAD, THCA, UCEC
TYMS	7298	1	BLCA, BRCA, CESC, CHOL, COAD, ESCA, HNSC, KIRC, KIRP, LIHC, LUAD, LUSC, READ, STAD, THCA, UCEC	EXO1	9156	1	BLCA, BRCA, CESC, CHOL, COAD, ESCA, HNSC, KIRC, KIRP, LIHC, LUAD, LUSC, PRAD, READ, STAD, THCA, UCEC
TYMS	7298	1	BLCA, BRCA, CESC, CHOL, COAD, ESCA, HNSC, KIRC, KIRP, LIHC, LUAD, LUSC, READ, STAD, THCA, UCEC	GINS2	51659	1	BLCA, BRCA, CESC, CHOL, COAD, ESCA, HNSC, KICH, KIRC, KIRP, LIHC, LUAD, LUSC, READ, STAD, THCA, UCEC
TYMS	7298	1	BLCA, BRCA, CESC, CHOL, COAD, ESCA, HNSC, KIRC, KIRP, LIHC, LUAD, LUSC, READ, STAD, THCA, UCEC	IQGAP3	128239	1	BLCA, BRCA, CESC, CHOL, COAD, ESCA, HNSC, KIRC, KIRP, LIHC, LUAD, LUSC, PRAD, READ, STAD, THCA, UCEC
TYMS	7298	1	BLCA, BRCA, CESC, CHOL, COAD, ESCA, HNSC, KIRC, KIRP, LIHC, LUAD, LUSC, READ, STAD, THCA, UCEC	KIF2C	11004	1	BLCA, BRCA, CESC, CHOL, COAD, ESCA, HNSC, KIRC, KIRP, LIHC, LUAD, LUSC, READ, STAD, UCEC
TYMS	7298	1	BLCA, BRCA, CESC, CHOL, COAD, ESCA, HNSC, KIRC, KIRP, LIHC, LUAD, LUSC, READ, STAD, THCA, UCEC	GPRIN1	114787	1	BLCA, BRCA, CESC, CHOL, COAD, ESCA, HNSC, KIRC, KIRP, LIHC, LUAD, LUSC, PRAD, READ, STAD, THCA, UCEC
TYMS	7298	1	BLCA, BRCA, CESC, CHOL, COAD, ESCA, HNSC, KIRC, KIRP, LIHC, LUAD, LUSC, READ, STAD, THCA, UCEC	EME1	146956	1	BLCA, BRCA, CESC, CHOL, COAD, ESCA, HNSC, KIRC, KIRP, LIHC, LUAD, LUSC, READ, STAD, UCEC
TYMS	7298	1	BLCA, BRCA, CESC, CHOL, COAD, ESCA, HNSC, KIRC, KIRP, LIHC, LUAD, LUSC, READ, STAD, THCA, UCEC	E2F1	1869	1	BLCA, BRCA, CESC, CHOL, COAD, ESCA, HNSC, KICH, KIRC, KIRP, LIHC, LUAD, LUSC, READ, STAD, THCA, UCEC
TYMS	7298	1	BLCA, BRCA, CESC, CHOL, COAD, ESCA, HNSC, KIRC, KIRP, LIHC, LUAD, LUSC, READ, STAD, THCA, UCEC	NUSAP1	51203	1	BLCA, BRCA, CESC, CHOL, COAD, ESCA, HNSC, KIRC, KIRP, LIHC, LUAD, LUSC, PRAD, READ, STAD, THCA, UCEC
TYMS	7298	1	BLCA, BRCA, CESC, CHOL, COAD, ESCA, HNSC, KIRC, KIRP, LIHC, LUAD, LUSC, READ, STAD, THCA, UCEC	CENPK	64105	1	BLCA, BRCA, CESC, CHOL, COAD, ESCA, HNSC, KIRC, KIRP, LIHC, LUAD, LUSC, READ, STAD, THCA, UCEC
TYMS	7298	1	BLCA, BRCA, CESC, CHOL, COAD, ESCA, HNSC, KIRC, KIRP, LIHC, LUAD, LUSC, READ, STAD, THCA, UCEC	FAM72A	729533	1	BLCA, BRCA, CESC, CHOL, COAD, ESCA, HNSC, KIRC, KIRP, LIHC, LUAD, LUSC, READ, STAD, UCEC
TYMS	7298	1	BLCA, BRCA, CESC, CHOL, COAD, ESCA, HNSC, KIRC, KIRP, LIHC, LUAD, LUSC, READ, STAD, THCA, UCEC	RAD51	5888	1	BLCA, BRCA, CESC, CHOL, COAD, ESCA, HNSC, KIRC, KIRP, LIHC, LUAD, LUSC, PRAD, READ, STAD, THCA, UCEC
TYMS	7298	1	BLCA, BRCA, CESC, CHOL, COAD, ESCA, HNSC, KIRC, KIRP, LIHC, LUAD, LUSC, READ, STAD, THCA, UCEC	RRM2	6241	1	BLCA, BRCA, CESC, CHOL, COAD, ESCA, HNSC, KIRC, KIRP, LIHC, LUAD, LUSC, PRAD, READ, STAD, THCA, UCEC
TYMS	7298	1	BLCA, BRCA, CESC, CHOL, COAD, ESCA, HNSC, KIRC, KIRP, LIHC, LUAD, LUSC, READ, STAD, THCA, UCEC	CDC6	990	1	BLCA, BRCA, CESC, CHOL, COAD, ESCA, HNSC, KIRC, KIRP, LIHC, LUAD, LUSC, PRAD, READ, STAD, THCA, UCEC
TYMS	7298	1	BLCA, BRCA, CESC, CHOL, COAD, ESCA, HNSC, KIRC, KIRP, LIHC, LUAD, LUSC, READ, STAD, THCA, UCEC	CDKN2A	1029	1	BLCA, BRCA, CESC, CHOL, COAD, ESCA, HNSC, KICH, KIRC, KIRP, LIHC, LUAD, LUSC, READ, STAD, THCA, UCEC
TYMS	7298	1	BLCA, BRCA, CESC, CHOL, COAD, ESCA, HNSC, KIRC, KIRP, LIHC, LUAD, LUSC, READ, STAD, THCA, UCEC	RAD51AP1	10635	1	BLCA, BRCA, CESC, CHOL, COAD, ESCA, HNSC, KIRC, KIRP, LIHC, LUAD, LUSC, PRAD, READ, STAD, THCA, UCEC
TYMS	7298	1	BLCA, BRCA, CESC, CHOL, COAD, ESCA, HNSC, KIRC, KIRP, LIHC, LUAD, LUSC, READ, STAD, THCA, UCEC	NUF2	83540	1	BLCA, BRCA, CESC, CHOL, COAD, ESCA, HNSC, KIRC, KIRP, LIHC, LUAD, LUSC, PRAD, READ, STAD, THCA, UCEC
TYMS	7298	1	BLCA, BRCA, CESC, CHOL, COAD, ESCA, HNSC, KIRC, KIRP, LIHC, LUAD, LUSC, READ, STAD, THCA, UCEC	KIF15	56992	1	BLCA, BRCA, CESC, CHOL, COAD, ESCA, HNSC, KIRC, KIRP, LIHC, LUAD, LUSC, PRAD, READ, STAD, THCA, UCEC
TYMS	7298	1	BLCA, BRCA, CESC, CHOL, COAD, ESCA, HNSC, KIRC, KIRP, LIHC, LUAD, LUSC, READ, STAD, THCA, UCEC	MMP9	4318	1	BLCA, BRCA, CESC, CHOL, COAD, ESCA, HNSC, KIRC, KIRP, LIHC, LUAD, LUSC, PRAD, READ, STAD, THCA, UCEC
TYMS	7298	1	BLCA, BRCA, CESC, CHOL, COAD, ESCA, HNSC, KIRC, KIRP, LIHC, LUAD, LUSC, READ, STAD, THCA, UCEC	BRIP1	83990	1	BLCA, BRCA, CESC, COAD, ESCA, HNSC, KIRC, KIRP, LIHC, LUAD, LUSC, READ, STAD, THCA, UCEC
TYMS	7298	1	BLCA, BRCA, CESC, CHOL, COAD, ESCA, HNSC, KIRC, KIRP, LIHC, LUAD, LUSC, READ, STAD, THCA, UCEC	CTHRC1	115908	1	BLCA, BRCA, CESC, CHOL, COAD, ESCA, HNSC, KIRC, KIRP, LIHC, LUAD, LUSC, READ, STAD, THCA, UCEC
CKAP2	26586	1	BLCA, BRCA, CESC, CHOL, COAD, ESCA, HNSC, LIHC, LUAD, LUSC, READ, STAD, UCEC	UBE2S	27338	1	BLCA, BRCA, CESC, CHOL, COAD, ESCA, HNSC, LIHC, LUAD, LUSC, READ, STAD, UCEC
CKAP2	26586	1	BLCA, BRCA, CESC, CHOL, COAD, ESCA, HNSC, LIHC, LUAD, LUSC, READ, STAD, UCEC	FEN1	2237	1	BLCA, BRCA, CESC, CHOL, COAD, ESCA, HNSC, LIHC, LUAD, LUSC, READ, STAD, THCA, UCEC
CKAP2	26586	1	BLCA, BRCA, CESC, CHOL, COAD, ESCA, HNSC, LIHC, LUAD, LUSC, READ, STAD, UCEC	GINS1	9837	1	BLCA, BRCA, CESC, CHOL, COAD, ESCA, HNSC, LIHC, LUAD, LUSC, READ, STAD, THCA, UCEC
CKAP2	26586	1	BLCA, BRCA, CESC, CHOL, COAD, ESCA, HNSC, LIHC, LUAD, LUSC, READ, STAD, UCEC	TONSL	4796	1	BLCA, BRCA, CESC, CHOL, COAD, ESCA, HNSC, LUAD, LUSC, READ, STAD, UCEC
CKAP2	26586	1	BLCA, BRCA, CESC, CHOL, COAD, ESCA, HNSC, LIHC, LUAD, LUSC, READ, STAD, UCEC	KIF23	9493	1	BLCA, BRCA, CESC, CHOL, COAD, ESCA, HNSC, LIHC, LUAD, LUSC, READ, STAD, UCEC
CKAP2	26586	1	BLCA, BRCA, CESC, CHOL, COAD, ESCA, HNSC, LIHC, LUAD, LUSC, READ, STAD, UCEC	NCAPD2	9918	1	BLCA, BRCA, CESC, CHOL, COAD, ESCA, HNSC, LIHC, LUAD, LUSC, READ, STAD, UCEC
CKAP2	26586	1	BLCA, BRCA, CESC, CHOL, COAD, ESCA, HNSC, LIHC, LUAD, LUSC, READ, STAD, UCEC	CTSV	1515	1	BLCA, BRCA, CHOL, COAD, ESCA, HNSC, LIHC, LUAD, LUSC, READ, STAD, UCEC
CKAP2	26586	1	BLCA, BRCA, CESC, CHOL, COAD, ESCA, HNSC, LIHC, LUAD, LUSC, READ, STAD, UCEC	CBX2	84733	1	BLCA, BRCA, CESC, CHOL, COAD, ESCA, HNSC, LIHC, LUAD, LUSC, PRAD, READ, STAD, UCEC
CKAP2	26586	1	BLCA, BRCA, CESC, CHOL, COAD, ESCA, HNSC, LIHC, LUAD, LUSC, READ, STAD, UCEC	KIF24	347240	1	BLCA, BRCA, CESC, CHOL, COAD, ESCA, HNSC, LIHC, LUSC, READ, STAD, UCEC
CKAP2	26586	1	BLCA, BRCA, CESC, CHOL, COAD, ESCA, HNSC, LIHC, LUAD, LUSC, READ, STAD, UCEC	CENPL	91687	1	BLCA, BRCA, CESC, CHOL, COAD, ESCA, HNSC, LIHC, LUAD, LUSC, READ, STAD, UCEC
CKAP2	26586	1	BLCA, BRCA, CESC, CHOL, COAD, ESCA, HNSC, LIHC, LUAD, LUSC, READ, STAD, UCEC	TACC3	10460	1	BLCA, BRCA, CESC, CHOL, COAD, ESCA, HNSC, KIRP, LIHC, LUAD, LUSC, READ, STAD, UCEC
CKAP2	26586	1	BLCA, BRCA, CESC, CHOL, COAD, ESCA, HNSC, LIHC, LUAD, LUSC, READ, STAD, UCEC	RCC2	55920	1	BLCA, BRCA, CESC, CHOL, COAD, ESCA, HNSC, LUAD, LUSC, READ, STAD, UCEC
CKAP2	26586	1	BLCA, BRCA, CESC, CHOL, COAD, ESCA, HNSC, LIHC, LUAD, LUSC, READ, STAD, UCEC	CYP27B1	1594	1	BLCA, BRCA, CESC, CHOL, COAD, ESCA, HNSC, LUAD, LUSC, READ, STAD, UCEC
CKAP2	26586	1	BLCA, BRCA, CESC, CHOL, COAD, ESCA, HNSC, LIHC, LUAD, LUSC, READ, STAD, UCEC	NCAPG2	54892	1	BLCA, BRCA, CESC, COAD, ESCA, HNSC, LIHC, LUAD, LUSC, READ, STAD, UCEC
CKAP2	26586	1	BLCA, BRCA, CESC, CHOL, COAD, ESCA, HNSC, LIHC, LUAD, LUSC, READ, STAD, UCEC	TMPRSS3	64699	1	BLCA, BRCA, CESC, CHOL, COAD, ESCA, LIHC, LUAD, LUSC, READ, STAD, UCEC
CKAP2	26586	1	BLCA, BRCA, CESC, CHOL, COAD, ESCA, HNSC, LIHC, LUAD, LUSC, READ, STAD, UCEC	KPNA2	3838	1	BLCA, BRCA, CESC, COAD, ESCA, HNSC, LIHC, LUAD, LUSC, READ, STAD, UCEC
CKAP2	26586	1	BLCA, BRCA, CESC, CHOL, COAD, ESCA, HNSC, LIHC, LUAD, LUSC, READ, STAD, UCEC	DSCC1	79075	1	BLCA, BRCA, CESC, CHOL, COAD, ESCA, HNSC, LIHC, LUAD, LUSC, READ, STAD, UCEC
CKAP2	26586	1	BLCA, BRCA, CESC, CHOL, COAD, ESCA, HNSC, LIHC, LUAD, LUSC, READ, STAD, UCEC	ORC1	4998	1	BLCA, BRCA, CESC, CHOL, COAD, ESCA, HNSC, LIHC, LUAD, LUSC, READ, STAD, UCEC
CKAP2	26586	1	BLCA, BRCA, CESC, CHOL, COAD, ESCA, HNSC, LIHC, LUAD, LUSC, READ, STAD, UCEC	C11orf82	220042	1	BLCA, BRCA, CESC, CHOL, COAD, ESCA, HNSC, LIHC, LUAD, LUSC, READ, STAD, UCEC
CKAP2	26586	1	BLCA, BRCA, CESC, CHOL, COAD, ESCA, HNSC, LIHC, LUAD, LUSC, READ, STAD, UCEC	KIF20B	9585	1	BLCA, BRCA, CESC, COAD, ESCA, HNSC, LIHC, LUAD, LUSC, READ, STAD, UCEC
CKAP2	26586	1	BLCA, BRCA, CESC, CHOL, COAD, ESCA, HNSC, LIHC, LUAD, LUSC, READ, STAD, UCEC	MTBP	27085	1	BLCA, BRCA, CESC, CHOL, COAD, ESCA, HNSC, LIHC, LUAD, LUSC, READ, STAD, UCEC
CKAP2	26586	1	BLCA, BRCA, CESC, CHOL, COAD, ESCA, HNSC, LIHC, LUAD, LUSC, READ, STAD, UCEC	RNASEH2A	10535	1	BLCA, BRCA, CESC, CHOL, COAD, ESCA, HNSC, LIHC, LUAD, LUSC, READ, STAD, UCEC
CKAP2	26586	1	BLCA, BRCA, CESC, CHOL, COAD, ESCA, HNSC, LIHC, LUAD, LUSC, READ, STAD, UCEC	PARPBP	55010	1	BLCA, BRCA, CESC, CHOL, COAD, ESCA, HNSC, LIHC, LUAD, LUSC, READ, STAD, UCEC
CKAP2	26586	1	BLCA, BRCA, CESC, CHOL, COAD, ESCA, HNSC, LIHC, LUAD, LUSC, READ, STAD, UCEC	RACGAP1	29127	1	BLCA, BRCA, CESC, CHOL, COAD, ESCA, HNSC, KICH, LIHC, LUAD, LUSC, READ, STAD, UCEC
CKAP2	26586	1	BLCA, BRCA, CESC, CHOL, COAD, ESCA, HNSC, LIHC, LUAD, LUSC, READ, STAD, UCEC	HMGA1	3159	1	BLCA, BRCA, CESC, CHOL, COAD, ESCA, HNSC, LIHC, LUAD, LUSC, READ, STAD, THCA, UCEC
CKAP2	26586	1	BLCA, BRCA, CESC, CHOL, COAD, ESCA, HNSC, LIHC, LUAD, LUSC, READ, STAD, UCEC	CCNF	899	1	BLCA, BRCA, CESC, CHOL, COAD, ESCA, HNSC, LIHC, LUAD, LUSC, READ, STAD, UCEC
CKAP2	26586	1	BLCA, BRCA, CESC, CHOL, COAD, ESCA, HNSC, LIHC, LUAD, LUSC, READ, STAD, UCEC	GGH	8836	1	BLCA, BRCA, CESC, COAD, ESCA, HNSC, LIHC, LUAD, LUSC, READ, STAD, UCEC
CKAP2	26586	1	BLCA, BRCA, CESC, CHOL, COAD, ESCA, HNSC, LIHC, LUAD, LUSC, READ, STAD, UCEC	ERVMER34-1	100288413	1	BLCA, BRCA, CESC, CHOL, COAD, ESCA, HNSC, LIHC, LUAD, LUSC, PRAD, READ, STAD, UCEC
CKAP2	26586	1	BLCA, BRCA, CESC, CHOL, COAD, ESCA, HNSC, LIHC, LUAD, LUSC, READ, STAD, UCEC	PLAU	5328	1	BLCA, BRCA, CESC, CHOL, COAD, ESCA, HNSC, LIHC, LUAD, LUSC, READ, STAD, THCA, UCEC
CKAP2	26586	1	BLCA, BRCA, CESC, CHOL, COAD, ESCA, HNSC, LIHC, LUAD, LUSC, READ, STAD, UCEC	CDCA3	83461	1	BLCA, BRCA, CESC, CHOL, COAD, ESCA, HNSC, KIRP, LIHC, LUAD, LUSC, READ, STAD, UCEC
CKAP2	26586	1	BLCA, BRCA, CESC, CHOL, COAD, ESCA, HNSC, LIHC, LUAD, LUSC, READ, STAD, UCEC	HOXB7	3217	1	BLCA, CESC, CHOL, COAD, ESCA, HNSC, LIHC, LUAD, LUSC, READ, STAD, UCEC
CKAP2	26586	1	BLCA, BRCA, CESC, CHOL, COAD, ESCA, HNSC, LIHC, LUAD, LUSC, READ, STAD, UCEC	SGOL2	151246	1	BLCA, BRCA, CESC, CHOL, COAD, ESCA, HNSC, LIHC, LUAD, LUSC, PRAD, READ, STAD, UCEC
CKAP2	26586	1	BLCA, BRCA, CESC, CHOL, COAD, ESCA, HNSC, LIHC, LUAD, LUSC, READ, STAD, UCEC	CHEK1	1111	1	BLCA, BRCA, CESC, CHOL, COAD, ESCA, HNSC, LIHC, LUAD, READ, STAD, UCEC
CKAP2	26586	1	BLCA, BRCA, CESC, CHOL, COAD, ESCA, HNSC, LIHC, LUAD, LUSC, READ, STAD, UCEC	FAM72B	653820	1	BLCA, BRCA, CESC, CHOL, COAD, ESCA, HNSC, LIHC, LUAD, LUSC, READ, STAD, UCEC
CKAP2	26586	1	BLCA, BRCA, CESC, CHOL, COAD, ESCA, HNSC, LIHC, LUAD, LUSC, READ, STAD, UCEC	LRRC15	131578	1	BLCA, BRCA, CESC, COAD, ESCA, HNSC, LIHC, LUAD, LUSC, READ, STAD, UCEC
CKAP2	26586	1	BLCA, BRCA, CESC, CHOL, COAD, ESCA, HNSC, LIHC, LUAD, LUSC, READ, STAD, UCEC	CCNB1	891	1	BLCA, BRCA, CESC, CHOL, COAD, ESCA, HNSC, LIHC, LUAD, LUSC, PRAD, READ, STAD, UCEC
CKAP2	26586	1	BLCA, BRCA, CESC, CHOL, COAD, ESCA, HNSC, LIHC, LUAD, LUSC, READ, STAD, UCEC	CDCA4	55038	1	BLCA, BRCA, CESC, CHOL, COAD, ESCA, HNSC, LIHC, LUAD, LUSC, READ, STAD, UCEC
CKAP2	26586	1	BLCA, BRCA, CESC, CHOL, COAD, ESCA, HNSC, LIHC, LUAD, LUSC, READ, STAD, UCEC	PLK4	10733	1	BLCA, BRCA, CESC, CHOL, COAD, ESCA, HNSC, LIHC, LUAD, LUSC, READ, STAD, THCA, UCEC
CKAP2	26586	1	BLCA, BRCA, CESC, CHOL, COAD, ESCA, HNSC, LIHC, LUAD, LUSC, READ, STAD, UCEC	WDHD1	11169	1	BLCA, BRCA, CESC, CHOL, COAD, ESCA, HNSC, LIHC, LUAD, LUSC, READ, STAD, THCA, UCEC
CKAP2	26586	1	BLCA, BRCA, CESC, CHOL, COAD, ESCA, HNSC, LIHC, LUAD, LUSC, READ, STAD, UCEC	MCM4	4173	1	BLCA, BRCA, CESC, CHOL, COAD, ESCA, HNSC, LIHC, LUAD, LUSC, READ, STAD, THCA, UCEC
CKAP2	26586	1	BLCA, BRCA, CESC, CHOL, COAD, ESCA, HNSC, LIHC, LUAD, LUSC, READ, STAD, UCEC	BLM	641	1	BLCA, BRCA, CESC, CHOL, COAD, ESCA, LIHC, LUAD, LUSC, READ, STAD, UCEC
CKAP2	26586	1	BLCA, BRCA, CESC, CHOL, COAD, ESCA, HNSC, LIHC, LUAD, LUSC, READ, STAD, UCEC	LRP8	7804	1	BLCA, BRCA, CESC, CHOL, COAD, ESCA, HNSC, LIHC, LUSC, READ, STAD, UCEC
CKAP2	26586	1	BLCA, BRCA, CESC, CHOL, COAD, ESCA, HNSC, LIHC, LUAD, LUSC, READ, STAD, UCEC	STMN1	3925	1	BLCA, BRCA, CESC, CHOL, COAD, ESCA, HNSC, LIHC, LUAD, LUSC, READ, STAD, THCA, UCEC
CKAP2	26586	1	BLCA, BRCA, CESC, CHOL, COAD, ESCA, HNSC, LIHC, LUAD, LUSC, READ, STAD, UCEC	STIL	6491	1	BLCA, BRCA, CESC, CHOL, COAD, ESCA, HNSC, LIHC, LUAD, LUSC, PRAD, READ, STAD, UCEC
CKAP2	26586	1	BLCA, BRCA, CESC, CHOL, COAD, ESCA, HNSC, LIHC, LUAD, LUSC, READ, STAD, UCEC	KIF26B	55083	1	BLCA, BRCA, CESC, CHOL, COAD, ESCA, HNSC, LIHC, LUAD, LUSC, STAD, UCEC
CKAP2	26586	1	BLCA, BRCA, CESC, CHOL, COAD, ESCA, HNSC, LIHC, LUAD, LUSC, READ, STAD, UCEC	MTFR2	113115	1	BLCA, BRCA, CESC, CHOL, COAD, ESCA, HNSC, KIRP, LIHC, LUAD, LUSC, READ, STAD, UCEC
CKAP2	26586	1	BLCA, BRCA, CESC, CHOL, COAD, ESCA, HNSC, LIHC, LUAD, LUSC, READ, STAD, UCEC	KIAA1524	57650	1	BLCA, BRCA, CESC, CHOL, COAD, ESCA, HNSC, LIHC, LUAD, LUSC, READ, STAD, UCEC
CKAP2	26586	1	BLCA, BRCA, CESC, CHOL, COAD, ESCA, HNSC, LIHC, LUAD, LUSC, READ, STAD, UCEC	KIF18A	81930	1	BLCA, BRCA, CESC, CHOL, COAD, ESCA, HNSC, KIRC, LIHC, LUAD, LUSC, READ, STAD, UCEC
CKAP2	26586	1	BLCA, BRCA, CESC, CHOL, COAD, ESCA, HNSC, LIHC, LUAD, LUSC, READ, STAD, UCEC	ECT2	1894	1	BLCA, BRCA, CESC, CHOL, COAD, ESCA, HNSC, LIHC, LUAD, LUSC, PRAD, READ, STAD, UCEC
CKAP2	26586	1	BLCA, BRCA, CESC, CHOL, COAD, ESCA, HNSC, LIHC, LUAD, LUSC, READ, STAD, UCEC	MSH2	4436	1	BLCA, BRCA, CESC, CHOL, COAD, ESCA, LIHC, LUAD, LUSC, READ, STAD, UCEC
CKAP2	26586	1	BLCA, BRCA, CESC, CHOL, COAD, ESCA, HNSC, LIHC, LUAD, LUSC, READ, STAD, UCEC	HN1	51155	1	BLCA, BRCA, CESC, CHOL, COAD, ESCA, HNSC, LIHC, LUAD, LUSC, READ, STAD, THCA, UCEC
CKAP2	26586	1	BLCA, BRCA, CESC, CHOL, COAD, ESCA, HNSC, LIHC, LUAD, LUSC, READ, STAD, UCEC	MCM2	4171	1	BLCA, BRCA, CESC, CHOL, COAD, ESCA, HNSC, LIHC, LUAD, LUSC, READ, STAD, THCA, UCEC
CKAP2	26586	1	BLCA, BRCA, CESC, CHOL, COAD, ESCA, HNSC, LIHC, LUAD, LUSC, READ, STAD, UCEC	LIN9	286826	1	BLCA, BRCA, CESC, CHOL, COAD, ESCA, HNSC, LIHC, LUAD, LUSC, READ, STAD, UCEC
CKAP2	26586	1	BLCA, BRCA, CESC, CHOL, COAD, ESCA, HNSC, LIHC, LUAD, LUSC, READ, STAD, UCEC	RAD54L	8438	1	BLCA, BRCA, CESC, CHOL, COAD, ESCA, HNSC, KIRP, LIHC, LUAD, LUSC, READ, STAD, UCEC
NCAPD2	9918	1	BLCA, BRCA, CESC, CHOL, COAD, ESCA, HNSC, LIHC, LUAD, LUSC, READ, STAD, UCEC	UBE2S	27338	1	BLCA, BRCA, CESC, CHOL, COAD, ESCA, HNSC, LIHC, LUAD, LUSC, READ, STAD, UCEC
NCAPD2	9918	1	BLCA, BRCA, CESC, CHOL, COAD, ESCA, HNSC, LIHC, LUAD, LUSC, READ, STAD, UCEC	FEN1	2237	1	BLCA, BRCA, CESC, CHOL, COAD, ESCA, HNSC, LIHC, LUAD, LUSC, READ, STAD, THCA, UCEC
NCAPD2	9918	1	BLCA, BRCA, CESC, CHOL, COAD, ESCA, HNSC, LIHC, LUAD, LUSC, READ, STAD, UCEC	GINS1	9837	1	BLCA, BRCA, CESC, CHOL, COAD, ESCA, HNSC, LIHC, LUAD, LUSC, READ, STAD, THCA, UCEC
NCAPD2	9918	1	BLCA, BRCA, CESC, CHOL, COAD, ESCA, HNSC, LIHC, LUAD, LUSC, READ, STAD, UCEC	TONSL	4796	1	BLCA, BRCA, CESC, CHOL, COAD, ESCA, HNSC, LUAD, LUSC, READ, STAD, UCEC
NCAPD2	9918	1	BLCA, BRCA, CESC, CHOL, COAD, ESCA, HNSC, LIHC, LUAD, LUSC, READ, STAD, UCEC	KIF23	9493	1	BLCA, BRCA, CESC, CHOL, COAD, ESCA, HNSC, LIHC, LUAD, LUSC, READ, STAD, UCEC
NCAPD2	9918	1	BLCA, BRCA, CESC, CHOL, COAD, ESCA, HNSC, LIHC, LUAD, LUSC, READ, STAD, UCEC	CTSV	1515	1	BLCA, BRCA, CHOL, COAD, ESCA, HNSC, LIHC, LUAD, LUSC, READ, STAD, UCEC
NCAPD2	9918	1	BLCA, BRCA, CESC, CHOL, COAD, ESCA, HNSC, LIHC, LUAD, LUSC, READ, STAD, UCEC	CBX2	84733	1	BLCA, BRCA, CESC, CHOL, COAD, ESCA, HNSC, LIHC, LUAD, LUSC, PRAD, READ, STAD, UCEC
NCAPD2	9918	1	BLCA, BRCA, CESC, CHOL, COAD, ESCA, HNSC, LIHC, LUAD, LUSC, READ, STAD, UCEC	KIF24	347240	1	BLCA, BRCA, CESC, CHOL, COAD, ESCA, HNSC, LIHC, LUSC, READ, STAD, UCEC
NCAPD2	9918	1	BLCA, BRCA, CESC, CHOL, COAD, ESCA, HNSC, LIHC, LUAD, LUSC, READ, STAD, UCEC	CENPL	91687	1	BLCA, BRCA, CESC, CHOL, COAD, ESCA, HNSC, LIHC, LUAD, LUSC, READ, STAD, UCEC
NCAPD2	9918	1	BLCA, BRCA, CESC, CHOL, COAD, ESCA, HNSC, LIHC, LUAD, LUSC, READ, STAD, UCEC	TACC3	10460	1	BLCA, BRCA, CESC, CHOL, COAD, ESCA, HNSC, KIRP, LIHC, LUAD, LUSC, READ, STAD, UCEC
NCAPD2	9918	1	BLCA, BRCA, CESC, CHOL, COAD, ESCA, HNSC, LIHC, LUAD, LUSC, READ, STAD, UCEC	RCC2	55920	1	BLCA, BRCA, CESC, CHOL, COAD, ESCA, HNSC, LUAD, LUSC, READ, STAD, UCEC
NCAPD2	9918	1	BLCA, BRCA, CESC, CHOL, COAD, ESCA, HNSC, LIHC, LUAD, LUSC, READ, STAD, UCEC	CYP27B1	1594	1	BLCA, BRCA, CESC, CHOL, COAD, ESCA, HNSC, LUAD, LUSC, READ, STAD, UCEC
NCAPD2	9918	1	BLCA, BRCA, CESC, CHOL, COAD, ESCA, HNSC, LIHC, LUAD, LUSC, READ, STAD, UCEC	NCAPG2	54892	1	BLCA, BRCA, CESC, COAD, ESCA, HNSC, LIHC, LUAD, LUSC, READ, STAD, UCEC
NCAPD2	9918	1	BLCA, BRCA, CESC, CHOL, COAD, ESCA, HNSC, LIHC, LUAD, LUSC, READ, STAD, UCEC	TMPRSS3	64699	1	BLCA, BRCA, CESC, CHOL, COAD, ESCA, LIHC, LUAD, LUSC, READ, STAD, UCEC
NCAPD2	9918	1	BLCA, BRCA, CESC, CHOL, COAD, ESCA, HNSC, LIHC, LUAD, LUSC, READ, STAD, UCEC	KPNA2	3838	1	BLCA, BRCA, CESC, COAD, ESCA, HNSC, LIHC, LUAD, LUSC, READ, STAD, UCEC
NCAPD2	9918	1	BLCA, BRCA, CESC, CHOL, COAD, ESCA, HNSC, LIHC, LUAD, LUSC, READ, STAD, UCEC	DSCC1	79075	1	BLCA, BRCA, CESC, CHOL, COAD, ESCA, HNSC, LIHC, LUAD, LUSC, READ, STAD, UCEC
NCAPD2	9918	1	BLCA, BRCA, CESC, CHOL, COAD, ESCA, HNSC, LIHC, LUAD, LUSC, READ, STAD, UCEC	ORC1	4998	1	BLCA, BRCA, CESC, CHOL, COAD, ESCA, HNSC, LIHC, LUAD, LUSC, READ, STAD, UCEC
NCAPD2	9918	1	BLCA, BRCA, CESC, CHOL, COAD, ESCA, HNSC, LIHC, LUAD, LUSC, READ, STAD, UCEC	C11orf82	220042	1	BLCA, BRCA, CESC, CHOL, COAD, ESCA, HNSC, LIHC, LUAD, LUSC, READ, STAD, UCEC
NCAPD2	9918	1	BLCA, BRCA, CESC, CHOL, COAD, ESCA, HNSC, LIHC, LUAD, LUSC, READ, STAD, UCEC	KIF20B	9585	1	BLCA, BRCA, CESC, COAD, ESCA, HNSC, LIHC, LUAD, LUSC, READ, STAD, UCEC
NCAPD2	9918	1	BLCA, BRCA, CESC, CHOL, COAD, ESCA, HNSC, LIHC, LUAD, LUSC, READ, STAD, UCEC	MTBP	27085	1	BLCA, BRCA, CESC, CHOL, COAD, ESCA, HNSC, LIHC, LUAD, LUSC, READ, STAD, UCEC
NCAPD2	9918	1	BLCA, BRCA, CESC, CHOL, COAD, ESCA, HNSC, LIHC, LUAD, LUSC, READ, STAD, UCEC	RNASEH2A	10535	1	BLCA, BRCA, CESC, CHOL, COAD, ESCA, HNSC, LIHC, LUAD, LUSC, READ, STAD, UCEC
NCAPD2	9918	1	BLCA, BRCA, CESC, CHOL, COAD, ESCA, HNSC, LIHC, LUAD, LUSC, READ, STAD, UCEC	PARPBP	55010	1	BLCA, BRCA, CESC, CHOL, COAD, ESCA, HNSC, LIHC, LUAD, LUSC, READ, STAD, UCEC
NCAPD2	9918	1	BLCA, BRCA, CESC, CHOL, COAD, ESCA, HNSC, LIHC, LUAD, LUSC, READ, STAD, UCEC	RACGAP1	29127	1	BLCA, BRCA, CESC, CHOL, COAD, ESCA, HNSC, KICH, LIHC, LUAD, LUSC, READ, STAD, UCEC
NCAPD2	9918	1	BLCA, BRCA, CESC, CHOL, COAD, ESCA, HNSC, LIHC, LUAD, LUSC, READ, STAD, UCEC	HMGA1	3159	1	BLCA, BRCA, CESC, CHOL, COAD, ESCA, HNSC, LIHC, LUAD, LUSC, READ, STAD, THCA, UCEC
NCAPD2	9918	1	BLCA, BRCA, CESC, CHOL, COAD, ESCA, HNSC, LIHC, LUAD, LUSC, READ, STAD, UCEC	CCNF	899	1	BLCA, BRCA, CESC, CHOL, COAD, ESCA, HNSC, LIHC, LUAD, LUSC, READ, STAD, UCEC
NCAPD2	9918	1	BLCA, BRCA, CESC, CHOL, COAD, ESCA, HNSC, LIHC, LUAD, LUSC, READ, STAD, UCEC	GGH	8836	1	BLCA, BRCA, CESC, COAD, ESCA, HNSC, LIHC, LUAD, LUSC, READ, STAD, UCEC
NCAPD2	9918	1	BLCA, BRCA, CESC, CHOL, COAD, ESCA, HNSC, LIHC, LUAD, LUSC, READ, STAD, UCEC	ERVMER34-1	100288413	1	BLCA, BRCA, CESC, CHOL, COAD, ESCA, HNSC, LIHC, LUAD, LUSC, PRAD, READ, STAD, UCEC
NCAPD2	9918	1	BLCA, BRCA, CESC, CHOL, COAD, ESCA, HNSC, LIHC, LUAD, LUSC, READ, STAD, UCEC	PLAU	5328	1	BLCA, BRCA, CESC, CHOL, COAD, ESCA, HNSC, LIHC, LUAD, LUSC, READ, STAD, THCA, UCEC
NCAPD2	9918	1	BLCA, BRCA, CESC, CHOL, COAD, ESCA, HNSC, LIHC, LUAD, LUSC, READ, STAD, UCEC	CDCA3	83461	1	BLCA, BRCA, CESC, CHOL, COAD, ESCA, HNSC, KIRP, LIHC, LUAD, LUSC, READ, STAD, UCEC
NCAPD2	9918	1	BLCA, BRCA, CESC, CHOL, COAD, ESCA, HNSC, LIHC, LUAD, LUSC, READ, STAD, UCEC	HOXB7	3217	1	BLCA, CESC, CHOL, COAD, ESCA, HNSC, LIHC, LUAD, LUSC, READ, STAD, UCEC
NCAPD2	9918	1	BLCA, BRCA, CESC, CHOL, COAD, ESCA, HNSC, LIHC, LUAD, LUSC, READ, STAD, UCEC	SGOL2	151246	1	BLCA, BRCA, CESC, CHOL, COAD, ESCA, HNSC, LIHC, LUAD, LUSC, PRAD, READ, STAD, UCEC
NCAPD2	9918	1	BLCA, BRCA, CESC, CHOL, COAD, ESCA, HNSC, LIHC, LUAD, LUSC, READ, STAD, UCEC	CHEK1	1111	1	BLCA, BRCA, CESC, CHOL, COAD, ESCA, HNSC, LIHC, LUAD, READ, STAD, UCEC
NCAPD2	9918	1	BLCA, BRCA, CESC, CHOL, COAD, ESCA, HNSC, LIHC, LUAD, LUSC, READ, STAD, UCEC	FAM72B	653820	1	BLCA, BRCA, CESC, CHOL, COAD, ESCA, HNSC, LIHC, LUAD, LUSC, READ, STAD, UCEC
NCAPD2	9918	1	BLCA, BRCA, CESC, CHOL, COAD, ESCA, HNSC, LIHC, LUAD, LUSC, READ, STAD, UCEC	LRRC15	131578	1	BLCA, BRCA, CESC, COAD, ESCA, HNSC, LIHC, LUAD, LUSC, READ, STAD, UCEC
NCAPD2	9918	1	BLCA, BRCA, CESC, CHOL, COAD, ESCA, HNSC, LIHC, LUAD, LUSC, READ, STAD, UCEC	CCNB1	891	1	BLCA, BRCA, CESC, CHOL, COAD, ESCA, HNSC, LIHC, LUAD, LUSC, PRAD, READ, STAD, UCEC
NCAPD2	9918	1	BLCA, BRCA, CESC, CHOL, COAD, ESCA, HNSC, LIHC, LUAD, LUSC, READ, STAD, UCEC	CDCA4	55038	1	BLCA, BRCA, CESC, CHOL, COAD, ESCA, HNSC, LIHC, LUAD, LUSC, READ, STAD, UCEC
NCAPD2	9918	1	BLCA, BRCA, CESC, CHOL, COAD, ESCA, HNSC, LIHC, LUAD, LUSC, READ, STAD, UCEC	PLK4	10733	1	BLCA, BRCA, CESC, CHOL, COAD, ESCA, HNSC, LIHC, LUAD, LUSC, READ, STAD, THCA, UCEC
NCAPD2	9918	1	BLCA, BRCA, CESC, CHOL, COAD, ESCA, HNSC, LIHC, LUAD, LUSC, READ, STAD, UCEC	WDHD1	11169	1	BLCA, BRCA, CESC, CHOL, COAD, ESCA, HNSC, LIHC, LUAD, LUSC, READ, STAD, THCA, UCEC
NCAPD2	9918	1	BLCA, BRCA, CESC, CHOL, COAD, ESCA, HNSC, LIHC, LUAD, LUSC, READ, STAD, UCEC	MCM4	4173	1	BLCA, BRCA, CESC, CHOL, COAD, ESCA, HNSC, LIHC, LUAD, LUSC, READ, STAD, THCA, UCEC
NCAPD2	9918	1	BLCA, BRCA, CESC, CHOL, COAD, ESCA, HNSC, LIHC, LUAD, LUSC, READ, STAD, UCEC	BLM	641	1	BLCA, BRCA, CESC, CHOL, COAD, ESCA, LIHC, LUAD, LUSC, READ, STAD, UCEC
NCAPD2	9918	1	BLCA, BRCA, CESC, CHOL, COAD, ESCA, HNSC, LIHC, LUAD, LUSC, READ, STAD, UCEC	LRP8	7804	1	BLCA, BRCA, CESC, CHOL, COAD, ESCA, HNSC, LIHC, LUSC, READ, STAD, UCEC
NCAPD2	9918	1	BLCA, BRCA, CESC, CHOL, COAD, ESCA, HNSC, LIHC, LUAD, LUSC, READ, STAD, UCEC	STMN1	3925	1	BLCA, BRCA, CESC, CHOL, COAD, ESCA, HNSC, LIHC, LUAD, LUSC, READ, STAD, THCA, UCEC
NCAPD2	9918	1	BLCA, BRCA, CESC, CHOL, COAD, ESCA, HNSC, LIHC, LUAD, LUSC, READ, STAD, UCEC	STIL	6491	1	BLCA, BRCA, CESC, CHOL, COAD, ESCA, HNSC, LIHC, LUAD, LUSC, PRAD, READ, STAD, UCEC
NCAPD2	9918	1	BLCA, BRCA, CESC, CHOL, COAD, ESCA, HNSC, LIHC, LUAD, LUSC, READ, STAD, UCEC	KIF26B	55083	1	BLCA, BRCA, CESC, CHOL, COAD, ESCA, HNSC, LIHC, LUAD, LUSC, STAD, UCEC
NCAPD2	9918	1	BLCA, BRCA, CESC, CHOL, COAD, ESCA, HNSC, LIHC, LUAD, LUSC, READ, STAD, UCEC	MTFR2	113115	1	BLCA, BRCA, CESC, CHOL, COAD, ESCA, HNSC, KIRP, LIHC, LUAD, LUSC, READ, STAD, UCEC
NCAPD2	9918	1	BLCA, BRCA, CESC, CHOL, COAD, ESCA, HNSC, LIHC, LUAD, LUSC, READ, STAD, UCEC	KIAA1524	57650	1	BLCA, BRCA, CESC, CHOL, COAD, ESCA, HNSC, LIHC, LUAD, LUSC, READ, STAD, UCEC
NCAPD2	9918	1	BLCA, BRCA, CESC, CHOL, COAD, ESCA, HNSC, LIHC, LUAD, LUSC, READ, STAD, UCEC	KIF18A	81930	1	BLCA, BRCA, CESC, CHOL, COAD, ESCA, HNSC, KIRC, LIHC, LUAD, LUSC, READ, STAD, UCEC
NCAPD2	9918	1	BLCA, BRCA, CESC, CHOL, COAD, ESCA, HNSC, LIHC, LUAD, LUSC, READ, STAD, UCEC	ECT2	1894	1	BLCA, BRCA, CESC, CHOL, COAD, ESCA, HNSC, LIHC, LUAD, LUSC, PRAD, READ, STAD, UCEC
NCAPD2	9918	1	BLCA, BRCA, CESC, CHOL, COAD, ESCA, HNSC, LIHC, LUAD, LUSC, READ, STAD, UCEC	MSH2	4436	1	BLCA, BRCA, CESC, CHOL, COAD, ESCA, LIHC, LUAD, LUSC, READ, STAD, UCEC
NCAPD2	9918	1	BLCA, BRCA, CESC, CHOL, COAD, ESCA, HNSC, LIHC, LUAD, LUSC, READ, STAD, UCEC	HN1	51155	1	BLCA, BRCA, CESC, CHOL, COAD, ESCA, HNSC, LIHC, LUAD, LUSC, READ, STAD, THCA, UCEC
NCAPD2	9918	1	BLCA, BRCA, CESC, CHOL, COAD, ESCA, HNSC, LIHC, LUAD, LUSC, READ, STAD, UCEC	MCM2	4171	1	BLCA, BRCA, CESC, CHOL, COAD, ESCA, HNSC, LIHC, LUAD, LUSC, READ, STAD, THCA, UCEC
NCAPD2	9918	1	BLCA, BRCA, CESC, CHOL, COAD, ESCA, HNSC, LIHC, LUAD, LUSC, READ, STAD, UCEC	LIN9	286826	1	BLCA, BRCA, CESC, CHOL, COAD, ESCA, HNSC, LIHC, LUAD, LUSC, READ, STAD, UCEC
NCAPD2	9918	1	BLCA, BRCA, CESC, CHOL, COAD, ESCA, HNSC, LIHC, LUAD, LUSC, READ, STAD, UCEC	RAD54L	8438	1	BLCA, BRCA, CESC, CHOL, COAD, ESCA, HNSC, KIRP, LIHC, LUAD, LUSC, READ, STAD, UCEC
BOLA2	552900	1	BLCA, BRCA, CESC, COAD, LIHC, LUAD, LUSC, PRAD, READ, UCEC	TIGD3	220359	1	BLCA, BRCA, CESC, COAD, ESCA, LIHC, LUAD, LUSC, PRAD, READ, UCEC
BOLA2	552900	1	BLCA, BRCA, CESC, COAD, LIHC, LUAD, LUSC, PRAD, READ, UCEC	CCT3	7203	1	BRCA, CESC, COAD, LIHC, LUAD, LUSC, PRAD, READ, UCEC
BOLA2	552900	1	BLCA, BRCA, CESC, COAD, LIHC, LUAD, LUSC, PRAD, READ, UCEC	ALYREF	10189	1	BLCA, BRCA, CESC, COAD, LIHC, LUAD, LUSC, READ, UCEC
BOLA2	552900	1	BLCA, BRCA, CESC, COAD, LIHC, LUAD, LUSC, PRAD, READ, UCEC	BOLA2B	552900	1	BLCA, BRCA, CESC, COAD, ESCA, LIHC, LUAD, LUSC, PRAD, READ, UCEC
PCSK9	255738	1	BLCA, BRCA, CESC, COAD, ESCA, HNSC, LUSC, READ, STAD, UCEC	CCT5	22948	1	BLCA, BRCA, CESC, COAD, ESCA, HNSC, LUAD, LUSC, READ, STAD, UCEC
PCSK9	255738	1	BLCA, BRCA, CESC, COAD, ESCA, HNSC, LUSC, READ, STAD, UCEC	CMPK2	129607	1	BLCA, BRCA, CESC, ESCA, HNSC, LUSC, READ, STAD, UCEC
PCSK9	255738	1	BLCA, BRCA, CESC, COAD, ESCA, HNSC, LUSC, READ, STAD, UCEC	C1orf112	55732	1	BLCA, BRCA, CESC, COAD, ESCA, HNSC, LUAD, LUSC, READ, STAD, UCEC
PCSK9	255738	1	BLCA, BRCA, CESC, COAD, ESCA, HNSC, LUSC, READ, STAD, UCEC	HENMT1	113802	1	BLCA, BRCA, CESC, COAD, ESCA, HNSC, LUSC, READ, STAD, UCEC
PCSK9	255738	1	BLCA, BRCA, CESC, COAD, ESCA, HNSC, LUSC, READ, STAD, UCEC	AUNIP	79000	1	BLCA, BRCA, CESC, COAD, ESCA, HNSC, LUAD, LUSC, READ, STAD, UCEC
PCSK9	255738	1	BLCA, BRCA, CESC, COAD, ESCA, HNSC, LUSC, READ, STAD, UCEC	RANBP1	5902	1	BLCA, CESC, COAD, ESCA, HNSC, LUSC, READ, STAD, UCEC
PCSK9	255738	1	BLCA, BRCA, CESC, COAD, ESCA, HNSC, LUSC, READ, STAD, UCEC	SPAG5	10615	1	BLCA, BRCA, CESC, COAD, ESCA, HNSC, LUAD, LUSC, READ, STAD, UCEC
PCSK9	255738	1	BLCA, BRCA, CESC, COAD, ESCA, HNSC, LUSC, READ, STAD, UCEC	GBP5	115362	1	BLCA, BRCA, CESC, COAD, ESCA, HNSC, KIRC, LUSC, READ, STAD, UCEC
PCSK9	255738	1	BLCA, BRCA, CESC, COAD, ESCA, HNSC, LUSC, READ, STAD, UCEC	TIMELESS	8914	1	BLCA, BRCA, CESC, COAD, ESCA, HNSC, LUAD, LUSC, READ, STAD, UCEC
PCSK9	255738	1	BLCA, BRCA, CESC, COAD, ESCA, HNSC, LUSC, READ, STAD, UCEC	LMNB2	84823	1	BLCA, BRCA, CESC, CHOL, COAD, ESCA, HNSC, LUSC, READ, STAD, UCEC
PCSK9	255738	1	BLCA, BRCA, CESC, COAD, ESCA, HNSC, LUSC, READ, STAD, UCEC	EPSTI1	94240	1	BLCA, CESC, COAD, ESCA, HNSC, LUSC, READ, STAD, UCEC
PCSK9	255738	1	BLCA, BRCA, CESC, COAD, ESCA, HNSC, LUSC, READ, STAD, UCEC	C2orf48	348738	1	BLCA, BRCA, CESC, CHOL, COAD, ESCA, HNSC, LUSC, READ, STAD, UCEC
PCSK9	255738	1	BLCA, BRCA, CESC, COAD, ESCA, HNSC, LUSC, READ, STAD, UCEC	BORA	79866	1	BLCA, CESC, COAD, ESCA, HNSC, LUSC, READ, STAD, UCEC
PCSK9	255738	1	BLCA, BRCA, CESC, COAD, ESCA, HNSC, LUSC, READ, STAD, UCEC	GZMB	3002	1	BLCA, BRCA, CESC, COAD, ESCA, HNSC, KIRC, LUSC, READ, STAD, UCEC
PCSK9	255738	1	BLCA, BRCA, CESC, COAD, ESCA, HNSC, LUSC, READ, STAD, UCEC	ECE2	9718	1	BLCA, BRCA, CESC, COAD, ESCA, HNSC, LUAD, LUSC, READ, STAD, UCEC
PCSK9	255738	1	BLCA, BRCA, CESC, COAD, ESCA, HNSC, LUSC, READ, STAD, UCEC	ZWILCH	55055	1	BLCA, BRCA, CESC, COAD, ESCA, HNSC, LUAD, LUSC, READ, STAD, UCEC
PCSK9	255738	1	BLCA, BRCA, CESC, COAD, ESCA, HNSC, LUSC, READ, STAD, UCEC	SMC4	10051	1	BLCA, BRCA, CESC, CHOL, COAD, ESCA, HNSC, LUSC, READ, STAD, UCEC
FCGR3A	2214	1	BLCA, BRCA, CESC, COAD, ESCA, HNSC, KIRC, KIRP, LUSC, READ, STAD, THCA, UCEC	TREM1	54210	1	BLCA, BRCA, CESC, COAD, ESCA, HNSC, KIRC, KIRP, LUSC, READ, STAD, THCA, UCEC
FCGR3A	2214	1	BLCA, BRCA, CESC, COAD, ESCA, HNSC, KIRC, KIRP, LUSC, READ, STAD, THCA, UCEC	CD80	941	1	BLCA, BRCA, CESC, COAD, ESCA, HNSC, KIRC, KIRP, LUSC, READ, STAD, UCEC
FCGR3A	2214	1	BLCA, BRCA, CESC, COAD, ESCA, HNSC, KIRC, KIRP, LUSC, READ, STAD, THCA, UCEC	ETV7	51513	1	BLCA, BRCA, CESC, COAD, ESCA, HNSC, KIRC, KIRP, LUAD, LUSC, READ, STAD, THCA, UCEC
BCL2A1	597	1	BRCA, CESC, ESCA, HNSC, KIRC, KIRP, LUSC, READ, STAD, UCEC	CD86	942	1	BRCA, CESC, ESCA, HNSC, KIRC, KIRP, LUSC, READ, STAD, THCA, UCEC
BCL2A1	597	1	BRCA, CESC, ESCA, HNSC, KIRC, KIRP, LUSC, READ, STAD, UCEC	HOXC11	3227	1	BRCA, CESC, ESCA, HNSC, KIRP, LUSC, READ, STAD, UCEC
BCL2A1	597	1	BRCA, CESC, ESCA, HNSC, KIRC, KIRP, LUSC, READ, STAD, UCEC	GRM8	2918	1	BRCA, CESC, COAD, ESCA, HNSC, KIRC, KIRP, LUSC, READ, STAD, UCEC
BCL2A1	597	1	BRCA, CESC, ESCA, HNSC, KIRC, KIRP, LUSC, READ, STAD, UCEC	IL12RB2	3595	1	BLCA, BRCA, CESC, ESCA, HNSC, KIRC, KIRP, LUSC, READ, STAD, UCEC
BCL2A1	597	1	BRCA, CESC, ESCA, HNSC, KIRC, KIRP, LUSC, READ, STAD, UCEC	IL12RB1	3594	1	BRCA, CESC, ESCA, HNSC, KIRC, LUSC, READ, STAD, UCEC
BCL2A1	597	1	BRCA, CESC, ESCA, HNSC, KIRC, KIRP, LUSC, READ, STAD, UCEC	SLAMF8	56833	1	BRCA, CESC, ESCA, HNSC, KIRC, KIRP, LIHC, LUSC, READ, STAD, UCEC
BCL2A1	597	1	BRCA, CESC, ESCA, HNSC, KIRC, KIRP, LUSC, READ, STAD, UCEC	AQP9	366	1	CESC, ESCA, HNSC, KIRC, KIRP, LUSC, READ, STAD, UCEC
NETO2	81831	1	BLCA, BRCA, CESC, CHOL, COAD, ESCA, HNSC, KICH, KIRC, LIHC, LUAD, LUSC, PRAD, READ, STAD, UCEC	ERCC6L	54821	1	BLCA, BRCA, CESC, CHOL, COAD, ESCA, HNSC, KICH, KIRC, KIRP, LIHC, LUAD, LUSC, PRAD, READ, STAD, UCEC
NETO2	81831	1	BLCA, BRCA, CESC, CHOL, COAD, ESCA, HNSC, KICH, KIRC, LIHC, LUAD, LUSC, PRAD, READ, STAD, UCEC	KIF18B	146909	1	BLCA, BRCA, CESC, CHOL, COAD, ESCA, HNSC, KICH, KIRC, KIRP, LIHC, LUAD, LUSC, PRAD, READ, STAD, UCEC
NETO2	81831	1	BLCA, BRCA, CESC, CHOL, COAD, ESCA, HNSC, KICH, KIRC, LIHC, LUAD, LUSC, PRAD, READ, STAD, UCEC	MCM10	55388	1	BLCA, BRCA, CESC, CHOL, COAD, ESCA, HNSC, KICH, KIRC, KIRP, LIHC, LUAD, LUSC, PRAD, READ, STAD, UCEC
NETO2	81831	1	BLCA, BRCA, CESC, CHOL, COAD, ESCA, HNSC, KICH, KIRC, LIHC, LUAD, LUSC, PRAD, READ, STAD, UCEC	PRC1	9055	1	BLCA, BRCA, CESC, CHOL, COAD, ESCA, HNSC, KICH, KIRC, LIHC, LUAD, LUSC, PRAD, READ, STAD, UCEC
NETO2	81831	1	BLCA, BRCA, CESC, CHOL, COAD, ESCA, HNSC, KICH, KIRC, LIHC, LUAD, LUSC, PRAD, READ, STAD, UCEC	KIF14	9928	1	BLCA, BRCA, CESC, CHOL, COAD, ESCA, HNSC, KICH, KIRC, KIRP, LIHC, LUAD, LUSC, PRAD, READ, STAD, UCEC
NETO2	81831	1	BLCA, BRCA, CESC, CHOL, COAD, ESCA, HNSC, KICH, KIRC, LIHC, LUAD, LUSC, PRAD, READ, STAD, UCEC	CDKN3	1033	1	BLCA, BRCA, CESC, CHOL, COAD, ESCA, HNSC, KICH, KIRC, KIRP, LIHC, LUAD, LUSC, PRAD, READ, STAD, UCEC
NETO2	81831	1	BLCA, BRCA, CESC, CHOL, COAD, ESCA, HNSC, KICH, KIRC, LIHC, LUAD, LUSC, PRAD, READ, STAD, UCEC	CDCA2	157313	1	BLCA, BRCA, CESC, CHOL, COAD, ESCA, HNSC, KICH, KIRC, KIRP, LIHC, LUAD, LUSC, PRAD, READ, STAD, UCEC
NETO2	81831	1	BLCA, BRCA, CESC, CHOL, COAD, ESCA, HNSC, KICH, KIRC, LIHC, LUAD, LUSC, PRAD, READ, STAD, UCEC	PTTG1	9232	1	BLCA, BRCA, CESC, CHOL, COAD, ESCA, HNSC, KICH, KIRC, KIRP, LIHC, LUAD, LUSC, PRAD, READ, STAD, UCEC
NETO2	81831	1	BLCA, BRCA, CESC, CHOL, COAD, ESCA, HNSC, KICH, KIRC, LIHC, LUAD, LUSC, PRAD, READ, STAD, UCEC	CENPE	1062	1	BLCA, BRCA, CESC, CHOL, COAD, ESCA, HNSC, KICH, KIRC, KIRP, LIHC, LUAD, LUSC, PRAD, READ, STAD, UCEC
NETO2	81831	1	BLCA, BRCA, CESC, CHOL, COAD, ESCA, HNSC, KICH, KIRC, LIHC, LUAD, LUSC, PRAD, READ, STAD, UCEC	CDCA5	113130	1	BLCA, BRCA, CESC, CHOL, COAD, ESCA, HNSC, KICH, KIRC, KIRP, LIHC, LUAD, LUSC, PRAD, READ, STAD, UCEC
NETO2	81831	1	BLCA, BRCA, CESC, CHOL, COAD, ESCA, HNSC, KICH, KIRC, LIHC, LUAD, LUSC, PRAD, READ, STAD, UCEC	ZP3	7784	1	BLCA, BRCA, CESC, CHOL, COAD, ESCA, HNSC, KIRC, LIHC, LUAD, LUSC, PRAD, READ, STAD, UCEC
SPP1	6696	1	BLCA, BRCA, CESC, CHOL, COAD, ESCA, HNSC, KIRP, LIHC, LUAD, LUSC, READ, STAD, THCA, UCEC	FEN1	2237	1	BLCA, BRCA, CESC, CHOL, COAD, ESCA, HNSC, LIHC, LUAD, LUSC, READ, STAD, THCA, UCEC
SPP1	6696	1	BLCA, BRCA, CESC, CHOL, COAD, ESCA, HNSC, KIRP, LIHC, LUAD, LUSC, READ, STAD, THCA, UCEC	GINS1	9837	1	BLCA, BRCA, CESC, CHOL, COAD, ESCA, HNSC, LIHC, LUAD, LUSC, READ, STAD, THCA, UCEC
SPP1	6696	1	BLCA, BRCA, CESC, CHOL, COAD, ESCA, HNSC, KIRP, LIHC, LUAD, LUSC, READ, STAD, THCA, UCEC	TACC3	10460	1	BLCA, BRCA, CESC, CHOL, COAD, ESCA, HNSC, KIRP, LIHC, LUAD, LUSC, READ, STAD, UCEC
SPP1	6696	1	BLCA, BRCA, CESC, CHOL, COAD, ESCA, HNSC, KIRP, LIHC, LUAD, LUSC, READ, STAD, THCA, UCEC	GPR19	2842	1	BLCA, BRCA, CESC, CHOL, COAD, ESCA, HNSC, KIRC, KIRP, LIHC, LUAD, LUSC, READ, STAD, THCA, UCEC
SPP1	6696	1	BLCA, BRCA, CESC, CHOL, COAD, ESCA, HNSC, KIRP, LIHC, LUAD, LUSC, READ, STAD, THCA, UCEC	UBE2T	29089	1	BLCA, BRCA, CESC, CHOL, COAD, ESCA, HNSC, KIRP, LIHC, LUAD, LUSC, PRAD, READ, STAD, THCA, UCEC
SPP1	6696	1	BLCA, BRCA, CESC, CHOL, COAD, ESCA, HNSC, KIRP, LIHC, LUAD, LUSC, READ, STAD, THCA, UCEC	C16orf59	80178	1	BLCA, BRCA, CESC, CHOL, COAD, ESCA, HNSC, KIRP, LIHC, LUAD, LUSC, PRAD, READ, STAD, THCA, UCEC
SPP1	6696	1	BLCA, BRCA, CESC, CHOL, COAD, ESCA, HNSC, KIRP, LIHC, LUAD, LUSC, READ, STAD, THCA, UCEC	CENPH	64946	1	BLCA, BRCA, CESC, CHOL, COAD, ESCA, HNSC, KIRC, KIRP, LIHC, LUAD, LUSC, READ, STAD, THCA, UCEC
SPP1	6696	1	BLCA, BRCA, CESC, CHOL, COAD, ESCA, HNSC, KIRP, LIHC, LUAD, LUSC, READ, STAD, THCA, UCEC	HMGA1	3159	1	BLCA, BRCA, CESC, CHOL, COAD, ESCA, HNSC, LIHC, LUAD, LUSC, READ, STAD, THCA, UCEC
SPP1	6696	1	BLCA, BRCA, CESC, CHOL, COAD, ESCA, HNSC, KIRP, LIHC, LUAD, LUSC, READ, STAD, THCA, UCEC	PLAU	5328	1	BLCA, BRCA, CESC, CHOL, COAD, ESCA, HNSC, LIHC, LUAD, LUSC, READ, STAD, THCA, UCEC
SPP1	6696	1	BLCA, BRCA, CESC, CHOL, COAD, ESCA, HNSC, KIRP, LIHC, LUAD, LUSC, READ, STAD, THCA, UCEC	CDCA3	83461	1	BLCA, BRCA, CESC, CHOL, COAD, ESCA, HNSC, KIRP, LIHC, LUAD, LUSC, READ, STAD, UCEC
SPP1	6696	1	BLCA, BRCA, CESC, CHOL, COAD, ESCA, HNSC, KIRP, LIHC, LUAD, LUSC, READ, STAD, THCA, UCEC	PLK4	10733	1	BLCA, BRCA, CESC, CHOL, COAD, ESCA, HNSC, LIHC, LUAD, LUSC, READ, STAD, THCA, UCEC
SPP1	6696	1	BLCA, BRCA, CESC, CHOL, COAD, ESCA, HNSC, KIRP, LIHC, LUAD, LUSC, READ, STAD, THCA, UCEC	WDHD1	11169	1	BLCA, BRCA, CESC, CHOL, COAD, ESCA, HNSC, LIHC, LUAD, LUSC, READ, STAD, THCA, UCEC
SPP1	6696	1	BLCA, BRCA, CESC, CHOL, COAD, ESCA, HNSC, KIRP, LIHC, LUAD, LUSC, READ, STAD, THCA, UCEC	MCM4	4173	1	BLCA, BRCA, CESC, CHOL, COAD, ESCA, HNSC, LIHC, LUAD, LUSC, READ, STAD, THCA, UCEC
SPP1	6696	1	BLCA, BRCA, CESC, CHOL, COAD, ESCA, HNSC, KIRP, LIHC, LUAD, LUSC, READ, STAD, THCA, UCEC	CENPK	64105	1	BLCA, BRCA, CESC, CHOL, COAD, ESCA, HNSC, KIRC, KIRP, LIHC, LUAD, LUSC, READ, STAD, THCA, UCEC
SPP1	6696	1	BLCA, BRCA, CESC, CHOL, COAD, ESCA, HNSC, KIRP, LIHC, LUAD, LUSC, READ, STAD, THCA, UCEC	STMN1	3925	1	BLCA, BRCA, CESC, CHOL, COAD, ESCA, HNSC, LIHC, LUAD, LUSC, READ, STAD, THCA, UCEC
SPP1	6696	1	BLCA, BRCA, CESC, CHOL, COAD, ESCA, HNSC, KIRP, LIHC, LUAD, LUSC, READ, STAD, THCA, UCEC	MTFR2	113115	1	BLCA, BRCA, CESC, CHOL, COAD, ESCA, HNSC, KIRP, LIHC, LUAD, LUSC, READ, STAD, UCEC
SPP1	6696	1	BLCA, BRCA, CESC, CHOL, COAD, ESCA, HNSC, KIRP, LIHC, LUAD, LUSC, READ, STAD, THCA, UCEC	TK1	7083	1	BLCA, BRCA, CESC, CHOL, COAD, ESCA, HNSC, KIRP, LIHC, LUAD, LUSC, PRAD, READ, STAD, THCA, UCEC
SPP1	6696	1	BLCA, BRCA, CESC, CHOL, COAD, ESCA, HNSC, KIRP, LIHC, LUAD, LUSC, READ, STAD, THCA, UCEC	HN1	51155	1	BLCA, BRCA, CESC, CHOL, COAD, ESCA, HNSC, LIHC, LUAD, LUSC, READ, STAD, THCA, UCEC
SPP1	6696	1	BLCA, BRCA, CESC, CHOL, COAD, ESCA, HNSC, KIRP, LIHC, LUAD, LUSC, READ, STAD, THCA, UCEC	MCM2	4171	1	BLCA, BRCA, CESC, CHOL, COAD, ESCA, HNSC, LIHC, LUAD, LUSC, READ, STAD, THCA, UCEC
SPP1	6696	1	BLCA, BRCA, CESC, CHOL, COAD, ESCA, HNSC, KIRP, LIHC, LUAD, LUSC, READ, STAD, THCA, UCEC	CTHRC1	115908	1	BLCA, BRCA, CESC, CHOL, COAD, ESCA, HNSC, KIRC, KIRP, LIHC, LUAD, LUSC, READ, STAD, THCA, UCEC
SPP1	6696	1	BLCA, BRCA, CESC, CHOL, COAD, ESCA, HNSC, KIRP, LIHC, LUAD, LUSC, READ, STAD, THCA, UCEC	LEMD1	93273	1	BLCA, BRCA, CESC, CHOL, COAD, ESCA, HNSC, KIRP, LUAD, LUSC, READ, STAD, THCA, UCEC
SPP1	6696	1	BLCA, BRCA, CESC, CHOL, COAD, ESCA, HNSC, KIRP, LIHC, LUAD, LUSC, READ, STAD, THCA, UCEC	RAD54L	8438	1	BLCA, BRCA, CESC, CHOL, COAD, ESCA, HNSC, KIRP, LIHC, LUAD, LUSC, READ, STAD, UCEC
DIAPH3	81624	1	BLCA, BRCA, CESC, CHOL, COAD, ESCA, HNSC, LIHC, LUAD, LUSC, PRAD, READ, STAD, THCA, UCEC	COL10A1	1300	1	BLCA, BRCA, CESC, CHOL, COAD, ESCA, HNSC, LIHC, LUAD, LUSC, PRAD, READ, STAD, THCA, UCEC
DIAPH3	81624	1	BLCA, BRCA, CESC, CHOL, COAD, ESCA, HNSC, LIHC, LUAD, LUSC, PRAD, READ, STAD, THCA, UCEC	FEN1	2237	1	BLCA, BRCA, CESC, CHOL, COAD, ESCA, HNSC, LIHC, LUAD, LUSC, READ, STAD, THCA, UCEC
DIAPH3	81624	1	BLCA, BRCA, CESC, CHOL, COAD, ESCA, HNSC, LIHC, LUAD, LUSC, PRAD, READ, STAD, THCA, UCEC	GINS1	9837	1	BLCA, BRCA, CESC, CHOL, COAD, ESCA, HNSC, LIHC, LUAD, LUSC, READ, STAD, THCA, UCEC
DIAPH3	81624	1	BLCA, BRCA, CESC, CHOL, COAD, ESCA, HNSC, LIHC, LUAD, LUSC, PRAD, READ, STAD, THCA, UCEC	ETV4	2118	1	BLCA, CESC, CHOL, COAD, ESCA, HNSC, LIHC, LUAD, LUSC, PRAD, READ, STAD, THCA, UCEC
DIAPH3	81624	1	BLCA, BRCA, CESC, CHOL, COAD, ESCA, HNSC, LIHC, LUAD, LUSC, PRAD, READ, STAD, THCA, UCEC	CBX2	84733	1	BLCA, BRCA, CESC, CHOL, COAD, ESCA, HNSC, LIHC, LUAD, LUSC, PRAD, READ, STAD, UCEC
DIAPH3	81624	1	BLCA, BRCA, CESC, CHOL, COAD, ESCA, HNSC, LIHC, LUAD, LUSC, PRAD, READ, STAD, THCA, UCEC	SAPCD2	89958	1	BLCA, BRCA, CESC, CHOL, COAD, ESCA, HNSC, KICH, LIHC, LUAD, LUSC, PRAD, READ, STAD, THCA, UCEC
DIAPH3	81624	1	BLCA, BRCA, CESC, CHOL, COAD, ESCA, HNSC, LIHC, LUAD, LUSC, PRAD, READ, STAD, THCA, UCEC	ULBP2	80328	1	BLCA, BRCA, CESC, CHOL, COAD, ESCA, HNSC, LIHC, LUSC, PRAD, READ, STAD, THCA, UCEC
DIAPH3	81624	1	BLCA, BRCA, CESC, CHOL, COAD, ESCA, HNSC, LIHC, LUAD, LUSC, PRAD, READ, STAD, THCA, UCEC	UBE2T	29089	1	BLCA, BRCA, CESC, CHOL, COAD, ESCA, HNSC, KIRP, LIHC, LUAD, LUSC, PRAD, READ, STAD, THCA, UCEC
DIAPH3	81624	1	BLCA, BRCA, CESC, CHOL, COAD, ESCA, HNSC, LIHC, LUAD, LUSC, PRAD, READ, STAD, THCA, UCEC	C16orf59	80178	1	BLCA, BRCA, CESC, CHOL, COAD, ESCA, HNSC, KIRP, LIHC, LUAD, LUSC, PRAD, READ, STAD, THCA, UCEC
DIAPH3	81624	1	BLCA, BRCA, CESC, CHOL, COAD, ESCA, HNSC, LIHC, LUAD, LUSC, PRAD, READ, STAD, THCA, UCEC	HMGA1	3159	1	BLCA, BRCA, CESC, CHOL, COAD, ESCA, HNSC, LIHC, LUAD, LUSC, READ, STAD, THCA, UCEC
DIAPH3	81624	1	BLCA, BRCA, CESC, CHOL, COAD, ESCA, HNSC, LIHC, LUAD, LUSC, PRAD, READ, STAD, THCA, UCEC	ERVMER34-1	100288413	1	BLCA, BRCA, CESC, CHOL, COAD, ESCA, HNSC, LIHC, LUAD, LUSC, PRAD, READ, STAD, UCEC
DIAPH3	81624	1	BLCA, BRCA, CESC, CHOL, COAD, ESCA, HNSC, LIHC, LUAD, LUSC, PRAD, READ, STAD, THCA, UCEC	PLAU	5328	1	BLCA, BRCA, CESC, CHOL, COAD, ESCA, HNSC, LIHC, LUAD, LUSC, READ, STAD, THCA, UCEC
DIAPH3	81624	1	BLCA, BRCA, CESC, CHOL, COAD, ESCA, HNSC, LIHC, LUAD, LUSC, PRAD, READ, STAD, THCA, UCEC	MAD2L1	4085	1	BLCA, BRCA, CESC, CHOL, COAD, ESCA, HNSC, KICH, LIHC, LUAD, LUSC, PRAD, READ, STAD, THCA, UCEC
DIAPH3	81624	1	BLCA, BRCA, CESC, CHOL, COAD, ESCA, HNSC, LIHC, LUAD, LUSC, PRAD, READ, STAD, THCA, UCEC	SGOL2	151246	1	BLCA, BRCA, CESC, CHOL, COAD, ESCA, HNSC, LIHC, LUAD, LUSC, PRAD, READ, STAD, UCEC
DIAPH3	81624	1	BLCA, BRCA, CESC, CHOL, COAD, ESCA, HNSC, LIHC, LUAD, LUSC, PRAD, READ, STAD, THCA, UCEC	CDK1	983	1	BLCA, BRCA, CESC, CHOL, COAD, ESCA, HNSC, LIHC, LUAD, LUSC, PRAD, READ, STAD, THCA, UCEC
DIAPH3	81624	1	BLCA, BRCA, CESC, CHOL, COAD, ESCA, HNSC, LIHC, LUAD, LUSC, PRAD, READ, STAD, THCA, UCEC	KIF11	3832	1	BLCA, BRCA, CESC, CHOL, COAD, ESCA, HNSC, KIRC, LIHC, LUAD, LUSC, PRAD, READ, STAD, THCA, UCEC
DIAPH3	81624	1	BLCA, BRCA, CESC, CHOL, COAD, ESCA, HNSC, LIHC, LUAD, LUSC, PRAD, READ, STAD, THCA, UCEC	C1orf233	643988	1	BLCA, BRCA, CESC, CHOL, COAD, ESCA, LIHC, LUAD, LUSC, PRAD, READ, STAD, THCA, UCEC
DIAPH3	81624	1	BLCA, BRCA, CESC, CHOL, COAD, ESCA, HNSC, LIHC, LUAD, LUSC, PRAD, READ, STAD, THCA, UCEC	CCNB1	891	1	BLCA, BRCA, CESC, CHOL, COAD, ESCA, HNSC, LIHC, LUAD, LUSC, PRAD, READ, STAD, UCEC
DIAPH3	81624	1	BLCA, BRCA, CESC, CHOL, COAD, ESCA, HNSC, LIHC, LUAD, LUSC, PRAD, READ, STAD, THCA, UCEC	UBD	10537	1	BLCA, BRCA, CESC, CHOL, COAD, ESCA, HNSC, KIRC, LIHC, LUAD, LUSC, PRAD, READ, STAD, THCA, UCEC
DIAPH3	81624	1	BLCA, BRCA, CESC, CHOL, COAD, ESCA, HNSC, LIHC, LUAD, LUSC, PRAD, READ, STAD, THCA, UCEC	PLK4	10733	1	BLCA, BRCA, CESC, CHOL, COAD, ESCA, HNSC, LIHC, LUAD, LUSC, READ, STAD, THCA, UCEC
DIAPH3	81624	1	BLCA, BRCA, CESC, CHOL, COAD, ESCA, HNSC, LIHC, LUAD, LUSC, PRAD, READ, STAD, THCA, UCEC	PAFAH1B3	5050	1	BLCA, BRCA, CESC, CHOL, COAD, ESCA, LIHC, LUAD, LUSC, PRAD, READ, STAD, THCA, UCEC
DIAPH3	81624	1	BLCA, BRCA, CESC, CHOL, COAD, ESCA, HNSC, LIHC, LUAD, LUSC, PRAD, READ, STAD, THCA, UCEC	WDHD1	11169	1	BLCA, BRCA, CESC, CHOL, COAD, ESCA, HNSC, LIHC, LUAD, LUSC, READ, STAD, THCA, UCEC
DIAPH3	81624	1	BLCA, BRCA, CESC, CHOL, COAD, ESCA, HNSC, LIHC, LUAD, LUSC, PRAD, READ, STAD, THCA, UCEC	MCM4	4173	1	BLCA, BRCA, CESC, CHOL, COAD, ESCA, HNSC, LIHC, LUAD, LUSC, READ, STAD, THCA, UCEC
DIAPH3	81624	1	BLCA, BRCA, CESC, CHOL, COAD, ESCA, HNSC, LIHC, LUAD, LUSC, PRAD, READ, STAD, THCA, UCEC	STMN1	3925	1	BLCA, BRCA, CESC, CHOL, COAD, ESCA, HNSC, LIHC, LUAD, LUSC, READ, STAD, THCA, UCEC
DIAPH3	81624	1	BLCA, BRCA, CESC, CHOL, COAD, ESCA, HNSC, LIHC, LUAD, LUSC, PRAD, READ, STAD, THCA, UCEC	STIL	6491	1	BLCA, BRCA, CESC, CHOL, COAD, ESCA, HNSC, LIHC, LUAD, LUSC, PRAD, READ, STAD, UCEC
DIAPH3	81624	1	BLCA, BRCA, CESC, CHOL, COAD, ESCA, HNSC, LIHC, LUAD, LUSC, PRAD, READ, STAD, THCA, UCEC	DEPDC1B	55789	1	BLCA, BRCA, CESC, CHOL, COAD, ESCA, HNSC, LIHC, LUAD, LUSC, PRAD, READ, STAD, THCA, UCEC
DIAPH3	81624	1	BLCA, BRCA, CESC, CHOL, COAD, ESCA, HNSC, LIHC, LUAD, LUSC, PRAD, READ, STAD, THCA, UCEC	LMNB1	4001	1	BLCA, BRCA, CESC, CHOL, COAD, ESCA, HNSC, KIRC, LIHC, LUAD, LUSC, PRAD, READ, STAD, THCA, UCEC
DIAPH3	81624	1	BLCA, BRCA, CESC, CHOL, COAD, ESCA, HNSC, LIHC, LUAD, LUSC, PRAD, READ, STAD, THCA, UCEC	ZWINT	11130	1	BLCA, BRCA, CESC, CHOL, COAD, ESCA, HNSC, LIHC, LUAD, LUSC, PRAD, READ, STAD, THCA, UCEC
DIAPH3	81624	1	BLCA, BRCA, CESC, CHOL, COAD, ESCA, HNSC, LIHC, LUAD, LUSC, PRAD, READ, STAD, THCA, UCEC	ECT2	1894	1	BLCA, BRCA, CESC, CHOL, COAD, ESCA, HNSC, LIHC, LUAD, LUSC, PRAD, READ, STAD, UCEC
DIAPH3	81624	1	BLCA, BRCA, CESC, CHOL, COAD, ESCA, HNSC, LIHC, LUAD, LUSC, PRAD, READ, STAD, THCA, UCEC	TK1	7083	1	BLCA, BRCA, CESC, CHOL, COAD, ESCA, HNSC, KIRP, LIHC, LUAD, LUSC, PRAD, READ, STAD, THCA, UCEC
DIAPH3	81624	1	BLCA, BRCA, CESC, CHOL, COAD, ESCA, HNSC, LIHC, LUAD, LUSC, PRAD, READ, STAD, THCA, UCEC	HN1	51155	1	BLCA, BRCA, CESC, CHOL, COAD, ESCA, HNSC, LIHC, LUAD, LUSC, READ, STAD, THCA, UCEC
DIAPH3	81624	1	BLCA, BRCA, CESC, CHOL, COAD, ESCA, HNSC, LIHC, LUAD, LUSC, PRAD, READ, STAD, THCA, UCEC	SHCBP1	79801	1	BLCA, BRCA, CESC, CHOL, COAD, ESCA, HNSC, LIHC, LUAD, LUSC, PRAD, READ, STAD, THCA, UCEC
DIAPH3	81624	1	BLCA, BRCA, CESC, CHOL, COAD, ESCA, HNSC, LIHC, LUAD, LUSC, PRAD, READ, STAD, THCA, UCEC	MCM2	4171	1	BLCA, BRCA, CESC, CHOL, COAD, ESCA, HNSC, LIHC, LUAD, LUSC, READ, STAD, THCA, UCEC
CHAF1B	8208	1	BLCA, BRCA, CESC, CHOL, COAD, ESCA, LIHC, LUAD, LUSC, READ, STAD, THCA, UCEC	FEN1	2237	1	BLCA, BRCA, CESC, CHOL, COAD, ESCA, HNSC, LIHC, LUAD, LUSC, READ, STAD, THCA, UCEC
CHAF1B	8208	1	BLCA, BRCA, CESC, CHOL, COAD, ESCA, LIHC, LUAD, LUSC, READ, STAD, THCA, UCEC	GINS1	9837	1	BLCA, BRCA, CESC, CHOL, COAD, ESCA, HNSC, LIHC, LUAD, LUSC, READ, STAD, THCA, UCEC
CHAF1B	8208	1	BLCA, BRCA, CESC, CHOL, COAD, ESCA, LIHC, LUAD, LUSC, READ, STAD, THCA, UCEC	RHNO1	83695	1	BLCA, BRCA, CESC, CHOL, COAD, ESCA, LIHC, LUAD, LUSC, STAD, THCA, UCEC
CHAF1B	8208	1	BLCA, BRCA, CESC, CHOL, COAD, ESCA, LIHC, LUAD, LUSC, READ, STAD, THCA, UCEC	TMPRSS3	64699	1	BLCA, BRCA, CESC, CHOL, COAD, ESCA, LIHC, LUAD, LUSC, READ, STAD, UCEC
CHAF1B	8208	1	BLCA, BRCA, CESC, CHOL, COAD, ESCA, LIHC, LUAD, LUSC, READ, STAD, THCA, UCEC	HMGA1	3159	1	BLCA, BRCA, CESC, CHOL, COAD, ESCA, HNSC, LIHC, LUAD, LUSC, READ, STAD, THCA, UCEC
CHAF1B	8208	1	BLCA, BRCA, CESC, CHOL, COAD, ESCA, LIHC, LUAD, LUSC, READ, STAD, THCA, UCEC	PLAU	5328	1	BLCA, BRCA, CESC, CHOL, COAD, ESCA, HNSC, LIHC, LUAD, LUSC, READ, STAD, THCA, UCEC
CHAF1B	8208	1	BLCA, BRCA, CESC, CHOL, COAD, ESCA, LIHC, LUAD, LUSC, READ, STAD, THCA, UCEC	C1orf233	643988	1	BLCA, BRCA, CESC, CHOL, COAD, ESCA, LIHC, LUAD, LUSC, PRAD, READ, STAD, THCA, UCEC
CHAF1B	8208	1	BLCA, BRCA, CESC, CHOL, COAD, ESCA, LIHC, LUAD, LUSC, READ, STAD, THCA, UCEC	PLK4	10733	1	BLCA, BRCA, CESC, CHOL, COAD, ESCA, HNSC, LIHC, LUAD, LUSC, READ, STAD, THCA, UCEC
CHAF1B	8208	1	BLCA, BRCA, CESC, CHOL, COAD, ESCA, LIHC, LUAD, LUSC, READ, STAD, THCA, UCEC	PAFAH1B3	5050	1	BLCA, BRCA, CESC, CHOL, COAD, ESCA, LIHC, LUAD, LUSC, PRAD, READ, STAD, THCA, UCEC
CHAF1B	8208	1	BLCA, BRCA, CESC, CHOL, COAD, ESCA, LIHC, LUAD, LUSC, READ, STAD, THCA, UCEC	WDHD1	11169	1	BLCA, BRCA, CESC, CHOL, COAD, ESCA, HNSC, LIHC, LUAD, LUSC, READ, STAD, THCA, UCEC
CHAF1B	8208	1	BLCA, BRCA, CESC, CHOL, COAD, ESCA, LIHC, LUAD, LUSC, READ, STAD, THCA, UCEC	MCM4	4173	1	BLCA, BRCA, CESC, CHOL, COAD, ESCA, HNSC, LIHC, LUAD, LUSC, READ, STAD, THCA, UCEC
CHAF1B	8208	1	BLCA, BRCA, CESC, CHOL, COAD, ESCA, LIHC, LUAD, LUSC, READ, STAD, THCA, UCEC	BLM	641	1	BLCA, BRCA, CESC, CHOL, COAD, ESCA, LIHC, LUAD, LUSC, READ, STAD, UCEC
CHAF1B	8208	1	BLCA, BRCA, CESC, CHOL, COAD, ESCA, LIHC, LUAD, LUSC, READ, STAD, THCA, UCEC	STMN1	3925	1	BLCA, BRCA, CESC, CHOL, COAD, ESCA, HNSC, LIHC, LUAD, LUSC, READ, STAD, THCA, UCEC
CHAF1B	8208	1	BLCA, BRCA, CESC, CHOL, COAD, ESCA, LIHC, LUAD, LUSC, READ, STAD, THCA, UCEC	SLC30A2	7780	1	BLCA, BRCA, CESC, CHOL, COAD, ESCA, LIHC, LUAD, READ, STAD, THCA, UCEC
CHAF1B	8208	1	BLCA, BRCA, CESC, CHOL, COAD, ESCA, LIHC, LUAD, LUSC, READ, STAD, THCA, UCEC	MSH2	4436	1	BLCA, BRCA, CESC, CHOL, COAD, ESCA, LIHC, LUAD, LUSC, READ, STAD, UCEC
CHAF1B	8208	1	BLCA, BRCA, CESC, CHOL, COAD, ESCA, LIHC, LUAD, LUSC, READ, STAD, THCA, UCEC	HN1	51155	1	BLCA, BRCA, CESC, CHOL, COAD, ESCA, HNSC, LIHC, LUAD, LUSC, READ, STAD, THCA, UCEC
CHAF1B	8208	1	BLCA, BRCA, CESC, CHOL, COAD, ESCA, LIHC, LUAD, LUSC, READ, STAD, THCA, UCEC	MCM2	4171	1	BLCA, BRCA, CESC, CHOL, COAD, ESCA, HNSC, LIHC, LUAD, LUSC, READ, STAD, THCA, UCEC
HMGA2	8091	1	BLCA, BRCA, CESC, CHOL, COAD, ESCA, HNSC, KICH, KIRC, KIRP, LUAD, LUSC, READ, STAD, THCA, UCEC	NDC80	10403	1	BLCA, BRCA, CESC, CHOL, COAD, ESCA, HNSC, KICH, KIRC, KIRP, LIHC, LUAD, LUSC, READ, STAD, THCA, UCEC
HMGA2	8091	1	BLCA, BRCA, CESC, CHOL, COAD, ESCA, HNSC, KICH, KIRC, KIRP, LUAD, LUSC, READ, STAD, THCA, UCEC	DEPDC1	55635	1	BLCA, BRCA, CESC, CHOL, COAD, ESCA, HNSC, KICH, KIRC, KIRP, LIHC, LUAD, LUSC, READ, STAD, THCA, UCEC
HMGA2	8091	1	BLCA, BRCA, CESC, CHOL, COAD, ESCA, HNSC, KICH, KIRC, KIRP, LUAD, LUSC, READ, STAD, THCA, UCEC	E2F7	144455	1	BLCA, BRCA, CESC, CHOL, COAD, ESCA, HNSC, KICH, KIRC, KIRP, LIHC, LUAD, LUSC, READ, STAD, THCA, UCEC
HMGA2	8091	1	BLCA, BRCA, CESC, CHOL, COAD, ESCA, HNSC, KICH, KIRC, KIRP, LUAD, LUSC, READ, STAD, THCA, UCEC	GINS2	51659	1	BLCA, BRCA, CESC, CHOL, COAD, ESCA, HNSC, KICH, KIRC, KIRP, LIHC, LUAD, LUSC, READ, STAD, THCA, UCEC
HMGA2	8091	1	BLCA, BRCA, CESC, CHOL, COAD, ESCA, HNSC, KICH, KIRC, KIRP, LUAD, LUSC, READ, STAD, THCA, UCEC	E2F1	1869	1	BLCA, BRCA, CESC, CHOL, COAD, ESCA, HNSC, KICH, KIRC, KIRP, LIHC, LUAD, LUSC, READ, STAD, THCA, UCEC
HMGA2	8091	1	BLCA, BRCA, CESC, CHOL, COAD, ESCA, HNSC, KICH, KIRC, KIRP, LUAD, LUSC, READ, STAD, THCA, UCEC	CDKN2A	1029	1	BLCA, BRCA, CESC, CHOL, COAD, ESCA, HNSC, KICH, KIRC, KIRP, LIHC, LUAD, LUSC, READ, STAD, THCA, UCEC
TRIP13	9319	1	BLCA, BRCA, CESC, CHOL, COAD, ESCA, HNSC, KIRC, KIRP, LIHC, LUAD, LUSC, PRAD, READ, STAD, UCEC	FAM72D	728833	1	BLCA, BRCA, CESC, CHOL, COAD, ESCA, HNSC, KIRC, KIRP, LIHC, LUAD, LUSC, PRAD, READ, STAD, UCEC
TRIP13	9319	1	BLCA, BRCA, CESC, CHOL, COAD, ESCA, HNSC, KIRC, KIRP, LIHC, LUAD, LUSC, PRAD, READ, STAD, UCEC	SPC25	57405	1	BLCA, BRCA, CESC, CHOL, COAD, ESCA, HNSC, KIRC, KIRP, LIHC, LUAD, LUSC, PRAD, READ, STAD, THCA, UCEC
TRIP13	9319	1	BLCA, BRCA, CESC, CHOL, COAD, ESCA, HNSC, KIRC, KIRP, LIHC, LUAD, LUSC, PRAD, READ, STAD, UCEC	CDCA7	83879	1	BLCA, BRCA, CESC, CHOL, COAD, ESCA, HNSC, KIRC, KIRP, LIHC, LUAD, LUSC, READ, STAD, UCEC
TRIP13	9319	1	BLCA, BRCA, CESC, CHOL, COAD, ESCA, HNSC, KIRC, KIRP, LIHC, LUAD, LUSC, PRAD, READ, STAD, UCEC	IL4I1	259307	1	BLCA, BRCA, CESC, CHOL, COAD, ESCA, HNSC, KIRC, KIRP, LIHC, LUAD, LUSC, PRAD, READ, STAD, THCA, UCEC
TRIP13	9319	1	BLCA, BRCA, CESC, CHOL, COAD, ESCA, HNSC, KIRC, KIRP, LIHC, LUAD, LUSC, PRAD, READ, STAD, UCEC	FANCI	55215	1	BLCA, BRCA, CESC, CHOL, COAD, ESCA, HNSC, KIRC, KIRP, LIHC, LUAD, LUSC, READ, STAD, UCEC
TRIP13	9319	1	BLCA, BRCA, CESC, CHOL, COAD, ESCA, HNSC, KIRC, KIRP, LIHC, LUAD, LUSC, PRAD, READ, STAD, UCEC	PRAME	23532	1	BLCA, BRCA, CESC, CHOL, COAD, ESCA, HNSC, KIRC, KIRP, LIHC, LUAD, LUSC, PRAD, READ, STAD, UCEC
TRIP13	9319	1	BLCA, BRCA, CESC, CHOL, COAD, ESCA, HNSC, KIRC, KIRP, LIHC, LUAD, LUSC, PRAD, READ, STAD, UCEC	ERCC6L	54821	1	BLCA, BRCA, CESC, CHOL, COAD, ESCA, HNSC, KICH, KIRC, KIRP, LIHC, LUAD, LUSC, PRAD, READ, STAD, UCEC
TRIP13	9319	1	BLCA, BRCA, CESC, CHOL, COAD, ESCA, HNSC, KIRC, KIRP, LIHC, LUAD, LUSC, PRAD, READ, STAD, UCEC	FAM64A	54478	1	BLCA, BRCA, CESC, CHOL, COAD, ESCA, HNSC, KIRC, KIRP, LIHC, LUAD, LUSC, PRAD, READ, STAD, THCA, UCEC
TRIP13	9319	1	BLCA, BRCA, CESC, CHOL, COAD, ESCA, HNSC, KIRC, KIRP, LIHC, LUAD, LUSC, PRAD, READ, STAD, UCEC	RDM1	201299	1	BLCA, BRCA, CESC, CHOL, COAD, ESCA, HNSC, KIRC, KIRP, LIHC, LUAD, LUSC, PRAD, READ, STAD, THCA, UCEC
TRIP13	9319	1	BLCA, BRCA, CESC, CHOL, COAD, ESCA, HNSC, KIRC, KIRP, LIHC, LUAD, LUSC, PRAD, READ, STAD, UCEC	EXO1	9156	1	BLCA, BRCA, CESC, CHOL, COAD, ESCA, HNSC, KIRC, KIRP, LIHC, LUAD, LUSC, PRAD, READ, STAD, THCA, UCEC
TRIP13	9319	1	BLCA, BRCA, CESC, CHOL, COAD, ESCA, HNSC, KIRC, KIRP, LIHC, LUAD, LUSC, PRAD, READ, STAD, UCEC	IQGAP3	128239	1	BLCA, BRCA, CESC, CHOL, COAD, ESCA, HNSC, KIRC, KIRP, LIHC, LUAD, LUSC, PRAD, READ, STAD, THCA, UCEC
TRIP13	9319	1	BLCA, BRCA, CESC, CHOL, COAD, ESCA, HNSC, KIRC, KIRP, LIHC, LUAD, LUSC, PRAD, READ, STAD, UCEC	KIF18B	146909	1	BLCA, BRCA, CESC, CHOL, COAD, ESCA, HNSC, KICH, KIRC, KIRP, LIHC, LUAD, LUSC, PRAD, READ, STAD, UCEC
TRIP13	9319	1	BLCA, BRCA, CESC, CHOL, COAD, ESCA, HNSC, KIRC, KIRP, LIHC, LUAD, LUSC, PRAD, READ, STAD, UCEC	MCM10	55388	1	BLCA, BRCA, CESC, CHOL, COAD, ESCA, HNSC, KICH, KIRC, KIRP, LIHC, LUAD, LUSC, PRAD, READ, STAD, UCEC
TRIP13	9319	1	BLCA, BRCA, CESC, CHOL, COAD, ESCA, HNSC, KIRC, KIRP, LIHC, LUAD, LUSC, PRAD, READ, STAD, UCEC	KIF2C	11004	1	BLCA, BRCA, CESC, CHOL, COAD, ESCA, HNSC, KIRC, KIRP, LIHC, LUAD, LUSC, READ, STAD, UCEC
TRIP13	9319	1	BLCA, BRCA, CESC, CHOL, COAD, ESCA, HNSC, KIRC, KIRP, LIHC, LUAD, LUSC, PRAD, READ, STAD, UCEC	GPRIN1	114787	1	BLCA, BRCA, CESC, CHOL, COAD, ESCA, HNSC, KIRC, KIRP, LIHC, LUAD, LUSC, PRAD, READ, STAD, THCA, UCEC
TRIP13	9319	1	BLCA, BRCA, CESC, CHOL, COAD, ESCA, HNSC, KIRC, KIRP, LIHC, LUAD, LUSC, PRAD, READ, STAD, UCEC	KIF14	9928	1	BLCA, BRCA, CESC, CHOL, COAD, ESCA, HNSC, KICH, KIRC, KIRP, LIHC, LUAD, LUSC, PRAD, READ, STAD, UCEC
TRIP13	9319	1	BLCA, BRCA, CESC, CHOL, COAD, ESCA, HNSC, KIRC, KIRP, LIHC, LUAD, LUSC, PRAD, READ, STAD, UCEC	EME1	146956	1	BLCA, BRCA, CESC, CHOL, COAD, ESCA, HNSC, KIRC, KIRP, LIHC, LUAD, LUSC, READ, STAD, UCEC
TRIP13	9319	1	BLCA, BRCA, CESC, CHOL, COAD, ESCA, HNSC, KIRC, KIRP, LIHC, LUAD, LUSC, PRAD, READ, STAD, UCEC	TERT	7015	1	BLCA, BRCA, CESC, CHOL, ESCA, HNSC, KIRC, KIRP, LIHC, LUAD, LUSC, PRAD, READ, STAD, UCEC
TRIP13	9319	1	BLCA, BRCA, CESC, CHOL, COAD, ESCA, HNSC, KIRC, KIRP, LIHC, LUAD, LUSC, PRAD, READ, STAD, UCEC	NUSAP1	51203	1	BLCA, BRCA, CESC, CHOL, COAD, ESCA, HNSC, KIRC, KIRP, LIHC, LUAD, LUSC, PRAD, READ, STAD, THCA, UCEC
TRIP13	9319	1	BLCA, BRCA, CESC, CHOL, COAD, ESCA, HNSC, KIRC, KIRP, LIHC, LUAD, LUSC, PRAD, READ, STAD, UCEC	CDKN3	1033	1	BLCA, BRCA, CESC, CHOL, COAD, ESCA, HNSC, KICH, KIRC, KIRP, LIHC, LUAD, LUSC, PRAD, READ, STAD, UCEC
TRIP13	9319	1	BLCA, BRCA, CESC, CHOL, COAD, ESCA, HNSC, KIRC, KIRP, LIHC, LUAD, LUSC, PRAD, READ, STAD, UCEC	FAM72A	729533	1	BLCA, BRCA, CESC, CHOL, COAD, ESCA, HNSC, KIRC, KIRP, LIHC, LUAD, LUSC, READ, STAD, UCEC
TRIP13	9319	1	BLCA, BRCA, CESC, CHOL, COAD, ESCA, HNSC, KIRC, KIRP, LIHC, LUAD, LUSC, PRAD, READ, STAD, UCEC	CDCA2	157313	1	BLCA, BRCA, CESC, CHOL, COAD, ESCA, HNSC, KICH, KIRC, KIRP, LIHC, LUAD, LUSC, PRAD, READ, STAD, UCEC
TRIP13	9319	1	BLCA, BRCA, CESC, CHOL, COAD, ESCA, HNSC, KIRC, KIRP, LIHC, LUAD, LUSC, PRAD, READ, STAD, UCEC	RAD51	5888	1	BLCA, BRCA, CESC, CHOL, COAD, ESCA, HNSC, KIRC, KIRP, LIHC, LUAD, LUSC, PRAD, READ, STAD, THCA, UCEC
TRIP13	9319	1	BLCA, BRCA, CESC, CHOL, COAD, ESCA, HNSC, KIRC, KIRP, LIHC, LUAD, LUSC, PRAD, READ, STAD, UCEC	PTTG1	9232	1	BLCA, BRCA, CESC, CHOL, COAD, ESCA, HNSC, KICH, KIRC, KIRP, LIHC, LUAD, LUSC, PRAD, READ, STAD, UCEC
TRIP13	9319	1	BLCA, BRCA, CESC, CHOL, COAD, ESCA, HNSC, KIRC, KIRP, LIHC, LUAD, LUSC, PRAD, READ, STAD, UCEC	RRM2	6241	1	BLCA, BRCA, CESC, CHOL, COAD, ESCA, HNSC, KIRC, KIRP, LIHC, LUAD, LUSC, PRAD, READ, STAD, THCA, UCEC
TRIP13	9319	1	BLCA, BRCA, CESC, CHOL, COAD, ESCA, HNSC, KIRC, KIRP, LIHC, LUAD, LUSC, PRAD, READ, STAD, UCEC	OIP5	11339	1	BLCA, BRCA, CESC, CHOL, COAD, ESCA, HNSC, KIRC, KIRP, LIHC, LUAD, LUSC, PRAD, READ, STAD, UCEC
TRIP13	9319	1	BLCA, BRCA, CESC, CHOL, COAD, ESCA, HNSC, KIRC, KIRP, LIHC, LUAD, LUSC, PRAD, READ, STAD, UCEC	CDC6	990	1	BLCA, BRCA, CESC, CHOL, COAD, ESCA, HNSC, KIRC, KIRP, LIHC, LUAD, LUSC, PRAD, READ, STAD, THCA, UCEC
TRIP13	9319	1	BLCA, BRCA, CESC, CHOL, COAD, ESCA, HNSC, KIRC, KIRP, LIHC, LUAD, LUSC, PRAD, READ, STAD, UCEC	PRR11	55771	1	BLCA, BRCA, CESC, CHOL, COAD, ESCA, HNSC, KIRC, KIRP, LIHC, LUAD, LUSC, PRAD, READ, STAD, UCEC
TRIP13	9319	1	BLCA, BRCA, CESC, CHOL, COAD, ESCA, HNSC, KIRC, KIRP, LIHC, LUAD, LUSC, PRAD, READ, STAD, UCEC	CENPE	1062	1	BLCA, BRCA, CESC, CHOL, COAD, ESCA, HNSC, KICH, KIRC, KIRP, LIHC, LUAD, LUSC, PRAD, READ, STAD, UCEC
TRIP13	9319	1	BLCA, BRCA, CESC, CHOL, COAD, ESCA, HNSC, KIRC, KIRP, LIHC, LUAD, LUSC, PRAD, READ, STAD, UCEC	RAD51AP1	10635	1	BLCA, BRCA, CESC, CHOL, COAD, ESCA, HNSC, KIRC, KIRP, LIHC, LUAD, LUSC, PRAD, READ, STAD, THCA, UCEC
TRIP13	9319	1	BLCA, BRCA, CESC, CHOL, COAD, ESCA, HNSC, KIRC, KIRP, LIHC, LUAD, LUSC, PRAD, READ, STAD, UCEC	NUF2	83540	1	BLCA, BRCA, CESC, CHOL, COAD, ESCA, HNSC, KIRC, KIRP, LIHC, LUAD, LUSC, PRAD, READ, STAD, THCA, UCEC
TRIP13	9319	1	BLCA, BRCA, CESC, CHOL, COAD, ESCA, HNSC, KIRC, KIRP, LIHC, LUAD, LUSC, PRAD, READ, STAD, UCEC	KIF15	56992	1	BLCA, BRCA, CESC, CHOL, COAD, ESCA, HNSC, KIRC, KIRP, LIHC, LUAD, LUSC, PRAD, READ, STAD, THCA, UCEC
TRIP13	9319	1	BLCA, BRCA, CESC, CHOL, COAD, ESCA, HNSC, KIRC, KIRP, LIHC, LUAD, LUSC, PRAD, READ, STAD, UCEC	MMP9	4318	1	BLCA, BRCA, CESC, CHOL, COAD, ESCA, HNSC, KIRC, KIRP, LIHC, LUAD, LUSC, PRAD, READ, STAD, THCA, UCEC
TRIP13	9319	1	BLCA, BRCA, CESC, CHOL, COAD, ESCA, HNSC, KIRC, KIRP, LIHC, LUAD, LUSC, PRAD, READ, STAD, UCEC	CDCA5	113130	1	BLCA, BRCA, CESC, CHOL, COAD, ESCA, HNSC, KICH, KIRC, KIRP, LIHC, LUAD, LUSC, PRAD, READ, STAD, UCEC
TRIP13	9319	1	BLCA, BRCA, CESC, CHOL, COAD, ESCA, HNSC, KIRC, KIRP, LIHC, LUAD, LUSC, PRAD, READ, STAD, UCEC	ZP3	7784	1	BLCA, BRCA, CESC, CHOL, COAD, ESCA, HNSC, KIRC, LIHC, LUAD, LUSC, PRAD, READ, STAD, UCEC
CDH3	1001	1	BLCA, CESC, CHOL, COAD, ESCA, HNSC, LIHC, LUAD, LUSC, STAD, THCA, UCEC	LAMC2	3918	1	BLCA, CESC, CHOL, COAD, ESCA, HNSC, LIHC, LUAD, LUSC, READ, STAD, THCA, UCEC
CDH3	1001	1	BLCA, CESC, CHOL, COAD, ESCA, HNSC, LIHC, LUAD, LUSC, STAD, THCA, UCEC	FAM132B	151176	1	BLCA, CESC, CHOL, COAD, ESCA, HNSC, KIRP, LIHC, LUAD, LUSC, STAD, THCA, UCEC
CDH3	1001	1	BLCA, CESC, CHOL, COAD, ESCA, HNSC, LIHC, LUAD, LUSC, STAD, THCA, UCEC	RASGEF1A	221002	1	BLCA, CHOL, COAD, ESCA, HNSC, LIHC, LUAD, LUSC, STAD, THCA, UCEC
C1orf112	55732	1	BLCA, BRCA, CESC, COAD, ESCA, HNSC, LUAD, LUSC, READ, STAD, UCEC	HNF4A	3172	1	BLCA, CESC, COAD, ESCA, HNSC, LUAD, LUSC, READ, STAD, UCEC
C1orf112	55732	1	BLCA, BRCA, CESC, COAD, ESCA, HNSC, LUAD, LUSC, READ, STAD, UCEC	TONSL	4796	1	BLCA, BRCA, CESC, CHOL, COAD, ESCA, HNSC, LUAD, LUSC, READ, STAD, UCEC
C1orf112	55732	1	BLCA, BRCA, CESC, COAD, ESCA, HNSC, LUAD, LUSC, READ, STAD, UCEC	CCT5	22948	1	BLCA, BRCA, CESC, COAD, ESCA, HNSC, LUAD, LUSC, READ, STAD, UCEC
C1orf112	55732	1	BLCA, BRCA, CESC, COAD, ESCA, HNSC, LUAD, LUSC, READ, STAD, UCEC	ACTL6A	86	1	BLCA, BRCA, CESC, COAD, ESCA, HNSC, LUAD, LUSC, READ, UCEC
C1orf112	55732	1	BLCA, BRCA, CESC, COAD, ESCA, HNSC, LUAD, LUSC, READ, STAD, UCEC	HENMT1	113802	1	BLCA, BRCA, CESC, COAD, ESCA, HNSC, LUSC, READ, STAD, UCEC
C1orf112	55732	1	BLCA, BRCA, CESC, COAD, ESCA, HNSC, LUAD, LUSC, READ, STAD, UCEC	SKP2	6502	1	BLCA, CESC, COAD, ESCA, HNSC, LUAD, LUSC, READ, STAD, UCEC
C1orf112	55732	1	BLCA, BRCA, CESC, COAD, ESCA, HNSC, LUAD, LUSC, READ, STAD, UCEC	RCC2	55920	1	BLCA, BRCA, CESC, CHOL, COAD, ESCA, HNSC, LUAD, LUSC, READ, STAD, UCEC
C1orf112	55732	1	BLCA, BRCA, CESC, COAD, ESCA, HNSC, LUAD, LUSC, READ, STAD, UCEC	CYP27B1	1594	1	BLCA, BRCA, CESC, CHOL, COAD, ESCA, HNSC, LUAD, LUSC, READ, STAD, UCEC
C1orf112	55732	1	BLCA, BRCA, CESC, COAD, ESCA, HNSC, LUAD, LUSC, READ, STAD, UCEC	NCAPG2	54892	1	BLCA, BRCA, CESC, COAD, ESCA, HNSC, LIHC, LUAD, LUSC, READ, STAD, UCEC
C1orf112	55732	1	BLCA, BRCA, CESC, COAD, ESCA, HNSC, LUAD, LUSC, READ, STAD, UCEC	NPW	283869	1	BLCA, BRCA, CESC, COAD, ESCA, HNSC, LUAD, LUSC, READ, STAD, THCA, UCEC
C1orf112	55732	1	BLCA, BRCA, CESC, COAD, ESCA, HNSC, LUAD, LUSC, READ, STAD, UCEC	KNSTRN	90417	1	BLCA, BRCA, CESC, COAD, ESCA, HNSC, LUAD, LUSC, READ, UCEC
C1orf112	55732	1	BLCA, BRCA, CESC, COAD, ESCA, HNSC, LUAD, LUSC, READ, STAD, UCEC	KPNA2	3838	1	BLCA, BRCA, CESC, COAD, ESCA, HNSC, LIHC, LUAD, LUSC, READ, STAD, UCEC
C1orf112	55732	1	BLCA, BRCA, CESC, COAD, ESCA, HNSC, LUAD, LUSC, READ, STAD, UCEC	BRCA1	672	1	BLCA, BRCA, CESC, COAD, ESCA, HNSC, KIRP, LUAD, LUSC, READ, STAD, UCEC
C1orf112	55732	1	BLCA, BRCA, CESC, COAD, ESCA, HNSC, LUAD, LUSC, READ, STAD, UCEC	KYNU	8942	1	BRCA, CESC, COAD, ESCA, HNSC, LUAD, LUSC, READ, STAD, UCEC
C1orf112	55732	1	BLCA, BRCA, CESC, COAD, ESCA, HNSC, LUAD, LUSC, READ, STAD, UCEC	AUNIP	79000	1	BLCA, BRCA, CESC, COAD, ESCA, HNSC, LUAD, LUSC, READ, STAD, UCEC
C1orf112	55732	1	BLCA, BRCA, CESC, COAD, ESCA, HNSC, LUAD, LUSC, READ, STAD, UCEC	AIM2	9447	1	BLCA, BRCA, CESC, COAD, ESCA, HNSC, KIRC, LUAD, LUSC, READ, STAD, UCEC
C1orf112	55732	1	BLCA, BRCA, CESC, COAD, ESCA, HNSC, LUAD, LUSC, READ, STAD, UCEC	KIF20B	9585	1	BLCA, BRCA, CESC, COAD, ESCA, HNSC, LIHC, LUAD, LUSC, READ, STAD, UCEC
C1orf112	55732	1	BLCA, BRCA, CESC, COAD, ESCA, HNSC, LUAD, LUSC, READ, STAD, UCEC	DNMT3B	1789	1	BLCA, BRCA, CESC, COAD, ESCA, HNSC, KIRP, LUAD, LUSC, READ, STAD, UCEC
C1orf112	55732	1	BLCA, BRCA, CESC, COAD, ESCA, HNSC, LUAD, LUSC, READ, STAD, UCEC	SPAG5	10615	1	BLCA, BRCA, CESC, COAD, ESCA, HNSC, LUAD, LUSC, READ, STAD, UCEC
C1orf112	55732	1	BLCA, BRCA, CESC, COAD, ESCA, HNSC, LUAD, LUSC, READ, STAD, UCEC	TUBA1C	84790	1	BLCA, BRCA, CESC, COAD, HNSC, LUAD, LUSC, READ, STAD, UCEC
C1orf112	55732	1	BLCA, BRCA, CESC, COAD, ESCA, HNSC, LUAD, LUSC, READ, STAD, UCEC	GGH	8836	1	BLCA, BRCA, CESC, COAD, ESCA, HNSC, LIHC, LUAD, LUSC, READ, STAD, UCEC
C1orf112	55732	1	BLCA, BRCA, CESC, COAD, ESCA, HNSC, LUAD, LUSC, READ, STAD, UCEC	TIMELESS	8914	1	BLCA, BRCA, CESC, COAD, ESCA, HNSC, LUAD, LUSC, READ, STAD, UCEC
C1orf112	55732	1	BLCA, BRCA, CESC, COAD, ESCA, HNSC, LUAD, LUSC, READ, STAD, UCEC	NUP62CL	54830	1	BLCA, BRCA, CESC, COAD, ESCA, LUAD, LUSC, READ, STAD, UCEC
C1orf112	55732	1	BLCA, BRCA, CESC, COAD, ESCA, HNSC, LUAD, LUSC, READ, STAD, UCEC	CD3EAP	10849	1	BLCA, BRCA, CESC, COAD, HNSC, LUAD, LUSC, READ, STAD, UCEC
C1orf112	55732	1	BLCA, BRCA, CESC, COAD, ESCA, HNSC, LUAD, LUSC, READ, STAD, UCEC	PLEK2	26499	1	BLCA, BRCA, CESC, COAD, ESCA, HNSC, KICH, LUAD, LUSC, READ, STAD, UCEC
C1orf112	55732	1	BLCA, BRCA, CESC, COAD, ESCA, HNSC, LUAD, LUSC, READ, STAD, UCEC	TMPO	7112	1	BLCA, BRCA, CESC, COAD, ESCA, LUAD, LUSC, READ, STAD, UCEC
C1orf112	55732	1	BLCA, BRCA, CESC, COAD, ESCA, HNSC, LUAD, LUSC, READ, STAD, UCEC	CLDN14	23562	1	BLCA, BRCA, CESC, COAD, HNSC, LUAD, LUSC, READ, STAD, UCEC
C1orf112	55732	1	BLCA, BRCA, CESC, COAD, ESCA, HNSC, LUAD, LUSC, READ, STAD, UCEC	LRRC15	131578	1	BLCA, BRCA, CESC, COAD, ESCA, HNSC, LIHC, LUAD, LUSC, READ, STAD, UCEC
C1orf112	55732	1	BLCA, BRCA, CESC, COAD, ESCA, HNSC, LUAD, LUSC, READ, STAD, UCEC	RAD54B	25788	1	BRCA, CESC, COAD, ESCA, HNSC, LUAD, LUSC, READ, STAD, UCEC
C1orf112	55732	1	BLCA, BRCA, CESC, COAD, ESCA, HNSC, LUAD, LUSC, READ, STAD, UCEC	FBXO5	26271	1	BRCA, CESC, COAD, ESCA, HNSC, LUAD, LUSC, READ, STAD, UCEC
C1orf112	55732	1	BLCA, BRCA, CESC, COAD, ESCA, HNSC, LUAD, LUSC, READ, STAD, UCEC	RPA3	6119	1	BLCA, CESC, COAD, ESCA, HNSC, LUAD, LUSC, READ, STAD, UCEC
C1orf112	55732	1	BLCA, BRCA, CESC, COAD, ESCA, HNSC, LUAD, LUSC, READ, STAD, UCEC	DBF4	10926	1	BLCA, BRCA, CESC, COAD, ESCA, HNSC, KICH, LUAD, LUSC, READ, STAD, UCEC
C1orf112	55732	1	BLCA, BRCA, CESC, COAD, ESCA, HNSC, LUAD, LUSC, READ, STAD, UCEC	C17orf96	100170841	1	BLCA, BRCA, CESC, COAD, ESCA, HNSC, LUAD, LUSC, READ, STAD, THCA, UCEC
C1orf112	55732	1	BLCA, BRCA, CESC, COAD, ESCA, HNSC, LUAD, LUSC, READ, STAD, UCEC	ECE2	9718	1	BLCA, BRCA, CESC, COAD, ESCA, HNSC, LUAD, LUSC, READ, STAD, UCEC
C1orf112	55732	1	BLCA, BRCA, CESC, COAD, ESCA, HNSC, LUAD, LUSC, READ, STAD, UCEC	PSMB3	5691	1	BLCA, BRCA, CESC, COAD, ESCA, LUAD, LUSC, READ, STAD, UCEC
C1orf112	55732	1	BLCA, BRCA, CESC, COAD, ESCA, HNSC, LUAD, LUSC, READ, STAD, UCEC	ANKEF1	63926	1	BLCA, BRCA, CESC, COAD, ESCA, LUAD, LUSC, READ, STAD, UCEC
C1orf112	55732	1	BLCA, BRCA, CESC, COAD, ESCA, HNSC, LUAD, LUSC, READ, STAD, UCEC	NDC1	55706	1	BLCA, BRCA, CESC, COAD, ESCA, LUAD, LUSC, READ, STAD, UCEC
C1orf112	55732	1	BLCA, BRCA, CESC, COAD, ESCA, HNSC, LUAD, LUSC, READ, STAD, UCEC	ZWILCH	55055	1	BLCA, BRCA, CESC, COAD, ESCA, HNSC, LUAD, LUSC, READ, STAD, UCEC
TRIM59	286827	1	BLCA, BRCA, CESC, CHOL, COAD, ESCA, HNSC, KIRC, LUAD, LUSC, READ, STAD, UCEC	TONSL	4796	1	BLCA, BRCA, CESC, CHOL, COAD, ESCA, HNSC, LUAD, LUSC, READ, STAD, UCEC
TRIM59	286827	1	BLCA, BRCA, CESC, CHOL, COAD, ESCA, HNSC, KIRC, LUAD, LUSC, READ, STAD, UCEC	RCC2	55920	1	BLCA, BRCA, CESC, CHOL, COAD, ESCA, HNSC, LUAD, LUSC, READ, STAD, UCEC
TRIM59	286827	1	BLCA, BRCA, CESC, CHOL, COAD, ESCA, HNSC, KIRC, LUAD, LUSC, READ, STAD, UCEC	CYP27B1	1594	1	BLCA, BRCA, CESC, CHOL, COAD, ESCA, HNSC, LUAD, LUSC, READ, STAD, UCEC
TRIM59	286827	1	BLCA, BRCA, CESC, CHOL, COAD, ESCA, HNSC, KIRC, LUAD, LUSC, READ, STAD, UCEC	AIM2	9447	1	BLCA, BRCA, CESC, COAD, ESCA, HNSC, KIRC, LUAD, LUSC, READ, STAD, UCEC
TRIM59	286827	1	BLCA, BRCA, CESC, CHOL, COAD, ESCA, HNSC, KIRC, LUAD, LUSC, READ, STAD, UCEC	NFE2L3	9603	1	BLCA, BRCA, CESC, CHOL, COAD, ESCA, HNSC, KIRC, LUAD, LUSC, READ, STAD, THCA, UCEC
TRIM59	286827	1	BLCA, BRCA, CESC, CHOL, COAD, ESCA, HNSC, KIRC, LUAD, LUSC, READ, STAD, UCEC	SLC2A1	6513	1	BRCA, CESC, CHOL, COAD, ESCA, HNSC, KIRC, LUAD, LUSC, READ, STAD, UCEC
TRIM59	286827	1	BLCA, BRCA, CESC, CHOL, COAD, ESCA, HNSC, KIRC, LUAD, LUSC, READ, STAD, UCEC	KIF18A	81930	1	BLCA, BRCA, CESC, CHOL, COAD, ESCA, HNSC, KIRC, LIHC, LUAD, LUSC, READ, STAD, UCEC
TRIM59	286827	1	BLCA, BRCA, CESC, CHOL, COAD, ESCA, HNSC, KIRC, LUAD, LUSC, READ, STAD, UCEC	BRCA2	675	1	BLCA, BRCA, CESC, CHOL, COAD, ESCA, HNSC, KIRC, LUAD, LUSC, READ, STAD, THCA, UCEC
CD86	942	1	BRCA, CESC, ESCA, HNSC, KIRC, KIRP, LUSC, READ, STAD, THCA, UCEC	CD300LF	146722	1	BRCA, CESC, ESCA, KIRC, KIRP, LUSC, READ, STAD, THCA, UCEC
CD86	942	1	BRCA, CESC, ESCA, HNSC, KIRC, KIRP, LUSC, READ, STAD, THCA, UCEC	RAC2	5880	1	BRCA, CESC, ESCA, HNSC, KIRC, LUSC, READ, STAD, THCA, UCEC
GTSF1	121355	1	BLCA, BRCA, CESC, ESCA, HNSC, KIRC, LIHC, LUAD, LUSC, STAD, UCEC	DUSP9	1852	1	BLCA, BRCA, CESC, ESCA, HNSC, LIHC, LUAD, LUSC, STAD, UCEC
GTSF1	121355	1	BLCA, BRCA, CESC, ESCA, HNSC, KIRC, LIHC, LUAD, LUSC, STAD, UCEC	P2RY6	5031	1	BLCA, BRCA, CESC, ESCA, HNSC, LIHC, LUAD, LUSC, STAD, UCEC
CEL	1056	1	CESC, CHOL, COAD, ESCA, HNSC, KICH, LUAD, LUSC, READ, STAD, UCEC	RFWD3	55159	1	CESC, CHOL, COAD, ESCA, HNSC, LUAD, LUSC, READ, STAD, UCEC
CENPF	1063	1	BLCA, BRCA, CESC, CHOL, COAD, ESCA, HNSC, KICH, KIRC, KIRP, LIHC, LUAD, LUSC, PRAD, READ, STAD, THCA, UCEC	MYBL2	4605	1	BLCA, BRCA, CESC, CHOL, COAD, ESCA, HNSC, KICH, KIRC, KIRP, LIHC, LUAD, LUSC, PRAD, READ, STAD, THCA, UCEC
CENPF	1063	1	BLCA, BRCA, CESC, CHOL, COAD, ESCA, HNSC, KICH, KIRC, KIRP, LIHC, LUAD, LUSC, PRAD, READ, STAD, THCA, UCEC	NDC80	10403	1	BLCA, BRCA, CESC, CHOL, COAD, ESCA, HNSC, KICH, KIRC, KIRP, LIHC, LUAD, LUSC, READ, STAD, THCA, UCEC
CENPF	1063	1	BLCA, BRCA, CESC, CHOL, COAD, ESCA, HNSC, KICH, KIRC, KIRP, LIHC, LUAD, LUSC, PRAD, READ, STAD, THCA, UCEC	SPC24	147841	1	BLCA, BRCA, CESC, CHOL, COAD, ESCA, HNSC, KICH, KIRC, KIRP, LIHC, LUAD, LUSC, PRAD, READ, STAD, THCA, UCEC
CENPF	1063	1	BLCA, BRCA, CESC, CHOL, COAD, ESCA, HNSC, KICH, KIRC, KIRP, LIHC, LUAD, LUSC, PRAD, READ, STAD, THCA, UCEC	CENPA	1058	1	BLCA, BRCA, CESC, CHOL, COAD, ESCA, HNSC, KICH, KIRC, KIRP, LIHC, LUAD, LUSC, PRAD, READ, STAD, THCA, UCEC
CENPF	1063	1	BLCA, BRCA, CESC, CHOL, COAD, ESCA, HNSC, KICH, KIRC, KIRP, LIHC, LUAD, LUSC, PRAD, READ, STAD, THCA, UCEC	CENPM	79019	1	BLCA, BRCA, CESC, CHOL, COAD, ESCA, HNSC, KICH, KIRC, KIRP, LIHC, LUAD, LUSC, PRAD, READ, STAD, THCA, UCEC
CENPF	1063	1	BLCA, BRCA, CESC, CHOL, COAD, ESCA, HNSC, KICH, KIRC, KIRP, LIHC, LUAD, LUSC, PRAD, READ, STAD, THCA, UCEC	CLSPN	63967	1	BLCA, BRCA, CESC, CHOL, COAD, ESCA, HNSC, KICH, KIRC, KIRP, LIHC, LUAD, LUSC, PRAD, READ, STAD, THCA, UCEC
CENPF	1063	1	BLCA, BRCA, CESC, CHOL, COAD, ESCA, HNSC, KICH, KIRC, KIRP, LIHC, LUAD, LUSC, PRAD, READ, STAD, THCA, UCEC	NCAPH	23397	1	BLCA, BRCA, CESC, CHOL, COAD, ESCA, HNSC, KICH, KIRC, KIRP, LIHC, LUAD, LUSC, PRAD, READ, STAD, THCA, UCEC
CENPF	1063	1	BLCA, BRCA, CESC, CHOL, COAD, ESCA, HNSC, KICH, KIRC, KIRP, LIHC, LUAD, LUSC, PRAD, READ, STAD, THCA, UCEC	DEPDC1	55635	1	BLCA, BRCA, CESC, CHOL, COAD, ESCA, HNSC, KICH, KIRC, KIRP, LIHC, LUAD, LUSC, READ, STAD, THCA, UCEC
CENPF	1063	1	BLCA, BRCA, CESC, CHOL, COAD, ESCA, HNSC, KICH, KIRC, KIRP, LIHC, LUAD, LUSC, PRAD, READ, STAD, THCA, UCEC	SPC25	57405	1	BLCA, BRCA, CESC, CHOL, COAD, ESCA, HNSC, KIRC, KIRP, LIHC, LUAD, LUSC, PRAD, READ, STAD, THCA, UCEC
CENPF	1063	1	BLCA, BRCA, CESC, CHOL, COAD, ESCA, HNSC, KICH, KIRC, KIRP, LIHC, LUAD, LUSC, PRAD, READ, STAD, THCA, UCEC	BUB1B	701	1	BLCA, BRCA, CESC, CHOL, COAD, ESCA, HNSC, KICH, KIRC, KIRP, LIHC, LUAD, LUSC, PRAD, READ, STAD, THCA, UCEC
CENPF	1063	1	BLCA, BRCA, CESC, CHOL, COAD, ESCA, HNSC, KICH, KIRC, KIRP, LIHC, LUAD, LUSC, PRAD, READ, STAD, THCA, UCEC	TPX2	22974	1	BLCA, BRCA, CESC, CHOL, COAD, ESCA, HNSC, KICH, KIRC, KIRP, LIHC, LUAD, LUSC, PRAD, READ, STAD, THCA, UCEC
CENPF	1063	1	BLCA, BRCA, CESC, CHOL, COAD, ESCA, HNSC, KICH, KIRC, KIRP, LIHC, LUAD, LUSC, PRAD, READ, STAD, THCA, UCEC	TTK	7272	1	BLCA, BRCA, CESC, CHOL, COAD, ESCA, HNSC, KICH, KIRC, KIRP, LIHC, LUAD, LUSC, PRAD, READ, STAD, THCA, UCEC
CENPF	1063	1	BLCA, BRCA, CESC, CHOL, COAD, ESCA, HNSC, KICH, KIRC, KIRP, LIHC, LUAD, LUSC, PRAD, READ, STAD, THCA, UCEC	IL4I1	259307	1	BLCA, BRCA, CESC, CHOL, COAD, ESCA, HNSC, KIRC, KIRP, LIHC, LUAD, LUSC, PRAD, READ, STAD, THCA, UCEC
CENPF	1063	1	BLCA, BRCA, CESC, CHOL, COAD, ESCA, HNSC, KICH, KIRC, KIRP, LIHC, LUAD, LUSC, PRAD, READ, STAD, THCA, UCEC	ANLN	54443	1	BLCA, BRCA, CESC, CHOL, COAD, ESCA, HNSC, KICH, KIRC, KIRP, LIHC, LUAD, LUSC, PRAD, READ, STAD, THCA, UCEC
CENPF	1063	1	BLCA, BRCA, CESC, CHOL, COAD, ESCA, HNSC, KICH, KIRC, KIRP, LIHC, LUAD, LUSC, PRAD, READ, STAD, THCA, UCEC	CEP55	55165	1	BLCA, BRCA, CESC, CHOL, COAD, ESCA, HNSC, KICH, KIRC, KIRP, LIHC, LUAD, LUSC, PRAD, READ, STAD, THCA, UCEC
CENPF	1063	1	BLCA, BRCA, CESC, CHOL, COAD, ESCA, HNSC, KICH, KIRC, KIRP, LIHC, LUAD, LUSC, PRAD, READ, STAD, THCA, UCEC	BIRC5	332	1	BLCA, BRCA, CESC, CHOL, COAD, ESCA, HNSC, KICH, KIRC, KIRP, LIHC, LUAD, LUSC, PRAD, READ, STAD, THCA, UCEC
CENPF	1063	1	BLCA, BRCA, CESC, CHOL, COAD, ESCA, HNSC, KICH, KIRC, KIRP, LIHC, LUAD, LUSC, PRAD, READ, STAD, THCA, UCEC	HMMR	3161	1	BLCA, BRCA, CESC, CHOL, COAD, ESCA, HNSC, KICH, KIRC, KIRP, LIHC, LUAD, LUSC, PRAD, READ, STAD, THCA, UCEC
CENPF	1063	1	BLCA, BRCA, CESC, CHOL, COAD, ESCA, HNSC, KICH, KIRC, KIRP, LIHC, LUAD, LUSC, PRAD, READ, STAD, THCA, UCEC	ERCC6L	54821	1	BLCA, BRCA, CESC, CHOL, COAD, ESCA, HNSC, KICH, KIRC, KIRP, LIHC, LUAD, LUSC, PRAD, READ, STAD, UCEC
CENPF	1063	1	BLCA, BRCA, CESC, CHOL, COAD, ESCA, HNSC, KICH, KIRC, KIRP, LIHC, LUAD, LUSC, PRAD, READ, STAD, THCA, UCEC	MELK	9833	1	BLCA, BRCA, CESC, CHOL, COAD, ESCA, HNSC, KICH, KIRC, KIRP, LIHC, LUAD, LUSC, PRAD, READ, STAD, THCA, UCEC
CENPF	1063	1	BLCA, BRCA, CESC, CHOL, COAD, ESCA, HNSC, KICH, KIRC, KIRP, LIHC, LUAD, LUSC, PRAD, READ, STAD, THCA, UCEC	FAM64A	54478	1	BLCA, BRCA, CESC, CHOL, COAD, ESCA, HNSC, KIRC, KIRP, LIHC, LUAD, LUSC, PRAD, READ, STAD, THCA, UCEC
CENPF	1063	1	BLCA, BRCA, CESC, CHOL, COAD, ESCA, HNSC, KICH, KIRC, KIRP, LIHC, LUAD, LUSC, PRAD, READ, STAD, THCA, UCEC	E2F7	144455	1	BLCA, BRCA, CESC, CHOL, COAD, ESCA, HNSC, KICH, KIRC, KIRP, LIHC, LUAD, LUSC, READ, STAD, THCA, UCEC
CENPF	1063	1	BLCA, BRCA, CESC, CHOL, COAD, ESCA, HNSC, KICH, KIRC, KIRP, LIHC, LUAD, LUSC, PRAD, READ, STAD, THCA, UCEC	DTL	51514	1	BLCA, BRCA, CESC, CHOL, COAD, ESCA, HNSC, KICH, KIRC, KIRP, LIHC, LUAD, LUSC, PRAD, READ, STAD, THCA, UCEC
CENPF	1063	1	BLCA, BRCA, CESC, CHOL, COAD, ESCA, HNSC, KICH, KIRC, KIRP, LIHC, LUAD, LUSC, PRAD, READ, STAD, THCA, UCEC	RDM1	201299	1	BLCA, BRCA, CESC, CHOL, COAD, ESCA, HNSC, KIRC, KIRP, LIHC, LUAD, LUSC, PRAD, READ, STAD, THCA, UCEC
CENPF	1063	1	BLCA, BRCA, CESC, CHOL, COAD, ESCA, HNSC, KICH, KIRC, KIRP, LIHC, LUAD, LUSC, PRAD, READ, STAD, THCA, UCEC	EXO1	9156	1	BLCA, BRCA, CESC, CHOL, COAD, ESCA, HNSC, KIRC, KIRP, LIHC, LUAD, LUSC, PRAD, READ, STAD, THCA, UCEC
CENPF	1063	1	BLCA, BRCA, CESC, CHOL, COAD, ESCA, HNSC, KICH, KIRC, KIRP, LIHC, LUAD, LUSC, PRAD, READ, STAD, THCA, UCEC	KIF20A	10112	1	BLCA, BRCA, CESC, CHOL, COAD, ESCA, HNSC, KICH, KIRC, KIRP, LIHC, LUAD, LUSC, PRAD, READ, STAD, THCA, UCEC
CENPF	1063	1	BLCA, BRCA, CESC, CHOL, COAD, ESCA, HNSC, KICH, KIRC, KIRP, LIHC, LUAD, LUSC, PRAD, READ, STAD, THCA, UCEC	ASPM	259266	1	BLCA, BRCA, CESC, CHOL, COAD, ESCA, HNSC, KICH, KIRC, KIRP, LIHC, LUAD, LUSC, PRAD, READ, STAD, THCA, UCEC
CENPF	1063	1	BLCA, BRCA, CESC, CHOL, COAD, ESCA, HNSC, KICH, KIRC, KIRP, LIHC, LUAD, LUSC, PRAD, READ, STAD, THCA, UCEC	GINS2	51659	1	BLCA, BRCA, CESC, CHOL, COAD, ESCA, HNSC, KICH, KIRC, KIRP, LIHC, LUAD, LUSC, READ, STAD, THCA, UCEC
CENPF	1063	1	BLCA, BRCA, CESC, CHOL, COAD, ESCA, HNSC, KICH, KIRC, KIRP, LIHC, LUAD, LUSC, PRAD, READ, STAD, THCA, UCEC	MKI67	4288	1	BLCA, BRCA, CESC, CHOL, COAD, ESCA, HNSC, KICH, KIRC, KIRP, LIHC, LUAD, LUSC, PRAD, READ, STAD, THCA, UCEC
CENPF	1063	1	BLCA, BRCA, CESC, CHOL, COAD, ESCA, HNSC, KICH, KIRC, KIRP, LIHC, LUAD, LUSC, PRAD, READ, STAD, THCA, UCEC	IQGAP3	128239	1	BLCA, BRCA, CESC, CHOL, COAD, ESCA, HNSC, KIRC, KIRP, LIHC, LUAD, LUSC, PRAD, READ, STAD, THCA, UCEC
CENPF	1063	1	BLCA, BRCA, CESC, CHOL, COAD, ESCA, HNSC, KICH, KIRC, KIRP, LIHC, LUAD, LUSC, PRAD, READ, STAD, THCA, UCEC	KIF18B	146909	1	BLCA, BRCA, CESC, CHOL, COAD, ESCA, HNSC, KICH, KIRC, KIRP, LIHC, LUAD, LUSC, PRAD, READ, STAD, UCEC
CENPF	1063	1	BLCA, BRCA, CESC, CHOL, COAD, ESCA, HNSC, KICH, KIRC, KIRP, LIHC, LUAD, LUSC, PRAD, READ, STAD, THCA, UCEC	NEIL3	55247	1	BLCA, BRCA, CESC, CHOL, COAD, ESCA, HNSC, KICH, KIRC, KIRP, LIHC, LUAD, LUSC, PRAD, READ, STAD, THCA, UCEC
CENPF	1063	1	BLCA, BRCA, CESC, CHOL, COAD, ESCA, HNSC, KICH, KIRC, KIRP, LIHC, LUAD, LUSC, PRAD, READ, STAD, THCA, UCEC	UBE2C	11065	1	BLCA, BRCA, CESC, CHOL, COAD, ESCA, HNSC, KICH, KIRC, KIRP, LIHC, LUAD, LUSC, PRAD, READ, STAD, THCA, UCEC
CENPF	1063	1	BLCA, BRCA, CESC, CHOL, COAD, ESCA, HNSC, KICH, KIRC, KIRP, LIHC, LUAD, LUSC, PRAD, READ, STAD, THCA, UCEC	CDC25C	995	1	BLCA, BRCA, CESC, CHOL, COAD, ESCA, HNSC, KICH, KIRC, KIRP, LIHC, LUAD, LUSC, PRAD, READ, STAD, THCA, UCEC
CENPF	1063	1	BLCA, BRCA, CESC, CHOL, COAD, ESCA, HNSC, KICH, KIRC, KIRP, LIHC, LUAD, LUSC, PRAD, READ, STAD, THCA, UCEC	MCM10	55388	1	BLCA, BRCA, CESC, CHOL, COAD, ESCA, HNSC, KICH, KIRC, KIRP, LIHC, LUAD, LUSC, PRAD, READ, STAD, UCEC
CENPF	1063	1	BLCA, BRCA, CESC, CHOL, COAD, ESCA, HNSC, KICH, KIRC, KIRP, LIHC, LUAD, LUSC, PRAD, READ, STAD, THCA, UCEC	FAM111B	374393	1	BLCA, BRCA, CESC, CHOL, COAD, ESCA, HNSC, KICH, KIRC, KIRP, LIHC, LUAD, LUSC, PRAD, READ, STAD, THCA, UCEC
CENPF	1063	1	BLCA, BRCA, CESC, CHOL, COAD, ESCA, HNSC, KICH, KIRC, KIRP, LIHC, LUAD, LUSC, PRAD, READ, STAD, THCA, UCEC	NEK2	4751	1	BLCA, BRCA, CESC, CHOL, COAD, ESCA, HNSC, KICH, KIRC, KIRP, LIHC, LUAD, LUSC, PRAD, READ, STAD, THCA, UCEC
CENPF	1063	1	BLCA, BRCA, CESC, CHOL, COAD, ESCA, HNSC, KICH, KIRC, KIRP, LIHC, LUAD, LUSC, PRAD, READ, STAD, THCA, UCEC	GPRIN1	114787	1	BLCA, BRCA, CESC, CHOL, COAD, ESCA, HNSC, KIRC, KIRP, LIHC, LUAD, LUSC, PRAD, READ, STAD, THCA, UCEC
CENPF	1063	1	BLCA, BRCA, CESC, CHOL, COAD, ESCA, HNSC, KICH, KIRC, KIRP, LIHC, LUAD, LUSC, PRAD, READ, STAD, THCA, UCEC	KIF14	9928	1	BLCA, BRCA, CESC, CHOL, COAD, ESCA, HNSC, KICH, KIRC, KIRP, LIHC, LUAD, LUSC, PRAD, READ, STAD, UCEC
CENPF	1063	1	BLCA, BRCA, CESC, CHOL, COAD, ESCA, HNSC, KICH, KIRC, KIRP, LIHC, LUAD, LUSC, PRAD, READ, STAD, THCA, UCEC	CKAP2L	150468	1	BLCA, BRCA, CESC, CHOL, COAD, ESCA, HNSC, KICH, KIRC, KIRP, LIHC, LUAD, LUSC, PRAD, READ, STAD, THCA, UCEC
CENPF	1063	1	BLCA, BRCA, CESC, CHOL, COAD, ESCA, HNSC, KICH, KIRC, KIRP, LIHC, LUAD, LUSC, PRAD, READ, STAD, THCA, UCEC	E2F1	1869	1	BLCA, BRCA, CESC, CHOL, COAD, ESCA, HNSC, KICH, KIRC, KIRP, LIHC, LUAD, LUSC, READ, STAD, THCA, UCEC
CENPF	1063	1	BLCA, BRCA, CESC, CHOL, COAD, ESCA, HNSC, KICH, KIRC, KIRP, LIHC, LUAD, LUSC, PRAD, READ, STAD, THCA, UCEC	TUBB3	10381	1	BLCA, BRCA, CESC, CHOL, COAD, ESCA, HNSC, KICH, KIRP, LIHC, LUAD, LUSC, PRAD, READ, STAD, THCA, UCEC
CENPF	1063	1	BLCA, BRCA, CESC, CHOL, COAD, ESCA, HNSC, KICH, KIRC, KIRP, LIHC, LUAD, LUSC, PRAD, READ, STAD, THCA, UCEC	NUSAP1	51203	1	BLCA, BRCA, CESC, CHOL, COAD, ESCA, HNSC, KIRC, KIRP, LIHC, LUAD, LUSC, PRAD, READ, STAD, THCA, UCEC
CENPF	1063	1	BLCA, BRCA, CESC, CHOL, COAD, ESCA, HNSC, KICH, KIRC, KIRP, LIHC, LUAD, LUSC, PRAD, READ, STAD, THCA, UCEC	CDKN3	1033	1	BLCA, BRCA, CESC, CHOL, COAD, ESCA, HNSC, KICH, KIRC, KIRP, LIHC, LUAD, LUSC, PRAD, READ, STAD, UCEC
CENPF	1063	1	BLCA, BRCA, CESC, CHOL, COAD, ESCA, HNSC, KICH, KIRC, KIRP, LIHC, LUAD, LUSC, PRAD, READ, STAD, THCA, UCEC	SGOL1	151648	1	BLCA, BRCA, CESC, CHOL, COAD, ESCA, HNSC, KICH, KIRP, LIHC, LUAD, LUSC, PRAD, READ, STAD, THCA, UCEC
CENPF	1063	1	BLCA, BRCA, CESC, CHOL, COAD, ESCA, HNSC, KICH, KIRC, KIRP, LIHC, LUAD, LUSC, PRAD, READ, STAD, THCA, UCEC	BUB1	699	1	BLCA, BRCA, CESC, CHOL, COAD, ESCA, HNSC, KICH, KIRC, KIRP, LIHC, LUAD, LUSC, PRAD, READ, STAD, THCA, UCEC
CENPF	1063	1	BLCA, BRCA, CESC, CHOL, COAD, ESCA, HNSC, KICH, KIRC, KIRP, LIHC, LUAD, LUSC, PRAD, READ, STAD, THCA, UCEC	KIAA0101	9768	1	BLCA, BRCA, CESC, CHOL, COAD, ESCA, HNSC, KICH, KIRC, KIRP, LIHC, LUAD, LUSC, PRAD, READ, STAD, THCA, UCEC
CENPF	1063	1	BLCA, BRCA, CESC, CHOL, COAD, ESCA, HNSC, KICH, KIRC, KIRP, LIHC, LUAD, LUSC, PRAD, READ, STAD, THCA, UCEC	CDC45	8318	1	BLCA, BRCA, CESC, CHOL, COAD, ESCA, HNSC, KICH, KIRC, KIRP, LIHC, LUAD, LUSC, PRAD, READ, STAD, THCA, UCEC
CENPF	1063	1	BLCA, BRCA, CESC, CHOL, COAD, ESCA, HNSC, KICH, KIRC, KIRP, LIHC, LUAD, LUSC, PRAD, READ, STAD, THCA, UCEC	CCNB2	9133	1	BLCA, BRCA, CESC, CHOL, COAD, ESCA, HNSC, KICH, KIRC, KIRP, LIHC, LUAD, LUSC, PRAD, READ, STAD, THCA, UCEC
CENPF	1063	1	BLCA, BRCA, CESC, CHOL, COAD, ESCA, HNSC, KICH, KIRC, KIRP, LIHC, LUAD, LUSC, PRAD, READ, STAD, THCA, UCEC	CDCA2	157313	1	BLCA, BRCA, CESC, CHOL, COAD, ESCA, HNSC, KICH, KIRC, KIRP, LIHC, LUAD, LUSC, PRAD, READ, STAD, UCEC
CENPF	1063	1	BLCA, BRCA, CESC, CHOL, COAD, ESCA, HNSC, KICH, KIRC, KIRP, LIHC, LUAD, LUSC, PRAD, READ, STAD, THCA, UCEC	PKMYT1	9088	1	BLCA, BRCA, CESC, CHOL, COAD, ESCA, HNSC, KICH, KIRC, KIRP, LIHC, LUAD, LUSC, PRAD, READ, STAD, THCA, UCEC
CENPF	1063	1	BLCA, BRCA, CESC, CHOL, COAD, ESCA, HNSC, KICH, KIRC, KIRP, LIHC, LUAD, LUSC, PRAD, READ, STAD, THCA, UCEC	RAD51	5888	1	BLCA, BRCA, CESC, CHOL, COAD, ESCA, HNSC, KIRC, KIRP, LIHC, LUAD, LUSC, PRAD, READ, STAD, THCA, UCEC
CENPF	1063	1	BLCA, BRCA, CESC, CHOL, COAD, ESCA, HNSC, KICH, KIRC, KIRP, LIHC, LUAD, LUSC, PRAD, READ, STAD, THCA, UCEC	ASF1B	55723	1	BLCA, BRCA, CESC, CHOL, COAD, ESCA, HNSC, KICH, KIRC, KIRP, LIHC, LUAD, LUSC, PRAD, READ, STAD, THCA, UCEC
CENPF	1063	1	BLCA, BRCA, CESC, CHOL, COAD, ESCA, HNSC, KICH, KIRC, KIRP, LIHC, LUAD, LUSC, PRAD, READ, STAD, THCA, UCEC	DLGAP5	9787	1	BLCA, BRCA, CESC, CHOL, COAD, ESCA, HNSC, KICH, KIRC, KIRP, LIHC, LUAD, LUSC, PRAD, READ, STAD, THCA, UCEC
CENPF	1063	1	BLCA, BRCA, CESC, CHOL, COAD, ESCA, HNSC, KICH, KIRC, KIRP, LIHC, LUAD, LUSC, PRAD, READ, STAD, THCA, UCEC	TOP2A	7153	1	BLCA, BRCA, CESC, CHOL, COAD, ESCA, HNSC, KICH, KIRC, KIRP, LIHC, LUAD, LUSC, PRAD, READ, STAD, THCA, UCEC
CENPF	1063	1	BLCA, BRCA, CESC, CHOL, COAD, ESCA, HNSC, KICH, KIRC, KIRP, LIHC, LUAD, LUSC, PRAD, READ, STAD, THCA, UCEC	SKA1	220134	1	BLCA, BRCA, CESC, CHOL, COAD, ESCA, HNSC, KICH, KIRC, KIRP, LIHC, LUAD, LUSC, PRAD, READ, STAD, THCA, UCEC
CENPF	1063	1	BLCA, BRCA, CESC, CHOL, COAD, ESCA, HNSC, KICH, KIRC, KIRP, LIHC, LUAD, LUSC, PRAD, READ, STAD, THCA, UCEC	GTSE1	51512	1	BLCA, BRCA, CESC, CHOL, COAD, ESCA, HNSC, KICH, KIRC, KIRP, LIHC, LUAD, LUSC, PRAD, READ, STAD, THCA, UCEC
CENPF	1063	1	BLCA, BRCA, CESC, CHOL, COAD, ESCA, HNSC, KICH, KIRC, KIRP, LIHC, LUAD, LUSC, PRAD, READ, STAD, THCA, UCEC	PTTG1	9232	1	BLCA, BRCA, CESC, CHOL, COAD, ESCA, HNSC, KICH, KIRC, KIRP, LIHC, LUAD, LUSC, PRAD, READ, STAD, UCEC
CENPF	1063	1	BLCA, BRCA, CESC, CHOL, COAD, ESCA, HNSC, KICH, KIRC, KIRP, LIHC, LUAD, LUSC, PRAD, READ, STAD, THCA, UCEC	RRM2	6241	1	BLCA, BRCA, CESC, CHOL, COAD, ESCA, HNSC, KIRC, KIRP, LIHC, LUAD, LUSC, PRAD, READ, STAD, THCA, UCEC
CENPF	1063	1	BLCA, BRCA, CESC, CHOL, COAD, ESCA, HNSC, KICH, KIRC, KIRP, LIHC, LUAD, LUSC, PRAD, READ, STAD, THCA, UCEC	KIF4A	24137	1	BLCA, BRCA, CESC, CHOL, COAD, ESCA, HNSC, KICH, KIRC, KIRP, LIHC, LUAD, LUSC, PRAD, READ, STAD, THCA, UCEC
CENPF	1063	1	BLCA, BRCA, CESC, CHOL, COAD, ESCA, HNSC, KICH, KIRC, KIRP, LIHC, LUAD, LUSC, PRAD, READ, STAD, THCA, UCEC	CDC6	990	1	BLCA, BRCA, CESC, CHOL, COAD, ESCA, HNSC, KIRC, KIRP, LIHC, LUAD, LUSC, PRAD, READ, STAD, THCA, UCEC
CENPF	1063	1	BLCA, BRCA, CESC, CHOL, COAD, ESCA, HNSC, KICH, KIRC, KIRP, LIHC, LUAD, LUSC, PRAD, READ, STAD, THCA, UCEC	CDKN2A	1029	1	BLCA, BRCA, CESC, CHOL, COAD, ESCA, HNSC, KICH, KIRC, KIRP, LIHC, LUAD, LUSC, READ, STAD, THCA, UCEC
CENPF	1063	1	BLCA, BRCA, CESC, CHOL, COAD, ESCA, HNSC, KICH, KIRC, KIRP, LIHC, LUAD, LUSC, PRAD, READ, STAD, THCA, UCEC	PBK	55872	1	BLCA, BRCA, CESC, CHOL, COAD, ESCA, HNSC, KICH, KIRC, KIRP, LIHC, LUAD, LUSC, PRAD, READ, STAD, THCA, UCEC
CENPF	1063	1	BLCA, BRCA, CESC, CHOL, COAD, ESCA, HNSC, KICH, KIRC, KIRP, LIHC, LUAD, LUSC, PRAD, READ, STAD, THCA, UCEC	CENPE	1062	1	BLCA, BRCA, CESC, CHOL, COAD, ESCA, HNSC, KICH, KIRC, KIRP, LIHC, LUAD, LUSC, PRAD, READ, STAD, UCEC
CENPF	1063	1	BLCA, BRCA, CESC, CHOL, COAD, ESCA, HNSC, KICH, KIRC, KIRP, LIHC, LUAD, LUSC, PRAD, READ, STAD, THCA, UCEC	RAD51AP1	10635	1	BLCA, BRCA, CESC, CHOL, COAD, ESCA, HNSC, KIRC, KIRP, LIHC, LUAD, LUSC, PRAD, READ, STAD, THCA, UCEC
CENPF	1063	1	BLCA, BRCA, CESC, CHOL, COAD, ESCA, HNSC, KICH, KIRC, KIRP, LIHC, LUAD, LUSC, PRAD, READ, STAD, THCA, UCEC	NUF2	83540	1	BLCA, BRCA, CESC, CHOL, COAD, ESCA, HNSC, KIRC, KIRP, LIHC, LUAD, LUSC, PRAD, READ, STAD, THCA, UCEC
CENPF	1063	1	BLCA, BRCA, CESC, CHOL, COAD, ESCA, HNSC, KICH, KIRC, KIRP, LIHC, LUAD, LUSC, PRAD, READ, STAD, THCA, UCEC	KIF15	56992	1	BLCA, BRCA, CESC, CHOL, COAD, ESCA, HNSC, KIRC, KIRP, LIHC, LUAD, LUSC, PRAD, READ, STAD, THCA, UCEC
CENPF	1063	1	BLCA, BRCA, CESC, CHOL, COAD, ESCA, HNSC, KICH, KIRC, KIRP, LIHC, LUAD, LUSC, PRAD, READ, STAD, THCA, UCEC	MMP9	4318	1	BLCA, BRCA, CESC, CHOL, COAD, ESCA, HNSC, KIRC, KIRP, LIHC, LUAD, LUSC, PRAD, READ, STAD, THCA, UCEC
CENPF	1063	1	BLCA, BRCA, CESC, CHOL, COAD, ESCA, HNSC, KICH, KIRC, KIRP, LIHC, LUAD, LUSC, PRAD, READ, STAD, THCA, UCEC	NCAPG	64151	1	BLCA, BRCA, CESC, CHOL, COAD, ESCA, HNSC, KICH, KIRC, KIRP, LIHC, LUAD, LUSC, PRAD, READ, STAD, THCA, UCEC
CENPF	1063	1	BLCA, BRCA, CESC, CHOL, COAD, ESCA, HNSC, KICH, KIRC, KIRP, LIHC, LUAD, LUSC, PRAD, READ, STAD, THCA, UCEC	CDCA5	113130	1	BLCA, BRCA, CESC, CHOL, COAD, ESCA, HNSC, KICH, KIRC, KIRP, LIHC, LUAD, LUSC, PRAD, READ, STAD, UCEC
CENPF	1063	1	BLCA, BRCA, CESC, CHOL, COAD, ESCA, HNSC, KICH, KIRC, KIRP, LIHC, LUAD, LUSC, PRAD, READ, STAD, THCA, UCEC	MLF1IP	-		BLCA, BRCA, CESC, CHOL, COAD, ESCA, HNSC, KICH, KIRC, KIRP, LIHC, LUAD, LUSC, PRAD, READ, STAD, THCA, UCEC
CEACAM6	4680	1	BRCA, CESC, CHOL, COAD, ESCA, KIRP, LUAD, LUSC, READ, STAD, THCA, UCEC	C2CD4A	145741	1	BRCA, CESC, CHOL, COAD, ESCA, LUAD, LUSC, READ, STAD, THCA, UCEC
RMI1	80010	1	BRCA, CESC, COAD, ESCA, LUAD, LUSC, PRAD, READ, UCEC	LYPLA1	10434	1	BRCA, CESC, COAD, ESCA, LUAD, LUSC, PRAD, READ, UCEC
RMI1	80010	1	BRCA, CESC, COAD, ESCA, LUAD, LUSC, PRAD, READ, UCEC	PPAT	5471	1	BRCA, CESC, COAD, ESCA, LUAD, LUSC, PRAD, READ, STAD, UCEC
FBXO45	200933	1	BRCA, CESC, COAD, ESCA, HNSC, LUAD, LUSC, READ, UCEC	SLC7A5	8140	1	BRCA, CESC, CHOL, COAD, ESCA, HNSC, LUAD, LUSC, READ, UCEC
FBXO45	200933	1	BRCA, CESC, COAD, ESCA, HNSC, LUAD, LUSC, READ, UCEC	ACTL6A	86	1	BLCA, BRCA, CESC, COAD, ESCA, HNSC, LUAD, LUSC, READ, UCEC
FBXO45	200933	1	BRCA, CESC, COAD, ESCA, HNSC, LUAD, LUSC, READ, UCEC	PSPH	5723	1	BRCA, CESC, COAD, ESCA, HNSC, LIHC, LUAD, LUSC, READ, UCEC
FBXO45	200933	1	BRCA, CESC, COAD, ESCA, HNSC, LUAD, LUSC, READ, UCEC	KNSTRN	90417	1	BLCA, BRCA, CESC, COAD, ESCA, HNSC, LUAD, LUSC, READ, UCEC
FBXO45	200933	1	BRCA, CESC, COAD, ESCA, HNSC, LUAD, LUSC, READ, UCEC	KYNU	8942	1	BRCA, CESC, COAD, ESCA, HNSC, LUAD, LUSC, READ, STAD, UCEC
FBXO45	200933	1	BRCA, CESC, COAD, ESCA, HNSC, LUAD, LUSC, READ, UCEC	RAD54B	25788	1	BRCA, CESC, COAD, ESCA, HNSC, LUAD, LUSC, READ, STAD, UCEC
FBXO45	200933	1	BRCA, CESC, COAD, ESCA, HNSC, LUAD, LUSC, READ, UCEC	FBXO5	26271	1	BRCA, CESC, COAD, ESCA, HNSC, LUAD, LUSC, READ, STAD, UCEC
MUC13	56667	1	BRCA, CESC, CHOL, ESCA, LIHC, LUAD, READ, STAD, UCEC	SGPP2	130367	1	BRCA, CESC, CHOL, ESCA, LIHC, LUAD, LUSC, READ, STAD, UCEC
PSPH	5723	1	BRCA, CESC, COAD, ESCA, HNSC, LIHC, LUAD, LUSC, READ, UCEC	SMC2	10592	1	BRCA, CESC, COAD, ESCA, HNSC, LIHC, LUAD, LUSC, READ, STAD, UCEC
PSPH	5723	1	BRCA, CESC, COAD, ESCA, HNSC, LIHC, LUAD, LUSC, READ, UCEC	C1orf74	148304	1	BRCA, CESC, COAD, ESCA, HNSC, LIHC, LUAD, LUSC, UCEC
PSPH	5723	1	BRCA, CESC, COAD, ESCA, HNSC, LIHC, LUAD, LUSC, READ, UCEC	NTS	4922	1	BRCA, CESC, COAD, ESCA, HNSC, LIHC, LUAD, LUSC, READ, STAD, UCEC
PSPH	5723	1	BRCA, CESC, COAD, ESCA, HNSC, LIHC, LUAD, LUSC, READ, UCEC	ALG1L	200810	1	BRCA, CESC, COAD, ESCA, HNSC, LIHC, LUAD, LUSC, READ, STAD, UCEC
PSPH	5723	1	BRCA, CESC, COAD, ESCA, HNSC, LIHC, LUAD, LUSC, READ, UCEC	RRM1	6240	1	BRCA, CESC, COAD, HNSC, LIHC, LUAD, LUSC, READ, UCEC
TPX2	22974	1	BLCA, BRCA, CESC, CHOL, COAD, ESCA, HNSC, KICH, KIRC, KIRP, LIHC, LUAD, LUSC, PRAD, READ, STAD, THCA, UCEC	MYBL2	4605	1	BLCA, BRCA, CESC, CHOL, COAD, ESCA, HNSC, KICH, KIRC, KIRP, LIHC, LUAD, LUSC, PRAD, READ, STAD, THCA, UCEC
TPX2	22974	1	BLCA, BRCA, CESC, CHOL, COAD, ESCA, HNSC, KICH, KIRC, KIRP, LIHC, LUAD, LUSC, PRAD, READ, STAD, THCA, UCEC	NDC80	10403	1	BLCA, BRCA, CESC, CHOL, COAD, ESCA, HNSC, KICH, KIRC, KIRP, LIHC, LUAD, LUSC, READ, STAD, THCA, UCEC
TPX2	22974	1	BLCA, BRCA, CESC, CHOL, COAD, ESCA, HNSC, KICH, KIRC, KIRP, LIHC, LUAD, LUSC, PRAD, READ, STAD, THCA, UCEC	SPC24	147841	1	BLCA, BRCA, CESC, CHOL, COAD, ESCA, HNSC, KICH, KIRC, KIRP, LIHC, LUAD, LUSC, PRAD, READ, STAD, THCA, UCEC
TPX2	22974	1	BLCA, BRCA, CESC, CHOL, COAD, ESCA, HNSC, KICH, KIRC, KIRP, LIHC, LUAD, LUSC, PRAD, READ, STAD, THCA, UCEC	CENPA	1058	1	BLCA, BRCA, CESC, CHOL, COAD, ESCA, HNSC, KICH, KIRC, KIRP, LIHC, LUAD, LUSC, PRAD, READ, STAD, THCA, UCEC
TPX2	22974	1	BLCA, BRCA, CESC, CHOL, COAD, ESCA, HNSC, KICH, KIRC, KIRP, LIHC, LUAD, LUSC, PRAD, READ, STAD, THCA, UCEC	CENPM	79019	1	BLCA, BRCA, CESC, CHOL, COAD, ESCA, HNSC, KICH, KIRC, KIRP, LIHC, LUAD, LUSC, PRAD, READ, STAD, THCA, UCEC
TPX2	22974	1	BLCA, BRCA, CESC, CHOL, COAD, ESCA, HNSC, KICH, KIRC, KIRP, LIHC, LUAD, LUSC, PRAD, READ, STAD, THCA, UCEC	CLSPN	63967	1	BLCA, BRCA, CESC, CHOL, COAD, ESCA, HNSC, KICH, KIRC, KIRP, LIHC, LUAD, LUSC, PRAD, READ, STAD, THCA, UCEC
TPX2	22974	1	BLCA, BRCA, CESC, CHOL, COAD, ESCA, HNSC, KICH, KIRC, KIRP, LIHC, LUAD, LUSC, PRAD, READ, STAD, THCA, UCEC	NCAPH	23397	1	BLCA, BRCA, CESC, CHOL, COAD, ESCA, HNSC, KICH, KIRC, KIRP, LIHC, LUAD, LUSC, PRAD, READ, STAD, THCA, UCEC
TPX2	22974	1	BLCA, BRCA, CESC, CHOL, COAD, ESCA, HNSC, KICH, KIRC, KIRP, LIHC, LUAD, LUSC, PRAD, READ, STAD, THCA, UCEC	DEPDC1	55635	1	BLCA, BRCA, CESC, CHOL, COAD, ESCA, HNSC, KICH, KIRC, KIRP, LIHC, LUAD, LUSC, READ, STAD, THCA, UCEC
TPX2	22974	1	BLCA, BRCA, CESC, CHOL, COAD, ESCA, HNSC, KICH, KIRC, KIRP, LIHC, LUAD, LUSC, PRAD, READ, STAD, THCA, UCEC	SPC25	57405	1	BLCA, BRCA, CESC, CHOL, COAD, ESCA, HNSC, KIRC, KIRP, LIHC, LUAD, LUSC, PRAD, READ, STAD, THCA, UCEC
TPX2	22974	1	BLCA, BRCA, CESC, CHOL, COAD, ESCA, HNSC, KICH, KIRC, KIRP, LIHC, LUAD, LUSC, PRAD, READ, STAD, THCA, UCEC	BUB1B	701	1	BLCA, BRCA, CESC, CHOL, COAD, ESCA, HNSC, KICH, KIRC, KIRP, LIHC, LUAD, LUSC, PRAD, READ, STAD, THCA, UCEC
TPX2	22974	1	BLCA, BRCA, CESC, CHOL, COAD, ESCA, HNSC, KICH, KIRC, KIRP, LIHC, LUAD, LUSC, PRAD, READ, STAD, THCA, UCEC	TTK	7272	1	BLCA, BRCA, CESC, CHOL, COAD, ESCA, HNSC, KICH, KIRC, KIRP, LIHC, LUAD, LUSC, PRAD, READ, STAD, THCA, UCEC
TPX2	22974	1	BLCA, BRCA, CESC, CHOL, COAD, ESCA, HNSC, KICH, KIRC, KIRP, LIHC, LUAD, LUSC, PRAD, READ, STAD, THCA, UCEC	IL4I1	259307	1	BLCA, BRCA, CESC, CHOL, COAD, ESCA, HNSC, KIRC, KIRP, LIHC, LUAD, LUSC, PRAD, READ, STAD, THCA, UCEC
TPX2	22974	1	BLCA, BRCA, CESC, CHOL, COAD, ESCA, HNSC, KICH, KIRC, KIRP, LIHC, LUAD, LUSC, PRAD, READ, STAD, THCA, UCEC	ANLN	54443	1	BLCA, BRCA, CESC, CHOL, COAD, ESCA, HNSC, KICH, KIRC, KIRP, LIHC, LUAD, LUSC, PRAD, READ, STAD, THCA, UCEC
TPX2	22974	1	BLCA, BRCA, CESC, CHOL, COAD, ESCA, HNSC, KICH, KIRC, KIRP, LIHC, LUAD, LUSC, PRAD, READ, STAD, THCA, UCEC	CEP55	55165	1	BLCA, BRCA, CESC, CHOL, COAD, ESCA, HNSC, KICH, KIRC, KIRP, LIHC, LUAD, LUSC, PRAD, READ, STAD, THCA, UCEC
TPX2	22974	1	BLCA, BRCA, CESC, CHOL, COAD, ESCA, HNSC, KICH, KIRC, KIRP, LIHC, LUAD, LUSC, PRAD, READ, STAD, THCA, UCEC	BIRC5	332	1	BLCA, BRCA, CESC, CHOL, COAD, ESCA, HNSC, KICH, KIRC, KIRP, LIHC, LUAD, LUSC, PRAD, READ, STAD, THCA, UCEC
TPX2	22974	1	BLCA, BRCA, CESC, CHOL, COAD, ESCA, HNSC, KICH, KIRC, KIRP, LIHC, LUAD, LUSC, PRAD, READ, STAD, THCA, UCEC	HMMR	3161	1	BLCA, BRCA, CESC, CHOL, COAD, ESCA, HNSC, KICH, KIRC, KIRP, LIHC, LUAD, LUSC, PRAD, READ, STAD, THCA, UCEC
TPX2	22974	1	BLCA, BRCA, CESC, CHOL, COAD, ESCA, HNSC, KICH, KIRC, KIRP, LIHC, LUAD, LUSC, PRAD, READ, STAD, THCA, UCEC	ERCC6L	54821	1	BLCA, BRCA, CESC, CHOL, COAD, ESCA, HNSC, KICH, KIRC, KIRP, LIHC, LUAD, LUSC, PRAD, READ, STAD, UCEC
TPX2	22974	1	BLCA, BRCA, CESC, CHOL, COAD, ESCA, HNSC, KICH, KIRC, KIRP, LIHC, LUAD, LUSC, PRAD, READ, STAD, THCA, UCEC	MELK	9833	1	BLCA, BRCA, CESC, CHOL, COAD, ESCA, HNSC, KICH, KIRC, KIRP, LIHC, LUAD, LUSC, PRAD, READ, STAD, THCA, UCEC
TPX2	22974	1	BLCA, BRCA, CESC, CHOL, COAD, ESCA, HNSC, KICH, KIRC, KIRP, LIHC, LUAD, LUSC, PRAD, READ, STAD, THCA, UCEC	FAM64A	54478	1	BLCA, BRCA, CESC, CHOL, COAD, ESCA, HNSC, KIRC, KIRP, LIHC, LUAD, LUSC, PRAD, READ, STAD, THCA, UCEC
TPX2	22974	1	BLCA, BRCA, CESC, CHOL, COAD, ESCA, HNSC, KICH, KIRC, KIRP, LIHC, LUAD, LUSC, PRAD, READ, STAD, THCA, UCEC	E2F7	144455	1	BLCA, BRCA, CESC, CHOL, COAD, ESCA, HNSC, KICH, KIRC, KIRP, LIHC, LUAD, LUSC, READ, STAD, THCA, UCEC
TPX2	22974	1	BLCA, BRCA, CESC, CHOL, COAD, ESCA, HNSC, KICH, KIRC, KIRP, LIHC, LUAD, LUSC, PRAD, READ, STAD, THCA, UCEC	DTL	51514	1	BLCA, BRCA, CESC, CHOL, COAD, ESCA, HNSC, KICH, KIRC, KIRP, LIHC, LUAD, LUSC, PRAD, READ, STAD, THCA, UCEC
TPX2	22974	1	BLCA, BRCA, CESC, CHOL, COAD, ESCA, HNSC, KICH, KIRC, KIRP, LIHC, LUAD, LUSC, PRAD, READ, STAD, THCA, UCEC	RDM1	201299	1	BLCA, BRCA, CESC, CHOL, COAD, ESCA, HNSC, KIRC, KIRP, LIHC, LUAD, LUSC, PRAD, READ, STAD, THCA, UCEC
TPX2	22974	1	BLCA, BRCA, CESC, CHOL, COAD, ESCA, HNSC, KICH, KIRC, KIRP, LIHC, LUAD, LUSC, PRAD, READ, STAD, THCA, UCEC	EXO1	9156	1	BLCA, BRCA, CESC, CHOL, COAD, ESCA, HNSC, KIRC, KIRP, LIHC, LUAD, LUSC, PRAD, READ, STAD, THCA, UCEC
TPX2	22974	1	BLCA, BRCA, CESC, CHOL, COAD, ESCA, HNSC, KICH, KIRC, KIRP, LIHC, LUAD, LUSC, PRAD, READ, STAD, THCA, UCEC	KIF20A	10112	1	BLCA, BRCA, CESC, CHOL, COAD, ESCA, HNSC, KICH, KIRC, KIRP, LIHC, LUAD, LUSC, PRAD, READ, STAD, THCA, UCEC
TPX2	22974	1	BLCA, BRCA, CESC, CHOL, COAD, ESCA, HNSC, KICH, KIRC, KIRP, LIHC, LUAD, LUSC, PRAD, READ, STAD, THCA, UCEC	ASPM	259266	1	BLCA, BRCA, CESC, CHOL, COAD, ESCA, HNSC, KICH, KIRC, KIRP, LIHC, LUAD, LUSC, PRAD, READ, STAD, THCA, UCEC
TPX2	22974	1	BLCA, BRCA, CESC, CHOL, COAD, ESCA, HNSC, KICH, KIRC, KIRP, LIHC, LUAD, LUSC, PRAD, READ, STAD, THCA, UCEC	GINS2	51659	1	BLCA, BRCA, CESC, CHOL, COAD, ESCA, HNSC, KICH, KIRC, KIRP, LIHC, LUAD, LUSC, READ, STAD, THCA, UCEC
TPX2	22974	1	BLCA, BRCA, CESC, CHOL, COAD, ESCA, HNSC, KICH, KIRC, KIRP, LIHC, LUAD, LUSC, PRAD, READ, STAD, THCA, UCEC	MKI67	4288	1	BLCA, BRCA, CESC, CHOL, COAD, ESCA, HNSC, KICH, KIRC, KIRP, LIHC, LUAD, LUSC, PRAD, READ, STAD, THCA, UCEC
TPX2	22974	1	BLCA, BRCA, CESC, CHOL, COAD, ESCA, HNSC, KICH, KIRC, KIRP, LIHC, LUAD, LUSC, PRAD, READ, STAD, THCA, UCEC	IQGAP3	128239	1	BLCA, BRCA, CESC, CHOL, COAD, ESCA, HNSC, KIRC, KIRP, LIHC, LUAD, LUSC, PRAD, READ, STAD, THCA, UCEC
TPX2	22974	1	BLCA, BRCA, CESC, CHOL, COAD, ESCA, HNSC, KICH, KIRC, KIRP, LIHC, LUAD, LUSC, PRAD, READ, STAD, THCA, UCEC	KIF18B	146909	1	BLCA, BRCA, CESC, CHOL, COAD, ESCA, HNSC, KICH, KIRC, KIRP, LIHC, LUAD, LUSC, PRAD, READ, STAD, UCEC
TPX2	22974	1	BLCA, BRCA, CESC, CHOL, COAD, ESCA, HNSC, KICH, KIRC, KIRP, LIHC, LUAD, LUSC, PRAD, READ, STAD, THCA, UCEC	NEIL3	55247	1	BLCA, BRCA, CESC, CHOL, COAD, ESCA, HNSC, KICH, KIRC, KIRP, LIHC, LUAD, LUSC, PRAD, READ, STAD, THCA, UCEC
TPX2	22974	1	BLCA, BRCA, CESC, CHOL, COAD, ESCA, HNSC, KICH, KIRC, KIRP, LIHC, LUAD, LUSC, PRAD, READ, STAD, THCA, UCEC	UBE2C	11065	1	BLCA, BRCA, CESC, CHOL, COAD, ESCA, HNSC, KICH, KIRC, KIRP, LIHC, LUAD, LUSC, PRAD, READ, STAD, THCA, UCEC
TPX2	22974	1	BLCA, BRCA, CESC, CHOL, COAD, ESCA, HNSC, KICH, KIRC, KIRP, LIHC, LUAD, LUSC, PRAD, READ, STAD, THCA, UCEC	CDC25C	995	1	BLCA, BRCA, CESC, CHOL, COAD, ESCA, HNSC, KICH, KIRC, KIRP, LIHC, LUAD, LUSC, PRAD, READ, STAD, THCA, UCEC
TPX2	22974	1	BLCA, BRCA, CESC, CHOL, COAD, ESCA, HNSC, KICH, KIRC, KIRP, LIHC, LUAD, LUSC, PRAD, READ, STAD, THCA, UCEC	MCM10	55388	1	BLCA, BRCA, CESC, CHOL, COAD, ESCA, HNSC, KICH, KIRC, KIRP, LIHC, LUAD, LUSC, PRAD, READ, STAD, UCEC
TPX2	22974	1	BLCA, BRCA, CESC, CHOL, COAD, ESCA, HNSC, KICH, KIRC, KIRP, LIHC, LUAD, LUSC, PRAD, READ, STAD, THCA, UCEC	FAM111B	374393	1	BLCA, BRCA, CESC, CHOL, COAD, ESCA, HNSC, KICH, KIRC, KIRP, LIHC, LUAD, LUSC, PRAD, READ, STAD, THCA, UCEC
TPX2	22974	1	BLCA, BRCA, CESC, CHOL, COAD, ESCA, HNSC, KICH, KIRC, KIRP, LIHC, LUAD, LUSC, PRAD, READ, STAD, THCA, UCEC	NEK2	4751	1	BLCA, BRCA, CESC, CHOL, COAD, ESCA, HNSC, KICH, KIRC, KIRP, LIHC, LUAD, LUSC, PRAD, READ, STAD, THCA, UCEC
TPX2	22974	1	BLCA, BRCA, CESC, CHOL, COAD, ESCA, HNSC, KICH, KIRC, KIRP, LIHC, LUAD, LUSC, PRAD, READ, STAD, THCA, UCEC	GPRIN1	114787	1	BLCA, BRCA, CESC, CHOL, COAD, ESCA, HNSC, KIRC, KIRP, LIHC, LUAD, LUSC, PRAD, READ, STAD, THCA, UCEC
TPX2	22974	1	BLCA, BRCA, CESC, CHOL, COAD, ESCA, HNSC, KICH, KIRC, KIRP, LIHC, LUAD, LUSC, PRAD, READ, STAD, THCA, UCEC	KIF14	9928	1	BLCA, BRCA, CESC, CHOL, COAD, ESCA, HNSC, KICH, KIRC, KIRP, LIHC, LUAD, LUSC, PRAD, READ, STAD, UCEC
TPX2	22974	1	BLCA, BRCA, CESC, CHOL, COAD, ESCA, HNSC, KICH, KIRC, KIRP, LIHC, LUAD, LUSC, PRAD, READ, STAD, THCA, UCEC	CKAP2L	150468	1	BLCA, BRCA, CESC, CHOL, COAD, ESCA, HNSC, KICH, KIRC, KIRP, LIHC, LUAD, LUSC, PRAD, READ, STAD, THCA, UCEC
TPX2	22974	1	BLCA, BRCA, CESC, CHOL, COAD, ESCA, HNSC, KICH, KIRC, KIRP, LIHC, LUAD, LUSC, PRAD, READ, STAD, THCA, UCEC	E2F1	1869	1	BLCA, BRCA, CESC, CHOL, COAD, ESCA, HNSC, KICH, KIRC, KIRP, LIHC, LUAD, LUSC, READ, STAD, THCA, UCEC
TPX2	22974	1	BLCA, BRCA, CESC, CHOL, COAD, ESCA, HNSC, KICH, KIRC, KIRP, LIHC, LUAD, LUSC, PRAD, READ, STAD, THCA, UCEC	TUBB3	10381	1	BLCA, BRCA, CESC, CHOL, COAD, ESCA, HNSC, KICH, KIRP, LIHC, LUAD, LUSC, PRAD, READ, STAD, THCA, UCEC
TPX2	22974	1	BLCA, BRCA, CESC, CHOL, COAD, ESCA, HNSC, KICH, KIRC, KIRP, LIHC, LUAD, LUSC, PRAD, READ, STAD, THCA, UCEC	NUSAP1	51203	1	BLCA, BRCA, CESC, CHOL, COAD, ESCA, HNSC, KIRC, KIRP, LIHC, LUAD, LUSC, PRAD, READ, STAD, THCA, UCEC
TPX2	22974	1	BLCA, BRCA, CESC, CHOL, COAD, ESCA, HNSC, KICH, KIRC, KIRP, LIHC, LUAD, LUSC, PRAD, READ, STAD, THCA, UCEC	CDKN3	1033	1	BLCA, BRCA, CESC, CHOL, COAD, ESCA, HNSC, KICH, KIRC, KIRP, LIHC, LUAD, LUSC, PRAD, READ, STAD, UCEC
TPX2	22974	1	BLCA, BRCA, CESC, CHOL, COAD, ESCA, HNSC, KICH, KIRC, KIRP, LIHC, LUAD, LUSC, PRAD, READ, STAD, THCA, UCEC	SGOL1	151648	1	BLCA, BRCA, CESC, CHOL, COAD, ESCA, HNSC, KICH, KIRP, LIHC, LUAD, LUSC, PRAD, READ, STAD, THCA, UCEC
TPX2	22974	1	BLCA, BRCA, CESC, CHOL, COAD, ESCA, HNSC, KICH, KIRC, KIRP, LIHC, LUAD, LUSC, PRAD, READ, STAD, THCA, UCEC	BUB1	699	1	BLCA, BRCA, CESC, CHOL, COAD, ESCA, HNSC, KICH, KIRC, KIRP, LIHC, LUAD, LUSC, PRAD, READ, STAD, THCA, UCEC
TPX2	22974	1	BLCA, BRCA, CESC, CHOL, COAD, ESCA, HNSC, KICH, KIRC, KIRP, LIHC, LUAD, LUSC, PRAD, READ, STAD, THCA, UCEC	KIAA0101	9768	1	BLCA, BRCA, CESC, CHOL, COAD, ESCA, HNSC, KICH, KIRC, KIRP, LIHC, LUAD, LUSC, PRAD, READ, STAD, THCA, UCEC
TPX2	22974	1	BLCA, BRCA, CESC, CHOL, COAD, ESCA, HNSC, KICH, KIRC, KIRP, LIHC, LUAD, LUSC, PRAD, READ, STAD, THCA, UCEC	CDC45	8318	1	BLCA, BRCA, CESC, CHOL, COAD, ESCA, HNSC, KICH, KIRC, KIRP, LIHC, LUAD, LUSC, PRAD, READ, STAD, THCA, UCEC
TPX2	22974	1	BLCA, BRCA, CESC, CHOL, COAD, ESCA, HNSC, KICH, KIRC, KIRP, LIHC, LUAD, LUSC, PRAD, READ, STAD, THCA, UCEC	CCNB2	9133	1	BLCA, BRCA, CESC, CHOL, COAD, ESCA, HNSC, KICH, KIRC, KIRP, LIHC, LUAD, LUSC, PRAD, READ, STAD, THCA, UCEC
TPX2	22974	1	BLCA, BRCA, CESC, CHOL, COAD, ESCA, HNSC, KICH, KIRC, KIRP, LIHC, LUAD, LUSC, PRAD, READ, STAD, THCA, UCEC	CDCA2	157313	1	BLCA, BRCA, CESC, CHOL, COAD, ESCA, HNSC, KICH, KIRC, KIRP, LIHC, LUAD, LUSC, PRAD, READ, STAD, UCEC
TPX2	22974	1	BLCA, BRCA, CESC, CHOL, COAD, ESCA, HNSC, KICH, KIRC, KIRP, LIHC, LUAD, LUSC, PRAD, READ, STAD, THCA, UCEC	PKMYT1	9088	1	BLCA, BRCA, CESC, CHOL, COAD, ESCA, HNSC, KICH, KIRC, KIRP, LIHC, LUAD, LUSC, PRAD, READ, STAD, THCA, UCEC
TPX2	22974	1	BLCA, BRCA, CESC, CHOL, COAD, ESCA, HNSC, KICH, KIRC, KIRP, LIHC, LUAD, LUSC, PRAD, READ, STAD, THCA, UCEC	RAD51	5888	1	BLCA, BRCA, CESC, CHOL, COAD, ESCA, HNSC, KIRC, KIRP, LIHC, LUAD, LUSC, PRAD, READ, STAD, THCA, UCEC
TPX2	22974	1	BLCA, BRCA, CESC, CHOL, COAD, ESCA, HNSC, KICH, KIRC, KIRP, LIHC, LUAD, LUSC, PRAD, READ, STAD, THCA, UCEC	ASF1B	55723	1	BLCA, BRCA, CESC, CHOL, COAD, ESCA, HNSC, KICH, KIRC, KIRP, LIHC, LUAD, LUSC, PRAD, READ, STAD, THCA, UCEC
TPX2	22974	1	BLCA, BRCA, CESC, CHOL, COAD, ESCA, HNSC, KICH, KIRC, KIRP, LIHC, LUAD, LUSC, PRAD, READ, STAD, THCA, UCEC	DLGAP5	9787	1	BLCA, BRCA, CESC, CHOL, COAD, ESCA, HNSC, KICH, KIRC, KIRP, LIHC, LUAD, LUSC, PRAD, READ, STAD, THCA, UCEC
TPX2	22974	1	BLCA, BRCA, CESC, CHOL, COAD, ESCA, HNSC, KICH, KIRC, KIRP, LIHC, LUAD, LUSC, PRAD, READ, STAD, THCA, UCEC	TOP2A	7153	1	BLCA, BRCA, CESC, CHOL, COAD, ESCA, HNSC, KICH, KIRC, KIRP, LIHC, LUAD, LUSC, PRAD, READ, STAD, THCA, UCEC
TPX2	22974	1	BLCA, BRCA, CESC, CHOL, COAD, ESCA, HNSC, KICH, KIRC, KIRP, LIHC, LUAD, LUSC, PRAD, READ, STAD, THCA, UCEC	SKA1	220134	1	BLCA, BRCA, CESC, CHOL, COAD, ESCA, HNSC, KICH, KIRC, KIRP, LIHC, LUAD, LUSC, PRAD, READ, STAD, THCA, UCEC
TPX2	22974	1	BLCA, BRCA, CESC, CHOL, COAD, ESCA, HNSC, KICH, KIRC, KIRP, LIHC, LUAD, LUSC, PRAD, READ, STAD, THCA, UCEC	GTSE1	51512	1	BLCA, BRCA, CESC, CHOL, COAD, ESCA, HNSC, KICH, KIRC, KIRP, LIHC, LUAD, LUSC, PRAD, READ, STAD, THCA, UCEC
TPX2	22974	1	BLCA, BRCA, CESC, CHOL, COAD, ESCA, HNSC, KICH, KIRC, KIRP, LIHC, LUAD, LUSC, PRAD, READ, STAD, THCA, UCEC	PTTG1	9232	1	BLCA, BRCA, CESC, CHOL, COAD, ESCA, HNSC, KICH, KIRC, KIRP, LIHC, LUAD, LUSC, PRAD, READ, STAD, UCEC
TPX2	22974	1	BLCA, BRCA, CESC, CHOL, COAD, ESCA, HNSC, KICH, KIRC, KIRP, LIHC, LUAD, LUSC, PRAD, READ, STAD, THCA, UCEC	RRM2	6241	1	BLCA, BRCA, CESC, CHOL, COAD, ESCA, HNSC, KIRC, KIRP, LIHC, LUAD, LUSC, PRAD, READ, STAD, THCA, UCEC
TPX2	22974	1	BLCA, BRCA, CESC, CHOL, COAD, ESCA, HNSC, KICH, KIRC, KIRP, LIHC, LUAD, LUSC, PRAD, READ, STAD, THCA, UCEC	KIF4A	24137	1	BLCA, BRCA, CESC, CHOL, COAD, ESCA, HNSC, KICH, KIRC, KIRP, LIHC, LUAD, LUSC, PRAD, READ, STAD, THCA, UCEC
TPX2	22974	1	BLCA, BRCA, CESC, CHOL, COAD, ESCA, HNSC, KICH, KIRC, KIRP, LIHC, LUAD, LUSC, PRAD, READ, STAD, THCA, UCEC	CDC6	990	1	BLCA, BRCA, CESC, CHOL, COAD, ESCA, HNSC, KIRC, KIRP, LIHC, LUAD, LUSC, PRAD, READ, STAD, THCA, UCEC
TPX2	22974	1	BLCA, BRCA, CESC, CHOL, COAD, ESCA, HNSC, KICH, KIRC, KIRP, LIHC, LUAD, LUSC, PRAD, READ, STAD, THCA, UCEC	CDKN2A	1029	1	BLCA, BRCA, CESC, CHOL, COAD, ESCA, HNSC, KICH, KIRC, KIRP, LIHC, LUAD, LUSC, READ, STAD, THCA, UCEC
TPX2	22974	1	BLCA, BRCA, CESC, CHOL, COAD, ESCA, HNSC, KICH, KIRC, KIRP, LIHC, LUAD, LUSC, PRAD, READ, STAD, THCA, UCEC	PBK	55872	1	BLCA, BRCA, CESC, CHOL, COAD, ESCA, HNSC, KICH, KIRC, KIRP, LIHC, LUAD, LUSC, PRAD, READ, STAD, THCA, UCEC
TPX2	22974	1	BLCA, BRCA, CESC, CHOL, COAD, ESCA, HNSC, KICH, KIRC, KIRP, LIHC, LUAD, LUSC, PRAD, READ, STAD, THCA, UCEC	CENPE	1062	1	BLCA, BRCA, CESC, CHOL, COAD, ESCA, HNSC, KICH, KIRC, KIRP, LIHC, LUAD, LUSC, PRAD, READ, STAD, UCEC
TPX2	22974	1	BLCA, BRCA, CESC, CHOL, COAD, ESCA, HNSC, KICH, KIRC, KIRP, LIHC, LUAD, LUSC, PRAD, READ, STAD, THCA, UCEC	RAD51AP1	10635	1	BLCA, BRCA, CESC, CHOL, COAD, ESCA, HNSC, KIRC, KIRP, LIHC, LUAD, LUSC, PRAD, READ, STAD, THCA, UCEC
TPX2	22974	1	BLCA, BRCA, CESC, CHOL, COAD, ESCA, HNSC, KICH, KIRC, KIRP, LIHC, LUAD, LUSC, PRAD, READ, STAD, THCA, UCEC	NUF2	83540	1	BLCA, BRCA, CESC, CHOL, COAD, ESCA, HNSC, KIRC, KIRP, LIHC, LUAD, LUSC, PRAD, READ, STAD, THCA, UCEC
TPX2	22974	1	BLCA, BRCA, CESC, CHOL, COAD, ESCA, HNSC, KICH, KIRC, KIRP, LIHC, LUAD, LUSC, PRAD, READ, STAD, THCA, UCEC	KIF15	56992	1	BLCA, BRCA, CESC, CHOL, COAD, ESCA, HNSC, KIRC, KIRP, LIHC, LUAD, LUSC, PRAD, READ, STAD, THCA, UCEC
TPX2	22974	1	BLCA, BRCA, CESC, CHOL, COAD, ESCA, HNSC, KICH, KIRC, KIRP, LIHC, LUAD, LUSC, PRAD, READ, STAD, THCA, UCEC	MMP9	4318	1	BLCA, BRCA, CESC, CHOL, COAD, ESCA, HNSC, KIRC, KIRP, LIHC, LUAD, LUSC, PRAD, READ, STAD, THCA, UCEC
TPX2	22974	1	BLCA, BRCA, CESC, CHOL, COAD, ESCA, HNSC, KICH, KIRC, KIRP, LIHC, LUAD, LUSC, PRAD, READ, STAD, THCA, UCEC	NCAPG	64151	1	BLCA, BRCA, CESC, CHOL, COAD, ESCA, HNSC, KICH, KIRC, KIRP, LIHC, LUAD, LUSC, PRAD, READ, STAD, THCA, UCEC
TPX2	22974	1	BLCA, BRCA, CESC, CHOL, COAD, ESCA, HNSC, KICH, KIRC, KIRP, LIHC, LUAD, LUSC, PRAD, READ, STAD, THCA, UCEC	CDCA5	113130	1	BLCA, BRCA, CESC, CHOL, COAD, ESCA, HNSC, KICH, KIRC, KIRP, LIHC, LUAD, LUSC, PRAD, READ, STAD, UCEC
TPX2	22974	1	BLCA, BRCA, CESC, CHOL, COAD, ESCA, HNSC, KICH, KIRC, KIRP, LIHC, LUAD, LUSC, PRAD, READ, STAD, THCA, UCEC	MLF1IP	-		BLCA, BRCA, CESC, CHOL, COAD, ESCA, HNSC, KICH, KIRC, KIRP, LIHC, LUAD, LUSC, PRAD, READ, STAD, THCA, UCEC
NUP155	9631	1	BRCA, CESC, COAD, ESCA, HNSC, LUAD, LUSC, READ, STAD	KYNU	8942	1	BRCA, CESC, COAD, ESCA, HNSC, LUAD, LUSC, READ, STAD, UCEC
NUP155	9631	1	BRCA, CESC, COAD, ESCA, HNSC, LUAD, LUSC, READ, STAD	RAD54B	25788	1	BRCA, CESC, COAD, ESCA, HNSC, LUAD, LUSC, READ, STAD, UCEC
NUP155	9631	1	BRCA, CESC, COAD, ESCA, HNSC, LUAD, LUSC, READ, STAD	FBXO5	26271	1	BRCA, CESC, COAD, ESCA, HNSC, LUAD, LUSC, READ, STAD, UCEC
NUP155	9631	1	BRCA, CESC, COAD, ESCA, HNSC, LUAD, LUSC, READ, STAD	PRKDC	5591	1	BRCA, CESC, COAD, ESCA, HNSC, LUAD, LUSC, READ, STAD
ARSE	415	1	COAD, ESCA, HNSC, LUAD, LUSC, READ, STAD, THCA, UCEC	ULBP3	79465	1	CESC, COAD, ESCA, HNSC, LUAD, LUSC, READ, STAD, THCA, UCEC
ARSE	415	1	COAD, ESCA, HNSC, LUAD, LUSC, READ, STAD, THCA, UCEC	MXRA5	25878	1	BRCA, COAD, ESCA, HNSC, LUAD, LUSC, READ, STAD, THCA, UCEC
WDR62	284403	1	BLCA, BRCA, CESC, CHOL, COAD, ESCA, KICH, LIHC, LUAD, LUSC, READ, STAD, UCEC	TMPRSS3	64699	1	BLCA, BRCA, CESC, CHOL, COAD, ESCA, LIHC, LUAD, LUSC, READ, STAD, UCEC
WDR62	284403	1	BLCA, BRCA, CESC, CHOL, COAD, ESCA, KICH, LIHC, LUAD, LUSC, READ, STAD, UCEC	CDCP1	64866	1	BLCA, BRCA, CESC, CHOL, COAD, ESCA, KICH, LIHC, LUAD, LUSC, READ, STAD, UCEC
WDR62	284403	1	BLCA, BRCA, CESC, CHOL, COAD, ESCA, KICH, LIHC, LUAD, LUSC, READ, STAD, UCEC	RACGAP1	29127	1	BLCA, BRCA, CESC, CHOL, COAD, ESCA, HNSC, KICH, LIHC, LUAD, LUSC, READ, STAD, UCEC
WDR62	284403	1	BLCA, BRCA, CESC, CHOL, COAD, ESCA, KICH, LIHC, LUAD, LUSC, READ, STAD, UCEC	KIAA1199	57214	1	BLCA, BRCA, CESC, CHOL, COAD, ESCA, KICH, LIHC, LUSC, READ, STAD, UCEC
WDR62	284403	1	BLCA, BRCA, CESC, CHOL, COAD, ESCA, KICH, LIHC, LUAD, LUSC, READ, STAD, UCEC	BLM	641	1	BLCA, BRCA, CESC, CHOL, COAD, ESCA, LIHC, LUAD, LUSC, READ, STAD, UCEC
WDR62	284403	1	BLCA, BRCA, CESC, CHOL, COAD, ESCA, KICH, LIHC, LUAD, LUSC, READ, STAD, UCEC	CCDC34	91057	1	BLCA, CESC, CHOL, COAD, ESCA, KICH, LIHC, LUAD, LUSC, READ, STAD, UCEC
WDR62	284403	1	BLCA, BRCA, CESC, CHOL, COAD, ESCA, KICH, LIHC, LUAD, LUSC, READ, STAD, UCEC	MSH2	4436	1	BLCA, BRCA, CESC, CHOL, COAD, ESCA, LIHC, LUAD, LUSC, READ, STAD, UCEC
SKAP1	8631	1	BRCA, CESC, COAD, ESCA, LUAD, LUSC, READ, STAD, UCEC	SLMO2	51012	1	BRCA, CESC, COAD, ESCA, LUAD, LUSC, READ, STAD, UCEC
SKAP1	8631	1	BRCA, CESC, COAD, ESCA, LUAD, LUSC, READ, STAD, UCEC	KYNU	8942	1	BRCA, CESC, COAD, ESCA, HNSC, LUAD, LUSC, READ, STAD, UCEC
SKAP1	8631	1	BRCA, CESC, COAD, ESCA, LUAD, LUSC, READ, STAD, UCEC	INTS7	25896	1	BRCA, CESC, COAD, ESCA, LUAD, LUSC, READ, STAD, UCEC
SKAP1	8631	1	BRCA, CESC, COAD, ESCA, LUAD, LUSC, READ, STAD, UCEC	PPIL1	51645	1	BRCA, CESC, COAD, ESCA, LUAD, LUSC, READ, STAD, UCEC
SKAP1	8631	1	BRCA, CESC, COAD, ESCA, LUAD, LUSC, READ, STAD, UCEC	CCDC138	165055	1	BRCA, CESC, COAD, ESCA, LUAD, LUSC, READ, STAD, UCEC
SKAP1	8631	1	BRCA, CESC, COAD, ESCA, LUAD, LUSC, READ, STAD, UCEC	NUP62CL	54830	1	BLCA, BRCA, CESC, COAD, ESCA, LUAD, LUSC, READ, STAD, UCEC
SKAP1	8631	1	BRCA, CESC, COAD, ESCA, LUAD, LUSC, READ, STAD, UCEC	TMPO	7112	1	BLCA, BRCA, CESC, COAD, ESCA, LUAD, LUSC, READ, STAD, UCEC
SKAP1	8631	1	BRCA, CESC, COAD, ESCA, LUAD, LUSC, READ, STAD, UCEC	RAD54B	25788	1	BRCA, CESC, COAD, ESCA, HNSC, LUAD, LUSC, READ, STAD, UCEC
SKAP1	8631	1	BRCA, CESC, COAD, ESCA, LUAD, LUSC, READ, STAD, UCEC	FBXO5	26271	1	BRCA, CESC, COAD, ESCA, HNSC, LUAD, LUSC, READ, STAD, UCEC
SKAP1	8631	1	BRCA, CESC, COAD, ESCA, LUAD, LUSC, READ, STAD, UCEC	PPAT	5471	1	BRCA, CESC, COAD, ESCA, LUAD, LUSC, PRAD, READ, STAD, UCEC
SKAP1	8631	1	BRCA, CESC, COAD, ESCA, LUAD, LUSC, READ, STAD, UCEC	PSMB3	5691	1	BLCA, BRCA, CESC, COAD, ESCA, LUAD, LUSC, READ, STAD, UCEC
SKAP1	8631	1	BRCA, CESC, COAD, ESCA, LUAD, LUSC, READ, STAD, UCEC	ANKEF1	63926	1	BLCA, BRCA, CESC, COAD, ESCA, LUAD, LUSC, READ, STAD, UCEC
SKAP1	8631	1	BRCA, CESC, COAD, ESCA, LUAD, LUSC, READ, STAD, UCEC	NDC1	55706	1	BLCA, BRCA, CESC, COAD, ESCA, LUAD, LUSC, READ, STAD, UCEC
SKAP1	8631	1	BRCA, CESC, COAD, ESCA, LUAD, LUSC, READ, STAD, UCEC	VIL1	7429	1	BRCA, CESC, COAD, ESCA, LUAD, LUSC, READ, STAD, UCEC
KIF24	347240	1	BLCA, BRCA, CESC, CHOL, COAD, ESCA, HNSC, LIHC, LUSC, READ, STAD, UCEC	UBE2S	27338	1	BLCA, BRCA, CESC, CHOL, COAD, ESCA, HNSC, LIHC, LUAD, LUSC, READ, STAD, UCEC
KIF24	347240	1	BLCA, BRCA, CESC, CHOL, COAD, ESCA, HNSC, LIHC, LUSC, READ, STAD, UCEC	KIF23	9493	1	BLCA, BRCA, CESC, CHOL, COAD, ESCA, HNSC, LIHC, LUAD, LUSC, READ, STAD, UCEC
KIF24	347240	1	BLCA, BRCA, CESC, CHOL, COAD, ESCA, HNSC, LIHC, LUSC, READ, STAD, UCEC	CENPL	91687	1	BLCA, BRCA, CESC, CHOL, COAD, ESCA, HNSC, LIHC, LUAD, LUSC, READ, STAD, UCEC
KIF24	347240	1	BLCA, BRCA, CESC, CHOL, COAD, ESCA, HNSC, LIHC, LUSC, READ, STAD, UCEC	TMEM206	55248	1	BLCA, BRCA, CESC, CHOL, COAD, HNSC, LIHC, LUSC, READ, STAD, UCEC
KIF24	347240	1	BLCA, BRCA, CESC, CHOL, COAD, ESCA, HNSC, LIHC, LUSC, READ, STAD, UCEC	DSCC1	79075	1	BLCA, BRCA, CESC, CHOL, COAD, ESCA, HNSC, LIHC, LUAD, LUSC, READ, STAD, UCEC
KIF24	347240	1	BLCA, BRCA, CESC, CHOL, COAD, ESCA, HNSC, LIHC, LUSC, READ, STAD, UCEC	ORC1	4998	1	BLCA, BRCA, CESC, CHOL, COAD, ESCA, HNSC, LIHC, LUAD, LUSC, READ, STAD, UCEC
KIF24	347240	1	BLCA, BRCA, CESC, CHOL, COAD, ESCA, HNSC, LIHC, LUSC, READ, STAD, UCEC	C11orf82	220042	1	BLCA, BRCA, CESC, CHOL, COAD, ESCA, HNSC, LIHC, LUAD, LUSC, READ, STAD, UCEC
KIF24	347240	1	BLCA, BRCA, CESC, CHOL, COAD, ESCA, HNSC, LIHC, LUSC, READ, STAD, UCEC	MTBP	27085	1	BLCA, BRCA, CESC, CHOL, COAD, ESCA, HNSC, LIHC, LUAD, LUSC, READ, STAD, UCEC
KIF24	347240	1	BLCA, BRCA, CESC, CHOL, COAD, ESCA, HNSC, LIHC, LUSC, READ, STAD, UCEC	RNASEH2A	10535	1	BLCA, BRCA, CESC, CHOL, COAD, ESCA, HNSC, LIHC, LUAD, LUSC, READ, STAD, UCEC
KIF24	347240	1	BLCA, BRCA, CESC, CHOL, COAD, ESCA, HNSC, LIHC, LUSC, READ, STAD, UCEC	PARPBP	55010	1	BLCA, BRCA, CESC, CHOL, COAD, ESCA, HNSC, LIHC, LUAD, LUSC, READ, STAD, UCEC
KIF24	347240	1	BLCA, BRCA, CESC, CHOL, COAD, ESCA, HNSC, LIHC, LUSC, READ, STAD, UCEC	CCNF	899	1	BLCA, BRCA, CESC, CHOL, COAD, ESCA, HNSC, LIHC, LUAD, LUSC, READ, STAD, UCEC
KIF24	347240	1	BLCA, BRCA, CESC, CHOL, COAD, ESCA, HNSC, LIHC, LUSC, READ, STAD, UCEC	OLR1	4973	1	BLCA, BRCA, CESC, CHOL, COAD, ESCA, HNSC, LIHC, LUSC, READ, STAD, THCA, UCEC
KIF24	347240	1	BLCA, BRCA, CESC, CHOL, COAD, ESCA, HNSC, LIHC, LUSC, READ, STAD, UCEC	LMNB2	84823	1	BLCA, BRCA, CESC, CHOL, COAD, ESCA, HNSC, LUSC, READ, STAD, UCEC
KIF24	347240	1	BLCA, BRCA, CESC, CHOL, COAD, ESCA, HNSC, LIHC, LUSC, READ, STAD, UCEC	FAM72B	653820	1	BLCA, BRCA, CESC, CHOL, COAD, ESCA, HNSC, LIHC, LUAD, LUSC, READ, STAD, UCEC
KIF24	347240	1	BLCA, BRCA, CESC, CHOL, COAD, ESCA, HNSC, LIHC, LUSC, READ, STAD, UCEC	CDCA4	55038	1	BLCA, BRCA, CESC, CHOL, COAD, ESCA, HNSC, LIHC, LUAD, LUSC, READ, STAD, UCEC
KIF24	347240	1	BLCA, BRCA, CESC, CHOL, COAD, ESCA, HNSC, LIHC, LUSC, READ, STAD, UCEC	C2orf48	348738	1	BLCA, BRCA, CESC, CHOL, COAD, ESCA, HNSC, LUSC, READ, STAD, UCEC
KIF24	347240	1	BLCA, BRCA, CESC, CHOL, COAD, ESCA, HNSC, LIHC, LUSC, READ, STAD, UCEC	MCM3	4172	1	BRCA, CESC, CHOL, COAD, ESCA, HNSC, LIHC, LUSC, READ, STAD, UCEC
KIF24	347240	1	BLCA, BRCA, CESC, CHOL, COAD, ESCA, HNSC, LIHC, LUSC, READ, STAD, UCEC	LRP8	7804	1	BLCA, BRCA, CESC, CHOL, COAD, ESCA, HNSC, LIHC, LUSC, READ, STAD, UCEC
KIF24	347240	1	BLCA, BRCA, CESC, CHOL, COAD, ESCA, HNSC, LIHC, LUSC, READ, STAD, UCEC	KIAA1524	57650	1	BLCA, BRCA, CESC, CHOL, COAD, ESCA, HNSC, LIHC, LUAD, LUSC, READ, STAD, UCEC
KIF24	347240	1	BLCA, BRCA, CESC, CHOL, COAD, ESCA, HNSC, LIHC, LUSC, READ, STAD, UCEC	FANCD2	2177	1	BLCA, BRCA, CESC, CHOL, COAD, ESCA, LIHC, LUSC, READ, STAD, UCEC
KIF24	347240	1	BLCA, BRCA, CESC, CHOL, COAD, ESCA, HNSC, LIHC, LUSC, READ, STAD, UCEC	SMC4	10051	1	BLCA, BRCA, CESC, CHOL, COAD, ESCA, HNSC, LUSC, READ, STAD, UCEC
KIF24	347240	1	BLCA, BRCA, CESC, CHOL, COAD, ESCA, HNSC, LIHC, LUSC, READ, STAD, UCEC	LIN9	286826	1	BLCA, BRCA, CESC, CHOL, COAD, ESCA, HNSC, LIHC, LUAD, LUSC, READ, STAD, UCEC
FERMT1	55612	1	BLCA, CESC, CHOL, COAD, ESCA, HNSC, LIHC, LUAD, LUSC, READ, STAD	HOXB7	3217	1	BLCA, CESC, CHOL, COAD, ESCA, HNSC, LIHC, LUAD, LUSC, READ, STAD, UCEC
CENPL	91687	1	BLCA, BRCA, CESC, CHOL, COAD, ESCA, HNSC, LIHC, LUAD, LUSC, READ, STAD, UCEC	UBE2S	27338	1	BLCA, BRCA, CESC, CHOL, COAD, ESCA, HNSC, LIHC, LUAD, LUSC, READ, STAD, UCEC
CENPL	91687	1	BLCA, BRCA, CESC, CHOL, COAD, ESCA, HNSC, LIHC, LUAD, LUSC, READ, STAD, UCEC	FEN1	2237	1	BLCA, BRCA, CESC, CHOL, COAD, ESCA, HNSC, LIHC, LUAD, LUSC, READ, STAD, THCA, UCEC
CENPL	91687	1	BLCA, BRCA, CESC, CHOL, COAD, ESCA, HNSC, LIHC, LUAD, LUSC, READ, STAD, UCEC	GINS1	9837	1	BLCA, BRCA, CESC, CHOL, COAD, ESCA, HNSC, LIHC, LUAD, LUSC, READ, STAD, THCA, UCEC
CENPL	91687	1	BLCA, BRCA, CESC, CHOL, COAD, ESCA, HNSC, LIHC, LUAD, LUSC, READ, STAD, UCEC	TONSL	4796	1	BLCA, BRCA, CESC, CHOL, COAD, ESCA, HNSC, LUAD, LUSC, READ, STAD, UCEC
CENPL	91687	1	BLCA, BRCA, CESC, CHOL, COAD, ESCA, HNSC, LIHC, LUAD, LUSC, READ, STAD, UCEC	KIF23	9493	1	BLCA, BRCA, CESC, CHOL, COAD, ESCA, HNSC, LIHC, LUAD, LUSC, READ, STAD, UCEC
CENPL	91687	1	BLCA, BRCA, CESC, CHOL, COAD, ESCA, HNSC, LIHC, LUAD, LUSC, READ, STAD, UCEC	CTSV	1515	1	BLCA, BRCA, CHOL, COAD, ESCA, HNSC, LIHC, LUAD, LUSC, READ, STAD, UCEC
CENPL	91687	1	BLCA, BRCA, CESC, CHOL, COAD, ESCA, HNSC, LIHC, LUAD, LUSC, READ, STAD, UCEC	CBX2	84733	1	BLCA, BRCA, CESC, CHOL, COAD, ESCA, HNSC, LIHC, LUAD, LUSC, PRAD, READ, STAD, UCEC
CENPL	91687	1	BLCA, BRCA, CESC, CHOL, COAD, ESCA, HNSC, LIHC, LUAD, LUSC, READ, STAD, UCEC	TACC3	10460	1	BLCA, BRCA, CESC, CHOL, COAD, ESCA, HNSC, KIRP, LIHC, LUAD, LUSC, READ, STAD, UCEC
CENPL	91687	1	BLCA, BRCA, CESC, CHOL, COAD, ESCA, HNSC, LIHC, LUAD, LUSC, READ, STAD, UCEC	RCC2	55920	1	BLCA, BRCA, CESC, CHOL, COAD, ESCA, HNSC, LUAD, LUSC, READ, STAD, UCEC
CENPL	91687	1	BLCA, BRCA, CESC, CHOL, COAD, ESCA, HNSC, LIHC, LUAD, LUSC, READ, STAD, UCEC	CYP27B1	1594	1	BLCA, BRCA, CESC, CHOL, COAD, ESCA, HNSC, LUAD, LUSC, READ, STAD, UCEC
CENPL	91687	1	BLCA, BRCA, CESC, CHOL, COAD, ESCA, HNSC, LIHC, LUAD, LUSC, READ, STAD, UCEC	NCAPG2	54892	1	BLCA, BRCA, CESC, COAD, ESCA, HNSC, LIHC, LUAD, LUSC, READ, STAD, UCEC
CENPL	91687	1	BLCA, BRCA, CESC, CHOL, COAD, ESCA, HNSC, LIHC, LUAD, LUSC, READ, STAD, UCEC	TMPRSS3	64699	1	BLCA, BRCA, CESC, CHOL, COAD, ESCA, LIHC, LUAD, LUSC, READ, STAD, UCEC
CENPL	91687	1	BLCA, BRCA, CESC, CHOL, COAD, ESCA, HNSC, LIHC, LUAD, LUSC, READ, STAD, UCEC	KPNA2	3838	1	BLCA, BRCA, CESC, COAD, ESCA, HNSC, LIHC, LUAD, LUSC, READ, STAD, UCEC
CENPL	91687	1	BLCA, BRCA, CESC, CHOL, COAD, ESCA, HNSC, LIHC, LUAD, LUSC, READ, STAD, UCEC	DSCC1	79075	1	BLCA, BRCA, CESC, CHOL, COAD, ESCA, HNSC, LIHC, LUAD, LUSC, READ, STAD, UCEC
CENPL	91687	1	BLCA, BRCA, CESC, CHOL, COAD, ESCA, HNSC, LIHC, LUAD, LUSC, READ, STAD, UCEC	ORC1	4998	1	BLCA, BRCA, CESC, CHOL, COAD, ESCA, HNSC, LIHC, LUAD, LUSC, READ, STAD, UCEC
CENPL	91687	1	BLCA, BRCA, CESC, CHOL, COAD, ESCA, HNSC, LIHC, LUAD, LUSC, READ, STAD, UCEC	C11orf82	220042	1	BLCA, BRCA, CESC, CHOL, COAD, ESCA, HNSC, LIHC, LUAD, LUSC, READ, STAD, UCEC
CENPL	91687	1	BLCA, BRCA, CESC, CHOL, COAD, ESCA, HNSC, LIHC, LUAD, LUSC, READ, STAD, UCEC	KIF20B	9585	1	BLCA, BRCA, CESC, COAD, ESCA, HNSC, LIHC, LUAD, LUSC, READ, STAD, UCEC
CENPL	91687	1	BLCA, BRCA, CESC, CHOL, COAD, ESCA, HNSC, LIHC, LUAD, LUSC, READ, STAD, UCEC	MTBP	27085	1	BLCA, BRCA, CESC, CHOL, COAD, ESCA, HNSC, LIHC, LUAD, LUSC, READ, STAD, UCEC
CENPL	91687	1	BLCA, BRCA, CESC, CHOL, COAD, ESCA, HNSC, LIHC, LUAD, LUSC, READ, STAD, UCEC	RNASEH2A	10535	1	BLCA, BRCA, CESC, CHOL, COAD, ESCA, HNSC, LIHC, LUAD, LUSC, READ, STAD, UCEC
CENPL	91687	1	BLCA, BRCA, CESC, CHOL, COAD, ESCA, HNSC, LIHC, LUAD, LUSC, READ, STAD, UCEC	PARPBP	55010	1	BLCA, BRCA, CESC, CHOL, COAD, ESCA, HNSC, LIHC, LUAD, LUSC, READ, STAD, UCEC
CENPL	91687	1	BLCA, BRCA, CESC, CHOL, COAD, ESCA, HNSC, LIHC, LUAD, LUSC, READ, STAD, UCEC	RACGAP1	29127	1	BLCA, BRCA, CESC, CHOL, COAD, ESCA, HNSC, KICH, LIHC, LUAD, LUSC, READ, STAD, UCEC
CENPL	91687	1	BLCA, BRCA, CESC, CHOL, COAD, ESCA, HNSC, LIHC, LUAD, LUSC, READ, STAD, UCEC	HMGA1	3159	1	BLCA, BRCA, CESC, CHOL, COAD, ESCA, HNSC, LIHC, LUAD, LUSC, READ, STAD, THCA, UCEC
CENPL	91687	1	BLCA, BRCA, CESC, CHOL, COAD, ESCA, HNSC, LIHC, LUAD, LUSC, READ, STAD, UCEC	CCNF	899	1	BLCA, BRCA, CESC, CHOL, COAD, ESCA, HNSC, LIHC, LUAD, LUSC, READ, STAD, UCEC
CENPL	91687	1	BLCA, BRCA, CESC, CHOL, COAD, ESCA, HNSC, LIHC, LUAD, LUSC, READ, STAD, UCEC	GGH	8836	1	BLCA, BRCA, CESC, COAD, ESCA, HNSC, LIHC, LUAD, LUSC, READ, STAD, UCEC
CENPL	91687	1	BLCA, BRCA, CESC, CHOL, COAD, ESCA, HNSC, LIHC, LUAD, LUSC, READ, STAD, UCEC	ERVMER34-1	100288413	1	BLCA, BRCA, CESC, CHOL, COAD, ESCA, HNSC, LIHC, LUAD, LUSC, PRAD, READ, STAD, UCEC
CENPL	91687	1	BLCA, BRCA, CESC, CHOL, COAD, ESCA, HNSC, LIHC, LUAD, LUSC, READ, STAD, UCEC	PLAU	5328	1	BLCA, BRCA, CESC, CHOL, COAD, ESCA, HNSC, LIHC, LUAD, LUSC, READ, STAD, THCA, UCEC
CENPL	91687	1	BLCA, BRCA, CESC, CHOL, COAD, ESCA, HNSC, LIHC, LUAD, LUSC, READ, STAD, UCEC	CDCA3	83461	1	BLCA, BRCA, CESC, CHOL, COAD, ESCA, HNSC, KIRP, LIHC, LUAD, LUSC, READ, STAD, UCEC
CENPL	91687	1	BLCA, BRCA, CESC, CHOL, COAD, ESCA, HNSC, LIHC, LUAD, LUSC, READ, STAD, UCEC	HOXB7	3217	1	BLCA, CESC, CHOL, COAD, ESCA, HNSC, LIHC, LUAD, LUSC, READ, STAD, UCEC
CENPL	91687	1	BLCA, BRCA, CESC, CHOL, COAD, ESCA, HNSC, LIHC, LUAD, LUSC, READ, STAD, UCEC	SGOL2	151246	1	BLCA, BRCA, CESC, CHOL, COAD, ESCA, HNSC, LIHC, LUAD, LUSC, PRAD, READ, STAD, UCEC
CENPL	91687	1	BLCA, BRCA, CESC, CHOL, COAD, ESCA, HNSC, LIHC, LUAD, LUSC, READ, STAD, UCEC	CHEK1	1111	1	BLCA, BRCA, CESC, CHOL, COAD, ESCA, HNSC, LIHC, LUAD, READ, STAD, UCEC
CENPL	91687	1	BLCA, BRCA, CESC, CHOL, COAD, ESCA, HNSC, LIHC, LUAD, LUSC, READ, STAD, UCEC	FAM72B	653820	1	BLCA, BRCA, CESC, CHOL, COAD, ESCA, HNSC, LIHC, LUAD, LUSC, READ, STAD, UCEC
CENPL	91687	1	BLCA, BRCA, CESC, CHOL, COAD, ESCA, HNSC, LIHC, LUAD, LUSC, READ, STAD, UCEC	LRRC15	131578	1	BLCA, BRCA, CESC, COAD, ESCA, HNSC, LIHC, LUAD, LUSC, READ, STAD, UCEC
CENPL	91687	1	BLCA, BRCA, CESC, CHOL, COAD, ESCA, HNSC, LIHC, LUAD, LUSC, READ, STAD, UCEC	CCNB1	891	1	BLCA, BRCA, CESC, CHOL, COAD, ESCA, HNSC, LIHC, LUAD, LUSC, PRAD, READ, STAD, UCEC
CENPL	91687	1	BLCA, BRCA, CESC, CHOL, COAD, ESCA, HNSC, LIHC, LUAD, LUSC, READ, STAD, UCEC	CDCA4	55038	1	BLCA, BRCA, CESC, CHOL, COAD, ESCA, HNSC, LIHC, LUAD, LUSC, READ, STAD, UCEC
CENPL	91687	1	BLCA, BRCA, CESC, CHOL, COAD, ESCA, HNSC, LIHC, LUAD, LUSC, READ, STAD, UCEC	PLK4	10733	1	BLCA, BRCA, CESC, CHOL, COAD, ESCA, HNSC, LIHC, LUAD, LUSC, READ, STAD, THCA, UCEC
CENPL	91687	1	BLCA, BRCA, CESC, CHOL, COAD, ESCA, HNSC, LIHC, LUAD, LUSC, READ, STAD, UCEC	WDHD1	11169	1	BLCA, BRCA, CESC, CHOL, COAD, ESCA, HNSC, LIHC, LUAD, LUSC, READ, STAD, THCA, UCEC
CENPL	91687	1	BLCA, BRCA, CESC, CHOL, COAD, ESCA, HNSC, LIHC, LUAD, LUSC, READ, STAD, UCEC	MCM4	4173	1	BLCA, BRCA, CESC, CHOL, COAD, ESCA, HNSC, LIHC, LUAD, LUSC, READ, STAD, THCA, UCEC
CENPL	91687	1	BLCA, BRCA, CESC, CHOL, COAD, ESCA, HNSC, LIHC, LUAD, LUSC, READ, STAD, UCEC	BLM	641	1	BLCA, BRCA, CESC, CHOL, COAD, ESCA, LIHC, LUAD, LUSC, READ, STAD, UCEC
CENPL	91687	1	BLCA, BRCA, CESC, CHOL, COAD, ESCA, HNSC, LIHC, LUAD, LUSC, READ, STAD, UCEC	LRP8	7804	1	BLCA, BRCA, CESC, CHOL, COAD, ESCA, HNSC, LIHC, LUSC, READ, STAD, UCEC
CENPL	91687	1	BLCA, BRCA, CESC, CHOL, COAD, ESCA, HNSC, LIHC, LUAD, LUSC, READ, STAD, UCEC	STMN1	3925	1	BLCA, BRCA, CESC, CHOL, COAD, ESCA, HNSC, LIHC, LUAD, LUSC, READ, STAD, THCA, UCEC
CENPL	91687	1	BLCA, BRCA, CESC, CHOL, COAD, ESCA, HNSC, LIHC, LUAD, LUSC, READ, STAD, UCEC	STIL	6491	1	BLCA, BRCA, CESC, CHOL, COAD, ESCA, HNSC, LIHC, LUAD, LUSC, PRAD, READ, STAD, UCEC
CENPL	91687	1	BLCA, BRCA, CESC, CHOL, COAD, ESCA, HNSC, LIHC, LUAD, LUSC, READ, STAD, UCEC	KIF26B	55083	1	BLCA, BRCA, CESC, CHOL, COAD, ESCA, HNSC, LIHC, LUAD, LUSC, STAD, UCEC
CENPL	91687	1	BLCA, BRCA, CESC, CHOL, COAD, ESCA, HNSC, LIHC, LUAD, LUSC, READ, STAD, UCEC	MTFR2	113115	1	BLCA, BRCA, CESC, CHOL, COAD, ESCA, HNSC, KIRP, LIHC, LUAD, LUSC, READ, STAD, UCEC
CENPL	91687	1	BLCA, BRCA, CESC, CHOL, COAD, ESCA, HNSC, LIHC, LUAD, LUSC, READ, STAD, UCEC	KIAA1524	57650	1	BLCA, BRCA, CESC, CHOL, COAD, ESCA, HNSC, LIHC, LUAD, LUSC, READ, STAD, UCEC
CENPL	91687	1	BLCA, BRCA, CESC, CHOL, COAD, ESCA, HNSC, LIHC, LUAD, LUSC, READ, STAD, UCEC	KIF18A	81930	1	BLCA, BRCA, CESC, CHOL, COAD, ESCA, HNSC, KIRC, LIHC, LUAD, LUSC, READ, STAD, UCEC
CENPL	91687	1	BLCA, BRCA, CESC, CHOL, COAD, ESCA, HNSC, LIHC, LUAD, LUSC, READ, STAD, UCEC	ECT2	1894	1	BLCA, BRCA, CESC, CHOL, COAD, ESCA, HNSC, LIHC, LUAD, LUSC, PRAD, READ, STAD, UCEC
CENPL	91687	1	BLCA, BRCA, CESC, CHOL, COAD, ESCA, HNSC, LIHC, LUAD, LUSC, READ, STAD, UCEC	MSH2	4436	1	BLCA, BRCA, CESC, CHOL, COAD, ESCA, LIHC, LUAD, LUSC, READ, STAD, UCEC
CENPL	91687	1	BLCA, BRCA, CESC, CHOL, COAD, ESCA, HNSC, LIHC, LUAD, LUSC, READ, STAD, UCEC	HN1	51155	1	BLCA, BRCA, CESC, CHOL, COAD, ESCA, HNSC, LIHC, LUAD, LUSC, READ, STAD, THCA, UCEC
CENPL	91687	1	BLCA, BRCA, CESC, CHOL, COAD, ESCA, HNSC, LIHC, LUAD, LUSC, READ, STAD, UCEC	MCM2	4171	1	BLCA, BRCA, CESC, CHOL, COAD, ESCA, HNSC, LIHC, LUAD, LUSC, READ, STAD, THCA, UCEC
CENPL	91687	1	BLCA, BRCA, CESC, CHOL, COAD, ESCA, HNSC, LIHC, LUAD, LUSC, READ, STAD, UCEC	LIN9	286826	1	BLCA, BRCA, CESC, CHOL, COAD, ESCA, HNSC, LIHC, LUAD, LUSC, READ, STAD, UCEC
CENPL	91687	1	BLCA, BRCA, CESC, CHOL, COAD, ESCA, HNSC, LIHC, LUAD, LUSC, READ, STAD, UCEC	RAD54L	8438	1	BLCA, BRCA, CESC, CHOL, COAD, ESCA, HNSC, KIRP, LIHC, LUAD, LUSC, READ, STAD, UCEC
SHISA2	387914	1	BLCA, BRCA, CESC, COAD, ESCA, HNSC, LIHC, LUAD, LUSC, PRAD, STAD, THCA, UCEC	RIPPLY3	53820	1	BLCA, BRCA, CESC, COAD, ESCA, HNSC, LIHC, LUAD, LUSC, STAD, THCA, UCEC
TACC3	10460	1	BLCA, BRCA, CESC, CHOL, COAD, ESCA, HNSC, KIRP, LIHC, LUAD, LUSC, READ, STAD, UCEC	UBE2S	27338	1	BLCA, BRCA, CESC, CHOL, COAD, ESCA, HNSC, LIHC, LUAD, LUSC, READ, STAD, UCEC
TACC3	10460	1	BLCA, BRCA, CESC, CHOL, COAD, ESCA, HNSC, KIRP, LIHC, LUAD, LUSC, READ, STAD, UCEC	POLE2	5427	1	BLCA, BRCA, CESC, COAD, ESCA, HNSC, KIRP, LIHC, LUAD, LUSC, READ, STAD, UCEC
TACC3	10460	1	BLCA, BRCA, CESC, CHOL, COAD, ESCA, HNSC, KIRP, LIHC, LUAD, LUSC, READ, STAD, UCEC	HTR1D	3352	1	BRCA, CESC, CHOL, COAD, ESCA, HNSC, KIRP, LIHC, LUAD, LUSC, READ, STAD, UCEC
TACC3	10460	1	BLCA, BRCA, CESC, CHOL, COAD, ESCA, HNSC, KIRP, LIHC, LUAD, LUSC, READ, STAD, UCEC	KIF23	9493	1	BLCA, BRCA, CESC, CHOL, COAD, ESCA, HNSC, LIHC, LUAD, LUSC, READ, STAD, UCEC
TACC3	10460	1	BLCA, BRCA, CESC, CHOL, COAD, ESCA, HNSC, KIRP, LIHC, LUAD, LUSC, READ, STAD, UCEC	CDCA7	83879	1	BLCA, BRCA, CESC, CHOL, COAD, ESCA, HNSC, KIRC, KIRP, LIHC, LUAD, LUSC, READ, STAD, UCEC
TACC3	10460	1	BLCA, BRCA, CESC, CHOL, COAD, ESCA, HNSC, KIRP, LIHC, LUAD, LUSC, READ, STAD, UCEC	TRAIP	10293	1	BLCA, BRCA, CESC, CHOL, COAD, HNSC, KIRP, LIHC, LUAD, LUSC, READ, STAD, UCEC
TACC3	10460	1	BLCA, BRCA, CESC, CHOL, COAD, ESCA, HNSC, KIRP, LIHC, LUAD, LUSC, READ, STAD, UCEC	CCNE1	898	1	BLCA, BRCA, CESC, CHOL, COAD, ESCA, HNSC, KICH, KIRP, LIHC, LUAD, LUSC, READ, STAD, UCEC
TACC3	10460	1	BLCA, BRCA, CESC, CHOL, COAD, ESCA, HNSC, KIRP, LIHC, LUAD, LUSC, READ, STAD, UCEC	FANCI	55215	1	BLCA, BRCA, CESC, CHOL, COAD, ESCA, HNSC, KIRC, KIRP, LIHC, LUAD, LUSC, READ, STAD, UCEC
TACC3	10460	1	BLCA, BRCA, CESC, CHOL, COAD, ESCA, HNSC, KIRP, LIHC, LUAD, LUSC, READ, STAD, UCEC	DSCC1	79075	1	BLCA, BRCA, CESC, CHOL, COAD, ESCA, HNSC, LIHC, LUAD, LUSC, READ, STAD, UCEC
TACC3	10460	1	BLCA, BRCA, CESC, CHOL, COAD, ESCA, HNSC, KIRP, LIHC, LUAD, LUSC, READ, STAD, UCEC	ORC1	4998	1	BLCA, BRCA, CESC, CHOL, COAD, ESCA, HNSC, LIHC, LUAD, LUSC, READ, STAD, UCEC
TACC3	10460	1	BLCA, BRCA, CESC, CHOL, COAD, ESCA, HNSC, KIRP, LIHC, LUAD, LUSC, READ, STAD, UCEC	C11orf82	220042	1	BLCA, BRCA, CESC, CHOL, COAD, ESCA, HNSC, LIHC, LUAD, LUSC, READ, STAD, UCEC
TACC3	10460	1	BLCA, BRCA, CESC, CHOL, COAD, ESCA, HNSC, KIRP, LIHC, LUAD, LUSC, READ, STAD, UCEC	MTBP	27085	1	BLCA, BRCA, CESC, CHOL, COAD, ESCA, HNSC, LIHC, LUAD, LUSC, READ, STAD, UCEC
TACC3	10460	1	BLCA, BRCA, CESC, CHOL, COAD, ESCA, HNSC, KIRP, LIHC, LUAD, LUSC, READ, STAD, UCEC	RNASEH2A	10535	1	BLCA, BRCA, CESC, CHOL, COAD, ESCA, HNSC, LIHC, LUAD, LUSC, READ, STAD, UCEC
TACC3	10460	1	BLCA, BRCA, CESC, CHOL, COAD, ESCA, HNSC, KIRP, LIHC, LUAD, LUSC, READ, STAD, UCEC	PARPBP	55010	1	BLCA, BRCA, CESC, CHOL, COAD, ESCA, HNSC, LIHC, LUAD, LUSC, READ, STAD, UCEC
TACC3	10460	1	BLCA, BRCA, CESC, CHOL, COAD, ESCA, HNSC, KIRP, LIHC, LUAD, LUSC, READ, STAD, UCEC	CCNF	899	1	BLCA, BRCA, CESC, CHOL, COAD, ESCA, HNSC, LIHC, LUAD, LUSC, READ, STAD, UCEC
TACC3	10460	1	BLCA, BRCA, CESC, CHOL, COAD, ESCA, HNSC, KIRP, LIHC, LUAD, LUSC, READ, STAD, UCEC	ORC6	23594	1	BLCA, BRCA, CESC, CHOL, COAD, ESCA, HNSC, KICH, KIRP, LIHC, LUAD, LUSC, READ, STAD, UCEC
TACC3	10460	1	BLCA, BRCA, CESC, CHOL, COAD, ESCA, HNSC, KIRP, LIHC, LUAD, LUSC, READ, STAD, UCEC	TICRR	90381	1	BLCA, BRCA, CESC, CHOL, COAD, ESCA, HNSC, KICH, KIRP, LIHC, LUAD, LUSC, READ, STAD, UCEC
TACC3	10460	1	BLCA, BRCA, CESC, CHOL, COAD, ESCA, HNSC, KIRP, LIHC, LUAD, LUSC, READ, STAD, UCEC	CDCA3	83461	1	BLCA, BRCA, CESC, CHOL, COAD, ESCA, HNSC, KIRP, LIHC, LUAD, LUSC, READ, STAD, UCEC
TACC3	10460	1	BLCA, BRCA, CESC, CHOL, COAD, ESCA, HNSC, KIRP, LIHC, LUAD, LUSC, READ, STAD, UCEC	KIF2C	11004	1	BLCA, BRCA, CESC, CHOL, COAD, ESCA, HNSC, KIRC, KIRP, LIHC, LUAD, LUSC, READ, STAD, UCEC
TACC3	10460	1	BLCA, BRCA, CESC, CHOL, COAD, ESCA, HNSC, KIRP, LIHC, LUAD, LUSC, READ, STAD, UCEC	EME1	146956	1	BLCA, BRCA, CESC, CHOL, COAD, ESCA, HNSC, KIRC, KIRP, LIHC, LUAD, LUSC, READ, STAD, UCEC
TACC3	10460	1	BLCA, BRCA, CESC, CHOL, COAD, ESCA, HNSC, KIRP, LIHC, LUAD, LUSC, READ, STAD, UCEC	FAM72B	653820	1	BLCA, BRCA, CESC, CHOL, COAD, ESCA, HNSC, LIHC, LUAD, LUSC, READ, STAD, UCEC
TACC3	10460	1	BLCA, BRCA, CESC, CHOL, COAD, ESCA, HNSC, KIRP, LIHC, LUAD, LUSC, READ, STAD, UCEC	CENPW	387103	1	BLCA, BRCA, CESC, CHOL, COAD, HNSC, KIRP, LIHC, LUAD, LUSC, READ, STAD, UCEC
TACC3	10460	1	BLCA, BRCA, CESC, CHOL, COAD, ESCA, HNSC, KIRP, LIHC, LUAD, LUSC, READ, STAD, UCEC	CDCA4	55038	1	BLCA, BRCA, CESC, CHOL, COAD, ESCA, HNSC, LIHC, LUAD, LUSC, READ, STAD, UCEC
TACC3	10460	1	BLCA, BRCA, CESC, CHOL, COAD, ESCA, HNSC, KIRP, LIHC, LUAD, LUSC, READ, STAD, UCEC	PLK1	5347	1	BLCA, BRCA, CESC, CHOL, COAD, ESCA, HNSC, KICH, KIRP, LIHC, LUAD, LUSC, READ, STAD, UCEC
TACC3	10460	1	BLCA, BRCA, CESC, CHOL, COAD, ESCA, HNSC, KIRP, LIHC, LUAD, LUSC, READ, STAD, UCEC	FAM72A	729533	1	BLCA, BRCA, CESC, CHOL, COAD, ESCA, HNSC, KIRC, KIRP, LIHC, LUAD, LUSC, READ, STAD, UCEC
TACC3	10460	1	BLCA, BRCA, CESC, CHOL, COAD, ESCA, HNSC, KIRP, LIHC, LUAD, LUSC, READ, STAD, UCEC	MTFR2	113115	1	BLCA, BRCA, CESC, CHOL, COAD, ESCA, HNSC, KIRP, LIHC, LUAD, LUSC, READ, STAD, UCEC
TACC3	10460	1	BLCA, BRCA, CESC, CHOL, COAD, ESCA, HNSC, KIRP, LIHC, LUAD, LUSC, READ, STAD, UCEC	KIAA1524	57650	1	BLCA, BRCA, CESC, CHOL, COAD, ESCA, HNSC, LIHC, LUAD, LUSC, READ, STAD, UCEC
TACC3	10460	1	BLCA, BRCA, CESC, CHOL, COAD, ESCA, HNSC, KIRP, LIHC, LUAD, LUSC, READ, STAD, UCEC	RNFT2	84900	1	BLCA, BRCA, CESC, CHOL, COAD, ESCA, KIRP, LIHC, LUAD, LUSC, READ, STAD, UCEC
TACC3	10460	1	BLCA, BRCA, CESC, CHOL, COAD, ESCA, HNSC, KIRP, LIHC, LUAD, LUSC, READ, STAD, UCEC	LIN9	286826	1	BLCA, BRCA, CESC, CHOL, COAD, ESCA, HNSC, LIHC, LUAD, LUSC, READ, STAD, UCEC
TACC3	10460	1	BLCA, BRCA, CESC, CHOL, COAD, ESCA, HNSC, KIRP, LIHC, LUAD, LUSC, READ, STAD, UCEC	RAD54L	8438	1	BLCA, BRCA, CESC, CHOL, COAD, ESCA, HNSC, KIRP, LIHC, LUAD, LUSC, READ, STAD, UCEC
SKP2	6502	1	BLCA, CESC, COAD, ESCA, HNSC, LUAD, LUSC, READ, STAD, UCEC	HNF4A	3172	1	BLCA, CESC, COAD, ESCA, HNSC, LUAD, LUSC, READ, STAD, UCEC
SKP2	6502	1	BLCA, CESC, COAD, ESCA, HNSC, LUAD, LUSC, READ, STAD, UCEC	STK31	56164	1	BLCA, CESC, COAD, ESCA, LUAD, LUSC, READ, STAD, UCEC
[truncated: 35,462 more rows]

## Sheet: Downregulated_Network
Table S4 : 0.9 cutoff projected network of downregulated genes
[truncated: 41,757 more rows]
