# Supplementary material for: Tumor relevant protein functional interactions identified using bipartite graph analyses
Source: Sci Rep. 2021 Nov 2;11:21530. doi: 10.1038/s41598-021-00879-2 (PMC8563864; doi:10.1038/s41598-021-00879-2)
Supplement: Supplementary file 12 — Supplementary Table S5. [file 41598_2021_879_MOESM12_ESM.xls]

## Sheet: ReadMe
Table S5a : Table representing the known protein-protein interactions of Up and Downregulated projected networks
Gene_A - First interactor
Gene_B - Second interactor
GeneSymbol_A - Official gene symbol (entrez) of first interactor
GeneSymbol_B - Official gene symbol (entrez) of second interactor
GeneId_A - Entrez gene id of first interactor
GeneId_B - Entrez gene id of second interactor
Sheet-1 : Upregulated projected network of known protein-protein interactions
Sheet-2 : Downregulated projected network of known protein-protein interactions
Table S5b : Table representing the known regulatory interactions of Up and Downregulated projected networks
TF - Transcription factor
Target - The gene which is being regulated by transcription factor
TF_Symbol – Official Entrez gene symbol of Transcription factor
TF_Id – Official Entrez Id of transcription factor
Target_Symbol - Official Entrez gene symbol of target gene
Target_Id - Official Entrez gene id of the target gene
Sheet-3 : Upregulated projected network of known regulatory interactions
Sheet-4 : Downregulated projected network of known regulatory interactions

## Sheet: Table S5a - Upregulated
Table S5a : Table representing the known protein-protein interactions of upregulated projected network
Entrez_GeneSymbol_A	Entrez_GeneId_A	Entrez_GeneSymbol_B	Entrez_GeneId_B
ADRB2	154	EEF2	1938
AKR1C2	1646	AKR1C1	1645
ANLN	54443	GTSE1	51512
AP1M2	10053	AGR2	10551
APOA1	335	CETP	1071
APOBEC3G	60489	APOBEC3F	200316
AQP1	358	KCTD17	79734
ARPC3	10094	CAPZA1	829
ARRB2	409	ARHGEF6	9459
AURKA	6790	PLK1	5347
AURKA	6790	CCNE1	898
AURKA	6790	PTTG1	9232
AURKA	6790	CDC20	991
AURKB	9212	KIF20A	10112
AURKB	9212	CDKN2A	1029
AURKB	9212	NDC80	10403
AURKB	9212	CENPA	1058
AURKB	9212	CDCA5	113130
AURKB	9212	SPC24	147841
AURKB	9212	SKA1	220134
AURKB	9212	TPX2	22974
AURKB	9212	NCAPH	23397
AURKB	9212	ERCC6L	54821
AURKB	9212	SPC25	57405
AURKB	9212	BUB1B	701
AURKB	9212	TTK	7272
AURKB	9212	CENPM	79019
AURKB	9212	NUF2	83540
AURKB	9212	CCNB2	9133
AURKB	9212	CENPE	1062
AURKB	9212	BIRC5	332
AURKB	9212	DTL	51514
AURKB	9212	BUB1	699
BIRC5	332	CENPE	1062
BIRC5	332	CDCA5	113130
BIRC5	332	ERCC6L	54821
BIRC5	332	NUF2	83540
BIRC5	332	CCNB2	9133
BLM	641	FANCD2	2177
BLM	641	MSH2	4436
BMP4	652	NPM1	4869
BUB1	699	NDC80	10403
BUB1	699	CENPE	1062
BUB1	699	CDCA5	113130
BUB1	699	SPC24	147841
BUB1	699	SKA1	220134
BUB1	699	ERCC6L	54821
BUB1	699	SPC25	57405
BUB1	699	BUB1B	701
BUB1	699	CENPM	79019
BUB1	699	NUF2	83540
BUB1	699	CCNB2	9133
BUB1	699	CENPA	1058
BUB1	699	BIRC5	332
BUB1B	701	CENPE	1062
BUB1B	701	CDCA5	113130
BUB1B	701	ERCC6L	54821
BUB1B	701	NUF2	83540
BUB1B	701	CCNB2	9133
BUB1B	701	BIRC5	332
CACNB4	785	MAP1A	4130
CBX3	11335	DSN1	79980
CCNA2	890	PLK1	5347
CCNA2	890	TICRR	90381
CCNB1	891	ZWINT	11130
CCNB1	891	CCNF	899
CCNB1	891	CDK1	983
CCNB2	9133	CDCA5	113130
CCNB2	9133	NUF2	83540
CCNB2	9133	CENPE	1062
CCT5	22948	BRCA1	672
CCT5	22948	TMPO	7112
CCT7	10574	CCT8	10694
CCT7	10574	NOL10	79954
CD2	914	CD48	962
CDC20	991	CDCA5	113130
CDC20	991	CENPE	1062
CDC25A	993	CCNB1	891
CDC25C	995	CCNB2	9133
CDC45	8318	CEP55	55165
CDC45	8318	MCM10	55388
CDC45	8318	CLSPN	63967
CDC45	8318	CDC6	990
CDCA8	55143	CDCA5	113130
CDCA8	55143	SPC24	147841
CDCA8	55143	SKA1	220134
CDCA8	55143	BIRC5	332
CDCA8	55143	ERCC6L	54821
CDCA8	55143	AURKB	9212
CDCA8	55143	KIF20A	10112
CDCA8	55143	CENPA	1058
CDCA8	55143	CENPE	1062
CDCA8	55143	CENPI	2491
CDCA8	55143	BUB1	699
CDCA8	55143	BUB1B	701
CDCA8	55143	TTK	7272
CDCA8	55143	CENPM	79019
CDCA8	55143	CCNB2	9133
CDCA8	55143	CDC20	991
CDK1	983	ECT2	1894
CDK1	983	STMN1	3925
CDK1	983	LMNB1	4001
CDKN2A	1029	CENPA	1058
CDT1	81620	E2F1	1869
CDT1	81620	MCM10	55388
CDT1	81620	TOP2A	7153
CDT1	81620	NUF2	83540
CDT1	81620	CDC6	990
CDT1	81620	DTL	51514
CDV3	55573	VDAC3	7419
CENPA	1058	CENPE	1062
CENPA	1058	CDCA5	113130
CENPA	1058	ERCC6L	54821
CENPA	1058	SPC25	57405
CENPA	1058	BUB1B	701
CENPA	1058	CENPM	79019
CENPA	1058	NUF2	83540
CENPA	1058	CCNB2	9133
CENPA	1058	BIRC5	332
CENPE	1062	CDCA5	113130
CENPF	1063	CDCA5	113130
CENPF	1063	MKI67	4288
CENPH	64946	CENPK	64105
CENPH	64946	NUF2	83540
CENPI	2491	CENPE	1062
CENPI	2491	CDCA5	113130
CENPK	64105	NUF2	83540
CENPL	91687	RCC2	55920
CENPL	91687	KIF18A	81930
CENPL	91687	CCNB1	891
CENPM	79019	CDCA5	113130
CENPM	79019	ERCC6L	54821
CENPM	79019	SPC25	57405
CENPM	79019	NUF2	83540
CENPM	79019	CENPE	1062
CENPM	79019	BIRC5	332
CENPM	79019	BUB1B	701
CENPM	79019	CCNB2	9133
CLIP2	7461	MAPRE1	22919
CLSPN	63967	MCM10	55388
CLSPN	63967	CDC6	990
CSK	1445	HSP90AA1	3320
CXCL10	3627	CXCL11	6373
CXCR3	2833	CCR6	1235
CYCS	54205	COX5A	9377
DDOST	1650	TECR	9524
DDX10	1662	NOP56	10528
DDX10	1662	SERBP1	26135
DDX27	55661	UTP14A	10813
DDX27	55661	NOP56	10528
DDX27	55661	RRP1B	23076
DDX27	55661	NOP58	51602
DIAPH3	81624	UBD	10537
DIAPH3	81624	CCNB1	891
DLGAP3	58512	SHANK2	22941
DOK2	9046	EVI2A	2123
DPY30	84661	FAM136A	84908
DSP	1832	KRT6A	3853
EFNB2	1948	TSPAN3	10099
EFTUD2	9343	GART	2618
EFTUD2	9343	EIF2S2	8894
EIF1AX	1964	EIF3E	3646
EIF2S3	1968	EIF1AX	1964
EIF2S3	1968	EIF3E	3646
EIF2S3	1968	NOP56	10528
EIF3M	10480	G3BP1	10146
EIF3M	10480	EIF3E	3646
EME1	146956	KIF18A	81930
ENO1	2023	TXN	7295
EPPK1	83481	MCM2	4171
ERCC6L	54821	CENPE	1062
ERCC6L	54821	CDCA5	113130
ERCC6L	54821	CENPI	2491
ERCC6L	54821	CCNB2	9133
ERCC6L	54821	CDC20	991
ESCO2	157570	CDC45	8318
EZR	7430	FBXO6	26270
EZR	7430	TSPAN33	340348
FANCD2	2177	MSH2	4436
FEN1	2237	PCNA	5111
FEN1	2237	CDK1	983
FLNC	2318	HSPG2	3339
FLNC	2318	FBLIM1	54751
FOXD4L1	200350	FOXD4	2298
FOXM1	2305	PLK1	5347
FOXM1	2305	DEPDC1	55635
FOXM1	2305	CCNE1	898
G3BP1	10146	EIF3E	3646
G3BP1	10146	NOP58	51602
G3BP1	10146	TMA16	55319
G3BP1	10146	NOLC1	9221
G3BP1	10146	WDR77	79084
GINS3	64785	MCM7	4176
GINS4	84296	WDHD1	11169
GTF2F2	2963	SF3B3	23450
GTF2F2	2963	PRPF6	24148
GTF2F2	2963	NELFCD	51497
GTF2F2	2963	SNRPB2	6629
GTPBP4	23560	UTP14A	10813
GTPBP4	23560	NOP56	10528
GTPBP4	23560	RRP1B	23076
GTPBP4	23560	SERBP1	26135
GTPBP4	23560	NCL	4691
GTPBP4	23560	NOP58	51602
H2AFX	3014	MCM4	4173
H2AFX	3014	MCM6	4175
H2AFX	3014	TONSL	4796
H2AFX	3014	GINS4	84296
H2AFX	3014	CBX2	84733
HAUS2	55142	YWHAG	7532
HDGF	3068	RCC1	1104
HDGF	3068	TMPO	7112
HJURP	55355	CENPA	1058
HJURP	55355	CENPM	79019
HLA-DPA1	3113	HLA-DPB1	3115
HLA-DPA1	3113	HLA-DRB1	3123
HMGA1	3159	CDK1	983
HRH2	3274	ADCYAP1R1	117
HSD17B12	51144	PHB	5245
HSPG2	3339	PDGFB	5155
ITGAV	3685	TNC	3371
KARS	3735	CCT8	10694
KIF11	3832	CDK1	983
KIF2C	11004	CENPK	64105
KIF2C	11004	KIF18A	81930
KIF2C	11004	CENPI	2491
KIF2C	11004	CENPH	64946
KIFC1	3833	ASPM	259266
KRT10	3858	MAPK6	5597
KRT79	338785	KRT31	3881
KRTAP5-9	3846	TMEM8A	58986
L1CAM	3897	DNAAF2	55172
LAMC1	3915	HSPG2	3339
MAD2L1	4085	ZWINT	11130
MAD2L1	4085	CDK1	983
MAGEA10	4109	MAGEA4	4103
MAGOH	4116	CLP1	10978
MAPK6	5597	PSMD11	5717
MCM4	4173	MCM2	4171
MCM4	4173	PCNA	5111
MCM4	4173	CDK1	983
MCM6	4175	ORC1	4998
MCM6	4175	CHEK1	1111
MCM6	4175	ECT2	1894
MCM6	4175	MCM2	4171
MCM6	4175	MCM4	4173
MCM6	4175	TONSL	4796
MED14	9282	PPARG	5468
MELK	9833	MKI67	4288
MKI67	4288	KIF18B	146909
MKI67	4288	KIF15	56992
MKI67	4288	BUB1B	701
MKI67	4288	CENPM	79019
MME	4311	EPHB4	2050
MRGBP	55257	CMSS1	84319
MRPL19	9801	MRPS35	60488
MRPS15	64960	CHCHD1	118487
MRPS22	56945	YBX1	4904
MRPS22	56945	HAUS2	55142
MRTO4	51154	EIF2S2	8894
MYBL2	4605	E2F1	1869
MYBL2	4605	NUF2	83540
NAT10	55226	NOP56	10528
NAT10	55226	RRP1B	23076
NAT10	55226	NCL	4691
NAT10	55226	NOP58	51602
NAT10	55226	NOL10	79954
NCAPD2	9918	CCNB1	891
NCAPG	64151	NCAPH	23397
NCAPG	64151	CCNB2	9133
NCAPH	23397	CCNB2	9133
NCBP2	22916	YBX1	4904
NCBP2	22916	LSM2	57819
NCL	4691	ANAPC1	64682
NCR3	259197	CD247	919
NDC80	10403	TTK	7272
NDC80	10403	CENPA	1058
NDC80	10403	CENPI	2491
NDC80	10403	BIRC5	332
NDC80	10403	CENPK	64105
NDC80	10403	CENPH	64946
NDC80	10403	BUB1B	701
NDC80	10403	CENPM	79019
NDC80	10403	CCNB2	9133
NDUFB11	54539	NDUFA7	4701
NDUFB9	4715	MTCH2	23788
NEK2	4751	NDC80	10403
NEK2	4751	BUB1B	701
NHP2	55651	NOP58	51602
NLE1	54475	CCT7	10574
NLE1	54475	RRP1B	23076
NOB1	28987	POLR1D	51082
NOL10	79954	RRP1B	23076
NOLC1	9221	UTP14A	10813
NOLC1	9221	NOP58	51602
NOLC1	9221	NHP2	55651
NOLC1	9221	RRP1B	23076
NONO	4841	ZNRD1	30834
NONO	4841	UBAC2	337867
NONO	4841	RRP1B	23076
NOP56	10528	UTP14A	10813
NOP56	10528	NCL	4691
NOP56	10528	NOP58	51602
NOP56	10528	C8orf33	65265
NOP56	10528	NOLC1	9221
NOP56	10528	RRP1B	23076
NOP56	10528	NUFIP1	26747
NUFIP1	26747	NOP58	51602
NUP107	57122	KRAS	3845
ORC1	4998	MCM2	4171
ORC1	4998	HMGA1	3159
ORC1	4998	MCM4	4173
PBX4	80714	PIH1D2	120379
PCDHB16	57717	PCDHB10	56126
PDCD1	5133	CD3D	915
PHB	5245	RRP1B	23076
PIK3CG	5294	CD28	940
PKMYT1	9088	CCNB2	9133
PLK1	5347	CENPI	2491
PLK1	5347	CDC20	991
PLK4	10733	CDK1	983
PNKD	25953	NCSTN	23385
PNMA1	9240	PKN1	5585
PNMA1	9240	SCNM1	79005
PNMA1	9240	BEX2	84707
POC1A	25886	CCT5	22948
POLR1A	25885	ZNRD1	30834
POLR1A	25885	POLR1D	51082
POLR1A	25885	NOP58	51602
POLR1A	25885	NOLC1	9221
POLR2D	5433	CPSF3	51692
PPARG	5468	NCOA6	23054
PPP3CA	5530	ADRB2	154
PRAM1	84106	FAS	355
PRC1	9055	KIF14	9928
PRKCQ	5588	YWHAG	7532
PRKCQ	5588	BCL10	8915
PRPF6	24148	SNRPB2	6629
PRPF6	24148	RRP1B	23076
PRPF6	24148	WDR77	79084
PRRC2C	23215	LCOR	84458
PSMB5	5693	PSMC4	5704
PSMD14	10213	TXN	7295
PSMD14	10213	PSMA5	5686
PTBP3	9991	KLF16	83855
PTMA	5757	NCL	4691
PTMA	5757	PHB	5245
PTTG1	9232	BUB1B	701
PTTG1	9232	CDC20	991
PYGL	5836	COLGALT1	79709
RAD18	56852	KARS	3735
RAD51	5888	RAD51AP1	10635
RAD51	5888	LMNB1	4001
RBM8A	9939	SLIRP	81892
RCC2	55920	ZWILCH	55055
RCL1	10171	NCL	4691
RFC4	5984	DSCC1	79075
RPA3	6119	TIMELESS	8914
RPLP0	6175	FARSB	10056
RPLP0	6175	NOP56	10528
RPLP0	6175	RRP1B	23076
RPLP0	6175	NCL	4691
RPS18	6222	RPS7	6201
RPS18	6222	RRS1	23212
RPS21	6227	RPS7	6201
RPS21	6227	RPS18	6222
RPS3	6188	EIF1AX	1964
RPS3	6188	EIF2S3	1968
RPS3	6188	EIF3E	3646
RPS3	6188	NOP56	10528
RPS3	6188	TP53RK	112858
RPS3	6188	DEFA5	1670
RPS3	6188	RRP1B	23076
RPS3	6188	SERBP1	26135
RPS3	6188	NCL	4691
RPS3	6188	WDR77	79084
RPS7	6201	RSL1D1	26156
RRM2	6241	BUB1B	701
RRP1B	23076	RCL1	10171
RRP1B	23076	UTP14A	10813
RRP1B	23076	NOP58	51602
RRP1B	23076	NHP2	55651
RRP1B	23076	NKRF	55922
RRP1B	23076	NOP14	8602
RRP1B	23076	DPM1	8813
RRP9	9136	NOP56	10528
RRP9	9136	RRP1B	23076
RRP9	9136	SERBP1	26135
RRS1	23212	RPS7	6201
RRS1	23212	RSL1D1	26156
RUVBL1	8607	ACTL6A	86
RUVBL2	10856	TUBA4A	7277
S100A4	6275	IGBP1	3476
S100A9	6280	S100A8	6279
S1PR4	8698	ACKR3	57007
SERBP1	26135	NCL	4691
SERBP1	26135	NHP2	55651
SF3B3	23450	UTP14A	10813
SF3B3	23450	PRPF6	24148
SF3B3	23450	SNRPB2	6629
SKA1	220134	NDC80	10403
SKA1	220134	SPC24	147841
SKA1	220134	ERCC6L	54821
SKA1	220134	SPC25	57405
SKA1	220134	CENPA	1058
SKA1	220134	CDCA5	113130
SKA1	220134	BIRC5	332
SKA1	220134	BUB1B	701
SKA1	220134	CENPM	79019
SKA1	220134	NUF2	83540
SKA1	220134	CCNB2	9133
SKA3	221150	CENPK	64105
SKA3	221150	BUB1B	701
SKA3	221150	CENPM	79019
SKA3	221150	AURKB	9212
SLC25A13	10165	PNKD	25953
SLC35B2	347734	ERGIC3	51614
SMC1A	8243	HNRNPF	3185
SMC2	10592	NCAPG2	54892
SOAT1	6646	EEF2	1938
SPATC1L	84221	PNMA1	9240
SPC24	147841	ASPM	259266
SPC24	147841	ERCC6L	54821
SPC24	147841	CENPA	1058
SPC24	147841	CENPE	1062
SPC24	147841	CDCA5	113130
SPC24	147841	BIRC5	332
SPC24	147841	BUB1B	701
SPC24	147841	CENPM	79019
SPC24	147841	CCNB2	9133
SPC25	57405	BIRC5	332
SPC25	57405	CENPK	64105
SPC25	57405	CENPH	64946
SPC25	57405	BUB1B	701
SPC25	57405	TTK	7272
SPC25	57405	NUF2	83540
SPC25	57405	CCNB2	9133
SPECC1	92521	DBN1	1627
SRC	6714	AFAP1	60312
SRC	6714	ROR1	4919
SRC	6714	PDGFB	5155
STOML2	30968	HAUS2	55142
TAS2R5	54429	TAS2R4	50832
TFAP2C	7022	KCTD1	284252
TK1	7083	CDK1	983
TMA16	55319	SERBP1	26135
TMTC3	160418	NRG1	3084
TNK1	8711	HSP90AA1	3320
TOP2A	7153	CDC6	990
TP53RK	112858	TRAP1	10131
TP53RK	112858	CCT7	10574
TP53RK	112858	CCT8	10694
TP53RK	112858	CHN2	1124
TPSG1	25823	HPCAL1	3241
TPX2	22974	HMMR	3161
TPX2	22974	MKI67	4288
TRAP1	10131	RRP1B	23076
TTK	7272	NUF2	83540
TUBA1C	84790	CCT5	22948
TUBB3	10381	DLGAP5	9787
TUBB3	10381	TK1	7083
TXNDC5	81567	YWHAG	7532
UBD	10537	RRM2	6241
UBE2C	11065	NEK2	4751
UBE2C	11065	BUB1B	701
UBE2C	11065	PTTG1	9232
UCHL3	7347	PGD	5226
UTP14A	10813	NOP58	51602
VIL1	7429	TMPO	7112
WDR77	79084	SERBP1	26135
WDR77	79084	NCL	4691
YBX1	4904	LSM2	57819
YBX1	4904	KRAS	3845
ZC3H15	55854	NCL	4691
ZC3H15	55854	C8orf33	65265
ZNF277	11179	DEFA5	1670
ZNF552	79818	CCDC125	202243
ZWINT	11130	LMNB1	4001
ZWINT	11130	CDK1	983

## Sheet: Table S5a - Downregulated
Table S5a : Table representing the known protein-protein interactions of downregulated projected network
Entrez_GeneSymbol_A	Entrez_GeneId_A	Entrez_GeneSymbol_B	Entrez_GeneId_B
ACO1	48	GBE1	2632
ACOT1	641371	ACOT2	10965
ACTN2	88	TMOD1	7111
ADD1	118	RNF144A	9781
C5AR1	728	FPR1	2357
C5AR1	728	FPR2	2358
C5AR1	728	PPBP	5473
CAV1	857	CAV2	858
CCNL2	81669	SRSF5	6430
DPPA4	55211	ZGPAT	84619
DPYSL4	10570	DPYSL5	56896
ECHS1	1892	DBT	1629
FAM83D	81610	TUBA1A	7846
FASN	2194	HDAC6	10013
FGFR2	2263	EPN2	22905
FGFR2	2263	BEX1	55859
FPR2	2358	FPR1	2357
GABBR1	2550	GPR17	2840
GLUL	2752	ZFAND2B	130617
GPC1	2817	HS3ST3A1	9955
HIST1H2BD	3017	HIST1H2AE	3012
HNF1B	6928	BMP4	652
HOXA3	3200	ALX4	60529
IKZF4	64375	HDAC4	9759
ILK	3611	BAG2	9532
KNG1	3827	PLG	5340
KRT13	3860	KRT4	3851
KRT14	3861	KRT17	3872
KRT14	3861	CCDC8	83987
LILRA1	11024	LILRA3	11026
LMOD1	25802	TPM2	7169
LZTS2	84445	TCEA2	6919
MBNL1	4154	ATXN1	6310
MCHR1	2847	TRH	7200
MTNR1A	4543	CASR	846
MYH6	4624	MYL2	4633
MYL5	4636	MYL2	4633
MYLK	4638	MYH11	4629
MYOT	9499	TRIM63	84676
NFATC1	4772	TRPS1	7227
NMUR2	56923	NTS	4922
NMUR2	56923	CCL19	6363
NPHS1	4868	NPHS2	7827
NPPA	4878	NPR2	4882
NPY2R	4887	GNG2	54331
ORM2	5005	ORM1	5004
PDLIM7	9260	FLNA	2316
PHLPP2	23035	DMWD	1762
PICK1	9463	FAM161B	145483
PPBP	5473	FPR1	2357
PPBP	5473	FPR2	2358
PPP1R12B	4660	MYH11	4629
RBM5	10181	DDX17	10521
RBPMS2	348093	RBPMS	11030
RCAN3	11123	PPP3CA	5530
SNRNP70	6625	ARGLU1	55082
SNRNP70	6625	SRSF5	6430
SNRNP70	6625	PAN2	9924
SORBS1	10580	TPM2	7169
SORBS1	10580	ACTG2	72
SRSF5	6430	CLK1	1195
TCF7L2	6934	KCTD12	115207
TEX9	374618	CCDC148	130940
TFAP2A	7020	KCTD1	284252
TFAP2C	7022	KCTD1	284252
TFAP2C	7022	TFAP2A	7020
ZAP70	7535	SLA	6503

## Sheet: Table S5b - Upregulated
Table S5b : Table representing the known regulatory interactions of upregulated projected network
TF_Symbol	TF_Id	Target_Symbol	Target_Id
BRCA1	672	FANCA	2175
BRCA1	672	CCT5	22948
CBX3	11335	DSN1	79980
E2F1	1869	ARHGAP11A	9824
E2F1	1869	ASF1B	55723
E2F1	1869	AURKB	9212
E2F1	1869	BIRC5	332
E2F1	1869	CCNA2	890
E2F1	1869	CDC45	8318
E2F1	1869	CDKN2A	1029
E2F1	1869	CDT1	81620
E2F1	1869	CENPF	1063
E2F1	1869	CENPH	64946
E2F1	1869	CENPM	79019
E2F1	1869	CLSPN	63967
E2F1	1869	DTL	51514
E2F1	1869	E2F7	144455
E2F1	1869	E2F8	79733
E2F1	1869	FAM111B	374393
E2F1	1869	FOXM1	2305
E2F1	1869	GPR19	2842
E2F1	1869	IGF2BP3	10643
E2F1	1869	KIF4A	24137
E2F1	1869	MELK	9833
E2F1	1869	MYBL2	4605
E2F1	1869	NDC80	10403
E2F1	1869	NEK2	4751
E2F1	1869	PBK	55872
E2F1	1869	PKMYT1	9088
E2F1	1869	TOP2A	7153
E2F1	1869	TYMS	7298
E2F7	144455	ARHGAP11A	9824
E2F7	144455	CENPM	79019
E2F7	144455	DTL	51514
E2F7	144455	E2F1	1869
E2F7	144455	MYBL2	4605
E2F7	144455	PKMYT1	9088
E2F7	144455	GPR19	2842
E2F7	144455	MELK	9833
E2F8	79733	E2F1	1869
FOXM1	2305	CDKN2A	1029
FOXP3	50943	TIGIT	201633
HMGA1	3159	CDK1	983
MCM2	4171	MCM4	4173
MCM2	4171	MCM6	4175
MCM2	4171	ORC1	4998
MCM4	4173	CDK1	983
MCM4	4173	MCM2	4171
MCM4	4173	MCM6	4175
MCM4	4173	ORC1	4998
MCM6	4175	MCM2	4171
MCM6	4175	MCM4	4173
MCM6	4175	ORC1	4998
NCOA6	23054	PPARG	5468
NONO	4841	ZNRD1	30834
POLR1A	25885	NOLC1	9221
PPARG	5468	NCOA6	23054
PPARG	5468	PDZD3	79849
PPARG	5468	C20orf112	140688
PTTG1	9232	CDC20	991
PYGO2	90780	BCL9	607
RAD51	5888	RAD51AP1	10635
REL	5966	SEPT11	55752
RUVBL1	8607	ACTL6A	86
TGIF1	7050	EEF1E1	9521
YBX1	4904	ACTR3	10096
YBX1	4904	NOL11	25926
YBX1	4904	CD209	30835
YBX1	4904	CDV3	55573
YBX1	4904	CYB5R4	51167
YBX1	4904	MRPS22	56945
YBX1	4904	NOMO2	283820
YBX1	4904	PRKCQ	5588
YBX1	4904	PSME3	10197
YBX1	4904	RAB32	10981
YBX1	4904	STOML2	30968
ZNRD1	30834	NONO	4841

## Sheet: Table S5b - Downregulated
Table S5b : Table representing the known regulatory interactions of downregulated projected network
TF_Symbol	TF_Id	Target_Symbol	Target_Id
AR	367	GADD45G	10912
ATF4	468	TRMT2A	27037
ATF4	468	DNAJB2	3300
EBF1	1879	ADCY4	196883
ERG	2078	FLT1	2321
ERG	2078	CDH5	1003
ERG	2078	ENG	2022
FOXA1	3169	CREB3L4	148327
FOXA1	3169	SPDEF	25803
FOXA2	3170	AHSG	197
FOXA2	3170	AMDHD1	144193
FOXA2	3170	C9orf43	257169
FOXA2	3170	CFB	629
FOXA2	3170	HNF4A	3172
FOXA2	3170	ITIH2	3698
FOXA2	3170	SERPINA1	5265
FOXA2	3170	SERPINA6	866
GATA1	2623	FAT3	120114
HNF4A	3172	CHST13	166012
HNF4A	3172	FOXA2	3170
HNF4A	3172	UNC93A	54346
HNF4A	3172	ACY3	91703
HNF4A	3172	AHSG	197
HNF4A	3172	ANKS4B	257629
HNF4A	3172	CFB	629
HNF4A	3172	METTL7B	196410
HNF4A	3172	MOGAT3	346606
HNF4A	3172	MYD88	4615
HNF4A	3172	SERPINA1	5265
HNF4A	3172	SLC2A2	6514
HNF4A	3172	XYLB	9942
MEF2A	4205	TCF4	6925
MEIS1	4211	NFATC4	4776
MEIS1	4211	NPPA	4878
MEIS1	4211	TNXB	7148
MEIS1	4211	PODN	127435
MEIS1	4211	SPEG	10290
MEIS1	4211	TCEAL7	56849
MXI1	4601	C1orf216	127703
NFATC1	4772	FGF12	2257
NOTCH4	4855	FLT4	2324
NR3C1	2908	MAF	4094
PER1	5187	GPRASP1	9737
PHOX2B	8929	PHOX2A	401
POU3F1	5453	C1orf61	10485
POU3F1	5453	TBX6	6911
SRF	6722	HSPG2	3339
SRF	6722	PJA2	9867
SRF	6722	VCL	7414
TAL1	6886	CCDC116	164592
TAL1	6886	CLCN6	1185
TAL1	6886	SMTN	6525
TFAP2A	7020	DLGAP1	9229
TFAP2A	7020	KCTD1	284252
TFAP2A	7020	PPM1J	333926
TFAP2A	7020	TFAP2C	7022
TFAP2C	7022	DLGAP1	9229
TFAP2C	7022	PPM1J	333926
TFAP2C	7022	ZNF750	79755
TFAP2C	7022	ALDH3B2	222
ZEB1	6935	HIC1	3090
ZEB1	6935	LRRC4B	94030
