# Supplementary material for: Tumor relevant protein functional interactions identified using bipartite graph analyses
Source: Sci Rep. 2021 Nov 2;11:21530. doi: 10.1038/s41598-021-00879-2 (PMC8563864; doi:10.1038/s41598-021-00879-2)
Supplement: Supplementary file 13 — Supplementary Table S6. [file 41598_2021_879_MOESM13_ESM.xls]

## Sheet: ReadMe
Table S6a : Table representing the Upregulated clustered-related genes, genegroups and pathways
Genes – Genes belonging to the cluster
Cluster - Cluster number to which gene belongs
Genegroup – Genegroups belonging to the cluster
Pathway – Pathways belonging to the cluster
Adjusted-Pval – Pvalues (adjusted) <0.01
Table S6b : Table representing the Downregulated clustered-related genes, genegroups and pathways
Genes – Genes belonging to the cluster
Cluster - Cluster number to which gene belongs
Genegroup – Genegroups belonging to the cluster
Pathway – Pathways belonging to the cluster
Adjusted-Pval – Pvalues (adjusted) <0.01
Sheet-1 : Upregulated Cluster
Sheet-2 : Downregulated Cluster

## Sheet: Table S6a - Upregulated_Clusters
Table S6a : Table representing the upregulated clustered-related genes, genegroups and pathways
Cluster	Genes (GeneSymbol|GeneID)	Genegroups (Adjusted_P-val)	Pathways (Adjusted-Pval)
1	ANLN|54443; ARHGAP11A|9824; ASF1B|55723; ASPM|259266; AURKB|9212; BIRC5|332; BUB1|699; BUB1B|701; CCNA2|890; CCNB2|9133; CDC25C|995; CDC45|8318; CDC6|990; CDCA2|157313; CDCA5|113130; CDCA8|55143; CDKN2A|1029; CDKN3|1033; CDT1|81620; CENPA|1058; CENPE|1062; CENPF|1063; CENPI|2491; CENPM|79019; CEP55|55165; CKAP2L|150468; CLSPN|63967; DEPDC1|55635; DLGAP5|9787; DTL|51514; E2F1|1869; E2F7|144455; ER…	Protein phosphatase 1 regulatory subunits (0.00445351993743)	Cell cycle; Cellular senescence; Fanconi anemia pathway; Homologous recombination; MicroRNAs in cancer; Oocyte meiosis; p53 signaling pathway; Progesterone-mediated oocyte maturation (4.71E-022; 0.0000871; 0.00000115; 0.0000136; 0.003159147520336; 0.00000749; 0.0000879; 0.00015)
2	ANLN|54443; ASF1B|55723; ASPM|259266; AURKB|9212; BIRC5|332; BUB1|699; BUB1B|701; CCNB2|9133; CDC25C|995; CDC45|8318; CDC6|990; CDCA2|157313; CDCA5|113130; CDCA8|55143; CDKN2A|1029; CDKN3|1033; CDT1|81620; CENPA|1058; CENPE|1062; CENPF|1063; CENPM|79019; CEP55|55165; CKAP2L|150468; CLSPN|63967; DEPDC1|55635; DLGAP5|9787; DTL|51514; E2F1|1869; E2F7|144455; ERCC6L|54821; ESCO2|157570; EXO1|9156; FA…	Protein phosphatase 1 regulatory subunits (0.004144618331126)	Cell cycle; Cellular senescence; Fanconi anemia pathway; Homologous recombination; MicroRNAs in cancer; Oocyte meiosis; p53 signaling pathway; Progesterone-mediated oocyte maturation (4.71E-022; 0.0000871; 0.00000115; 0.0000136; 0.003159147520336; 0.00000749; 0.0000879; 0.00015)
3	ANLN|54443; ASF1B|55723; ASPM|259266; AURKB|9212; BIRC5|332; BUB1|699; BUB1B|701; CCNB2|9133; CDC25C|995; CDC45|8318; CDC6|990; CDCA2|157313; CDCA5|113130; CDCA8|55143; CDKN2A|1029; CDKN3|1033; CDT1|81620; CENPA|1058; CENPE|1062; CENPF|1063; CENPH|64946; CENPK|64105; CENPM|79019; CEP55|55165; CKAP2L|150468; CLSPN|63967; CTHRC1|115908; DEPDC1|55635; DLGAP5|9787; DTL|51514; E2F1|1869; E2F7|144455; …	Protein phosphatase 1 regulatory subunits (0.003852905040916)	Cell cycle; Cellular senescence; Fanconi anemia pathway; Homologous recombination; MicroRNAs in cancer; Oocyte meiosis; p53 signaling pathway; Progesterone-mediated oocyte maturation (4.71E-022; 0.0000871; 0.00000115; 0.0000136; 0.003159147520336; 0.00000749; 0.0000879; 0.00015)
4	ANLN|54443; ASF1B|55723; ASPM|259266; AURKB|9212; BIRC5|332; BUB1|699; BUB1B|701; C16orf59|80178; CCNB2|9133; CDC25C|995; CDC45|8318; CDC6|990; CDCA2|157313; CDCA5|113130; CDCA8|55143; CDKN2A|1029; CDKN3|1033; CDT1|81620; CENPA|1058; CENPE|1062; CENPF|1063; CENPM|79019; CEP55|55165; CKAP2L|150468; CLSPN|63967; DEPDC1|55635; DLGAP5|9787; DTL|51514; E2F1|1869; E2F7|144455; ERCC6L|54821; ESCO2|15757…	Protein phosphatase 1 regulatory subunits (0.003318325614281)	Cell cycle; Cellular senescence; Fanconi anemia pathway; Homologous recombination; MicroRNAs in cancer; Oocyte meiosis; p53 signaling pathway; Progesterone-mediated oocyte maturation (4.71E-022; 0.0000871; 0.00000115; 0.0000136; 0.003159147520336; 0.00000749; 0.0000879; 0.00015)
5	ANLN|54443; ASF1B|55723; ASPM|259266; AURKB|9212; BIRC5|332; BUB1|699; BUB1B|701; CCNB2|9133; CDC25C|995; CDC45|8318; CDC6|990; CDCA2|157313; CDCA5|113130; CDCA8|55143; CDKN2A|1029; CDKN3|1033; CDT1|81620; CENPA|1058; CENPE|1062; CENPF|1063; CENPM|79019; CEP55|55165; CKAP2L|150468; CLSPN|63967; DEPDC1|55635; DLGAP5|9787; DTL|51514; E2F1|1869; E2F7|144455; ERCC6L|54821; ESCO2|157570; EXO1|9156; FA…	Protein phosphatase 1 regulatory subunits; Kinesins (0.003318325614281; 0.008813510471144)	Cell cycle; Cellular senescence; Fanconi anemia pathway; Homologous recombination; MicroRNAs in cancer; Oocyte meiosis; p53 signaling pathway; Progesterone-mediated oocyte maturation (4.71E-022; 0.0000871; 0.00000115; 0.0000136; 0.003159147520336; 0.00000749; 0.0000879; 0.00015)
6	ANLN|54443; ASF1B|55723; ASPM|259266; AURKA|6790; AURKB|9212; BIRC5|332; BUB1|699; BUB1B|701; CCNB2|9133; CDC20|991; CDC25C|995; CDC45|8318; CDC6|990; CDCA2|157313; CDCA5|113130; CDCA8|55143; CDKN2A|1029; CDKN3|1033; CDT1|81620; CENPA|1058; CENPE|1062; CENPF|1063; CENPM|79019; CEP55|55165; CKAP2L|150468; CLSPN|63967; DEPDC1|55635; DLGAP5|9787; DTL|51514; E2F1|1869; E2F7|144455; ERCC6L|54821; ESCO…	Protein phosphatase 1 regulatory subunits (0.000364560509384)	Cell cycle; Cellular senescence; Fanconi anemia pathway; Homologous recombination; MicroRNAs in cancer; Oocyte meiosis; p53 signaling pathway; Progesterone-mediated oocyte maturation (4.71E-022; 0.0000871; 0.00000115; 0.0000136; 0.003159147520336; 0.00000749; 0.0000879; 0.00015)
7	ANLN|54443; ASF1B|55723; ASPM|259266; AURKB|9212; BIRC5|332; BUB1|699; BUB1B|701; CCNB2|9133; CDC25C|995; CDC45|8318; CDC6|990; CDCA2|157313; CDCA5|113130; CDCA8|55143; CDKN2A|1029; CDKN3|1033; CDT1|81620; CENPA|1058; CENPE|1062; CENPF|1063; CENPM|79019; CEP55|55165; CKAP2L|150468; CLSPN|63967; DEPDC1|55635; DLGAP5|9787; DTL|51514; E2F1|1869; E2F7|144455; ERCC6L|54821; ESCO2|157570; EXO1|9156; FA…	Protein phosphatase 1 regulatory subunits (0.00307413186291)	Cell cycle; Cellular senescence; Fanconi anemia pathway; Homologous recombination; MicroRNAs in cancer; Oocyte meiosis; p53 signaling pathway; Progesterone-mediated oocyte maturation (4.71E-022; 0.0000871; 0.00000115; 0.0000136; 0.003159147520336; 0.00000749; 0.0000879; 0.00015)
8	ANLN|54443; ASF1B|55723; ASPM|259266; AURKB|9212; BIRC5|332; BUB1|699; BUB1B|701; CCNB2|9133; CDC25C|995; CDC45|8318; CDC6|990; CDCA2|157313; CDCA5|113130; CDCA8|55143; CDKN2A|1029; CDKN3|1033; CDT1|81620; CENPA|1058; CENPE|1062; CENPF|1063; CENPM|79019; CEP55|55165; CKAP2L|150468; CLSPN|63967; DEPDC1|55635; DLGAP5|9787; DTL|51514; E2F1|1869; E2F7|144455; ERCC6L|54821; ESCO2|157570; EXO1|9156; FA…	Protein phosphatase 1 regulatory subunits (0.00307413186291)	Cell cycle; Cellular senescence; Fanconi anemia pathway; Homologous recombination; MicroRNAs in cancer; Oocyte meiosis; p53 signaling pathway; Progesterone-mediated oocyte maturation (4.71E-022; 0.0000871; 0.00000115; 0.0000136; 0.003159147520336; 0.00000749; 0.0000879; 0.00015)
9	ANLN|54443; ASF1B|55723; ASPM|259266; AURKB|9212; BIRC5|332; BUB1|699; BUB1B|701; CCNB2|9133; CDC25C|995; CDC45|8318; CDC6|990; CDCA2|157313; CDCA5|113130; CDCA8|55143; CDKN2A|1029; CDKN3|1033; CDT1|81620; CENPA|1058; CENPE|1062; CENPF|1063; CENPM|79019; CEP55|55165; CKAP2L|150468; CLSPN|63967; DEPDC1|55635; DLGAP5|9787; DTL|51514; E2F1|1869; E2F7|144455; ERCC6L|54821; ESCO2|157570; EXO1|9156; FA…	Protein phosphatase 1 regulatory subunits (0.002844472122598)	Cell cycle; Cellular senescence; Fanconi anemia pathway; Homologous recombination; MicroRNAs in cancer; Oocyte meiosis; p53 signaling pathway; Progesterone-mediated oocyte maturation (4.71E-022; 0.0000871; 0.00000115; 0.0000136; 0.003159147520336; 0.00000749; 0.0000879; 0.00015)
10	ANLN|54443; ASF1B|55723; ASPM|259266; AURKB|9212; BIRC5|332; BUB1|699; BUB1B|701; CCNB2|9133; CDC25C|995; CDC45|8318; CDC6|990; CDCA2|157313; CDCA5|113130; CDCA8|55143; CDKN2A|1029; CDKN3|1033; CDT1|81620; CENPA|1058; CENPE|1062; CENPF|1063; CENPM|79019; CEP55|55165; CKAP2L|150468; CLSPN|63967; DEPDC1|55635; DLGAP5|9787; DTL|51514; E2F1|1869; E2F7|144455; E2F8|79733; ERCC6L|54821; ESCO2|157570; E…	Protein phosphatase 1 regulatory subunits (0.002844472122598)	Cell cycle; Cellular senescence; Fanconi anemia pathway; Homologous recombination; MicroRNAs in cancer; Oocyte meiosis; p53 signaling pathway; Progesterone-mediated oocyte maturation (4.71E-022; 0.0000871; 0.00000115; 0.0000136; 0.003159147520336; 0.00000749; 0.0000879; 0.00015)
11	ANLN|54443; ASF1B|55723; ASPM|259266; AURKB|9212; BIRC5|332; BUB1|699; BUB1B|701; CCNB2|9133; CDC25C|995; CDC45|8318; CDC6|990; CDCA2|157313; CDCA5|113130; CDCA8|55143; CDKN2A|1029; CDKN3|1033; CDT1|81620; CENPA|1058; CENPE|1062; CENPF|1063; CENPM|79019; CEP55|55165; CKAP2L|150468; CLSPN|63967; DEPDC1|55635; DLGAP5|9787; DTL|51514; E2F1|1869; E2F7|144455; ERCC6L|54821; ESCO2|157570; EXO1|9156; FA…	Protein phosphatase 1 regulatory subunits (0.002844472122598)	Cell cycle; Cellular senescence; Fanconi anemia pathway; Homologous recombination; MicroRNAs in cancer; Oocyte meiosis; p53 signaling pathway; Progesterone-mediated oocyte maturation (4.71E-022; 0.0000871; 0.00000115; 0.0000136; 0.003159147520336; 0.00000749; 0.0000879; 0.00015)
12	ANLN|54443; ASF1B|55723; ASPM|259266; AURKB|9212; BIRC5|332; BUB1|699; BUB1B|701; CCNB2|9133; CDC25C|995; CDC45|8318; CDC6|990; CDCA2|157313; CDCA5|113130; CDCA8|55143; CDKN2A|1029; CDKN3|1033; CDT1|81620; CENPA|1058; CENPE|1062; CENPF|1063; CENPM|79019; CEP55|55165; CKAP2L|150468; CLSPN|63967; DEPDC1|55635; DLGAP5|9787; DTL|51514; E2F1|1869; E2F7|144455; ERCC6L|54821; ESCO2|157570; EXO1|9156; FA…	Protein phosphatase 1 regulatory subunits (0.002628715886063)	Cell cycle; Cellular senescence; Fanconi anemia pathway; Homologous recombination; MicroRNAs in cancer; Oocyte meiosis; p53 signaling pathway; Progesterone-mediated oocyte maturation (4.71E-022; 0.0000871; 0.00000115; 0.0000136; 0.003159147520336; 0.00000749; 0.0000879; 0.00015)
13	C11orf82|220042; CBX2|84733; CCNB1|891; CCNF|899; CDCA4|55038; CDK1|983; CENPL|91687; CKAP2|26586; COL10A1|1300; DEPDC1B|55789; DIAPH3|81624; DSCC1|79075; ECT2|1894; ERVMER34-1|100288413; FAM72B|653820; FANCB|2187; FEN1|2237; GINS1|9837; GINS4|84296; H2AFX|3014; HELLS|3070; HMGA1|3159; HN1|51155; KIAA1524|57650; KIF23|9493; LAMC2|3918; LIN9|286826; MCM2|4171; MCM4|4173; MCM6|4175; MMP1|4312; MTBP…	MCM family (0.003083268207254)	Cell cycle; Cellular senescence; DNA replication; Fanconi anemia pathway; MicroRNAs in cancer; Oocyte meiosis; p53 signaling pathway; Progesterone-mediated oocyte maturation (4.71E-022; 0.0000871; 0.000000561; 0.00000115; 0.003159147520336; 0.00000749; 0.0000879; 0.00015)
14	C11orf82|220042; CBX2|84733; CCNB1|891; CCNF|899; CDCA4|55038; CDK1|983; CENPL|91687; CKAP2|26586; COL10A1|1300; DEPDC1B|55789; DIAPH3|81624; DSCC1|79075; ECT2|1894; EPPK1|83481; ERVMER34-1|100288413; FAM72B|653820; FANCB|2187; FEN1|2237; GINS1|9837; GINS4|84296; H2AFX|3014; HELLS|3070; HMGA1|3159; HN1|51155; KIAA1524|57650; KIAA1549L|25758; KIF23|9493; LAMC2|3918; LIN9|286826; MCM2|4171; MCM4|41…	MCM family (0.003083268207254)	Cell cycle; Cellular senescence; DNA replication; Fanconi anemia pathway; MicroRNAs in cancer; Oocyte meiosis; p53 signaling pathway; Progesterone-mediated oocyte maturation (4.71E-022; 0.0000871; 0.000000561; 0.00000115; 0.003159147520336; 0.00000749; 0.0000879; 0.00015)
15	BLM|641; C11orf82|220042; CBX2|84733; CCNB1|891; CCNF|899; CDCA3|83461; CDCA4|55038; CENPL|91687; CKAP2|26586; DSCC1|79075; ECT2|1894; ERVMER34-1|100288413; FAM72B|653820; FANCB|2187; FEN1|2237; GINS1|9837; GINS4|84296; H2AFX|3014; HELLS|3070; HMGA1|3159; HN1|51155; HPDL|84842; KIAA1524|57650; KIF23|9493; LIN9|286826; MCM2|4171; MCM4|4173; MCM6|4175; MSH2|4436; MTBP|27085; MTFR2|113115; NCAPD2|99…	MCM family (0.0028864638536)	Cell cycle; Cellular senescence; DNA replication; Fanconi anemia pathway; Homologous recombination; MicroRNAs in cancer; Oocyte meiosis; p53 signaling pathway; Progesterone-mediated oocyte maturation (4.71E-022; 0.0000871; 0.000000561; 0.00000115; 0.0000136; 0.003159147520336; 0.00000749; 0.0000879; 0.00015)
16	C11orf82|220042; CBX2|84733; CCNB1|891; CCNF|899; CDCA4|55038; CDK1|983; CENPL|91687; CKAP2|26586; COL10A1|1300; DEPDC1B|55789; DIAPH3|81624; DSCC1|79075; ECT2|1894; ERVMER34-1|100288413; FAM72B|653820; FANCB|2187; FEN1|2237; GINS1|9837; GINS4|84296; H2AFX|3014; HELLS|3070; HMGA1|3159; HN1|51155; KIAA1524|57650; KIF23|9493; LAMC2|3918; LIN9|286826; MCM2|4171; MCM4|4173; MCM6|4175; MTBP|27085; NCA…	MCM family (0.0028864638536)	Cell cycle; Cellular senescence; DNA replication; Fanconi anemia pathway; MicroRNAs in cancer; Oocyte meiosis; p53 signaling pathway; Progesterone-mediated oocyte maturation (4.71E-022; 0.0000871; 0.000000561; 0.00000115; 0.003159147520336; 0.00000749; 0.0000879; 0.00015)
17	C11orf82|220042; CBX2|84733; CCNB1|891; CCNF|899; CDCA4|55038; CDK1|983; CENPL|91687; CHAF1B|8208; CKAP2|26586; COL10A1|1300; DEPDC1B|55789; DIAPH3|81624; DSCC1|79075; ECT2|1894; ERVMER34-1|100288413; FAM72B|653820; FANCB|2187; FEN1|2237; GINS1|9837; GINS4|84296; H2AFX|3014; HELLS|3070; HMGA1|3159; HN1|51155; KIAA1524|57650; KIF23|9493; LAMC2|3918; LIN9|286826; MCM2|4171; MCM4|4173; MCM6|4175; MT…	MCM family (0.0028864638536)	Cell cycle; Cellular senescence; DNA replication; Fanconi anemia pathway; MicroRNAs in cancer; Oocyte meiosis; p53 signaling pathway; Progesterone-mediated oocyte maturation (4.71E-022; 0.0000871; 0.000000561; 0.00000115; 0.003159147520336; 0.00000749; 0.0000879; 0.00015)
18	C11orf82|220042; CBX2|84733; CCNB1|891; CCNF|899; CDCA4|55038; CDK1|983; CENPL|91687; CKAP2|26586; COL10A1|1300; DEPDC1B|55789; DIAPH3|81624; DSCC1|79075; ECT2|1894; ERVMER34-1|100288413; FAM72B|653820; FANCB|2187; FEN1|2237; GINS1|9837; GINS4|84296; H2AFX|3014; HELLS|3070; HMGA1|3159; HN1|51155; KIAA1524|57650; KIF23|9493; LAMC2|3918; LIN9|286826; MCM2|4171; MCM4|4173; MCM6|4175; MTBP|27085; NCA…	MCM family (0.0028864638536)	Cell cycle; Cellular senescence; DNA replication; Fanconi anemia pathway; MicroRNAs in cancer; Oocyte meiosis; p53 signaling pathway; Progesterone-mediated oocyte maturation (4.71E-022; 0.0000871; 0.000000561; 0.00000115; 0.003159147520336; 0.00000749; 0.0000879; 0.00015)
19	C11orf82|220042; CBX2|84733; CCNB1|891; CCNF|899; CDCA4|55038; CDK1|983; CENPL|91687; CKAP2|26586; COL10A1|1300; DEPDC1B|55789; DIAPH3|81624; DSCC1|79075; ECT2|1894; ERVMER34-1|100288413; FAM72B|653820; FANCB|2187; FEN1|2237; GINS1|9837; GINS4|84296; H2AFX|3014; HELLS|3070; HMGA1|3159; HN1|51155; KIAA1524|57650; KIF23|9493; LAMC2|3918; LIN9|286826; MCM2|4171; MCM4|4173; MCM6|4175; MTBP|27085; NCA…	MCM family (0.0028864638536)	Cell cycle; Cellular senescence; DNA replication; Fanconi anemia pathway; MicroRNAs in cancer; Oocyte meiosis; p53 signaling pathway; Progesterone-mediated oocyte maturation (4.71E-022; 0.0000871; 0.000000561; 0.00000115; 0.003159147520336; 0.00000749; 0.0000879; 0.00015)
20	C11orf82|220042; CBX2|84733; CCNB1|891; CCNF|899; CDCA4|55038; CDK1|983; CENPL|91687; CKAP2|26586; COL10A1|1300; DEPDC1B|55789; DIAPH3|81624; DSCC1|79075; ECT2|1894; ERVMER34-1|100288413; FAM72B|653820; FANCB|2187; FEN1|2237; GINS1|9837; GINS4|84296; H2AFX|3014; HELLS|3070; HMGA1|3159; HN1|51155; KIAA1524|57650; KIF23|9493; LAMC2|3918; LIN9|286826; MCM2|4171; MCM4|4173; MCM6|4175; MTBP|27085; NCA…	MCM family (0.002698216210974)	Cell cycle; Cellular senescence; DNA replication; Fanconi anemia pathway; MicroRNAs in cancer; Oocyte meiosis; p53 signaling pathway; Progesterone-mediated oocyte maturation (4.71E-022; 0.0000871; 0.000000561; 0.00000115; 0.003159147520336; 0.00000749; 0.0000879; 0.00015)
21	C11orf82|220042; CBX2|84733; CCNB1|891; CCNF|899; CDCA3|83461; CDCA4|55038; CENPL|91687; CKAP2|26586; DSCC1|79075; ECT2|1894; EPHB2|2048; ERVMER34-1|100288413; FAM72B|653820; FANCB|2187; FEN1|2237; GINS1|9837; GINS4|84296; H2AFX|3014; HELLS|3070; HMGA1|3159; HN1|51155; HOXB7|3217; KIAA1524|57650; KIF23|9493; LAMC2|3918; LIN9|286826; MCM2|4171; MCM4|4173; MCM6|4175; MTBP|27085; MTFR2|113115; NCAPD…	MCM family (0.002698216210974)	Cell cycle; Cellular senescence; DNA replication; Fanconi anemia pathway; Homologous recombination; MicroRNAs in cancer; Oocyte meiosis; p53 signaling pathway; Progesterone-mediated oocyte maturation (4.71E-022; 0.0000871; 0.000000561; 0.00000115; 0.0000136; 0.003159147520336; 0.00000749; 0.0000879; 0.00015)
22	C11orf82|220042; CBX2|84733; CCNB1|891; CCNF|899; CDCA3|83461; CDCA4|55038; CENPL|91687; CKAP2|26586; DSCC1|79075; ECT2|1894; ERVMER34-1|100288413; FAM72B|653820; FANCB|2187; FEN1|2237; GINS1|9837; GINS4|84296; H2AFX|3014; HELLS|3070; HMGA1|3159; HN1|51155; KIAA1524|57650; KIF18A|81930; KIF23|9493; LIN9|286826; MCM2|4171; MCM4|4173; MCM6|4175; MTBP|27085; MTFR2|113115; NCAPD2|9918; ORC1|4998; PAR…	MCM family (0.002346630462271)	Cell cycle; Cellular senescence; DNA replication; Fanconi anemia pathway; Homologous recombination; MicroRNAs in cancer; Oocyte meiosis; p53 signaling pathway; Progesterone-mediated oocyte maturation (4.71E-022; 0.0000871; 0.000000561; 0.00000115; 0.0000136; 0.003159147520336; 0.00000749; 0.0000879; 0.00015)
23	C11orf82|220042; CBX2|84733; CCNB1|891; CCNF|899; CDCA3|83461; CDCA4|55038; CENPL|91687; CKAP2|26586; DSCC1|79075; ECT2|1894; ERVMER34-1|100288413; FAM72B|653820; FANCB|2187; FEN1|2237; GINS1|9837; GINS4|84296; H2AFX|3014; HELLS|3070; HMGA1|3159; HN1|51155; KIAA1524|57650; KIF23|9493; LIN9|286826; MCM2|4171; MCM4|4173; MCM6|4175; MTBP|27085; MTFR2|113115; NCAPD2|9918; ORC1|4998; PARPBP|55010; PLA…	MCM family (0.002346630462271)	Cell cycle; Cellular senescence; DNA replication; Fanconi anemia pathway; Homologous recombination; MicroRNAs in cancer; Oocyte meiosis; p53 signaling pathway; Progesterone-mediated oocyte maturation (4.71E-022; 0.0000871; 0.000000561; 0.00000115; 0.0000136; 0.003159147520336; 0.00000749; 0.0000879; 0.00015)
24	C11orf82|220042; CBX2|84733; CCNB1|891; CCNF|899; CDCA3|83461; CDCA4|55038; CENPL|91687; CKAP2|26586; DSCC1|79075; ECT2|1894; ERVMER34-1|100288413; FAM72B|653820; FANCB|2187; FEN1|2237; GINS1|9837; GINS4|84296; H2AFX|3014; HELLS|3070; HMGA1|3159; HN1|51155; KIAA1524|57650; KIF23|9493; KIF26B|55083; LIN9|286826; MCM2|4171; MCM4|4173; MCM6|4175; MTBP|27085; MTFR2|113115; NCAPD2|9918; ORC1|4998; PAR…	MCM family (0.002346630462271)	Cell cycle; Cellular senescence; DNA replication; Fanconi anemia pathway; Homologous recombination; MicroRNAs in cancer; Oocyte meiosis; p53 signaling pathway; Progesterone-mediated oocyte maturation (4.71E-022; 0.0000871; 0.000000561; 0.00000115; 0.0000136; 0.003159147520336; 0.00000749; 0.0000879; 0.00015)
25	C11orf82|220042; CBX2|84733; CCNB1|891; CCNF|899; CDCA3|83461; CDCA4|55038; CENPL|91687; CHEK1|1111; CKAP2|26586; DSCC1|79075; ECT2|1894; ERVMER34-1|100288413; FAM72B|653820; FANCB|2187; FEN1|2237; GINS1|9837; GINS4|84296; H2AFX|3014; HELLS|3070; HMGA1|3159; HN1|51155; KIAA1524|57650; KIF23|9493; LIN9|286826; MCM2|4171; MCM4|4173; MCM6|4175; MTBP|27085; MTFR2|113115; NCAPD2|9918; ORC1|4998; PARPB…	MCM family (0.002346630462271)	Cell cycle; Cellular senescence; DNA replication; Fanconi anemia pathway; Homologous recombination; MicroRNAs in cancer; Oocyte meiosis; p53 signaling pathway; Progesterone-mediated oocyte maturation (4.71E-022; 0.0000871; 0.000000561; 0.00000115; 0.0000136; 0.003159147520336; 0.00000749; 0.0000879; 0.00015)
26	C11orf82|220042; CBX2|84733; CCNB1|891; CCNF|899; CDCA3|83461; CDCA4|55038; CENPL|91687; CKAP2|26586; CTSV|1515; DSCC1|79075; ECT2|1894; ERVMER34-1|100288413; FAM72B|653820; FANCB|2187; FEN1|2237; GINS1|9837; GINS4|84296; H2AFX|3014; HELLS|3070; HMGA1|3159; HN1|51155; KIAA1524|57650; KIF23|9493; LIN9|286826; MCM2|4171; MCM4|4173; MCM6|4175; MTBP|27085; MTFR2|113115; NCAPD2|9918; ORC1|4998; PARPBP…	MCM family (0.002346630462271)	Cell cycle; Cellular senescence; DNA replication; Fanconi anemia pathway; Homologous recombination; MicroRNAs in cancer; Oocyte meiosis; p53 signaling pathway; Progesterone-mediated oocyte maturation (4.71E-022; 0.0000871; 0.000000561; 0.00000115; 0.0000136; 0.003159147520336; 0.00000749; 0.0000879; 0.00015)
27	C11orf82|220042; CBX2|84733; CCNB1|891; CCNF|899; CDCA3|83461; CDCA4|55038; CENPL|91687; CKAP2|26586; DSCC1|79075; ECT2|1894; ERVMER34-1|100288413; FAM72B|653820; FANCB|2187; FEN1|2237; GINS1|9837; GINS4|84296; H2AFX|3014; HELLS|3070; HMGA1|3159; HN1|51155; KIAA1524|57650; KIF23|9493; LIN9|286826; MCM2|4171; MCM4|4173; MCM6|4175; MTBP|27085; MTFR2|113115; NCAPD2|9918; ORC1|4998; PARPBP|55010; PLA…	MCM family (0.002346630462271)	Cell cycle; Cellular senescence; DNA replication; Fanconi anemia pathway; Homologous recombination; MicroRNAs in cancer; Oocyte meiosis; p53 signaling pathway; Progesterone-mediated oocyte maturation (4.71E-022; 0.0000871; 0.000000561; 0.00000115; 0.0000136; 0.003159147520336; 0.00000749; 0.0000879; 0.00015)
28	C11orf82|220042; CBX2|84733; CCNB1|891; CCNF|899; CDCA3|83461; CDCA4|55038; CENPL|91687; CKAP2|26586; DSCC1|79075; ECT2|1894; ERVMER34-1|100288413; FAM72B|653820; FANCB|2187; FEN1|2237; GINS1|9837; GINS4|84296; H2AFX|3014; HELLS|3070; HMGA1|3159; HN1|51155; KIAA1524|57650; KIF23|9493; LIN9|286826; MCM2|4171; MCM4|4173; MCM6|4175; MTBP|27085; MTFR2|113115; NCAPD2|9918; ORC1|4998; PARPBP|55010; PLA…	MCM family (0.002182912057927)	Cell cycle; Cellular senescence; DNA replication; Fanconi anemia pathway; Homologous recombination; MicroRNAs in cancer; Oocyte meiosis; p53 signaling pathway; Progesterone-mediated oocyte maturation (4.71E-022; 0.0000871; 0.000000561; 0.00000115; 0.0000136; 0.003159147520336; 0.00000749; 0.0000879; 0.00015)
29	C11orf82|220042; CBX2|84733; CCNB1|891; CCNF|899; CDCA3|83461; CDCA4|55038; CENPL|91687; CHRNA5|1138; CKAP2|26586; DSCC1|79075; ECT2|1894; ERVMER34-1|100288413; FAM72B|653820; FANCB|2187; FEN1|2237; GINS1|9837; GINS4|84296; H2AFX|3014; HELLS|3070; HMGA1|3159; HN1|51155; KIAA1524|57650; KIF23|9493; LIN9|286826; MCM2|4171; MCM4|4173; MCM6|4175; MTBP|27085; MTFR2|113115; NCAPD2|9918; ORC1|4998; PARP…	MCM family (0.002182912057927)	Cell cycle; Cellular senescence; DNA replication; Fanconi anemia pathway; Homologous recombination; MicroRNAs in cancer; Oocyte meiosis; p53 signaling pathway; Progesterone-mediated oocyte maturation (4.71E-022; 0.0000871; 0.000000561; 0.00000115; 0.0000136; 0.003159147520336; 0.00000749; 0.0000879; 0.00015)
30	C11orf82|220042; CCNF|899; CDCA3|83461; CDCA4|55038; CENPL|91687; CKAP2|26586; DSCC1|79075; FAM72B|653820; FANCB|2187; FEN1|2237; GGH|8836; GINS1|9837; GINS4|84296; H2AFX|3014; HELLS|3070; HMGA1|3159; HN1|51155; KIAA1524|57650; KIF20B|9585; KIF23|9493; KPNA2|3838; LIN9|286826; LRRC15|131578; MCM2|4171; MCM4|4173; MCM6|4175; MTBP|27085; MTFR2|113115; NCAPD2|9918; NCAPG2|54892; ORC1|4998; PARPBP|55…	MCM family (0.002182912057927)	Cell cycle; Cellular senescence; DNA replication; Fanconi anemia pathway; Homologous recombination; MicroRNAs in cancer (4.71E-022; 0.0000871; 0.000000561; 0.00000115; 0.0000136; 0.003159147520336)
31	BLM|641; C11orf82|220042; CCNF|899; CDCA3|83461; CDCA4|55038; CENPL|91687; CKAP2|26586; DSCC1|79075; FAM72B|653820; FANCB|2187; FEN1|2237; GINS1|9837; GINS4|84296; H2AFX|3014; HELLS|3070; HMGA1|3159; HN1|51155; HPDL|84842; KIAA1524|57650; KIF23|9493; LIN9|286826; MCM2|4171; MCM4|4173; MCM6|4175; MSH2|4436; MTBP|27085; MTFR2|113115; NCAPD2|9918; ORC1|4998; PARPBP|55010; PLAU|5328; PLK4|10733; RAD5…	MCM family (0.002182912057927)	Cell cycle; Cellular senescence; DNA replication; Fanconi anemia pathway; Homologous recombination; MicroRNAs in cancer (4.71E-022; 0.0000871; 0.000000561; 0.00000115; 0.0000136; 0.003159147520336)
32	C11orf82|220042; CBX2|84733; CCNB1|891; CCNF|899; CDCA3|83461; CDCA4|55038; CENPL|91687; CENPW|387103; CKAP2|26586; DSCC1|79075; ECT2|1894; FAM72B|653820; FANCB|2187; FEN1|2237; GINS1|9837; GINS4|84296; H2AFX|3014; HELLS|3070; HMGA1|3159; HN1|51155; KIAA1524|57650; KIF23|9493; LIN9|286826; MCM2|4171; MCM4|4173; MCM6|4175; MTBP|27085; MTFR2|113115; NCAPD2|9918; ORC1|4998; PARPBP|55010; PLAU|5328; …	MCM family (0.002182912057927)	Cell cycle; Cellular senescence; DNA replication; Fanconi anemia pathway; Homologous recombination; MicroRNAs in cancer; Oocyte meiosis; p53 signaling pathway; Progesterone-mediated oocyte maturation (4.71E-022; 0.0000871; 0.000000561; 0.00000115; 0.0000136; 0.003159147520336; 0.00000749; 0.0000879; 0.00015)
33	BLM|641; C11orf82|220042; CCNF|899; CDCA3|83461; CDCA4|55038; CENPL|91687; CKAP2|26586; DSCC1|79075; FAM72B|653820; FANCB|2187; FANCD2|2177; FEN1|2237; GINS1|9837; GINS4|84296; H2AFX|3014; HELLS|3070; HMGA1|3159; HN1|51155; HPDL|84842; KIAA1524|57650; KIF23|9493; KIF24|347240; LIN9|286826; LRP8|7804; MCM2|4171; MCM4|4173; MCM6|4175; MSH2|4436; MTBP|27085; NCAPD2|9918; ORC1|4998; PARPBP|55010; PLA…	MCM family (0.002182912057927)	Cell cycle; Cellular senescence; DNA replication; Fanconi anemia pathway; Homologous recombination; MicroRNAs in cancer (4.71E-022; 0.0000871; 0.000000561; 0.00000115; 0.0000136; 0.003159147520336)
34	BLM|641; C11orf82|220042; CCNF|899; CDCA3|83461; CDCA4|55038; CENPL|91687; CKAP2|26586; DSCC1|79075; FAM72B|653820; FANCB|2187; FEN1|2237; GINS1|9837; GINS4|84296; H2AFX|3014; HELLS|3070; HMGA1|3159; HN1|51155; HPDL|84842; INCENP|3619; KIAA1524|57650; KIF23|9493; LIN9|286826; MCM2|4171; MCM4|4173; MCM6|4175; MSH2|4436; MTBP|27085; MTFR2|113115; NCAPD2|9918; ORC1|4998; PARPBP|55010; PLAU|5328; PLK…	MCM family (0.002182912057927)	Cell cycle; Cellular senescence; DNA replication; Fanconi anemia pathway; Homologous recombination; MicroRNAs in cancer (4.71E-022; 0.0000871; 0.000000561; 0.00000115; 0.0000136; 0.003159147520336)
35	C11orf82|220042; CBX2|84733; CCNB1|891; CCNF|899; CDCA3|83461; CDCA4|55038; CENPL|91687; CKAP2|26586; DSCC1|79075; ECT2|1894; FAM72B|653820; FANCB|2187; FEN1|2237; GINS1|9837; GINS4|84296; H2AFX|3014; HELLS|3070; HMGA1|3159; HN1|51155; HTR1D|3352; KIAA1524|57650; KIF23|9493; LIN9|286826; MCM2|4171; MCM4|4173; MCM6|4175; MTBP|27085; MTFR2|113115; NCAPD2|9918; ORC1|4998; PARPBP|55010; PLAU|5328; PL…	MCM family (0.002182912057927)	Cell cycle; Cellular senescence; DNA replication; Fanconi anemia pathway; Homologous recombination; MicroRNAs in cancer; Oocyte meiosis; p53 signaling pathway; Progesterone-mediated oocyte maturation (4.71E-022; 0.0000871; 0.000000561; 0.00000115; 0.0000136; 0.003159147520336; 0.00000749; 0.0000879; 0.00015)
36	ANLN|54443; BRIP1|83990; BUB1|699; BUB1B|701; CCNB2|9133; CDC6|990; CDT1|81620; CENPF|1063; CENPH|64946; CENPK|64105; CTHRC1|115908; ESCO2|157570; EXO1|9156; FAM64A|54478; GPR19|2842; GPRIN1|114787; GTSE1|51512; IL4I1|259307; IQGAP3|128239; KIF15|56992; KIF20A|10112; KIFC1|3833; MMP9|4318; MYBL2|4605; NUF2|83540; NUSAP1|51203; PBK|55872; RAD51|5888; RAD51AP1|10635; RDM1|201299; RRM2|6241; SKA3|22…	NONE	Cell cycle; Cellular senescence; Fanconi anemia pathway; Homologous recombination; MicroRNAs in cancer; Oocyte meiosis; p53 signaling pathway; Progesterone-mediated oocyte maturation (4.71E-022; 0.0000871; 0.00000115; 0.0000136; 0.003159147520336; 0.00000749; 0.0000879; 0.00015)
37	ANLN|54443; ASF1B|55723; BUB1|699; BUB1B|701; CCNB2|9133; CDC6|990; CDT1|81620; CENPF|1063; CXCL11|6373; CXCL9|4283; ESCO2|157570; EXO1|9156; FAM64A|54478; GPRIN1|114787; GTSE1|51512; IL4I1|259307; IQGAP3|128239; KIF11|3832; KIF15|56992; KIF20A|10112; KIFC1|3833; LMNB1|4001; MMP9|4318; MYBL2|4605; NUF2|83540; NUSAP1|51203; PBK|55872; RAD51|5888; RAD51AP1|10635; RDM1|201299; RRM2|6241; SKA3|221150…	NONE	Cell cycle; Cellular senescence; Fanconi anemia pathway; Homologous recombination; MicroRNAs in cancer; Oocyte meiosis; p53 signaling pathway; Progesterone-mediated oocyte maturation (4.71E-022; 0.0000871; 0.00000115; 0.0000136; 0.003159147520336; 0.00000749; 0.0000879; 0.00015)
38	ANLN|54443; ASF1B|55723; BIRC5|332; BUB1|699; BUB1B|701; C16orf59|80178; CCNB2|9133; CDC6|990; CDT1|81620; CENPF|1063; ESCO2|157570; EXO1|9156; FAM64A|54478; GPRIN1|114787; GTSE1|51512; IL4I1|259307; IQGAP3|128239; KIF15|56992; KIF20A|10112; KIFC1|3833; MMP9|4318; MYBL2|4605; NUF2|83540; NUSAP1|51203; PBK|55872; RAD51|5888; RAD51AP1|10635; RDM1|201299; RRM2|6241; SKA3|221150; SPC25|57405; TK1|708…	NONE	Cell cycle; Cellular senescence; Fanconi anemia pathway; Homologous recombination; MicroRNAs in cancer; Oocyte meiosis; p53 signaling pathway; Progesterone-mediated oocyte maturation (4.71E-022; 0.0000871; 0.00000115; 0.0000136; 0.003159147520336; 0.00000749; 0.0000879; 0.00015)
39	C1orf233|643988; CCNF|899; CDK1|983; CHAF1B|8208; COL10A1|1300; DEPDC1B|55789; DIAPH3|81624; FEN1|2237; GINS1|9837; HELLS|3070; HMGA1|3159; HN1|51155; LAMC2|3918; MCM2|4171; MCM4|4173; PAFAH1B3|5050; PLAU|5328; PLK4|10733; SHCBP1|79801; STMN1|3925; WDHD1|11169; ZWINT|11130	NONE	Cell cycle; Cellular senescence; DNA replication; MicroRNAs in cancer; Oocyte meiosis; p53 signaling pathway; Progesterone-mediated oocyte maturation (4.71E-022; 0.0000871; 0.000000561; 0.003159147520336; 0.00000749; 0.0000879; 0.00015)
40	CCNF|899; CDK1|983; COL10A1|1300; DEPDC1B|55789; DIAPH3|81624; FEN1|2237; GINS1|9837; HELLS|3070; HMGA1|3159; HN1|51155; LAMC2|3918; MCM2|4171; MCM4|4173; OLR1|4973; PLAU|5328; PLK4|10733; SHCBP1|79801; STMN1|3925; ULBP1|80329; ULBP2|80328; WDHD1|11169; ZWINT|11130	NONE	Cell cycle; Cellular senescence; DNA replication; MicroRNAs in cancer; Oocyte meiosis; p53 signaling pathway; Progesterone-mediated oocyte maturation (4.71E-022; 0.0000871; 0.000000561; 0.003159147520336; 0.00000749; 0.0000879; 0.00015)
41	CCNF|899; CDK1|983; CENPL|91687; COL10A1|1300; DEPDC1B|55789; DIAPH3|81624; ETV4|2118; FEN1|2237; GINS1|9837; HELLS|3070; HMGA1|3159; HN1|51155; LAMC2|3918; MCM2|4171; MCM4|4173; PLAU|5328; PLK4|10733; RMI2|116028; SHCBP1|79801; STMN1|3925; WDHD1|11169; ZWINT|11130	NONE	Cell cycle; Cellular senescence; DNA replication; Fanconi anemia pathway; MicroRNAs in cancer; Oocyte meiosis; p53 signaling pathway; Progesterone-mediated oocyte maturation (4.71E-022; 0.0000871; 0.000000561; 0.00000115; 0.003159147520336; 0.00000749; 0.0000879; 0.00015)
42	CCNF|899; CDK1|983; CENPL|91687; COL10A1|1300; DEPDC1B|55789; EPPK1|83481; FEN1|2237; GINS1|9837; HELLS|3070; HMGA1|3159; HN1|51155; KIAA1549L|25758; LAMC2|3918; LTB|4050; MCM2|4171; MCM4|4173; NCAPD2|9918; PLAU|5328; PLK4|10733; RMI2|116028; STMN1|3925; WDHD1|11169	NONE	Cell cycle; Cellular senescence; DNA replication; Fanconi anemia pathway; MicroRNAs in cancer; Oocyte meiosis; p53 signaling pathway; Progesterone-mediated oocyte maturation (4.71E-022; 0.0000871; 0.000000561; 0.00000115; 0.003159147520336; 0.00000749; 0.0000879; 0.00015)
43	ARHGAP11A|9824; CCNA2|890; CCNE1|898; CDCA3|83461; CDCA7|83879; CENPI|2491; EME1|146956; FAM72A|729533; FANCI|55215; FOXM1|2305; KIF2C|11004; MTFR2|113115; ORC6|23594; PLK1|5347; POLQ|10721; RAD54L|8438; TACC3|10460; TICRR|90381; TROAP|10024; XRCC2|7516	NONE	Cell cycle; Cellular senescence; Fanconi anemia pathway; Homologous recombination; MicroRNAs in cancer; Oocyte meiosis; p53 signaling pathway; Progesterone-mediated oocyte maturation (4.71E-022; 0.0000871; 0.00000115; 0.0000136; 0.003159147520336; 0.00000749; 0.0000879; 0.00015)
44	CDCA2|157313; CDCA5|113130; CDCA8|55143; CDKN3|1033; CENPE|1062; CENPF|1063; ERCC6L|54821; FAM72C|-; FAM72D|728833; KIF14|9928; KIF18B|146909; MCM10|55388; MYBL2|4605; OIP5|11339; PBK|55872; PRAME|23532; PRR11|55771; PTTG1|9232; TERT|7015; TRIP13|9319	NONE	Cell cycle; Cellular senescence; MicroRNAs in cancer; Oocyte meiosis (4.71E-022; 0.0000871; 0.003159147520336; 0.00000749)
45	AIM2|9447; AUNIP|79000; C1orf112|55732; CCT5|22948; CYP27B1|1594; ECE2|9718; GGH|8836; HENMT1|113802; KIF20B|9585; KPNA2|3838; LRRC15|131578; NCAPG2|54892; PCSK9|255738; RCC2|55920; SPAG5|10615; TIMELESS|8914; TONSL|4796; ZWILCH|55055	NONE	NONE
46	AIM2|9447; AUNIP|79000; C1orf112|55732; CCT5|22948; ECE2|9718; FBXO5|26271; GGH|8836; HENMT1|113802; KIF20B|9585; KPNA2|3838; KYNU|8942; LRRC15|131578; NCAPG2|54892; PCSK9|255738; RAD54B|25788; SPAG5|10615; TIMELESS|8914; ZWILCH|55055	NONE	Homologous recombination; Oocyte meiosis (0.0000136; 0.00000749)
47	AIM2|9447; AUNIP|79000; C1orf112|55732; CCT5|22948; CD3EAP|10849; CLDN14|23562; ECE2|9718; GGH|8836; HENMT1|113802; KIF20B|9585; KPNA2|3838; LRRC15|131578; NCAPG2|54892; PCSK9|255738; SPAG5|10615; TIMELESS|8914; TUBA1C|84790; ZWILCH|55055	NONE	NONE
48	AIM2|9447; AUNIP|79000; C17orf96|100170841; C1orf112|55732; CCT5|22948; ECE2|9718; GGH|8836; HENMT1|113802; KIF20B|9585; KPNA2|3838; LRRC15|131578; NCAPG2|54892; NPW|283869; PCSK9|255738; POC1A|25886; SPAG5|10615; TIMELESS|8914; ZWILCH|55055	NONE	NONE
49	ALG1L|200810; AUNIP|79000; C1orf112|55732; CCT5|22948; ECE2|9718; FBXO5|26271; GGH|8836; KIF20B|9585; KPNA2|3838; KYNU|8942; LRRC15|131578; NCAPG2|54892; NTS|4922; RAD54B|25788; SMC2|10592; SPAG5|10615; TIMELESS|8914; ZWILCH|55055	Condensin II subunits (0.00305474583716)	Homologous recombination; Oocyte meiosis (0.0000136; 0.00000749)
50	ACTL6A|86; AIM2|9447; AUNIP|79000; C1orf112|55732; CCT5|22948; ECE2|9718; GGH|8836; HENMT1|113802; KIF20B|9585; KNSTRN|90417; KPNA2|3838; LRRC15|131578; NCAPG2|54892; PCSK9|255738; SPAG5|10615; TIMELESS|8914; ZWILCH|55055	NONE	NONE
51	AIM2|9447; AUNIP|79000; BRCA1|672; C1orf112|55732; CCT5|22948; DNMT3B|1789; ECE2|9718; GGH|8836; HENMT1|113802; KIF20B|9585; KPNA2|3838; LRRC15|131578; NCAPG2|54892; PCSK9|255738; SPAG5|10615; TIMELESS|8914; ZWILCH|55055	NONE	Fanconi anemia pathway; Homologous recombination; MicroRNAs in cancer (0.00000115; 0.0000136; 0.003159147520336)
52	AIM2|9447; AUNIP|79000; C1orf112|55732; CCT5|22948; DBF4|10926; ECE2|9718; GGH|8836; HENMT1|113802; KIF20B|9585; KPNA2|3838; LRRC15|131578; NCAPG2|54892; PCSK9|255738; PLEK2|26499; SPAG5|10615; TIMELESS|8914; ZWILCH|55055	NONE	Cell cycle (4.71E-22)
53	ANKEF1|63926; AUNIP|79000; C1orf112|55732; CCT5|22948; CD3EAP|10849; CLDN14|23562; ECE2|9718; HDGF|3068; NDC1|55706; NUP62CL|54830; PSMB3|5691; RCC1|1104; SPAG5|10615; TIMELESS|8914; TMPO|7112; TUBA1C|84790; ZWILCH|55055	NONE	NONE
54	ANKEF1|63926; CCDC138|165055; DCAF13|25879; FBXO5|26271; INTS7|25896; KYNU|8942; NDC1|55706; NUP62CL|54830; PPAT|5471; PPIL1|51645; PSMB3|5691; RAD54B|25788; SKAP1|8631; SLMO2|51012; TMPO|7112; VIL1|7429	NONE	Homologous recombination; Oocyte meiosis (0.0000136; 0.00000749)
55	CBX2|84733; CCNB1|891; CDK1|983; COL10A1|1300; DEPDC1B|55789; DIAPH3|81624; ECT2|1894; ERVMER34-1|100288413; KIF11|3832; LMNB1|4001; SGOL2|151246; SHCBP1|79801; STIL|6491; UBD|10537; ZP3|7784; ZWINT|11130	NONE	Cell cycle; Cellular senescence; Oocyte meiosis; p53 signaling pathway; Progesterone-mediated oocyte maturation (4.71E-022; 0.0000871; 0.00000749; 0.0000879; 0.00015)
56	AUNIP|79000; C1orf112|55732; CCT5|22948; CD3EAP|10849; CLDN14|23562; ECE2|9718; GGH|8836; KIF20B|9585; KPNA2|3838; LRRC15|131578; MIS18A|54069; NCAPG2|54892; SPAG5|10615; TIMELESS|8914; TUBA1C|84790; ZWILCH|55055	NONE	NONE
57	C1orf233|643988; CBX2|84733; CCNB1|891; CDK1|983; COL10A1|1300; DEPDC1B|55789; DIAPH3|81624; ECT2|1894; EPCAM|4072; ERVMER34-1|100288413; PAFAH1B3|5050; SGOL2|151246; SHCBP1|79801; STIL|6491; ZWINT|11130	NONE	Cell cycle; Cellular senescence; Oocyte meiosis; p53 signaling pathway; Progesterone-mediated oocyte maturation (4.71E-022; 0.0000871; 0.00000749; 0.0000879; 0.00015)
58	AUNIP|79000; C1orf112|55732; CCT5|22948; ECE2|9718; GGH|8836; HENMT1|113802; KIF20B|9585; KPNA2|3838; LRRC15|131578; NCAPG2|54892; PCSK9|255738; SPAG5|10615; TIMELESS|8914; ZWILCH|55055	NONE	NONE
59	ANKEF1|63926; AUNIP|79000; C1orf112|55732; CCT5|22948; ECE2|9718; HENMT1|113802; NDC1|55706; NUP62CL|54830; PCSK9|255738; PSMB3|5691; SPAG5|10615; TIMELESS|8914; TMPO|7112; ZWILCH|55055	NONE	NONE
60	CASC5|57082; CBX2|84733; CCNB1|891; CDC25A|993; CDK1|983; COL10A1|1300; DEPDC1B|55789; DIAPH3|81624; ECT2|1894; ERVMER34-1|100288413; SGOL2|151246; SHCBP1|79801; STIL|6491; ZWINT|11130	NONE	Cell cycle; Cellular senescence; MicroRNAs in cancer; Oocyte meiosis; p53 signaling pathway; Progesterone-mediated oocyte maturation (4.71E-022; 0.0000871; 0.003159147520336; 0.00000749; 0.0000879; 0.00015)
61	APOBEC3B|9582; CBX2|84733; CCNB1|891; CDK1|983; COL10A1|1300; DEPDC1B|55789; DIAPH3|81624; ECT2|1894; ERVMER34-1|100288413; SGOL2|151246; SHCBP1|79801; STIL|6491; ZIC2|7546; ZWINT|11130	NONE	Cell cycle; Cellular senescence; Oocyte meiosis; p53 signaling pathway; Progesterone-mediated oocyte maturation (4.71E-022; 0.0000871; 0.00000749; 0.0000879; 0.00015)
62	AUNIP|79000; C1orf112|55732; CCT5|22948; ECE2|9718; GGH|8836; HENMT1|113802; KIF20B|9585; KPNA2|3838; LRRC15|131578; NCAPG2|54892; SLC39A4|55630; SPAG5|10615; TIMELESS|8914; ZWILCH|55055	NONE	NONE
63	AUNIP|79000; C1orf112|55732; CCT5|22948; ECE2|9718; GGH|8836; HENMT1|113802; KIF20B|9585; KPNA2|3838; LRRC15|131578; NCAPG2|54892; PRIM1|5557; SPAG5|10615; TIMELESS|8914; ZWILCH|55055	NONE	DNA replication (5.61E-07)
64	ANKEF1|63926; AUNIP|79000; C1orf112|55732; CCT5|22948; ECE2|9718; HENMT1|113802; NDC1|55706; NUP62CL|54830; PSMB3|5691; SPAG5|10615; TIMELESS|8914; TMPO|7112; WDR72|256764; ZWILCH|55055	NONE	NONE
65	ANKEF1|63926; AUNIP|79000; C1orf112|55732; CCT5|22948; ECE2|9718; HENMT1|113802; IYD|389434; NDC1|55706; NUP62CL|54830; PSMB3|5691; SPAG5|10615; TIMELESS|8914; TMPO|7112; ZWILCH|55055	NONE	NONE
66	AUNIP|79000; C1orf112|55732; CCT5|22948; ECE2|9718; FBXO5|26271; HENMT1|113802; KYNU|8942; NUP155|9631; PCSK9|255738; PRKDC|5591; RAD54B|25788; SPAG5|10615; TIMELESS|8914; ZWILCH|55055	NONE	Cell cycle; Homologous recombination; Oocyte meiosis (4.71E-022; 0.0000136; 0.00000749)
67	ACTL6A|86; AUNIP|79000; C17orf96|100170841; C1orf112|55732; CCT5|22948; ECE2|9718; HENMT1|113802; KNSTRN|90417; NPW|283869; OCIAD2|132299; POC1A|25886; SPAG5|10615; TIMELESS|8914; ZWILCH|55055	NONE	NONE
68	ACTL6A|86; AUNIP|79000; C1orf112|55732; CCT5|22948; CD3EAP|10849; CLDN14|23562; ECE2|9718; HENMT1|113802; KNSTRN|90417; RUVBL1|8607; SPAG5|10615; TIMELESS|8914; TUBA1C|84790; ZWILCH|55055	SRCAP complex (0.001816874975043)	NONE
69	AIM2|9447; AUNIP|79000; C1orf112|55732; CCT5|22948; CYP27B1|1594; ECE2|9718; HENMT1|113802; HOXB9|3219; PCSK9|255738; RCC2|55920; SPAG5|10615; TIMELESS|8914; TONSL|4796; ZWILCH|55055	NONE	NONE
70	ACTL6A|86; AUNIP|79000; C1orf112|55732; CCT5|22948; DBF4|10926; ECE2|9718; HENMT1|113802; HPRT1|3251; KNSTRN|90417; PCSK9|255738; PLEK2|26499; SPAG5|10615; TIMELESS|8914; ZWILCH|55055	NONE	Cell cycle (4.71E-22)
71	ABRACL|58527; ANKEF1|63926; CBX3|11335; COA6|388753; DARS2|55157; DPP3|10072; DSN1|79980; MYCN|4613; NDC1|55706; NUP62CL|54830; PSMB3|5691; RP11-345J4.5|-; TMPO|7112	NONE	NONE
72	CBX2|84733; CCNB1|891; CDK1|983; COL10A1|1300; DEPDC1B|55789; DIAPH3|81624; ECT2|1894; ERVMER34-1|100288413; FAM83H|286077; SGOL2|151246; SHCBP1|79801; STIL|6491; ZWINT|11130	NONE	Cell cycle; Cellular senescence; Oocyte meiosis; p53 signaling pathway; Progesterone-mediated oocyte maturation (4.71E-022; 0.0000871; 0.00000749; 0.0000879; 0.00015)
73	CASC5|57082; CBX2|84733; CCNB1|891; CCNF|899; CDC25A|993; CDK1|983; ECT2|1894; ERVMER34-1|100288413; FAM83H|286077; NOTUM|147111; SGOL2|151246; STIL|6491	NONE	Cell cycle; Cellular senescence; MicroRNAs in cancer; Oocyte meiosis; p53 signaling pathway; Progesterone-mediated oocyte maturation (4.71E-022; 0.0000871; 0.003159147520336; 0.00000749; 0.0000879; 0.00015)
74	C1orf233|643988; CDK1|983; COL10A1|1300; DEPDC1B|55789; DIAPH3|81624; FEN1|2237; HELLS|3070; HN1|51155; PAFAH1B3|5050; SHCBP1|79801; SOX4|6659; ZWINT|11130	NONE	Cell cycle; Cellular senescence; DNA replication; MicroRNAs in cancer; Oocyte meiosis; p53 signaling pathway; Progesterone-mediated oocyte maturation (4.71E-022; 0.0000871; 0.000000561; 0.003159147520336; 0.00000749; 0.0000879; 0.00015)
75	C1orf233|643988; CDK1|983; COL10A1|1300; DEPDC1B|55789; DIAPH3|81624; FEN1|2237; HELLS|3070; HN1|51155; PAFAH1B3|5050; PDZK1IP1|10158; SHCBP1|79801; ZWINT|11130	NONE	Cell cycle; Cellular senescence; DNA replication; Oocyte meiosis; p53 signaling pathway; Progesterone-mediated oocyte maturation (4.71E-022; 0.0000871; 0.000000561; 0.00000749; 0.0000879; 0.00015)
76	BOP1|23246; CASC5|57082; CBX2|84733; CCNB1|891; CCNF|899; CDC25A|993; CDK1|983; CENPL|91687; ECT2|1894; ERVMER34-1|100288413; SGOL2|151246; STIL|6491	NONE	Cell cycle; Cellular senescence; MicroRNAs in cancer; Oocyte meiosis; p53 signaling pathway; Progesterone-mediated oocyte maturation (4.71E-022; 0.0000871; 0.003159147520336; 0.00000749; 0.0000879; 0.00015)
77	CA9|768; CDCA3|83461; CDCA7|83879; CTSE|1510; EME1|146956; FAM72A|729533; FANCI|55215; KIF2C|11004; MTFR2|113115; RAD54L|8438; TACC3|10460	NONE	Fanconi anemia pathway; Homologous recombination (0.00000115; 0.0000136)
78	CDCA3|83461; CDCA7|83879; EME1|146956; FAM72A|729533; FANCI|55215; GSG2|83903; KIF2C|11004; MTFR2|113115; RAD54L|8438; TACC3|10460; TAP1|6890	NONE	Fanconi anemia pathway; Homologous recombination (0.00000115; 0.0000136)
79	ARL6IP1|23204; BRI3BP|140707; KLHL35|283212; NME1|4830; NUP210|23225; PAICS|10606; PDIA4|9601; PPAT|5471; SLC12A8|84561; SMKR1|100287482; SUCNR1|56670	Purinosome (0.001098111248652)	NONE
80	ARL6IP1|23204; BRI3BP|140707; DDC|1644; KLHL35|283212; NUP210|23225; PAICS|10606; PDIA4|9601; PPAT|5471; SLC12A8|84561; SMKR1|100287482; SUCNR1|56670	Purinosome (0.001098111248652)	NONE
81	ARL6IP1|23204; BRI3BP|140707; C1orf53|388722; KLHL35|283212; NUP210|23225; PAICS|10606; PDIA4|9601; PPAT|5471; SLC12A8|84561; SMKR1|100287482; SUCNR1|56670	Purinosome (0.001098111248652)	NONE
82	ARL6IP1|23204; BRI3BP|140707; KLHL35|283212; NUP210|23225; PAICS|10606; PDIA4|9601; PPAT|5471; SLC12A8|84561; SMKR1|100287482; SUCNR1|56670	Purinosome (0.000898454657988)	NONE
83	AGMAT|79814; ARL6IP1|23204; BRI3BP|140707; LSR|51599; NUP210|23225; PAICS|10606; PDIA4|9601; PPAT|5471; SLC12A8|84561; SUCNR1|56670	Purinosome (0.000898454657988)	NONE
84	CDCA3|83461; CDCA7|83879; EME1|146956; FAM72A|729533; FANCI|55215; GRIN2D|2906; KIF2C|11004; MTFR2|113115; RAD54L|8438; TACC3|10460	NONE	Fanconi anemia pathway; Homologous recombination (0.00000115; 0.0000136)
85	CCNE2|9134; CDCA3|83461; CDCA7|83879; EME1|146956; FAM72A|729533; FANCI|55215; KIF2C|11004; MTFR2|113115; RAD54L|8438; TACC3|10460	NONE	Cell cycle; Cellular senescence; Fanconi anemia pathway; Homologous recombination; MicroRNAs in cancer; Oocyte meiosis; p53 signaling pathway (4.71E-022; 0.0000871; 0.00000115; 0.0000136; 0.003159147520336; 0.00000749; 0.0000879)
86	C17orf53|78995; CDCA3|83461; CDCA7|83879; EME1|146956; FAM72A|729533; FANCI|55215; KIF2C|11004; MTFR2|113115; RAD54L|8438; TACC3|10460	NONE	Fanconi anemia pathway; Homologous recombination (0.00000115; 0.0000136)
87	ALG1L|200810; ECE2|9718; GGH|8836; KIF20B|9585; KPNA2|3838; LRRC15|131578; NCAPG2|54892; NTS|4922; PSPH|5723; SMC2|10592	Condensin II subunits (0.000898454657988)	NONE
88	ALG1L|200810; ECE2|9718; GGH|8836; KIF20B|9585; KPNA2|3838; LRRC15|131578; NCAPG2|54892; NTS|4922; SMC2|10592; TBC1D31|93594	Condensin II subunits (0.000898454657988)	NONE
89	ALG1L|200810; ECE2|9718; GGH|8836; KIF20B|9585; KPNA2|3838; LAPTM4B|55353; LRRC15|131578; NCAPG2|54892; NTS|4922; SMC2|10592	Condensin II subunits (0.000898454657988)	NONE
90	AGMAT|79814; ARL6IP1|23204; BRI3BP|140707; LSR|51599; NUP210|23225; PAICS|10606; PDIA4|9601; PPAT|5471; SLC12A8|84561; TLCD1|116238	Purinosome (0.000898454657988)	NONE

## Sheet: Table S6b- Downregulated_Clusters
Table S6b : Table representing the downregulated clustered-related genes, genegroups and pathways
Cluster	Genes (GeneSymbol|GeneID)	Genegroups (Adjusted-Pval)	Pathways (Adjusted-Pval)
1	ABCA10|10349; AC008443.1|-; AC105020.1|-; AC135178.1|-; ACAD11|84129; ACCS|84680; AGAP9|642517; AHSA2|130872; AP001468.1|-; AP003068.6|-; APBB3|10307; ARMC12|221481; ARMCX4|100131755; ATG16L2|89849; C5orf45|51149; CCDC84|338657; CCNL2|81669; CRIPAK|285464; CSAD|51380; DNHD1|144132; FAM153A|285596; FAM153B|202134; FAM156A|29057; FAM193B|54540; FAM229A|100128071; FLJ00418|-; GABBR1|2550; GNRH1|2796…	Armadillo repeat containing; Golgin related (0.004050973381659; 0.005120082397647)	Oxytocin signaling pathway; Taste transduction; Vascular smooth muscle contraction (0.001343004311601; 0.00262512935374; 0.00000648)
2	AC008443.1|-; AC105020.1|-; AC135178.1|-; ACCS|84680; AGAP9|642517; AHSA2|130872; AP001468.1|-; AP003068.6|-; APBB3|10307; ARMC12|221481; ARMCX4|100131755; ASIC3|9311; ATG16L2|89849; C5orf45|51149; C6ORF50|-; CCDC84|338657; CCNL2|81669; CRIPAK|285464; DNHD1|144132; FAM153A|285596; FAM153B|202134; FAM156A|29057; FAM193B|54540; FAM229A|100128071; FLJ00418|-; GABBR1|2550; GNRH1|2796; GOLGA6L4|-; GOL…	Armadillo repeat containing; Golgin related (0.003743406971064; 0.004489175809959)	Oxytocin signaling pathway; Taste transduction; Vascular smooth muscle contraction (0.001343004311601; 0.00262512935374; 0.00000648)
3	AC008443.1|-; AC105020.1|-; AC135178.1|-; ACCS|84680; AGAP9|642517; AHSA2|130872; AP001468.1|-; AP003068.6|-; APBB3|10307; ARMC12|221481; ARMCX4|100131755; ATG16L2|89849; C5orf45|51149; CCDC84|338657; CCNL2|81669; CLCN6|1185; CRIPAK|285464; DNHD1|144132; FAM153A|285596; FAM153B|202134; FAM156A|29057; FAM193B|54540; FAM229A|100128071; FLJ00418|-; GABBR1|2550; GNRH1|2796; GOLGA6L4|-; GOLGA8B|23015;…	Armadillo repeat containing; Golgin related (0.003595640906417; 0.004196327002712)	Oxytocin signaling pathway; Taste transduction; Vascular smooth muscle contraction (0.001343004311601; 0.00262512935374; 0.00000648)
4	AC008443.1|-; AC105020.1|-; AC135178.1|-; ACCS|84680; AGAP9|642517; AHSA2|130872; AP001468.1|-; AP003068.6|-; APBB3|10307; ARMC12|221481; ARMCX4|100131755; ATG16L2|89849; BCL6|604; C5orf45|51149; CCDC84|338657; CCNL2|81669; CRIPAK|285464; DNHD1|144132; FAM153A|285596; FAM153B|202134; FAM156A|29057; FAM193B|54540; FAM229A|100128071; FLJ00418|-; GABBR1|2550; GNRH1|2796; GOLGA6L4|-; GOLGA8B|23015; G…	Armadillo repeat containing; Golgin related (0.00345181527016; 0.003917956795599)	Oxytocin signaling pathway; Taste transduction; Vascular smooth muscle contraction (0.001343004311601; 0.00262512935374; 0.00000648)
5	AC008443.1|-; AC105020.1|-; AC135178.1|-; ACCS|84680; AGAP9|642517; AHSA2|130872; AP001468.1|-; AP003068.6|-; APBB3|10307; ARMC12|221481; ARMCX4|100131755; ATG16L2|89849; C5orf45|51149; CCDC84|338657; CCNL2|81669; CRIPAK|285464; DNHD1|144132; FAM153A|285596; FAM153B|202134; FAM156A|29057; FAM193B|54540; FAM229A|100128071; FLJ00418|-; GABBR1|2550; GNRH1|2796; GOLGA6L4|-; GOLGA8B|23015; GOLGA8N|643…	Armadillo repeat containing; Golgin related (0.00345181527016; 0.003917956795599)	Oxytocin signaling pathway; Taste transduction; Vascular smooth muscle contraction (0.001343004311601; 0.00262512935374; 0.00000648)
6	AC008443.1|-; AC105020.1|-; AC135178.1|-; ACCS|84680; AGAP9|642517; AHSA2|130872; AP001468.1|-; AP003068.6|-; APBB3|10307; ARMC12|221481; ARMCX4|100131755; ATG16L2|89849; C5orf45|51149; CCDC84|338657; CCNL2|81669; CRIPAK|285464; DNHD1|144132; FAM153A|285596; FAM153B|202134; FAM156A|29057; FAM193B|54540; FAM229A|100128071; FLJ00418|-; GABBR1|2550; GNRH1|2796; GOLGA6L4|-; GOLGA8B|23015; GOLGA8N|643…	Armadillo repeat containing; Golgin related (0.003311876813262; 0.003653622172954)	Oxytocin signaling pathway; Taste transduction; Vascular smooth muscle contraction (0.001343004311601; 0.00262512935374; 0.00000648)
7	AC008443.1|-; AC105020.1|-; AC135178.1|-; ACCS|84680; AGAP6|119016; AHSA2|130872; AP001468.1|-; AP003068.6|-; ARMC12|221481; ATG16L2|89849; C5orf45|51149; CCDC84|338657; CCNL2|81669; CLCN6|1185; CRIPAK|285464; CSNK2B-LY6G5B-1181|-; DNHD1|144132; FAM153A|285596; FAM153B|202134; FAM156A|29057; FAM193B|54540; FAM229A|100128071; FLJ00418|-; GABBR1|2550; GNRH1|2796; GOLGA6L4|-; GOLGA8B|23015; GOLGA8N|…	Golgin related (0.003402880979225)	Oxytocin signaling pathway; Taste transduction; Vascular smooth muscle contraction (0.001343004311601; 0.00262512935374; 0.00000648)
8	AC008443.1|-; AC105020.1|-; AC135178.1|-; ACCS|84680; AHSA2|130872; AL356356.1|-; AP001468.1|-; AP003068.6|-; ARMC12|221481; ATG16L2|89849; C5orf45|51149; CCDC84|338657; CCNL2|81669; CENPT|80152; CLCN6|1185; CRIPAK|285464; DNHD1|144132; FAM153A|285596; FAM153B|202134; FAM156A|29057; FAM193B|54540; FAM229A|100128071; FLJ00418|-; GABBR1|2550; GNRH1|2796; GOLGA6L4|-; GOLGA8B|23015; GOLGA8N|643699; G…	Golgin related (0.003402880979225)	Oxytocin signaling pathway; Taste transduction; Vascular smooth muscle contraction (0.001343004311601; 0.00262512935374; 0.00000648)
9	AC008443.1|-; AC105020.1|-; AC135178.1|-; ACCS|84680; AHSA2|130872; AP001468.1|-; AP003068.6|-; ARMC12|221481; ATG16L2|89849; C5orf45|51149; CCDC84|338657; CCNL2|81669; CLCN6|1185; CLK1|1195; CLK4|57396; CRIPAK|285464; DNHD1|144132; FAM153A|285596; FAM153B|202134; FAM156A|29057; FAM193B|54540; FAM229A|100128071; FLJ00418|-; GABBR1|2550; GNRH1|2796; GOLGA6L4|-; GOLGA8B|23015; GOLGA8N|643699; GOLGA…	Golgin related (0.003402880979225)	Dilated cardiomyopathy (DCM); Oxytocin signaling pathway; Taste transduction; Vascular smooth muscle contraction (0.000044; 0.001343004311601; 0.00262512935374; 0.00000648)
10	AC008443.1|-; AC105020.1|-; AC135178.1|-; ACCS|84680; AGAP9|642517; AHSA2|130872; AP001468.1|-; AP003068.6|-; ARMC12|221481; ATG16L2|89849; C5orf45|51149; CCDC84|338657; CCNL2|81669; CLCN6|1185; CRIPAK|285464; DNHD1|144132; FAM153A|285596; FAM153B|202134; FAM156A|29057; FAM193B|54540; FAM229A|100128071; FLJ00418|-; GABBR1|2550; GNRH1|2796; GOLGA6L4|-; GOLGA8B|23015; GOLGA8N|643699; GOLGA8Q|-; GOL…	Golgin related (0.003402880979225)	Oxytocin signaling pathway; Taste transduction; Vascular smooth muscle contraction (0.001343004311601; 0.00262512935374; 0.00000648)
11	AC008443.1|-; AC105020.1|-; AC135178.1|-; ACCS|84680; AHSA2|130872; AP001468.1|-; AP003068.6|-; ARMC12|221481; ATG16L2|89849; C5orf45|51149; CCDC84|338657; CCNL2|81669; CLCN6|1185; CRIPAK|285464; DFNB59|494513; DNHD1|144132; FAM153A|285596; FAM153B|202134; FAM156A|29057; FAM193B|54540; FAM229A|100128071; FLJ00418|-; GABBR1|2550; GNRH1|2796; GOLGA6L4|-; GOLGA8B|23015; GOLGA8N|643699; GOLGA8Q|-; GO…	Golgin related (0.003402880979225)	Oxytocin signaling pathway; Taste transduction; Vascular smooth muscle contraction (0.001343004311601; 0.00262512935374; 0.00000648)
12	ABCA10|10349; AC008443.1|-; AC105020.1|-; AC135178.1|-; ACAD11|84129; ACCS|84680; AHSA2|130872; AP001468.1|-; AP003068.6|-; ARMC12|221481; ATG16L2|89849; C5orf45|51149; CCDC84|338657; CCNL2|81669; CRIPAK|285464; CSAD|51380; DNHD1|144132; FAM153A|285596; FAM153B|202134; FAM156A|29057; FAM193B|54540; FAM229A|100128071; FLJ00418|-; GABBR1|2550; GNRH1|2796; GOLGA6L4|-; GOLGA8B|23015; GOLGA8N|643699; …	Golgin related (0.003402880979225)	Oxytocin signaling pathway; Taste transduction; Vascular smooth muscle contraction (0.001343004311601; 0.00262512935374; 0.00000648)
13	AC008443.1|-; AC105020.1|-; AC135178.1|-; ACCS|84680; AHSA2|130872; AP001468.1|-; AP003068.6|-; ARMC12|221481; ARMCX4|100131755; ATG16L2|89849; C5orf45|51149; CCDC84|338657; CCNL2|81669; CLCN6|1185; CRIPAK|285464; DNHD1|144132; FAM153A|285596; FAM153B|202134; FAM156A|29057; FAM193B|54540; FAM229A|100128071; FLJ00418|-; GABBR1|2550; GNRH1|2796; GOLGA6L4|-; GOLGA8B|23015; GOLGA8N|643699; GOLGA8Q|-;…	Armadillo repeat containing; Golgin related (0.00317577228669; 0.003402880979225)	Oxytocin signaling pathway; Taste transduction; Vascular smooth muscle contraction (0.001343004311601; 0.00262512935374; 0.00000648)
14	AC008443.1|-; AC105020.1|-; AC135178.1|-; ACCS|84680; AHSA2|130872; AP001468.1|-; AP003068.6|-; ARGLU1|55082; ARMC12|221481; ARMCX4|100131755; ATG16L2|89849; C5orf45|51149; CCDC84|338657; CCNL2|81669; CLCN6|1185; CRIPAK|285464; DNHD1|144132; FAM153A|285596; FAM153B|202134; FAM156A|29057; FAM193B|54540; FAM229A|100128071; FLJ00418|-; GABBR1|2550; GNRH1|2796; GOLGA6L4|-; GOLGA8B|23015; GOLGA8N|6436…	Armadillo repeat containing; Golgin related (0.00317577228669; 0.003402880979225)	Oxytocin signaling pathway; Taste transduction; Vascular smooth muscle contraction (0.001343004311601; 0.00262512935374; 0.00000648)
15	ABCA10|10349; AC008443.1|-; AC135178.1|-; ACAD11|84129; ACCS|84680; AHSA2|130872; AP001468.1|-; AP003068.6|-; ARMC12|221481; ARMCX4|100131755; ATG16L2|89849; BCL6|604; C5orf45|51149; CCDC84|338657; CCNL2|81669; CLCN6|1185; CRIPAK|285464; CSAD|51380; DNHD1|144132; FAM153A|285596; FAM153B|202134; FAM193B|54540; FAM229A|100128071; FLJ00418|-; GABBR1|2550; GNRH1|2796; GOLGA6L4|-; GOLGA8B|23015; GOLGA…	Armadillo repeat containing; Golgin related (0.00317577228669; 0.003402880979225)	Oxytocin signaling pathway; Taste transduction; Vascular smooth muscle contraction (0.001343004311601; 0.00262512935374; 0.00000648)
16	ABCA10|10349; AC008443.1|-; AC135178.1|-; ACAD11|84129; ACCS|84680; ADRA1A|148; AHSA2|130872; AP001468.1|-; AP003068.6|-; ARMC12|221481; ARMCX4|100131755; ATG16L2|89849; BCL6|604; C5orf45|51149; CCDC84|338657; CCNL2|81669; CLCN6|1185; CRIPAK|285464; CSAD|51380; DNHD1|144132; FAM153A|285596; FAM153B|202134; FAM193B|54540; FAM229A|100128071; FLJ00418|-; GABBR1|2550; GNRH1|2796; GOLGA6L4|-; GOLGA8B|…	Armadillo repeat containing; Golgin related (0.00317577228669; 0.003402880979225)	Adrenergic signaling in cardiomyocytes; Calcium signaling pathway; Oxytocin signaling pathway; Taste transduction; Vascular smooth muscle contraction (0.000253; 0.003262674321433; 0.001343004311601; 0.00262512935374; 0.00000648)
17	AC008443.1|-; AC105020.1|-; AC135178.1|-; ACCS|84680; AGAP9|642517; AHSA2|130872; AP001468.1|-; AP003068.6|-; ARMC12|221481; ARMCX4|100131755; ATG16L2|89849; BCL6|604; C5orf45|51149; C6ORF50|-; CCDC84|338657; CCNL2|81669; CLCN6|1185; CRIPAK|285464; DNHD1|144132; FAM153A|285596; FAM153B|202134; FAM193B|54540; FAM229A|100128071; FLJ00418|-; GABBR1|2550; GNRH1|2796; GOLGA6L4|-; GOLGA8B|23015; GOLGA8…	Armadillo repeat containing; Golgin related (0.00317577228669; 0.003402880979225)	Oxytocin signaling pathway; Taste transduction; Vascular smooth muscle contraction (0.001343004311601; 0.00262512935374; 0.00000648)
18	AC008443.1|-; AC135178.1|-; ACCS|84680; AGAP9|642517; AHSA2|130872; AP001468.1|-; AP003068.6|-; ARMC12|221481; ARMCX4|100131755; ATG16L2|89849; BCL6|604; C5orf45|51149; C6ORF50|-; CCDC84|338657; CCNL2|81669; CLCN6|1185; CRIPAK|285464; DNHD1|144132; FAM153A|285596; FAM153B|202134; FAM193B|54540; FAM229A|100128071; FLJ00418|-; GABBR1|2550; GNRH1|2796; GOLGA6L4|-; GOLGA8B|23015; GOLGA8N|643699; GOLG…	Armadillo repeat containing; Golgin related (0.00317577228669; 0.003402880979225)	Oxytocin signaling pathway; Taste transduction; Vascular smooth muscle contraction (0.001343004311601; 0.00262512935374; 0.00000648)
19	AC008443.1|-; AC105020.1|-; AC135178.1|-; ACCS|84680; AGAP9|642517; AHSA2|130872; AP001468.1|-; AP003068.6|-; ARMC12|221481; ARMCX4|100131755; ATG16L2|89849; BCL6|604; C3orf35|339883; C5orf45|51149; C6ORF50|-; CCDC84|338657; CCNL2|81669; CLCN6|1185; CRIPAK|285464; DNHD1|144132; FAM153A|285596; FAM153B|202134; FAM193B|54540; FAM229A|100128071; FLJ00418|-; GABBR1|2550; GNRH1|2796; GOLGA6L4|-; GOLGA…	Armadillo repeat containing; Golgin related (0.00317577228669; 0.003402880979225)	Oxytocin signaling pathway; Taste transduction; Vascular smooth muscle contraction (0.001343004311601; 0.00262512935374; 0.00000648)
20	AC008443.1|-; AC105020.1|-; AC135178.1|-; AC137932.1|-; ACCS|84680; AGAP9|642517; AHSA2|130872; AP001468.1|-; AP003068.6|-; ARMC12|221481; ARMCX4|100131755; ATG16L2|89849; BCL6|604; C5orf45|51149; C6ORF50|-; CCDC84|338657; CCNL2|81669; CLCN6|1185; CRIPAK|285464; DNHD1|144132; FAM153A|285596; FAM153B|202134; FAM193B|54540; FAM229A|100128071; FLJ00418|-; GABBR1|2550; GNRH1|2796; GOLGA6L4|-; GOLGA8B…	Armadillo repeat containing; Golgin related (0.00317577228669; 0.003402880979225)	Oxytocin signaling pathway; Taste transduction; Vascular smooth muscle contraction (0.001343004311601; 0.00262512935374; 0.00000648)
21	AC008443.1|-; AC105020.1|-; AC135178.1|-; ACCS|84680; AHSA2|130872; AP001468.1|-; AP003068.6|-; ARMC12|221481; ARMCX4|100131755; ATG16L2|89849; BCL6|604; C5orf45|51149; C6ORF50|-; CCDC84|338657; CCNL2|81669; CLCN6|1185; CRIPAK|285464; DNHD1|144132; FAM153A|285596; FAM153B|202134; FAM193B|54540; FAM229A|100128071; FLJ00418|-; GABBR1|2550; GNRH1|2796; GOLGA6L4|-; GOLGA8B|23015; GOLGA8N|643699; GOLG…	Armadillo repeat containing; Golgin related (0.00317577228669; 0.003402880979225)	Oxytocin signaling pathway; Taste transduction; Vascular smooth muscle contraction (0.001343004311601; 0.00262512935374; 0.00000648)
22	AC021860.1|-; AC139426.2|-; ACTG2|72; ADAMTS10|81794; AMY2B|280; AP001468.1|-; ARHGEF25|115557; CASP12|100506742; CFD|1675; CNN1|1264; DMPK|1760; DPY19L2|283417; FAM153A|285596; FPGT-TNNI3K|51086; GABBR1|2550; GOLGA8H|728498; GOLGA8I|283796; GOLGA8N|643699; GOLGA8Q|-; GOLGA8R|101059918; GOLGA8S|653061; GPRASP1|9737; HAPLN2|60484; HSPB2|-; IFFO1|25900; ITGA7|3679; JPH2|57158; LIMS2|55679; LRRN4CL|…	NONE	Adrenergic signaling in cardiomyocytes; Calcium signaling pathway; Cardiac muscle contraction; Dilated cardiomyopathy (DCM); Hypertrophic cardiomyopathy (HCM); Oxytocin signaling pathway; Taste transduction; Vascular smooth muscle contraction (0.000253; 0.003262674321433; 0.005629726555259; 0.000044; 0.000487; 0.001343004311601; 0.00262512935374; 0.00000648)
23	AC021860.1|-; AC139426.2|-; ACTG2|72; ADAMTS10|81794; AMY2B|280; AP001468.1|-; ARHGEF25|115557; CASP12|100506742; CFD|1675; CNN1|1264; DMPK|1760; DPY19L2|283417; FAM153A|285596; FPGT-TNNI3K|51086; GABBR1|2550; GOLGA8H|728498; GOLGA8I|283796; GOLGA8N|643699; GOLGA8Q|-; GOLGA8R|101059918; GOLGA8S|653061; GPRASP1|9737; HAPLN2|60484; HSPB2|-; IFFO1|25900; ITGA7|3679; JPH2|57158; LIMS2|55679; LRRN4CL|…	NONE	Adrenergic signaling in cardiomyocytes; Calcium signaling pathway; Cardiac muscle contraction; Dilated cardiomyopathy (DCM); Hypertrophic cardiomyopathy (HCM); Oxytocin signaling pathway; Taste transduction; Vascular smooth muscle contraction (0.000253; 0.003262674321433; 0.005629726555259; 0.000044; 0.000487; 0.001343004311601; 0.00262512935374; 0.00000648)
24	AC021860.1|-; AC139426.2|-; ACTG2|72; ADAMTS10|81794; AMY2B|280; ARHGEF25|115557; CASP12|100506742; CFD|1675; CNN1|1264; COX7A1|1346; DMPK|1760; DPY19L2|283417; EZH1|2145; FPGT-TNNI3K|51086; GOLGA8H|728498; GOLGA8I|283796; HAPLN2|60484; HSPB2|-; IFFO1|25900; IL11RA|3590; ITGA7|3679; JPH2|57158; KCNMB1|3779; LCN10|414332; LIMS2|55679; LRRN4CL|221091; MAP3K12|7786; MEIS1|4211; MPZ|4359; NPPA|4878; …	NONE	Adrenergic signaling in cardiomyocytes; Calcium signaling pathway; Cardiac muscle contraction; Dilated cardiomyopathy (DCM); Hypertrophic cardiomyopathy (HCM); Oxytocin signaling pathway; Taste transduction; Vascular smooth muscle contraction (0.000253; 0.003262674321433; 0.005629726555259; 0.000044; 0.000487; 0.001343004311601; 0.00262512935374; 0.00000648)
25	AC021860.1|-; AC139426.2|-; ACTG2|72; ADAMTS10|81794; AMY2B|280; ARHGEF25|115557; CASP12|100506742; CFD|1675; CNN1|1264; DMPK|1760; DPY19L2|283417; FPGT-TNNI3K|51086; GOLGA8H|728498; GOLGA8I|283796; HAPLN2|60484; HSPB2|-; IFFO1|25900; ITGA7|3679; JPH2|57158; LIMS2|55679; LRRN4CL|221091; MAP3K12|7786; MEIS1|4211; MPZ|4359; MYOT|9499; NPPA|4878; PDE1B|5153; PDZD4|57595; PGM5|5239; PKD1|5310; PLAC9|…	NONE	Adrenergic signaling in cardiomyocytes; Calcium signaling pathway; Cardiac muscle contraction; Dilated cardiomyopathy (DCM); Hypertrophic cardiomyopathy (HCM); Oxytocin signaling pathway; Taste transduction; Vascular smooth muscle contraction (0.000253; 0.003262674321433; 0.005629726555259; 0.000044; 0.000487; 0.001343004311601; 0.00262512935374; 0.00000648)
26	AC021860.1|-; AC139426.2|-; ACTC1|70; ADAMTS10|81794; AMY2B|280; AP001468.1|-; ARHGEF25|115557; CASP12|100506742; DMPK|1760; DPY19L2|283417; FAM153A|285596; FOXF1|2294; FPGT-TNNI3K|51086; GABBR1|2550; GOLGA8H|728498; GOLGA8I|283796; GOLGA8N|643699; GOLGA8Q|-; GOLGA8R|101059918; GOLGA8S|653061; GPRASP1|9737; HAPLN2|60484; HSPB2|-; IFFO1|25900; ITGA7|3679; JPH2|57158; MAP3K12|7786; MEIS1|4211; MPZ|…	Golgin related (0.004981569207175)	Adrenergic signaling in cardiomyocytes; Calcium signaling pathway; Cardiac muscle contraction; Dilated cardiomyopathy (DCM); Hypertrophic cardiomyopathy (HCM); Oxytocin signaling pathway; Taste transduction; Vascular smooth muscle contraction (0.000253; 0.003262674321433; 0.005629726555259; 0.000044; 0.000487; 0.001343004311601; 0.00262512935374; 0.00000648)
27	AC021860.1|-; ADAMTS10|81794; AMY2B|280; AP001468.1|-; CFD|1675; CNN1|1264; DMPK|1760; DPY19L2|283417; FAM153A|285596; FPGT-TNNI3K|51086; GABBR1|2550; GABRR2|2570; GOLGA8H|728498; GOLGA8I|283796; GOLGA8N|643699; GOLGA8Q|-; GOLGA8R|101059918; GOLGA8S|653061; GPR17|2840; GPRASP1|9737; HSPB2|-; IFFO1|25900; ITGA7|3679; JPH2|57158; LIMS2|55679; LRRN4CL|221091; MAP3K12|7786; MEIS1|4211; MPZ|4359; PDE1…	Golgin related (0.004981569207175)	Adrenergic signaling in cardiomyocytes; Calcium signaling pathway; Cardiac muscle contraction; Dilated cardiomyopathy (DCM); Hypertrophic cardiomyopathy (HCM); Taste transduction; Vascular smooth muscle contraction (0.000253; 0.003262674321433; 0.005629726555259; 0.000044; 0.000487; 0.00262512935374; 0.00000648)
28	AC021860.1|-; ADAMTS10|81794; AMY2B|280; AP001468.1|-; COX7A1|1346; DMPK|1760; DPY19L2|283417; EZH1|2145; FAM153A|285596; FPGT-TNNI3K|51086; GABBR1|2550; GOLGA8H|728498; GOLGA8I|283796; GOLGA8N|643699; GOLGA8Q|-; GOLGA8R|101059918; GOLGA8S|653061; GPRASP1|9737; HSPB2|-; IFFO1|25900; IL11RA|3590; ITGA7|3679; JPH2|57158; KCNMB1|3779; KLHDC1|122773; LCN10|414332; MAP3K12|7786; MEIS1|4211; MPZ|4359; …	Golgin related (0.004213074746804)	Calcium signaling pathway; Cardiac muscle contraction; Dilated cardiomyopathy (DCM); Hypertrophic cardiomyopathy (HCM); Taste transduction; Vascular smooth muscle contraction (0.003262674321433; 0.005629726555259; 0.000044; 0.000487; 0.00262512935374; 0.00000648)
29	AC021860.1|-; AC139426.2|-; ACTG2|72; ADAMTS10|81794; AMY2B|280; ARHGEF25|115557; CASP12|100506742; CFD|1675; CHRDL1|91851; CNN1|1264; DMPK|1760; DPY19L2|283417; FPGT-TNNI3K|51086; GOLGA8H|728498; GOLGA8I|283796; HAPLN2|60484; HSPB2|-; IFFO1|25900; ITGA7|3679; JPH2|57158; LCNL1|401562; LIMS2|55679; LRRN4CL|221091; MAMDC2|256691; MAP3K12|7786; MEIS1|4211; MPZ|4359; NPPA|4878; PDE1B|5153; PGM5|5239…	NONE	Adrenergic signaling in cardiomyocytes; Calcium signaling pathway; Cardiac muscle contraction; Dilated cardiomyopathy (DCM); Hypertrophic cardiomyopathy (HCM); Oxytocin signaling pathway; Taste transduction; Vascular smooth muscle contraction (0.000253; 0.003262674321433; 0.005629726555259; 0.000044; 0.000487; 0.001343004311601; 0.00262512935374; 0.00000648)
30	AC021860.1|-; AC139426.2|-; ACTG2|72; ADAMTS10|81794; AMY2B|280; ARHGEF25|115557; CASP12|100506742; CD300LG|146894; CFD|1675; CNN1|1264; DMPK|1760; DPY19L2|283417; FPGT-TNNI3K|51086; GOLGA8H|728498; GOLGA8I|283796; HAPLN2|60484; HSPB2|-; IFFO1|25900; ITGA7|3679; JPH2|57158; LGI4|163175; LIMS2|55679; LRRN4CL|221091; MAP3K12|7786; MASP2|10747; MEIS1|4211; MPZ|4359; NPPA|4878; PDE1B|5153; PGM5|5239;…	NONE	Adrenergic signaling in cardiomyocytes; Calcium signaling pathway; Cardiac muscle contraction; Dilated cardiomyopathy (DCM); Hypertrophic cardiomyopathy (HCM); Oxytocin signaling pathway; Taste transduction; Vascular smooth muscle contraction (0.000253; 0.003262674321433; 0.005629726555259; 0.000044; 0.000487; 0.001343004311601; 0.00262512935374; 0.00000648)
31	AC021860.1|-; AC139426.2|-; ACTG2|72; ADAMTS10|81794; AMY2B|280; AP000322.54|-; ARHGEF25|115557; CASP12|100506742; CFD|1675; CNN1|1264; DMPK|1760; DPY19L2|283417; FPGT-TNNI3K|51086; GOLGA8H|728498; GOLGA8I|283796; HAPLN2|60484; HSPB2|-; IFFO1|25900; ITGA7|3679; JPH2|57158; LIMS2|55679; LRRN4CL|221091; MAP3K12|7786; MEIS1|4211; MPZ|4359; NPPA|4878; PDE1B|5153; PGM5|5239; PKD1|5310; PLAC9|219348; P…	NONE	Adrenergic signaling in cardiomyocytes; Calcium signaling pathway; Cardiac muscle contraction; Dilated cardiomyopathy (DCM); Hypertrophic cardiomyopathy (HCM); Oxytocin signaling pathway; Taste transduction; Vascular smooth muscle contraction (0.000253; 0.003262674321433; 0.005629726555259; 0.000044; 0.000487; 0.001343004311601; 0.00262512935374; 0.00000648)
32	AC021860.1|-; ADAMTS10|81794; AMY2B|280; AP001468.1|-; DMPK|1760; DPY19L2|283417; FAM153A|285596; FPGT-TNNI3K|51086; GABBR1|2550; GOLGA8H|728498; GOLGA8I|283796; GOLGA8N|643699; GOLGA8Q|-; GOLGA8R|101059918; GOLGA8S|653061; GPRASP1|9737; HSPB2|-; IFFO1|25900; ITGA7|3679; JPH2|57158; MAP3K12|7786; MEIS1|4211; MMRN1|22915; MPZ|4359; MYOT|9499; PDE1B|5153; PDZD4|57595; PGA4|5222; PGM5|5239; PLAC9|21…	Golgin related (0.003862323747313)	Calcium signaling pathway; Dilated cardiomyopathy (DCM); Hypertrophic cardiomyopathy (HCM); Taste transduction (0.003262674321433; 0.000044; 0.000487; 0.00262512935374)
33	AC021860.1|-; AC139426.2|-; ACTG2|72; ADAMTS10|81794; ADCY4|196883; AMY2B|280; ARHGEF25|115557; CASP12|100506742; CFD|1675; CNN1|1264; DMPK|1760; DPY19L2|283417; FPGT-TNNI3K|51086; GOLGA8H|728498; GOLGA8I|283796; HAPLN2|60484; HSPB2|-; IFFO1|25900; ITGA7|3679; JPH2|57158; LIMS2|55679; LRRN4CL|221091; MAP3K12|7786; MEIS1|4211; MPZ|4359; NPPA|4878; PDE1B|5153; PGM5|5239; PKD1|5310; PLAC9|219348; PO…	Small leucine rich repeat proteoglycans (0.009650428622758)	Adrenergic signaling in cardiomyocytes; Calcium signaling pathway; Cardiac muscle contraction; Dilated cardiomyopathy (DCM); Hypertrophic cardiomyopathy (HCM); Oxytocin signaling pathway; Taste transduction; Vascular smooth muscle contraction (0.000253; 0.003262674321433; 0.005629726555259; 0.000044; 0.000487; 0.001343004311601; 0.00262512935374; 0.00000648)
34	AC021860.1|-; AC139426.2|-; ACTG2|72; ADAMTS10|81794; AMY2B|280; ARHGEF25|115557; CASP12|100506742; CFD|1675; CNN1|1264; DMPK|1760; DPY19L2|283417; FPGT-TNNI3K|51086; GOLGA8H|728498; GOLGA8I|283796; HAPLN2|60484; HSPB2|-; IFFO1|25900; ITGA7|3679; JPH2|57158; LIMS2|55679; LRRN4CL|221091; MAP3K12|7786; MEIS1|4211; MPZ|4359; NPPA|4878; OSR1|130497; PDE1B|5153; PGM5|5239; PKD1|5310; PLAC9|219348; POD…	Small leucine rich repeat proteoglycans (0.009650428622758)	Adrenergic signaling in cardiomyocytes; Calcium signaling pathway; Cardiac muscle contraction; Dilated cardiomyopathy (DCM); Hypertrophic cardiomyopathy (HCM); Oxytocin signaling pathway; Taste transduction; Vascular smooth muscle contraction (0.000253; 0.003262674321433; 0.005629726555259; 0.000044; 0.000487; 0.001343004311601; 0.00262512935374; 0.00000648)
35	AC021860.1|-; AC139426.2|-; ACTG2|72; ADAMTS10|81794; ADCY5|111; AMY2B|280; ARHGEF25|115557; CASP12|100506742; CFD|1675; CNN1|1264; DMPK|1760; DPY19L2|283417; FPGT-TNNI3K|51086; GOLGA8H|728498; GOLGA8I|283796; HAPLN2|60484; HSPB2|-; IFFO1|25900; ITGA7|3679; JPH2|57158; LIMS2|55679; LRRN4CL|221091; MAP3K12|7786; MEIS1|4211; MPZ|4359; NFATC4|4776; NPPA|4878; PDE1B|5153; PGM5|5239; PKD1|5310; PLAC9|…	Small leucine rich repeat proteoglycans (0.009650428622758)	Adrenergic signaling in cardiomyocytes; Calcium signaling pathway; Cardiac muscle contraction; Dilated cardiomyopathy (DCM); Hypertrophic cardiomyopathy (HCM); Oxytocin signaling pathway; Taste transduction; Vascular smooth muscle contraction (0.000253; 0.003262674321433; 0.005629726555259; 0.000044; 0.000487; 0.001343004311601; 0.00262512935374; 0.00000648)
36	AC021860.1|-; AC139426.2|-; ACTG2|72; ADAMTS10|81794; AMY2B|280; ARHGEF25|115557; CASP12|100506742; CCDC36|339834; CFD|1675; CNRIP1|25927; CNTNAP1|8506; DDR2|4921; DMPK|1760; DPY19L2|283417; FPGT-TNNI3K|51086; GOLGA8H|728498; GOLGA8I|283796; GOLGA8T|653073; HAPLN2|60484; HSPB2|-; IFFO1|25900; ITGA7|3679; JPH2|57158; LIMS2|55679; MAP3K12|7786; MEIS1|4211; MPZ|4359; NPPA|4878; PDE1B|5153; PGM5|5239…	NONE	Calcium signaling pathway; Dilated cardiomyopathy (DCM); Hypertrophic cardiomyopathy (HCM); Oxytocin signaling pathway; Taste transduction; Vascular smooth muscle contraction (0.003262674321433; 0.000044; 0.000487; 0.001343004311601; 0.00262512935374; 0.00000648)
37	AC021860.1|-; ACTG2|72; ADAMTS10|81794; ADCY4|196883; AMY2B|280; CASP12|100506742; CFD|1675; CLDN5|7122; CNN1|1264; DMPK|1760; DPY19L2|283417; FHL5|9457; FPGT-TNNI3K|51086; GALNT15|117248; GOLGA8H|728498; GOLGA8I|283796; GPIHBP1|338328; HAPLN2|60484; HSPB2|-; IFFO1|25900; ITGA7|3679; JPH2|57158; LDB3|11155; LIMS2|55679; LMOD1|25802; LRRN4CL|221091; MAP3K12|7786; MEIS1|4211; MPZ|4359; PDE1B|5153; …	Small leucine rich repeat proteoglycans (0.009650428622758)	Adrenergic signaling in cardiomyocytes; Calcium signaling pathway; Cardiac muscle contraction; Dilated cardiomyopathy (DCM); Hypertrophic cardiomyopathy (HCM); Oxytocin signaling pathway; Taste transduction; Vascular smooth muscle contraction (0.000253; 0.003262674321433; 0.005629726555259; 0.000044; 0.000487; 0.001343004311601; 0.00262512935374; 0.00000648)
38	AC021860.1|-; ACACB|32; ADAMTS10|81794; AMY2B|280; AP001468.1|-; CD300LG|146894; DMPK|1760; DPY19L2|283417; FAM153A|285596; FPGT-TNNI3K|51086; GABBR1|2550; GOLGA8H|728498; GOLGA8I|283796; GOLGA8M|653720; GOLGA8N|643699; GOLGA8Q|-; GOLGA8R|101059918; GOLGA8S|653061; GPRASP1|9737; HSPB2|-; IFFO1|25900; ITGA7|3679; JPH2|57158; LGI4|163175; MAP3K12|7786; MASP2|10747; MEIS1|4211; MPZ|4359; PDE1B|5153;…	Golgin related (0.00037615709249)	Calcium signaling pathway; Dilated cardiomyopathy (DCM); Hypertrophic cardiomyopathy (HCM); Taste transduction (0.003262674321433; 0.000044; 0.000487; 0.00262512935374)
39	AC021860.1|-; AC139426.2|-; ACTG2|72; ADAMTS10|81794; AMY2B|280; ARHGEF25|115557; CASP12|100506742; COX7A1|1346; CPEB1|64506; CSRP1|1465; DMPK|1760; DPY19L2|283417; EZH1|2145; FGF2|2247; FPGT-TNNI3K|51086; GOLGA8H|728498; GOLGA8I|283796; HAPLN2|60484; HSPB2|-; IFFO1|25900; IL11RA|3590; ITGA7|3679; JPH2|57158; KANK2|25959; KCNMB1|3779; LCN10|414332; MAP3K12|7786; MEIS1|4211; MPZ|4359; NPPA|4878; P…	NONE	Calcium signaling pathway; Cardiac muscle contraction; Dilated cardiomyopathy (DCM); Hypertrophic cardiomyopathy (HCM); Oxytocin signaling pathway; Taste transduction; Vascular smooth muscle contraction (0.003262674321433; 0.005629726555259; 0.000044; 0.000487; 0.001343004311601; 0.00262512935374; 0.00000648)
40	AC021860.1|-; ADAM33|80332; ADAMTS10|81794; AMY2B|280; AP001468.1|-; C1QTNF4|114900; CHRDL1|91851; DMPK|1760; DPY19L2|283417; FAM153A|285596; FPGT-TNNI3K|51086; GABBR1|2550; GOLGA8H|728498; GOLGA8I|283796; GOLGA8N|643699; GOLGA8Q|-; GOLGA8R|101059918; GOLGA8S|653061; GPRASP1|9737; HSPB2|-; IFFO1|25900; ITGA7|3679; JPH2|57158; LCNL1|401562; MAMDC2|256691; MAP3K12|7786; MEIS1|4211; MPZ|4359; PDE1B|…	Golgin related (0.003224203649917)	Calcium signaling pathway; Dilated cardiomyopathy (DCM); Hypertrophic cardiomyopathy (HCM); Taste transduction (0.003262674321433; 0.000044; 0.000487; 0.00262512935374)
41	AC021860.1|-; ACTG2|72; ADAMTS10|81794; AMY2B|280; AP001468.1|-; DMPK|1760; DPY19L2|283417; FAM153A|285596; FPGT-TNNI3K|51086; GABBR1|2550; GOLGA8H|728498; GOLGA8I|283796; GOLGA8N|643699; GOLGA8O|728047; GOLGA8Q|-; GOLGA8R|101059918; GOLGA8S|653061; GPRASP1|9737; HSPB2|-; IFFO1|25900; ITGA7|3679; JPH2|57158; MAP3K12|7786; MEIS1|4211; MPZ|4359; OSR1|130497; PDE1B|5153; PGA4|5222; PGM5|5239; PLAC9|…	Golgin related (0.00037615709249)	Calcium signaling pathway; Dilated cardiomyopathy (DCM); Hypertrophic cardiomyopathy (HCM); Taste transduction; Vascular smooth muscle contraction (0.003262674321433; 0.000044; 0.000487; 0.00262512935374; 0.00000648)
42	AC021860.1|-; AC139426.2|-; ACTG2|72; ADAMTS10|81794; AMY2B|280; ANKDD1A|348094; APBB3|10307; ARHGEF25|115557; ARMCX4|100131755; CASP12|100506742; CCDC116|164592; DMPK|1760; DPY19L2|283417; FAM153B|202134; FPGT-TNNI3K|51086; GOLGA8H|728498; GOLGA8I|283796; HAPLN2|60484; HSPB2|-; IFFO1|25900; ITGA7|3679; JPH2|57158; LIMS2|55679; MAN2C1|4123; MAP3K12|7786; MEIS1|4211; MPZ|4359; NPIPA3|642778; NPPA|…	NONE	Calcium signaling pathway; Dilated cardiomyopathy (DCM); Hypertrophic cardiomyopathy (HCM); Oxytocin signaling pathway; Taste transduction; Vascular smooth muscle contraction (0.003262674321433; 0.000044; 0.000487; 0.001343004311601; 0.00262512935374; 0.00000648)
43	AC021860.1|-; AC139426.2|-; ADAMTS10|81794; AMY2B|280; ARHGEF25|115557; CABP1|9478; CASP12|100506742; CFD|1675; CNN1|1264; DMPK|1760; DPY19L2|283417; FPGT-TNNI3K|51086; GOLGA8H|728498; GOLGA8I|283796; HAPLN2|60484; HSPB2|-; IFFO1|25900; ITGA7|3679; JPH2|57158; LIMS2|55679; LRRN4CL|221091; MAP3K12|7786; MEIS1|4211; MPZ|4359; NECAB1|64168; NPPA|4878; PDE1B|5153; PGM5|5239; PKD1|5310; PLAC9|219348; …	Small leucine rich repeat proteoglycans (0.009650428622758)	Adrenergic signaling in cardiomyocytes; Calcium signaling pathway; Cardiac muscle contraction; Dilated cardiomyopathy (DCM); Hypertrophic cardiomyopathy (HCM); Oxytocin signaling pathway; Taste transduction; Vascular smooth muscle contraction (0.000253; 0.003262674321433; 0.005629726555259; 0.000044; 0.000487; 0.001343004311601; 0.00262512935374; 0.00000648)
44	AC021860.1|-; ACTG2|72; ADAMTS10|81794; AMY2B|280; AP000322.54|-; AP001468.1|-; DMPK|1760; DPY19L2|283417; FAM153A|285596; FPGT-TNNI3K|51086; GABBR1|2550; GOLGA8H|728498; GOLGA8I|283796; GOLGA8N|643699; GOLGA8Q|-; GOLGA8R|101059918; GOLGA8S|653061; GPRASP1|9737; HSPB2|-; IFFO1|25900; ITGA7|3679; JPH2|57158; MAP3K12|7786; MEIS1|4211; MPZ|4359; PDE1B|5153; PGA4|5222; PGM5|5239; PLAC9|219348; PODN|1…	Golgin related (0.003224203649917)	Calcium signaling pathway; Dilated cardiomyopathy (DCM); Hypertrophic cardiomyopathy (HCM); Taste transduction; Vascular smooth muscle contraction (0.003262674321433; 0.000044; 0.000487; 0.00262512935374; 0.00000648)
45	AC021860.1|-; ACTG2|72; ADAMTS10|81794; ADCY4|196883; AMY2B|280; AP001468.1|-; DMPK|1760; DPY19L2|283417; FAM153A|285596; FPGT-TNNI3K|51086; GABBR1|2550; GOLGA8H|728498; GOLGA8I|283796; GOLGA8N|643699; GOLGA8Q|-; GOLGA8R|101059918; GOLGA8S|653061; GPRASP1|9737; HAPLN2|60484; HSPB2|-; IFFO1|25900; ITGA7|3679; JPH2|57158; MAP3K12|7786; MEIS1|4211; MPZ|4359; PDE1B|5153; PGA4|5222; PGM5|5239; PLAC9|2…	Golgin related (0.003224203649917)	Adrenergic signaling in cardiomyocytes; Calcium signaling pathway; Dilated cardiomyopathy (DCM); Hypertrophic cardiomyopathy (HCM); Oxytocin signaling pathway; Taste transduction; Vascular smooth muscle contraction (0.000253; 0.003262674321433; 0.000044; 0.000487; 0.001343004311601; 0.00262512935374; 0.00000648)
46	AC021860.1|-; ACTG2|72; ADAMTS10|81794; ADCY5|111; AMY2B|280; AP001468.1|-; CYP46A1|10858; DMPK|1760; DPY19L2|283417; FAM153A|285596; FPGT-TNNI3K|51086; GABBR1|2550; GOLGA8H|728498; GOLGA8I|283796; GOLGA8N|643699; GOLGA8Q|-; GOLGA8R|101059918; GOLGA8S|653061; GPRASP1|9737; HAPLN2|60484; HSPB2|-; IFFO1|25900; ITGA7|3679; JPH2|57158; MAP3K12|7786; MEIS1|4211; MPZ|4359; NFATC4|4776; PDE1B|5153; PGA4…	Golgin related (0.003224203649917)	Adrenergic signaling in cardiomyocytes; Calcium signaling pathway; Dilated cardiomyopathy (DCM); Hypertrophic cardiomyopathy (HCM); Oxytocin signaling pathway; Taste transduction; Vascular smooth muscle contraction (0.000253; 0.003262674321433; 0.000044; 0.000487; 0.001343004311601; 0.00262512935374; 0.00000648)
47	AC021860.1|-; AC139426.2|-; ACTG2|72; ADAMTS10|81794; AMY2B|280; ARHGEF25|115557; CASP12|100506742; DMPK|1760; DPY19L2|283417; FKBP5|2289; FPGT-TNNI3K|51086; GOLGA8H|728498; GOLGA8I|283796; GTF2A1L|11036; HAPLN2|60484; HSPB2|-; IFFO1|25900; ITGA7|3679; JPH2|57158; LIMS2|55679; MAP3K12|7786; MEIS1|4211; MPZ|4359; MYOT|9499; NPPA|4878; PDE1B|5153; PDZD4|57595; PGM5|5239; PKD1|5310; PLAC9|219348; PO…	NONE	Adrenergic signaling in cardiomyocytes; Calcium signaling pathway; Cardiac muscle contraction; Dilated cardiomyopathy (DCM); Hypertrophic cardiomyopathy (HCM); Oxytocin signaling pathway; Taste transduction; Vascular smooth muscle contraction (0.000253; 0.003262674321433; 0.005629726555259; 0.000044; 0.000487; 0.001343004311601; 0.00262512935374; 0.00000648)
48	AC021860.1|-; ACTG2|72; ADAMTS10|81794; AMY2B|280; CADM3|57863; CFD|1675; CNN1|1264; COX7A1|1346; DMPK|1760; DPY19L2|283417; EZH1|2145; FHL1|2273; FPGT-TNNI3K|51086; GOLGA8H|728498; GOLGA8I|283796; HAPLN2|60484; HSPB2|-; IFFO1|25900; IL11RA|3590; ITGA7|3679; JPH2|57158; KCNB1|3745; KCNMB1|3779; LCN10|414332; LIMS2|55679; LRRN4CL|221091; MAP3K12|7786; MEIS1|4211; MPZ|4359; PDE1B|5153; PDE1C|5137; …	Small leucine rich repeat proteoglycans (0.009650428622758)	Adrenergic signaling in cardiomyocytes; Calcium signaling pathway; Cardiac muscle contraction; Dilated cardiomyopathy (DCM); Hypertrophic cardiomyopathy (HCM); Taste transduction; Vascular smooth muscle contraction (0.000253; 0.003262674321433; 0.005629726555259; 0.000044; 0.000487; 0.00262512935374; 0.00000648)
49	AC021860.1|-; ACTG2|72; ADAMTS10|81794; AMY2B|280; APBB3|10307; ARMCX4|100131755; C16orf86|388284; CFD|1675; CNN1|1264; DMPK|1760; DPY19L2|283417; EGFL8|80864; FAM153B|202134; FPGT-TNNI3K|51086; GOLGA8H|728498; GOLGA8I|283796; HAPLN2|60484; HSPB2|-; IFFO1|25900; ITGA7|3679; JPH2|57158; LIMS2|55679; LRRN4CL|221091; MAN2C1|4123; MAP3K12|7786; MEIS1|4211; MPZ|4359; NRBP2|340371; PDE1B|5153; PGM5|523…	Small leucine rich repeat proteoglycans (0.009650428622758)	Adrenergic signaling in cardiomyocytes; Calcium signaling pathway; Cardiac muscle contraction; Dilated cardiomyopathy (DCM); Hypertrophic cardiomyopathy (HCM); Taste transduction; Vascular smooth muscle contraction (0.000253; 0.003262674321433; 0.005629726555259; 0.000044; 0.000487; 0.00262512935374; 0.00000648)
50	AC021860.1|-; ACTG2|72; ADAMTS10|81794; AMY2B|280; ARHGEF25|115557; CASP12|100506742; CFD|1675; CNN1|1264; DARC|2532; DMPK|1760; DPY19L2|283417; FPGT-TNNI3K|51086; GOLGA8H|728498; GOLGA8I|283796; HAPLN2|60484; HSPB2|-; IFFO1|25900; ITGA7|3679; JPH2|57158; LIMS2|55679; LRRN4CL|221091; MAP3K12|7786; MEIS1|4211; MPZ|4359; MYOT|9499; PDE1B|5153; PDZD4|57595; PGM5|5239; PLAC9|219348; PODN|127435; PPAP…	Small leucine rich repeat proteoglycans (0.009650428622758)	Adrenergic signaling in cardiomyocytes; Calcium signaling pathway; Cardiac muscle contraction; Dilated cardiomyopathy (DCM); Hypertrophic cardiomyopathy (HCM); Taste transduction; Vascular smooth muscle contraction (0.000253; 0.003262674321433; 0.005629726555259; 0.000044; 0.000487; 0.00262512935374; 0.00000648)
51	ABCA6|23460; AC021860.1|-; AC139426.2|-; ACTG2|72; ADAMTS10|81794; AMY2B|280; AOX1|316; ARHGEF25|115557; CASP12|100506742; CD300LG|146894; CFD|1675; CNN1|1264; DMPK|1760; DPY19L2|283417; FPGT-TNNI3K|51086; GOLGA8H|728498; GOLGA8I|283796; HAPLN2|60484; HSPB2|-; IFFO1|25900; ITGA7|3679; JPH2|57158; LGI4|163175; LIMS2|55679; LRRN4CL|221091; MAP3K12|7786; MASP2|10747; MEIS1|4211; MPZ|4359; PDE1B|5153…	Complement system activation components; Small leucine rich repeat proteoglycans (0.009650428622758; 0.009650428622758)	Adrenergic signaling in cardiomyocytes; Calcium signaling pathway; Cardiac muscle contraction; Dilated cardiomyopathy (DCM); Hypertrophic cardiomyopathy (HCM); Taste transduction; Vascular smooth muscle contraction (0.000253; 0.003262674321433; 0.005629726555259; 0.000044; 0.000487; 0.00262512935374; 0.00000648)
52	AC021860.1|-; AC139426.2|-; ACTG2|72; ADAMTS10|81794; ADCY4|196883; AMY2B|280; ARHGEF25|115557; CASP12|100506742; CFD|1675; CNN1|1264; DMPK|1760; DPY19L2|283417; FPGT-TNNI3K|51086; GOLGA8H|728498; GOLGA8I|283796; GRASP|160622; HAPLN2|60484; HSPB2|-; IFFO1|25900; ITGA7|3679; JPH2|57158; LIMS2|55679; MAP3K12|7786; MEIS1|4211; MPZ|4359; MRVI1|10335; NPPA|4878; PDE1B|5153; PGM5|5239; PKD1|5310; PLAC9…	Small leucine rich repeat proteoglycans (0.009650428622758)	Adrenergic signaling in cardiomyocytes; Calcium signaling pathway; Cardiac muscle contraction; Dilated cardiomyopathy (DCM); Hypertrophic cardiomyopathy (HCM); Oxytocin signaling pathway; Taste transduction; Vascular smooth muscle contraction (0.000253; 0.003262674321433; 0.005629726555259; 0.000044; 0.000487; 0.001343004311601; 0.00262512935374; 0.00000648)
53	AC021860.1|-; AC139426.2|-; ACTG2|72; ADAMTS10|81794; AMY2B|280; AP001055.1|-; ARHGEF25|115557; CASP12|100506742; CFD|1675; CNN1|1264; DMPK|1760; DPY19L2|283417; FPGT-TNNI3K|51086; GOLGA8H|728498; GOLGA8I|283796; HAPLN2|60484; HSPB2|-; IFFO1|25900; ITGA7|3679; JPH2|57158; LIMS2|55679; MAP3K12|7786; MEIS1|4211; MPZ|4359; NPPA|4878; OSR1|130497; PDE1B|5153; PGM5|5239; PKD1|5310; PLAC9|219348; PODN|…	Small leucine rich repeat proteoglycans (0.009650428622758)	Adrenergic signaling in cardiomyocytes; Calcium signaling pathway; Cardiac muscle contraction; Dilated cardiomyopathy (DCM); Hypertrophic cardiomyopathy (HCM); Oxytocin signaling pathway; Taste transduction; Vascular smooth muscle contraction (0.000253; 0.003262674321433; 0.005629726555259; 0.000044; 0.000487; 0.001343004311601; 0.00262512935374; 0.00000648)
54	AC021860.1|-; AC139426.2|-; ACTG2|72; ADAMTS10|81794; AMY2B|280; ARHGEF25|115557; CASP12|100506742; CFD|1675; CNN1|1264; DMPK|1760; DPY19L2|283417; FPGT-TNNI3K|51086; GOLGA8H|728498; GOLGA8I|283796; HAPLN2|60484; HSPB2|-; IFFO1|25900; ITGA7|3679; JPH2|57158; LIMS2|55679; LRRN4CL|221091; MAP3K12|7786; MEIS1|4211; MPZ|4359; NPPA|4878; NPR2|4882; PDE1B|5153; PGM5|5239; PKD1|5310; PLAC9|219348; PODN|…	Small leucine rich repeat proteoglycans (0.009650428622758)	Adrenergic signaling in cardiomyocytes; Calcium signaling pathway; Cardiac muscle contraction; Dilated cardiomyopathy (DCM); Hypertrophic cardiomyopathy (HCM); Oxytocin signaling pathway; Taste transduction; Vascular smooth muscle contraction (0.000253; 0.003262674321433; 0.005629726555259; 0.000044; 0.000487; 0.001343004311601; 0.00262512935374; 0.00000648)
55	AC021860.1|-; AC139426.2|-; ACTG2|72; ADAMTS10|81794; ADCY5|111; AMY2B|280; ARHGEF25|115557; CASP12|100506742; CFD|1675; CNN1|1264; DMPK|1760; DPY19L2|283417; FPGT-TNNI3K|51086; GOLGA8H|728498; GOLGA8I|283796; HAPLN2|60484; HSPB2|-; IFFO1|25900; ITGA7|3679; JPH2|57158; LIMS2|55679; LRRN4CL|221091; MAP3K12|7786; MEIS1|4211; MPZ|4359; NFATC4|4776; NPPA|4878; PDE1B|5153; PGM5|5239; PKD1|5310; PLAC9|…	Small leucine rich repeat proteoglycans (0.009650428622758)	Adrenergic signaling in cardiomyocytes; Calcium signaling pathway; Cardiac muscle contraction; Dilated cardiomyopathy (DCM); Hypertrophic cardiomyopathy (HCM); Oxytocin signaling pathway; Taste transduction; Vascular smooth muscle contraction (0.000253; 0.003262674321433; 0.005629726555259; 0.000044; 0.000487; 0.001343004311601; 0.00262512935374; 0.00000648)
56	AC021860.1|-; AC139426.2|-; ACTG2|72; ADAMTS10|81794; AMY2B|280; AP000322.54|-; ARHGEF25|115557; CASP12|100506742; CFD|1675; CNN1|1264; CRISPLD2|83716; DMPK|1760; DPY19L2|283417; FPGT-TNNI3K|51086; GOLGA8H|728498; GOLGA8I|283796; HAPLN2|60484; HSPB2|-; IFFO1|25900; ITGA7|3679; JPH2|57158; LIMS2|55679; MAP3K12|7786; MEIS1|4211; MPZ|4359; NPPA|4878; PDE1B|5153; PGM5|5239; PKD1|5310; PLAC9|219348; P…	Small leucine rich repeat proteoglycans (0.009650428622758)	Calcium signaling pathway; Dilated cardiomyopathy (DCM); Hypertrophic cardiomyopathy (HCM); Oxytocin signaling pathway; Taste transduction; Vascular smooth muscle contraction (0.003262674321433; 0.000044; 0.000487; 0.001343004311601; 0.00262512935374; 0.00000648)
57	AC021860.1|-; AC139426.2|-; ACTG2|72; ADAMTS10|81794; AMY2B|280; ARHGEF25|115557; CASP12|100506742; CFD|1675; CHRDL1|91851; CNN1|1264; DMPK|1760; DPY19L2|283417; FPGT-TNNI3K|51086; GOLGA8H|728498; GOLGA8I|283796; HAPLN2|60484; HSPB2|-; IFFO1|25900; ITGA7|3679; JPH2|57158; LCNL1|401562; LIMS2|55679; MAMDC2|256691; MAP3K12|7786; MEIS1|4211; MPZ|4359; NPPA|4878; PDE1B|5153; PGM5|5239; PKD1|5310; PLA…	Small leucine rich repeat proteoglycans (0.009650428622758)	Calcium signaling pathway; Dilated cardiomyopathy (DCM); Hypertrophic cardiomyopathy (HCM); Oxytocin signaling pathway; Taste transduction; Vascular smooth muscle contraction (0.003262674321433; 0.000044; 0.000487; 0.001343004311601; 0.00262512935374; 0.00000648)
58	AC021860.1|-; ACTG2|72; ADAMTS10|81794; ADCY4|196883; AMY2B|280; AOC3|8639; CASP12|100506742; CFD|1675; CNN1|1264; DMPK|1760; DPY19L2|283417; FAM110D|79927; FPGT-TNNI3K|51086; GOLGA8H|728498; GOLGA8I|283796; HAPLN2|60484; HRC|3270; HSPB2|-; IFFO1|25900; ITGA7|3679; JPH2|57158; LIMS2|55679; MAP3K12|7786; MEIS1|4211; MPZ|4359; MYOT|9499; PDE1B|5153; PDZD4|57595; PGM5|5239; PLAC9|219348; PODN|127435…	Small leucine rich repeat proteoglycans (0.009650428622758)	Adrenergic signaling in cardiomyocytes; Calcium signaling pathway; Dilated cardiomyopathy (DCM); Hypertrophic cardiomyopathy (HCM); Oxytocin signaling pathway; Taste transduction; Vascular smooth muscle contraction (0.000253; 0.003262674321433; 0.000044; 0.000487; 0.001343004311601; 0.00262512935374; 0.00000648)
59	AC021860.1|-; ACTG2|72; ADAMTS10|81794; AMY2B|280; CD300LG|146894; CFD|1675; CNN1|1264; DMPK|1760; DPY19L2|283417; FPGT-TNNI3K|51086; GOLGA8H|728498; GOLGA8I|283796; HAPLN2|60484; HSPB2|-; IFFO1|25900; ITGA7|3679; JPH2|57158; KLF15|28999; KLF9|687; LGI4|163175; LIMS2|55679; MAP3K12|7786; MASP2|10747; MEIS1|4211; MPZ|4359; MYOT|9499; PDE1B|5153; PDZD4|57595; PGM5|5239; PLAC9|219348; PODN|127435; P…	Complement system activation components; Kruppel like factors; Small leucine rich repeat proteoglycans (0.009650428622758; 0.009650428622758; 0.009650428622758)	Calcium signaling pathway; Dilated cardiomyopathy (DCM); Hypertrophic cardiomyopathy (HCM); Taste transduction; Vascular smooth muscle contraction (0.003262674321433; 0.000044; 0.000487; 0.00262512935374; 0.00000648)
60	AC021860.1|-; AC139426.2|-; ACTG2|72; ADAMTS10|81794; AL953854.2|-; AMY2B|280; ARHGEF25|115557; CASP12|100506742; CFD|1675; CNN1|1264; DMPK|1760; DPY19L2|283417; FPGT-TNNI3K|51086; GOLGA8H|728498; GOLGA8I|283796; HAPLN2|60484; HSPB2|-; IFFO1|25900; ITGA7|3679; JPH2|57158; LIMS2|55679; LRRN4CL|221091; MAP3K12|7786; MEIS1|4211; MPZ|4359; NPPA|4878; OSR1|130497; PDE1B|5153; PGM5|5239; PKD1|5310; PLA…	Small leucine rich repeat proteoglycans (0.009650428622758)	Adrenergic signaling in cardiomyocytes; Calcium signaling pathway; Cardiac muscle contraction; Dilated cardiomyopathy (DCM); Hypertrophic cardiomyopathy (HCM); Oxytocin signaling pathway; Taste transduction; Vascular smooth muscle contraction (0.000253; 0.003262674321433; 0.005629726555259; 0.000044; 0.000487; 0.001343004311601; 0.00262512935374; 0.00000648)
61	AC021860.1|-; AC139426.2|-; ACTG2|72; ADAMTS10|81794; AMY2B|280; ARHGEF25|115557; CASP12|100506742; CFD|1675; CNN1|1264; DMPK|1760; DPY19L2|283417; FPGT-TNNI3K|51086; GOLGA8H|728498; GOLGA8I|283796; HAPLN2|60484; HSPB2|-; IFFO1|25900; ITGA7|3679; JPH2|57158; LIMS2|55679; LRRN4CL|221091; MAP3K12|7786; MEIS1|4211; MPZ|4359; NPPA|4878; NPR1|4881; PDE1B|5153; PGM5|5239; PKD1|5310; PLAC9|219348; PODN|…	Small leucine rich repeat proteoglycans (0.009650428622758)	Adrenergic signaling in cardiomyocytes; Calcium signaling pathway; Cardiac muscle contraction; Dilated cardiomyopathy (DCM); Hypertrophic cardiomyopathy (HCM); Oxytocin signaling pathway; Taste transduction; Vascular smooth muscle contraction (0.000253; 0.003262674321433; 0.005629726555259; 0.000044; 0.000487; 0.001343004311601; 0.00262512935374; 0.00000648)
62	AC021860.1|-; AC139426.2|-; ACTG2|72; ADAMTS10|81794; AMY2B|280; ARHGEF25|115557; CASP12|100506742; CFD|1675; CNN1|1264; DMPK|1760; DPY19L2|283417; FPGT-TNNI3K|51086; GOLGA8H|728498; GOLGA8I|283796; HAPLN2|60484; HSPB2|-; IFFO1|25900; ITGA7|3679; JPH2|57158; LIMS2|55679; LRFN5|145581; LRRN4CL|221091; MAP3K12|7786; MEIS1|4211; MPZ|4359; NPPA|4878; PDE1B|5153; PGM5|5239; PKD1|5310; PLAC9|219348; PO…	Small leucine rich repeat proteoglycans (0.009650428622758)	Adrenergic signaling in cardiomyocytes; Calcium signaling pathway; Cardiac muscle contraction; Dilated cardiomyopathy (DCM); Hypertrophic cardiomyopathy (HCM); Oxytocin signaling pathway; Taste transduction; Vascular smooth muscle contraction (0.000253; 0.003262674321433; 0.005629726555259; 0.000044; 0.000487; 0.001343004311601; 0.00262512935374; 0.00000648)
63	AC021860.1|-; ACTG2|72; ADAMTS10|81794; AMY2B|280; APBB3|10307; ARHGEF25|115557; ARMCX4|100131755; C11orf89|-; CASP12|100506742; CFD|1675; CNN1|1264; CNR1|1268; DENND3|22898; DMPK|1760; DPY19L2|283417; FAM153B|202134; FPGT-TNNI3K|51086; GOLGA8H|728498; GOLGA8I|283796; HAPLN2|60484; HSPB2|-; IFFO1|25900; ITGA7|3679; JPH2|57158; LIMS2|55679; MAN2C1|4123; MAP3K12|7786; MEIS1|4211; MPZ|4359; NRBP2|34…	Small leucine rich repeat proteoglycans (0.009650428622758)	Adrenergic signaling in cardiomyocytes; Calcium signaling pathway; Cardiac muscle contraction; Dilated cardiomyopathy (DCM); Hypertrophic cardiomyopathy (HCM); Taste transduction; Vascular smooth muscle contraction (0.000253; 0.003262674321433; 0.005629726555259; 0.000044; 0.000487; 0.00262512935374; 0.00000648)
64	AC004466.1|-; AC021860.1|-; ACTG2|72; ADAMTS10|81794; AMY2B|280; APBB3|10307; ARMCX4|100131755; CFD|1675; CHRDL1|91851; CNN1|1264; CORO2B|10391; DMPK|1760; DPY19L2|283417; FAM153B|202134; FPGT-TNNI3K|51086; GOLGA8H|728498; GOLGA8I|283796; HAPLN2|60484; HSPB2|-; IFFO1|25900; ITGA7|3679; JPH2|57158; LCNL1|401562; LIMS2|55679; MAMDC2|256691; MAN2C1|4123; MAP3K12|7786; MEIS1|4211; MPZ|4359; NRBP2|340…	Small leucine rich repeat proteoglycans (0.009650428622758)	Calcium signaling pathway; Dilated cardiomyopathy (DCM); Hypertrophic cardiomyopathy (HCM); Taste transduction; Vascular smooth muscle contraction (0.003262674321433; 0.000044; 0.000487; 0.00262512935374; 0.00000648)
65	AC021860.1|-; ACTG2|72; ADAMTS10|81794; ADCYAP1R1|117; AMY2B|280; ARHGEF25|115557; CASP12|100506742; CFD|1675; CNN1|1264; COX7A1|1346; DMPK|1760; DPY19L2|283417; EZH1|2145; FPGT-TNNI3K|51086; GOLGA8H|728498; GOLGA8I|283796; HAPLN2|60484; HSPB2|-; IFFO1|25900; IL11RA|3590; ITGA7|3679; JPH2|57158; KCNMB1|3779; LCN10|414332; LIMS2|55679; MAP3K12|7786; MEIS1|4211; MPZ|4359; PDE1B|5153; PDE1C|5137; PG…	Small leucine rich repeat proteoglycans (0.009650428622758)	Adrenergic signaling in cardiomyocytes; Calcium signaling pathway; Cardiac muscle contraction; Dilated cardiomyopathy (DCM); Hypertrophic cardiomyopathy (HCM); Taste transduction; Vascular smooth muscle contraction (0.000253; 0.003262674321433; 0.005629726555259; 0.000044; 0.000487; 0.00262512935374; 0.00000648)
66	AC021860.1|-; ACTG2|72; ADAMTS10|81794; AMY2B|280; CASP12|100506742; CD300LG|146894; CFD|1675; CNN1|1264; COX7A1|1346; DMPK|1760; DPY19L2|283417; EZH1|2145; FPGT-TNNI3K|51086; GOLGA8H|728498; GOLGA8I|283796; HAPLN2|60484; HSPB2|-; IFFO1|25900; IL11RA|3590; ITGA7|3679; JPH2|57158; KCNMB1|3779; LCN10|414332; LGI4|163175; LIMS2|55679; MAP3K12|7786; MASP2|10747; MEIS1|4211; MPZ|4359; NKAPL|222698; PD…	Complement system activation components; Small leucine rich repeat proteoglycans (0.009650428622758; 0.009650428622758)	Calcium signaling pathway; Cardiac muscle contraction; Dilated cardiomyopathy (DCM); Hypertrophic cardiomyopathy (HCM); Taste transduction; Vascular smooth muscle contraction (0.003262674321433; 0.005629726555259; 0.000044; 0.000487; 0.00262512935374; 0.00000648)
67	AC021860.1|-; ACTG2|72; ADAMTS10|81794; AMY2B|280; AP000322.54|-; APBB3|10307; ARMCX4|100131755; CASP12|100506742; CFD|1675; CNN1|1264; DMPK|1760; DPY19L2|283417; FAM153B|202134; FPGT-TNNI3K|51086; GOLGA8H|728498; GOLGA8I|283796; HAPLN2|60484; HSPB2|-; IFFO1|25900; ITGA7|3679; JPH2|57158; LIMS2|55679; LUC7L3|51747; MAN2C1|4123; MAP3K12|7786; MEIS1|4211; MPZ|4359; NRBP2|340371; PDE1B|5153; PGM5|52…	Small leucine rich repeat proteoglycans (0.009650428622758)	Calcium signaling pathway; Dilated cardiomyopathy (DCM); Hypertrophic cardiomyopathy (HCM); Taste transduction; Vascular smooth muscle contraction (0.003262674321433; 0.000044; 0.000487; 0.00262512935374; 0.00000648)
68	AC021860.1|-; ACTG2|72; ADAMTS10|81794; AMY2B|280; CASP12|100506742; CFD|1675; CHRDL1|91851; CNN1|1264; DMPK|1760; DPY19L2|283417; FPGT-TNNI3K|51086; GOLGA8H|728498; GOLGA8I|283796; HAPLN2|60484; HSPB2|-; IFFO1|25900; ITGA7|3679; JPH2|57158; LCNL1|401562; LIMS2|55679; MAMDC2|256691; MAP3K12|7786; MEIS1|4211; MPZ|4359; MYOT|9499; PDE1B|5153; PDZD4|57595; PGM5|5239; PLAC9|219348; PODN|127435; PPAPD…	Small leucine rich repeat proteoglycans (0.009650428622758)	Calcium signaling pathway; Dilated cardiomyopathy (DCM); Hypertrophic cardiomyopathy (HCM); Taste transduction; Vascular smooth muscle contraction (0.003262674321433; 0.000044; 0.000487; 0.00262512935374; 0.00000648)
69	AC021860.1|-; ACTG2|72; ADAMTS10|81794; AMY2B|280; ARHGEF25|115557; CASP12|100506742; CCDC180|100499483; CFD|1675; CNN1|1264; DMPK|1760; DPY19L2|283417; FPGT-TNNI3K|51086; GOLGA8H|728498; GOLGA8I|283796; HAPLN2|60484; HSPB2|-; IFFO1|25900; ITGA7|3679; JPH2|57158; LIMS2|55679; MAP3K12|7786; MEIS1|4211; MPZ|4359; MYOT|9499; PDE1B|5153; PDZD4|57595; PGM5|5239; PKD1|5310; PLAC9|219348; PODN|127435; P…	Small leucine rich repeat proteoglycans (0.009650428622758)	Adrenergic signaling in cardiomyocytes; Calcium signaling pathway; Cardiac muscle contraction; Dilated cardiomyopathy (DCM); Hypertrophic cardiomyopathy (HCM); Taste transduction; Vascular smooth muscle contraction (0.000253; 0.003262674321433; 0.005629726555259; 0.000044; 0.000487; 0.00262512935374; 0.00000648)
70	AC021860.1|-; AC139426.2|-; ACTG2|72; ADAMTS10|81794; AMY2B|280; ARHGEF25|115557; CASP12|100506742; CFD|1675; CNN1|1264; COX7A1|1346; CRYAB|1410; DMPK|1760; DPY19L2|283417; EZH1|2145; FPGT-TNNI3K|51086; GOLGA8H|728498; GOLGA8I|283796; HAPLN2|60484; HSPB2|-; IFFO1|25900; IL11RA|3590; ITGA7|3679; JPH2|57158; KCNMB1|3779; LCN10|414332; LIMS2|55679; MAP3K12|7786; MEIS1|4211; MPZ|4359; PDE1B|5153; PDE…	Small leucine rich repeat proteoglycans (0.009650428622758)	Adrenergic signaling in cardiomyocytes; Calcium signaling pathway; Cardiac muscle contraction; Dilated cardiomyopathy (DCM); Hypertrophic cardiomyopathy (HCM); Taste transduction; Vascular smooth muscle contraction (0.000253; 0.003262674321433; 0.005629726555259; 0.000044; 0.000487; 0.00262512935374; 0.00000648)
71	AC021860.1|-; AC139426.2|-; ACTG2|72; ADAMTS10|81794; AMY2B|280; ARHGEF25|115557; CASP12|100506742; CD300LG|146894; CFD|1675; CNN1|1264; DCT|1638; DMPK|1760; DPY19L2|283417; FPGT-TNNI3K|51086; GOLGA8H|728498; GOLGA8I|283796; HAPLN2|60484; HSPB2|-; IFFO1|25900; ITGA7|3679; JPH2|57158; LGI4|163175; LIMS2|55679; MAP3K12|7786; MASP2|10747; MEIS1|4211; MPZ|4359; OSR1|130497; PDE1B|5153; PGM5|5239; PKD…	Complement system activation components; Small leucine rich repeat proteoglycans (0.009650428622758; 0.009650428622758)	Adrenergic signaling in cardiomyocytes; Calcium signaling pathway; Cardiac muscle contraction; Dilated cardiomyopathy (DCM); Hypertrophic cardiomyopathy (HCM); Taste transduction; Vascular smooth muscle contraction (0.000253; 0.003262674321433; 0.005629726555259; 0.000044; 0.000487; 0.00262512935374; 0.00000648)
72	AC021860.1|-; AC139426.2|-; ACTG2|72; ADAMTS10|81794; AMY2B|280; ARHGEF25|115557; CASP12|100506742; CFD|1675; CHRDL1|91851; CNN1|1264; DMPK|1760; DPY19L2|283417; FPGT-TNNI3K|51086; GOLGA8H|728498; GOLGA8I|283796; HAPLN2|60484; HSPB2|-; IFFO1|25900; ITGA7|3679; JPH2|57158; LCNL1|401562; LIMS2|55679; MAMDC2|256691; MAP3K12|7786; MEIS1|4211; MPZ|4359; MROH7|374977; OSR1|130497; PDE1B|5153; PGM5|5239…	Small leucine rich repeat proteoglycans (0.009650428622758)	Adrenergic signaling in cardiomyocytes; Calcium signaling pathway; Cardiac muscle contraction; Dilated cardiomyopathy (DCM); Hypertrophic cardiomyopathy (HCM); Taste transduction; Vascular smooth muscle contraction (0.000253; 0.003262674321433; 0.005629726555259; 0.000044; 0.000487; 0.00262512935374; 0.00000648)
73	AC021860.1|-; AC139426.2|-; ACTG2|72; ADAMTS10|81794; AMY2B|280; AP000322.54|-; ARHGEF25|115557; CASP12|100506742; CFD|1675; CNN1|1264; DMPK|1760; DPY19L2|283417; FPGT-TNNI3K|51086; GOLGA8H|728498; GOLGA8I|283796; HAPLN2|60484; HDC|3067; HSPB2|-; IFFO1|25900; ITGA7|3679; JPH2|57158; LIMS2|55679; MAP3K12|7786; MEIS1|4211; MPZ|4359; OSR1|130497; PDE1B|5153; PGM5|5239; PKD1|5310; PLAC9|219348; PODN|…	Small leucine rich repeat proteoglycans (0.009650428622758)	Adrenergic signaling in cardiomyocytes; Calcium signaling pathway; Cardiac muscle contraction; Dilated cardiomyopathy (DCM); Hypertrophic cardiomyopathy (HCM); Taste transduction; Vascular smooth muscle contraction (0.000253; 0.003262674321433; 0.005629726555259; 0.000044; 0.000487; 0.00262512935374; 0.00000648)
74	AC021860.1|-; AC139426.2|-; ACTG2|72; ADAMTS10|81794; AMY2B|280; ARHGEF25|115557; CASP12|100506742; CFD|1675; CHRDL1|91851; CNN1|1264; DMPK|1760; DPY19L2|283417; FPGT-TNNI3K|51086; GCOM1|145781; GOLGA8H|728498; GOLGA8I|283796; HAPLN2|60484; HSPB2|-; IFFO1|25900; ITGA7|3679; JPH2|57158; LCNL1|401562; LIMS2|55679; MAMDC2|256691; MAP3K12|7786; MEIS1|4211; MPZ|4359; NPPA|4878; PDE1B|5153; PGM5|5239; …	Small leucine rich repeat proteoglycans (0.009650428622758)	Adrenergic signaling in cardiomyocytes; Calcium signaling pathway; Cardiac muscle contraction; Dilated cardiomyopathy (DCM); Hypertrophic cardiomyopathy (HCM); Oxytocin signaling pathway; Taste transduction; Vascular smooth muscle contraction (0.000253; 0.003262674321433; 0.005629726555259; 0.000044; 0.000487; 0.001343004311601; 0.00262512935374; 0.00000648)
75	AC021860.1|-; AC139426.2|-; ACTG2|72; ADAMTS10|81794; AMY2B|280; ARHGEF25|115557; CASP12|100506742; CFD|1675; CHRDL1|91851; CNN1|1264; DMPK|1760; DPY19L2|283417; FGF17|8822; FPGT-TNNI3K|51086; GOLGA8H|728498; GOLGA8I|283796; HAPLN2|60484; HSPB2|-; IFFO1|25900; ITGA7|3679; JPH2|57158; LCNL1|401562; LIMS2|55679; MAMDC2|256691; MAP3K12|7786; MEIS1|4211; MPZ|4359; NPPA|4878; PDE1B|5153; PGM5|5239; PK…	Small leucine rich repeat proteoglycans (0.009650428622758)	Adrenergic signaling in cardiomyocytes; Calcium signaling pathway; Cardiac muscle contraction; Dilated cardiomyopathy (DCM); Hypertrophic cardiomyopathy (HCM); Oxytocin signaling pathway; Taste transduction; Vascular smooth muscle contraction (0.000253; 0.003262674321433; 0.005629726555259; 0.000044; 0.000487; 0.001343004311601; 0.00262512935374; 0.00000648)
76	AC021860.1|-; AC139426.2|-; ACTG2|72; ADAMTS10|81794; AMY2B|280; AP000322.54|-; ARHGEF25|115557; CASP12|100506742; CFD|1675; CNN1|1264; DMPK|1760; DPY19L2|283417; FPGT-TNNI3K|51086; GOLGA8H|728498; GOLGA8I|283796; HAPLN2|60484; HSPB2|-; IFFO1|25900; ITGA7|3679; JPH2|57158; LIMS2|55679; MAP3K12|7786; MEIS1|4211; MPZ|4359; NPPA|4878; PDE1B|5153; PGM5|5239; PKD1|5310; PLAC9|219348; PODN|127435; PPAP…	Small leucine rich repeat proteoglycans (0.009650428622758)	Adrenergic signaling in cardiomyocytes; Calcium signaling pathway; Cardiac muscle contraction; Dilated cardiomyopathy (DCM); Hypertrophic cardiomyopathy (HCM); Oxytocin signaling pathway; Taste transduction; Vascular smooth muscle contraction (0.000253; 0.003262674321433; 0.005629726555259; 0.000044; 0.000487; 0.001343004311601; 0.00262512935374; 0.00000648)
77	AASS|10157; AC021860.1|-; AC139426.2|-; ACTG2|72; ADAMTS10|81794; AMY2B|280; ARHGEF25|115557; CASP12|100506742; CD300LG|146894; CFD|1675; CNN1|1264; DMPK|1760; DPY19L2|283417; FPGT-TNNI3K|51086; GOLGA8H|728498; GOLGA8I|283796; HAPLN2|60484; HSPB2|-; IFFO1|25900; ITGA7|3679; JPH2|57158; LGI4|163175; LIMS2|55679; MAP3K12|7786; MASP2|10747; MEIS1|4211; MPZ|4359; NPPA|4878; PDE1B|5153; PGM5|5239; PKD…	Complement system activation components; Small leucine rich repeat proteoglycans (0.009650428622758; 0.009650428622758)	Adrenergic signaling in cardiomyocytes; Calcium signaling pathway; Cardiac muscle contraction; Dilated cardiomyopathy (DCM); Hypertrophic cardiomyopathy (HCM); Oxytocin signaling pathway; Taste transduction; Vascular smooth muscle contraction (0.000253; 0.003262674321433; 0.005629726555259; 0.000044; 0.000487; 0.001343004311601; 0.00262512935374; 0.00000648)
78	AC021860.1|-; AC139426.2|-; ACTG2|72; ADAMTS10|81794; ADCY4|196883; ADCY5|111; AMY2B|280; ARHGEF25|115557; CASP12|100506742; CFD|1675; CNN1|1264; DAAM2|23500; DMPK|1760; DPY19L2|283417; FPGT-TNNI3K|51086; GOLGA8H|728498; GOLGA8I|283796; HAPLN2|60484; HSPB2|-; IFFO1|25900; ITGA7|3679; JPH2|57158; LIMS2|55679; MAP3K12|7786; MEIS1|4211; MPZ|4359; NFATC4|4776; NPPA|4878; PDE1B|5153; PGM5|5239; PKD1|5…	Adenylate cyclases; Small leucine rich repeat proteoglycans (0.009650428622758; 0.009650428622758)	Adrenergic signaling in cardiomyocytes; Calcium signaling pathway; Cardiac muscle contraction; Dilated cardiomyopathy (DCM); Hypertrophic cardiomyopathy (HCM); Oxytocin signaling pathway; Taste transduction; Vascular smooth muscle contraction (0.000253; 0.003262674321433; 0.005629726555259; 0.000044; 0.000487; 0.001343004311601; 0.00262512935374; 0.00000648)
79	ABCA8|10351; ABCA9|10350; ACACB|32; ADAM33|80332; ADAMTS10|81794; ADHFE1|137872; AMY2B|280; AP001468.1|-; C1QTNF4|114900; DMPK|1760; FAM153A|285596; GABBR1|2550; GOLGA8M|653720; GOLGA8N|643699; GOLGA8Q|-; GOLGA8R|101059918; GOLGA8S|653061; GPRASP1|9737; HSPB2|-; MAP3K12|7786; PGA4|5222; PLIN4|729359; RIC3|79608; RNPC3|55599; RP11-574K11.31|-; RP13-996F3.5|-; RP5-966M1.6|-; SEC31B|25956; SLC25A27|…	Golgin related; Solute carriers (0.000654674641239; 0.005216129222148)	Taste transduction (2.63E-03)
80	ADAMTS10|81794; AMY2B|280; AP001468.1|-; DMPK|1760; DPY19L2|283417; FAM153A|285596; FAM65C|140876; GABBR1|2550; GABRR2|2570; GOLGA8H|728498; GOLGA8I|283796; GOLGA8N|643699; GOLGA8Q|-; GOLGA8R|101059918; GOLGA8S|653061; GPR17|2840; GPRASP1|9737; HSPB2|-; IFFO1|25900; ITGA10|8515; MAP3K12|7786; PGA4|5222; RNPC3|55599; RP11-574K11.31|-; RP13-996F3.5|-; SEC31B|25956; SGCA|6442; SLC25A27|9481; SLC26A1…	Golgin related (0.000654674641239)	Dilated cardiomyopathy (DCM); Hypertrophic cardiomyopathy (HCM); Taste transduction (0.000044; 0.000487; 0.00262512935374)
81	ACTC1|70; ADAM33|80332; ADAMTS10|81794; AMY2B|280; AP001468.1|-; C1QTNF4|114900; CSDC2|27254; DMPK|1760; FAM153A|285596; FOXF1|2294; GABBR1|2550; GOLGA8H|728498; GOLGA8I|283796; GOLGA8N|643699; GOLGA8Q|-; GOLGA8R|101059918; GOLGA8S|653061; GPRASP1|9737; GSTM5|2949; HSPB2|-; IFFO1|25900; MAP3K12|7786; PGA4|5222; RIC3|79608; RNPC3|55599; RP11-574K11.31|-; RP13-996F3.5|-; SEC31B|25956; SLC25A27|9481…	Golgin related (0.000654674641239)	Adrenergic signaling in cardiomyocytes; Cardiac muscle contraction; Dilated cardiomyopathy (DCM); Hypertrophic cardiomyopathy (HCM); Taste transduction (0.000253; 0.005629726555259; 0.000044; 0.000487; 0.00262512935374)
82	ACTC1|70; ADAMTS10|81794; AMY2B|280; AP001468.1|-; DMPK|1760; DPY19L2|283417; FAM153A|285596; FOXF1|2294; GABBR1|2550; GOLGA8H|728498; GOLGA8I|283796; GOLGA8N|643699; GOLGA8O|728047; GOLGA8Q|-; GOLGA8R|101059918; GOLGA8S|653061; GPRASP1|9737; HSPB2|-; IFFO1|25900; MAP3K12|7786; MS4A4E|643680; PGA4|5222; RNPC3|55599; RP11-574K11.31|-; RP13-996F3.5|-; SEC31B|25956; SGCA|6442; SLC25A27|9481; SLC26A1…	Golgin related (4.99E-05)	Adrenergic signaling in cardiomyocytes; Cardiac muscle contraction; Dilated cardiomyopathy (DCM); Hypertrophic cardiomyopathy (HCM); Taste transduction (0.000253; 0.005629726555259; 0.000044; 0.000487; 0.00262512935374)
83	ADAMTS10|81794; AMY2B|280; AP001468.1|-; ATOH8|84913; DMPK|1760; FAM153A|285596; GABBR1|2550; GABRR2|2570; GOLGA8H|728498; GOLGA8I|283796; GOLGA8N|643699; GOLGA8Q|-; GOLGA8R|101059918; GOLGA8S|653061; GPR17|2840; GPRASP1|9737; HSPB2|-; IFFO1|25900; KLHDC1|122773; MAP3K12|7786; P2RX1|5023; PER1|5187; PGA4|5222; RNPC3|55599; RP11-574K11.31|-; RP13-996F3.5|-; SEC31B|25956; SGCA|6442; SLC25A27|9481; …	Golgin related (0.000654674641239)	Calcium signaling pathway; Dilated cardiomyopathy (DCM); Hypertrophic cardiomyopathy (HCM); Taste transduction (0.003262674321433; 0.000044; 0.000487; 0.00262512935374)
84	ACACB|32; ADAMTS10|81794; AMY2B|280; AP001468.1|-; DMPK|1760; FAM153A|285596; GABBR1|2550; GOLGA8H|728498; GOLGA8I|283796; GOLGA8M|653720; GOLGA8N|643699; GOLGA8Q|-; GOLGA8R|101059918; GOLGA8S|653061; GPRASP1|9737; HSPB2|-; IFFO1|25900; KLHDC1|122773; MAP3K12|7786; MICU3|286097; P2RX1|5023; PER1|5187; PGA4|5222; RNPC3|55599; RP11-574K11.31|-; RP13-996F3.5|-; RP5-966M1.6|-; SEC31B|25956; SLC25A27|…	Golgin related (4.99E-05)	Calcium signaling pathway; Taste transduction (0.003262674321433; 0.00262512935374)
85	ACACB|32; ADAMTS10|81794; AMY2B|280; AP001468.1|-; DMPK|1760; FAM153A|285596; GABBR1|2550; GOLGA8H|728498; GOLGA8I|283796; GOLGA8M|653720; GOLGA8N|643699; GOLGA8Q|-; GOLGA8R|101059918; GOLGA8S|653061; GPRASP1|9737; HSPB2|-; IFFO1|25900; LIFR|3977; MAP3K12|7786; MMRN1|22915; PGA4|5222; POU6F1|5463; RNPC3|55599; RP11-574K11.31|-; RP13-996F3.5|-; RP5-966M1.6|-; SEC31B|25956; SGCA|6442; SLC25A27|9481…	Golgin related (4.99E-05)	Dilated cardiomyopathy (DCM); Hypertrophic cardiomyopathy (HCM); Taste transduction (0.000044; 0.000487; 0.00262512935374)
86	ACACB|32; ADAMTS10|81794; AMY2B|280; AP001468.1|-; ASPA|443; DMPK|1760; FAM153A|285596; GABBR1|2550; GABRR2|2570; GOLGA8H|728498; GOLGA8I|283796; GOLGA8M|653720; GOLGA8N|643699; GOLGA8Q|-; GOLGA8R|101059918; GOLGA8S|653061; GPR17|2840; GPRASP1|9737; HSPB2|-; IFFO1|25900; MAP3K12|7786; PGA4|5222; RNPC3|55599; RP11-574K11.31|-; RP13-996F3.5|-; RP5-966M1.6|-; SEC31B|25956; SGCA|6442; SLC25A27|9481; …	Golgin related (4.99E-05)	Dilated cardiomyopathy (DCM); Hypertrophic cardiomyopathy (HCM); Taste transduction (0.000044; 0.000487; 0.00262512935374)
87	ADAMTS10|81794; AMY2B|280; AP001468.1|-; CACNB2|783; DMPK|1760; DPY19L2|283417; FAM153A|285596; GABBR1|2550; GOLGA8H|728498; GOLGA8I|283796; GOLGA8N|643699; GOLGA8Q|-; GOLGA8R|101059918; GOLGA8S|653061; GPRASP1|9737; HSPB2|-; IFFO1|25900; KLHDC1|122773; MAP3K12|7786; P2RX1|5023; PER1|5187; PGA4|5222; RNPC3|55599; RP11-574K11.31|-; RP13-996F3.5|-; SEC31B|25956; SGCA|6442; SLC25A27|9481; SLC26A10|6…	Golgin related (0.000654674641239)	Adrenergic signaling in cardiomyocytes; Calcium signaling pathway; Cardiac muscle contraction; Dilated cardiomyopathy (DCM); Hypertrophic cardiomyopathy (HCM); Oxytocin signaling pathway; Taste transduction (0.000253; 0.003262674321433; 0.005629726555259; 0.000044; 0.000487; 0.001343004311601; 0.00262512935374)
88	ADAM33|80332; ADAMTS10|81794; AMY2B|280; AP001468.1|-; C1QTNF4|114900; DMPK|1760; FAM153A|285596; GABBR1|2550; GOLGA8H|728498; GOLGA8I|283796; GOLGA8N|643699; GOLGA8Q|-; GOLGA8R|101059918; GOLGA8S|653061; GPRASP1|9737; HSPB2|-; IFFO1|25900; MAP3K12|7786; MMRN1|22915; PGA4|5222; POU6F1|5463; RGS11|8786; RIC3|79608; RNPC3|55599; RP11-574K11.31|-; RP13-996F3.5|-; SEC31B|25956; SGCA|6442; SLC25A27|94…	Golgin related (0.000654674641239)	Dilated cardiomyopathy (DCM); Hypertrophic cardiomyopathy (HCM); Taste transduction (0.000044; 0.000487; 0.00262512935374)
89	ADAMTS10|81794; AMY2B|280; AP001468.1|-; DMPK|1760; DPY19L2|283417; FAM153A|285596; GABBR1|2550; GOLGA8H|728498; GOLGA8I|283796; GOLGA8N|643699; GOLGA8O|728047; GOLGA8Q|-; GOLGA8R|101059918; GOLGA8S|653061; GPRASP1|9737; HSPB2|-; IFFO1|25900; ITGA7|3679; JPH2|57158; KIAA1456|57604; MAP3K12|7786; PGA4|5222; RNPC3|55599; RP11-574K11.31|-; RP13-996F3.5|-; SEC31B|25956; SGCA|6442; SLC25A27|9481; SLC2…	Golgin related (4.99E-05)	Dilated cardiomyopathy (DCM); Hypertrophic cardiomyopathy (HCM); Taste transduction (0.000044; 0.000487; 0.00262512935374)
90	ADAM33|80332; ADAMTS10|81794; AMY2B|280; AP001468.1|-; C1QTNF4|114900; CORO6|84940; DMPK|1760; FAM153A|285596; GABBR1|2550; GOLGA8H|728498; GOLGA8I|283796; GOLGA8N|643699; GOLGA8O|728047; GOLGA8Q|-; GOLGA8R|101059918; GOLGA8S|653061; GPRASP1|9737; HSPB2|-; IFFO1|25900; MAP3K12|7786; PGA4|5222; RIC3|79608; RNPC3|55599; RP11-574K11.31|-; RP13-996F3.5|-; SEC31B|25956; SGCA|6442; SLC25A27|9481; SLC26…	Golgin related (4.99E-05)	Dilated cardiomyopathy (DCM); Hypertrophic cardiomyopathy (HCM); Taste transduction (0.000044; 0.000487; 0.00262512935374)
91	ACACB|32; ACTC1|70; ADAMTS10|81794; AMY2B|280; AP001468.1|-; BCO2|83875; DMPK|1760; FAM153A|285596; FOXF1|2294; GABBR1|2550; GOLGA8H|728498; GOLGA8I|283796; GOLGA8M|653720; GOLGA8N|643699; GOLGA8Q|-; GOLGA8R|101059918; GOLGA8S|653061; GPRASP1|9737; HSPB2|-; IFFO1|25900; MAP3K12|7786; PGA4|5222; RNPC3|55599; RP11-574K11.31|-; RP13-996F3.5|-; RP5-966M1.6|-; SEC31B|25956; SGCA|6442; SLC25A27|9481; S…	Golgin related (4.99E-05)	Adrenergic signaling in cardiomyocytes; Cardiac muscle contraction; Dilated cardiomyopathy (DCM); Hypertrophic cardiomyopathy (HCM); Taste transduction (0.000253; 0.005629726555259; 0.000044; 0.000487; 0.00262512935374)
92	ADAM33|80332; ADAMTS10|81794; AMY2B|280; AP001468.1|-; C1QTNF4|114900; CDH19|28513; DMPK|1760; DPY19L2|283417; FAM153A|285596; GABBR1|2550; GOLGA8H|728498; GOLGA8I|283796; GOLGA8N|643699; GOLGA8Q|-; GOLGA8R|101059918; GOLGA8S|653061; GPRASP1|9737; HSPB2|-; IFFO1|25900; MAP3K12|7786; PGA4|5222; RIC3|79608; RNPC3|55599; RP11-574K11.31|-; RP13-996F3.5|-; SEC31B|25956; SGCA|6442; SLC25A27|9481; SLC26…	Golgin related (0.000654674641239)	Dilated cardiomyopathy (DCM); Hypertrophic cardiomyopathy (HCM); Taste transduction (0.000044; 0.000487; 0.00262512935374)
93	ACACB|32; ADAMTS10|81794; AMY2B|280; AP001468.1|-; C8orf46|254778; DMPK|1760; DPY19L2|283417; FAM153A|285596; GABBR1|2550; GOLGA8H|728498; GOLGA8I|283796; GOLGA8M|653720; GOLGA8N|643699; GOLGA8Q|-; GOLGA8R|101059918; GOLGA8S|653061; GPRASP1|9737; HSPB2|-; IFFO1|25900; MAP3K12|7786; PGA4|5222; RNPC3|55599; RP11-574K11.31|-; RP13-996F3.5|-; RP5-966M1.6|-; SEC31B|25956; SGCA|6442; SLC25A27|9481; SLC…	Golgin related (4.99E-05)	Dilated cardiomyopathy (DCM); Hypertrophic cardiomyopathy (HCM); Taste transduction (0.000044; 0.000487; 0.00262512935374)
94	ACACB|32; ADAMTS10|81794; AMY2B|280; AP001468.1|-; DMPK|1760; DPY19L2|283417; FAM153A|285596; GABBR1|2550; GOLGA8H|728498; GOLGA8I|283796; GOLGA8M|653720; GOLGA8N|643699; GOLGA8Q|-; GOLGA8R|101059918; GOLGA8S|653061; GPRASP1|9737; HSPB2|-; IFFO1|25900; ITGA7|3679; MAP3K12|7786; PGA3|643834; PGA4|5222; RNPC3|55599; RP11-574K11.31|-; RP13-996F3.5|-; RP5-966M1.6|-; SEC31B|25956; SGCA|6442; SLC25A27|…	Golgin related; Pepsinogens (0.0000499; 0.004799548277809)	Dilated cardiomyopathy (DCM); Hypertrophic cardiomyopathy (HCM); Taste transduction (0.000044; 0.000487; 0.00262512935374)
95	AC139426.2|-; ACTG2|72; ARHGEF25|115557; CASP12|100506742; CCDC36|339834; CNRIP1|25927; CNTNAP1|8506; CPEB1|64506; CSRP1|1465; CTD-2054N24.2|-; DDR2|4921; FGF2|2247; GOLGA8T|653073; HAPLN2|60484; KANK2|25959; KIAA1614|57710; MSH4|4438; NPPA|4878; PKD1|5310; PPAPDC3|84814; PPP1R12C|54776; RHOJ|57381; RP11-122A3.2|-; RP11-89K11.1|-; RUSC2|9853; SMTN|6525; TGFB1I1|7041; TMEM240|339453; VSTM4|196740;…	NONE	Oxytocin signaling pathway; Vascular smooth muscle contraction (0.001343004311601; 0.00000648)
96	AC139426.2|-; ACTG2|72; ANKDD1A|348094; ARHGEF25|115557; BTBD19|149478; CASP12|100506742; CCDC116|164592; CCDC36|339834; CNRIP1|25927; CNTNAP1|8506; DDR2|4921; GOLGA8T|653073; GPR20|2843; HAPLN2|60484; KANK3|256949; NPIPA3|642778; NPPA|4878; PKD1|5310; PPAPDC3|84814; PPP1R12C|54776; REM1|28954; RHOJ|57381; RP11-122A3.2|-; RP11-89K11.1|-; RUSC2|9853; SMTN|6525; TAL1|6886; ZEB1|6935	NONE	Oxytocin signaling pathway; Vascular smooth muscle contraction (0.001343004311601; 0.00000648)
97	AC139426.2|-; ACTG2|72; ARHGEF25|115557; CASP12|100506742; CCDC36|339834; CNRIP1|25927; CNTNAP1|8506; CXorf36|79742; DDR2|4921; FKBP5|2289; GOLGA8T|653073; GTF2A1L|11036; HAPLN2|60484; LRRC4B|94030; NEXN|91624; NPPA|4878; PKD1|5310; PPAPDC3|84814; PPP1R12C|54776; RHOJ|57381; RP11-122A3.2|-; RP11-89K11.1|-; RUSC2|9853; RYR2|6262; SMTN|6525; ZEB1|6935	NONE	Adrenergic signaling in cardiomyocytes; Calcium signaling pathway; Cardiac muscle contraction; Dilated cardiomyopathy (DCM); Hypertrophic cardiomyopathy (HCM); Oxytocin signaling pathway; Vascular smooth muscle contraction (0.000253; 0.003262674321433; 0.005629726555259; 0.000044; 0.000487; 0.001343004311601; 0.00000648)
98	AC139426.2|-; ACTG2|72; ADAMTS4|9507; ADRA1D|146; ARHGEF25|115557; CASP12|100506742; CCDC36|339834; CNRIP1|25927; CNTNAP1|8506; DDR2|4921; GOLGA8T|653073; HAPLN2|60484; HIC1|3090; NPPA|4878; PKD1|5310; PPAPDC3|84814; PPP1R12C|54776; RHOJ|57381; RP11-122A3.2|-; RP11-89K11.1|-; RUSC2|9853; SHANK3|85358; SMTN|6525; SSBP3-AS1|-; TWIST2|117581; ZEB1|6935	NONE	Adrenergic signaling in cardiomyocytes; Calcium signaling pathway; Oxytocin signaling pathway; Vascular smooth muscle contraction (0.000253; 0.003262674321433; 0.001343004311601; 0.00000648)
99	CAMK2A|815; CFD|1675; CLDN5|7122; CNN1|1264; DPP6|1804; FHL5|9457; GALNT15|117248; GPIHBP1|338328; LDB3|11155; LIMS2|55679; LMOD1|25802; LRRN4CL|221091; NAALAD2|10003; PI16|221476; PPP1R14A|94274; PRELP|5549; RASGRP2|10235; RNF112|7732; TCEAL2|140597; TCEAL7|56849; TGFBR3|7049; TNXB|7148; TPM2|7169; VIT|5212	Transcription elongation factor A like family (0.002361275088547)	Adrenergic signaling in cardiomyocytes; Calcium signaling pathway; Cardiac muscle contraction; Dilated cardiomyopathy (DCM); Hypertrophic cardiomyopathy (HCM); Oxytocin signaling pathway; Vascular smooth muscle contraction (0.000253; 0.003262674321433; 0.005629726555259; 0.000044; 0.000487; 0.001343004311601; 0.00000648)
100	AC139426.2|-; ACTG2|72; AMY2B|280; ARHGEF25|115557; CASP12|100506742; CCDC136|64753; CCDC36|339834; CNRIP1|25927; CNTNAP1|8506; DDR2|4921; GOLGA8T|653073; HAPLN2|60484; KLHL10|317719; MAP3K12|7786; NPPA|4878; PKD1|5310; PPAPDC3|84814; PPP1R12C|54776; RHOJ|57381; RP11-122A3.2|-; RP11-89K11.1|-; RUSC2|9853; SMTN|6525; ZEB1|6935	NONE	Oxytocin signaling pathway; Vascular smooth muscle contraction (0.001343004311601; 0.00000648)
101	AC139426.2|-; ACTG2|72; AMY2B|280; ARHGEF25|115557; CASP12|100506742; CCDC36|339834; CNRIP1|25927; CNTNAP1|8506; DDR2|4921; GOLGA8T|653073; HAPLN2|60484; HSPB2|-; MAP3K12|7786; NPPA|4878; PEAR1|375033; PKD1|5310; PPAPDC3|84814; PPP1R12C|54776; RHOJ|57381; RP11-122A3.2|-; RP11-89K11.1|-; RUSC2|9853; SMTN|6525; ZEB1|6935	NONE	Oxytocin signaling pathway; Vascular smooth muscle contraction (0.001343004311601; 0.00000648)
102	AC139426.2|-; ACTG2|72; AMY2B|280; ARHGEF25|115557; CASP12|100506742; CCDC36|339834; CNRIP1|25927; CNTNAP1|8506; DDR2|4921; GOLGA8T|653073; HAPLN2|60484; HSPB2|-; MAP3K12|7786; NPPA|4878; PKD1|5310; PPAPDC3|84814; PPP1R12C|54776; RHOJ|57381; RP11-122A3.2|-; RP11-89K11.1|-; RUSC2|9853; SCN4B|6330; SMTN|6525; ZEB1|6935	NONE	Adrenergic signaling in cardiomyocytes; Oxytocin signaling pathway; Vascular smooth muscle contraction (0.000253; 0.001343004311601; 0.00000648)
103	AC139426.2|-; ACTG2|72; AMY2B|280; ARHGEF25|115557; CASP12|100506742; CCDC36|339834; CNRIP1|25927; CNTNAP1|8506; DDR2|4921; GOLGA8T|653073; HAPLN2|60484; HSPB2|-; MAP3K12|7786; NPPA|4878; PKD1|5310; PPAPDC3|84814; PPP1R12C|54776; RHOJ|57381; RP11-122A3.2|-; RP11-89K11.1|-; RUSC2|9853; SMTN|6525; SYNGAP1|8831; ZEB1|6935	NONE	Oxytocin signaling pathway; Vascular smooth muscle contraction (0.001343004311601; 0.00000648)
104	AC139426.2|-; ACTA2|59; ARHGEF25|115557; CASP12|100506742; CPEB1|64506; CSRP1|1465; FGF2|2247; FKBP5|2289; GTF2A1L|11036; HAPLN2|60484; KANK2|25959; LRCH2|57631; NPPA|4878; PKD1|5310; PPP1R12C|54776; PRDM5|11107; RP11-122A3.2|-; RP11-89K11.1|-; RYR2|6262; SMTN|6525; TMEM240|339453	NONE	Adrenergic signaling in cardiomyocytes; Calcium signaling pathway; Cardiac muscle contraction; Dilated cardiomyopathy (DCM); Hypertrophic cardiomyopathy (HCM); Oxytocin signaling pathway; Vascular smooth muscle contraction (0.000253; 0.003262674321433; 0.005629726555259; 0.000044; 0.000487; 0.001343004311601; 0.00000648)
105	ABTB1|80325; AC105020.1|-; AL356356.1|-; CCDC84|338657; CCNL2|81669; CENPT|80152; CHKB|1120; FAM156A|29057; GOLGA8A|23015; HCG27|253018; NPIPA1|9284; NPIPA2|642799; NPIPA5|9284; PAN2|9924; PLA2G4B|8681; SNRNP70|6625; TAF1C|9013; TRIM73|375593; USP6|9098; WASH4P|100287171; YJEFN3|374887	Ubiquitin specific peptidases (0.001796622349982)	Oxytocin signaling pathway; Vascular smooth muscle contraction (0.001343004311601; 0.00000648)
106	CADM3|57863; CFD|1675; CLDN5|7122; CNN1|1264; FHL1|2273; FHL5|9457; GALNT15|117248; GPIHBP1|338328; KCNB1|3745; LCN6|158062; LDB3|11155; LIMS2|55679; LMOD1|25802; LRRN4CL|221091; PPP1R14A|94274; PRELP|5549; RASGRP2|10235; TCEAL7|56849; TNXB|7148; TPM2|7169; VIT|5212	LIM domain containing (0.001262976940278)	Adrenergic signaling in cardiomyocytes; Cardiac muscle contraction; Dilated cardiomyopathy (DCM); Hypertrophic cardiomyopathy (HCM); Vascular smooth muscle contraction (0.000253; 0.005629726555259; 0.000044; 0.000487; 0.00000648)
107	AC139426.2|-; AMY2B|280; ARHGEF25|115557; CABP1|9478; CASP12|100506742; DENND2A|27147; GRASP|160622; HAPLN2|60484; MAP3K12|7786; MRVI1|10335; MUSTN1|389125; NECAB1|64168; NPPA|4878; PKD1|5310; PPP1R12C|54776; RP11-122A3.2|-; RP11-89K11.1|-; SMTN|6525; SYNE1|23345; TAGLN|6876	NONE	Oxytocin signaling pathway; Vascular smooth muscle contraction (0.001343004311601; 0.00000648)
108	AMY2B|280; CFD|1675; CLDN5|7122; CMTM5|116173; CNN1|1264; FHL5|9457; GALNT15|117248; GPIHBP1|338328; LDB3|11155; LIMS2|55679; LMOD1|25802; LRRN4CL|221091; NEGR1|257194; PPP1R14A|94274; PRELP|5549; RASGRP2|10235; TCEAL7|56849; TNXB|7148; TPM2|7169; VIT|5212	NONE	Adrenergic signaling in cardiomyocytes; Cardiac muscle contraction; Dilated cardiomyopathy (DCM); Hypertrophic cardiomyopathy (HCM); Vascular smooth muscle contraction (0.000253; 0.005629726555259; 0.000044; 0.000487; 0.00000648)
109	ABCA6|23460; AOX1|316; CFD|1675; CLDN5|7122; CNN1|1264; FHL5|9457; FXYD1|5348; GALNT15|117248; GPIHBP1|338328; LDB3|11155; LIMS2|55679; LMOD1|25802; LRRN4CL|221091; PPP1R14A|94274; PRELP|5549; RASGRP2|10235; TCEAL7|56849; TNXB|7148; TPM2|7169; VIT|5212	NONE	Adrenergic signaling in cardiomyocytes; Cardiac muscle contraction; Dilated cardiomyopathy (DCM); Hypertrophic cardiomyopathy (HCM); Vascular smooth muscle contraction (0.000253; 0.005629726555259; 0.000044; 0.000487; 0.00000648)
110	AC139426.2|-; AMY2B|280; ARHGEF25|115557; CABP1|9478; CASP12|100506742; FKBP5|2289; GTF2A1L|11036; HAPLN2|60484; MSRB3|253827; MYH3|4621; NECAB1|64168; NPPA|4878; PKD1|5310; PPP1R12C|54776; RP11-122A3.2|-; RP11-89K11.1|-; RYR2|6262; SMTN|6525; SYNE1|23345; TAGLN|6876	EF-hand domain containing (0.005653364920002)	Adrenergic signaling in cardiomyocytes; Calcium signaling pathway; Cardiac muscle contraction; Dilated cardiomyopathy (DCM); Hypertrophic cardiomyopathy (HCM); Oxytocin signaling pathway; Vascular smooth muscle contraction (0.000253; 0.003262674321433; 0.005629726555259; 0.000044; 0.000487; 0.001343004311601; 0.00000648)
111	AMY2B|280; ATP1A2|477; CFD|1675; CLDN5|7122; CNN1|1264; FHL5|9457; GALNT15|117248; GPIHBP1|338328; LDB3|11155; LIMS2|55679; LMOD1|25802; LRRN4CL|221091; NPR1|4881; PPP1R14A|94274; PRELP|5549; RASGRP2|10235; TCEAL7|56849; TNXB|7148; TPM2|7169; VIT|5212	NONE	Adrenergic signaling in cardiomyocytes; Cardiac muscle contraction; Dilated cardiomyopathy (DCM); Hypertrophic cardiomyopathy (HCM); Oxytocin signaling pathway; Vascular smooth muscle contraction (0.000253; 0.005629726555259; 0.000044; 0.000487; 0.001343004311601; 0.00000648)
112	AC139426.2|-; AMY2B|280; ANKDD1A|348094; ANO2|57101; ARHGEF25|115557; CASP12|100506742; CCDC116|164592; CRISPLD2|83716; HAPLN2|60484; HSPB2|-; MAP3K12|7786; NPIPA3|642778; NPPA|4878; PKD1|5310; PPP1R12C|54776; PRRT1|80863; RP11-122A3.2|-; RP11-89K11.1|-; SMTN|6525; TAL1|6886	NONE	Oxytocin signaling pathway; Vascular smooth muscle contraction (0.001343004311601; 0.00000648)
113	AC139426.2|-; AMY2B|280; ANKDD1A|348094; ARHGEF25|115557; C6orf201|404220; CASP12|100506742; CCDC116|164592; FKBP5|2289; GTF2A1L|11036; HAPLN2|60484; MAP3K12|7786; NPIPA3|642778; NPPA|4878; PKD1|5310; PPP1R12C|54776; RP11-122A3.2|-; RP11-89K11.1|-; RYR2|6262; SMTN|6525; TAL1|6886	NONE	Adrenergic signaling in cardiomyocytes; Calcium signaling pathway; Cardiac muscle contraction; Dilated cardiomyopathy (DCM); Hypertrophic cardiomyopathy (HCM); Oxytocin signaling pathway; Vascular smooth muscle contraction (0.000253; 0.003262674321433; 0.005629726555259; 0.000044; 0.000487; 0.001343004311601; 0.00000648)
114	AC139426.2|-; AMY2B|280; ARHGEF25|115557; C20orf194|25943; CASP12|100506742; CPEB1|64506; CSRP1|1465; FGF2|2247; HAPLN2|60484; KANK2|25959; NPPA|4878; NPR2|4882; PKD1|5310; PPP1R12C|54776; PRDM5|11107; RADIL|55698; RP11-122A3.2|-; RP11-89K11.1|-; SMTN|6525; TMEM240|339453	NONE	Oxytocin signaling pathway; Vascular smooth muscle contraction (0.001343004311601; 0.00000648)
115	AC139426.2|-; AMY2B|280; ARHGEF25|115557; CASP12|100506742; CPEB1|64506; CSRP1|1465; FGF2|2247; HAPLN2|60484; ITIH5|80760; KANK2|25959; LRFN5|145581; MAP3K12|7786; NPPA|4878; PKD1|5310; PPP1R12C|54776; PRDM5|11107; RP11-122A3.2|-; RP11-89K11.1|-; SMTN|6525; TMEM240|339453	NONE	Oxytocin signaling pathway; Vascular smooth muscle contraction (0.001343004311601; 0.00000648)
116	AC139426.2|-; AMY2B|280; ARHGEF25|115557; CASP12|100506742; CCDC69|26112; CPEB1|64506; CSRP1|1465; FGF2|2247; HAPLN2|60484; HSPB2|-; KANK2|25959; MAP3K12|7786; NPPA|4878; PKD1|5310; PPP1R12C|54776; PRDM5|11107; RP11-122A3.2|-; RP11-89K11.1|-; SMTN|6525; TMEM240|339453	NONE	Oxytocin signaling pathway; Vascular smooth muscle contraction (0.001343004311601; 0.00000648)
117	AC139426.2|-; ADAMTS4|9507; AMY2B|280; ANKDD1A|348094; ARHGEF25|115557; CAPRIN2|65981; CASP12|100506742; CCDC116|164592; HAPLN2|60484; HSPB2|-; MAP3K12|7786; NPIPA3|642778; NPPA|4878; PKD1|5310; PPP1R12C|54776; RP11-122A3.2|-; RP11-89K11.1|-; SMTN|6525; TAL1|6886; ZEB1|6935	NONE	Oxytocin signaling pathway; Vascular smooth muscle contraction (0.001343004311601; 0.00000648)
118	AC139426.2|-; AMY2B|280; ANKDD1A|348094; ARHGEF25|115557; CASP12|100506742; CCDC116|164592; GRASP|160622; HAPLN2|60484; HSPB2|-; MAP3K12|7786; MRVI1|10335; NPIPA3|642778; NPPA|4878; PKD1|5310; PPP1R12C|54776; RP11-122A3.2|-; RP11-89K11.1|-; SMTN|6525; TAL1|6886; TBX2|6909	NONE	Oxytocin signaling pathway; Vascular smooth muscle contraction (0.001343004311601; 0.00000648)
119	AC139426.2|-; AMY2B|280; ARHGEF25|115557; CABP1|9478; CASP12|100506742; HAPLN2|60484; HSPB2|-; LRFN5|145581; MAP3K12|7786; NECAB1|64168; NPPA|4878; PKD1|5310; PPP1R12C|54776; RP11-122A3.2|-; RP11-89K11.1|-; SMIM3|85027; SMTN|6525; SYNE1|23345; TAGLN|6876; ZEB1|6935	NONE	Oxytocin signaling pathway; Vascular smooth muscle contraction (0.001343004311601; 0.00000648)
120	ADAMTS10|81794; AMY2B|280; C16orf86|388284; CFD|1675; CNN1|1264; DMPK|1760; EGFL8|80864; HSPB2|-; LIMS2|55679; LRRN4CL|221091; MAP3K12|7786; PPP1R14A|94274; PRELP|5549; PTCHD1|139411; RASGRP2|10235; RNPC3|55599; TCEAL7|56849; TNXB|7148; TPM2|7169; ZNF781|163115	NONE	Adrenergic signaling in cardiomyocytes; Cardiac muscle contraction; Dilated cardiomyopathy (DCM); Hypertrophic cardiomyopathy (HCM); Vascular smooth muscle contraction (0.000253; 0.005629726555259; 0.000044; 0.000487; 0.00000648)
121	AC139426.2|-; AMY2B|280; ANKDD1A|348094; ARHGEF25|115557; CASP12|100506742; CCDC116|164592; DMPK|1760; HAPLN2|60484; HSPB2|-; ITIH3|3699; MAP3K12|7786; NPIPA3|642778; NPPA|4878; PKD1|5310; PPP1R12C|54776; RP11-122A3.2|-; RP11-89K11.1|-; SMTN|6525; TAL1|6886; ZEB1|6935	NONE	Oxytocin signaling pathway; Vascular smooth muscle contraction (0.001343004311601; 0.00000648)
122	AMY2B|280; CADM3|57863; CFD|1675; CNN1|1264; DMPK|1760; FHL1|2273; HSPB2|-; KCNB1|3745; LIMS2|55679; LRRN4CL|221091; MAP3K12|7786; PPP1R14A|94274; PRELP|5549; RASGRP2|10235; RNF112|7732; RNPC3|55599; RSPO1|284654; TCEAL7|56849; TNXB|7148; TPM2|7169	NONE	Adrenergic signaling in cardiomyocytes; Cardiac muscle contraction; Dilated cardiomyopathy (DCM); Hypertrophic cardiomyopathy (HCM); Vascular smooth muscle contraction (0.000253; 0.005629726555259; 0.000044; 0.000487; 0.00000648)
123	AC139426.2|-; ACTC1|70; AMY2B|280; ARHGEF25|115557; CASP12|100506742; DMPK|1760; FOXF1|2294; HAPLN2|60484; HSPB2|-; MAP3K12|7786; NPPA|4878; NPR2|4882; PKD1|5310; PPP1R12C|54776; RADIL|55698; RP11-122A3.2|-; RP11-89K11.1|-; SMTN|6525; SRPX|8406; ZEB1|6935	NONE	Adrenergic signaling in cardiomyocytes; Cardiac muscle contraction; Dilated cardiomyopathy (DCM); Hypertrophic cardiomyopathy (HCM); Oxytocin signaling pathway; Vascular smooth muscle contraction (0.000253; 0.005629726555259; 0.000044; 0.000487; 0.001343004311601; 0.00000648)
124	AC139426.2|-; ACTC1|70; ADAMTS10|81794; AMY2B|280; ARHGEF25|115557; CASP12|100506742; DMPK|1760; FOXF1|2294; GLP2R|9340; HAPLN2|60484; HSPB2|-; MAP3K12|7786; NPPA|4878; PKD1|5310; PPP1R12C|54776; RNPC3|55599; RP11-122A3.2|-; RP11-89K11.1|-; SMTN|6525; ZEB1|6935	NONE	Adrenergic signaling in cardiomyocytes; Cardiac muscle contraction; Dilated cardiomyopathy (DCM); Hypertrophic cardiomyopathy (HCM); Oxytocin signaling pathway; Vascular smooth muscle contraction (0.000253; 0.005629726555259; 0.000044; 0.000487; 0.001343004311601; 0.00000648)
125	AC139426.2|-; AMY2B|280; ARHGEF25|115557; CASP12|100506742; DMPK|1760; HAPLN2|60484; HSPB2|-; MAP3K12|7786; NPPA|4878; NPR2|4882; PKD1|5310; PPP1R12C|54776; RADIL|55698; RBFOX3|146713; RNPC3|55599; RP11-122A3.2|-; RP11-89K11.1|-; RYR3|6263; SMTN|6525; ZEB1|6935	NONE	Oxytocin signaling pathway; Vascular smooth muscle contraction (0.001343004311601; 0.00000648)
126	ADAMTS10|81794; AMY2B|280; CFD|1675; CNN1|1264; DMPK|1760; GABRR2|2570; GOLGA8H|728498; GPR17|2840; HSPB2|-; LIMS2|55679; LRRN4CL|221091; MAP3K12|7786; PPP1R14A|94274; PRELP|5549; PTGIS|5740; RASGRP2|10235; RNPC3|55599; TCEAL7|56849; TNXB|7148; TPM2|7169	NONE	Adrenergic signaling in cardiomyocytes; Cardiac muscle contraction; Dilated cardiomyopathy (DCM); Hypertrophic cardiomyopathy (HCM); Vascular smooth muscle contraction (0.000253; 0.005629726555259; 0.000044; 0.000487; 0.00000648)
127	ABCA6|23460; ADAMTS10|81794; AMY2B|280; AOX1|316; CFD|1675; CNN1|1264; DMPK|1760; GFRA1|2674; GOLGA8H|728498; HSPB2|-; LIMS2|55679; LRRN4CL|221091; MAP3K12|7786; PPP1R14A|94274; PRELP|5549; RASGRP2|10235; RNPC3|55599; TCEAL7|56849; TNXB|7148; TPM2|7169	NONE	Adrenergic signaling in cardiomyocytes; Cardiac muscle contraction; Dilated cardiomyopathy (DCM); Hypertrophic cardiomyopathy (HCM); Vascular smooth muscle contraction (0.000253; 0.005629726555259; 0.000044; 0.000487; 0.00000648)
128	AC139426.2|-; ADAMTS10|81794; AMY2B|280; ARHGEF25|115557; CASP12|100506742; DMPK|1760; GRASP|160622; HAPLN2|60484; HSPA12A|259217; HSPB2|-; MAP3K12|7786; MRVI1|10335; NPPA|4878; PKD1|5310; PPP1R12C|54776; RNPC3|55599; RP11-122A3.2|-; RP11-89K11.1|-; SMTN|6525; ZEB1|6935	NONE	Oxytocin signaling pathway; Vascular smooth muscle contraction (0.001343004311601; 0.00000648)
129	AC010547.9|-; APBB3|10307; ARMCX4|100131755; CHKB|1120; CLASRP|11129; CRYGS|1427; FAM153B|202134; GOLGA8A|23015; HCG27|253018; MAN2C1|4123; MYH6|4624; NPFF|8620; NPIPA1|9284; NPIPA2|642799; NPIPA5|9284; NRBP2|340371; USP6|9098; ZNF333|84449; ZNF83|55769	NONE	Hypertrophic cardiomyopathy (HCM) (4.87E-04)
130	APBB3|10307; ARMCX4|100131755; C16orf86|388284; CHKB|1120; EGFL8|80864; FAM153B|202134; GOLGA8A|23015; HCG27|253018; MAN2C1|4123; NPIPA1|9284; NPIPA2|642799; NPIPA5|9284; NRBP2|340371; ROBO3|64221; USP6|9098; ZNF333|84449; ZNF781|163115; ZNF83|55769	NONE	NONE
131	ACTN2|88; AFF3|3899; APBB1|322; ARHGAP6|395; CALCOCO1|57658; CBX7|23492; FZD4|8322; KCNAB1|7881; KIAA0408|9729; NIPSNAP3B|55335; NISCH|11188; NXPH3|11248; PLA2G5|5322; RAI2|10742; TRIM63|84676; TSC22D3|1831; TXNIP|10628	NONE	Vascular smooth muscle contraction (6.48E-06)
132	APBB3|10307; ARMCX4|100131755; CHKB|1120; DNAH1|25981; FAM153B|202134; GOLGA8A|23015; HCG27|253018; MAN2C1|4123; NPIPA1|9284; NPIPA2|642799; NPIPA5|9284; NRBP2|340371; TSSK3|81629; TUBGCP6|85378; USP6|9098; ZNF333|84449; ZNF83|55769	NONE	NONE
133	ACTN2|88; AFF3|3899; APBB1|322; ARHGAP6|395; CALCOCO1|57658; CBX7|23492; FZD4|8322; KCNAB1|7881; KIAA0408|9729; NIPSNAP3B|55335; NISCH|11188; NXPH3|11248; PLA2G5|5322; RAI2|10742; TRIM63|84676; TSC22D3|1831	NONE	Vascular smooth muscle contraction (6.48E-06)
134	ACTN2|88; AFF3|3899; APBB1|322; ARHGAP6|395; CALCOCO1|57658; CBX7|23492; KCNAB1|7881; KIAA0408|9729; MPDZ|8777; NXPH3|11248; PLA2G5|5322; PPAP2B|8613; RAI2|10742; TMOD1|7111; TRIM63|84676; TSC22D3|1831	NONE	Vascular smooth muscle contraction (6.48E-06)
135	APBB3|10307; ARMCX4|100131755; C15orf52|388115; CHKB|1120; FAM153B|202134; GOLGA8A|23015; HCG27|253018; LUC7L3|51747; MAN2C1|4123; NPIPA1|9284; NPIPA2|642799; NPIPA5|9284; NRBP2|340371; USP6|9098; ZNF333|84449; ZNF83|55769	NONE	NONE
136	ACTG2|72; CCDC36|339834; CNRIP1|25927; CNTNAP1|8506; CTD-2054N24.2|-; DDR2|4921; FERMT2|10979; GOLGA8T|653073; KIAA1614|57710; MSH4|4438; RHOJ|57381; RUSC2|9853; TGFB1I1|7041; VSTM4|196740; ZCCHC24|219654; ZEB1|6935	NONE	Vascular smooth muscle contraction (6.48E-06)
137	ACTG2|72; ANTXR2|118429; CCDC136|64753; CCDC36|339834; CNRIP1|25927; CNTNAP1|8506; CXorf36|79742; DDR2|4921; EBF3|253738; GOLGA8T|653073; KLHL10|317719; LRRC4B|94030; NEXN|91624; RHOJ|57381; RUSC2|9853; ZEB1|6935	NONE	Vascular smooth muscle contraction (6.48E-06)
138	AC105020.1|-; AGAP6|119016; CCDC84|338657; CCNL2|81669; CSNK2B-LY6G5B-1181|-; FAM156A|29057; KCNIP2|30819; LUC7L|55692; PAN2|9924; PILRB|29990; RFPL3S|-; RP11-295P9.3|-; SNRNP70|6625; WASH4P|100287171; YJEFN3|374887; ZMAT1|84460	NONE	NONE
139	ACTG2|72; CCDC36|339834; CNRIP1|25927; CNTNAP1|8506; CTD-2054N24.2|-; DDR2|4921; GOLGA8T|653073; KIAA1614|57710; MSH4|4438; PPAPDC3|84814; RHOJ|57381; RUSC2|9853; SAMD4A|23034; TGFB1I1|7041; VSTM4|196740; ZEB1|6935	NONE	Vascular smooth muscle contraction (6.48E-06)
140	ACTG2|72; CCDC36|339834; CNRIP1|25927; CNTNAP1|8506; CTD-2054N24.2|-; DDR2|4921; GOLGA8T|653073; KIAA1614|57710; MCAM|4162; MSH4|4438; PPAPDC3|84814; RHOJ|57381; RUSC2|9853; TGFB1I1|7041; VSTM4|196740; ZEB1|6935	NONE	Vascular smooth muscle contraction (6.48E-06)
141	AC105020.1|-; CCDC84|338657; CCNL2|81669; CLK1|1195; CLK4|57396; FAM156A|29057; HYPK|25764; MAPK8IP3|23162; PAN2|9924; RP11-295P9.3|-; SNRNP70|6625; SRSF5|6430; TTN|7273; UVSSA|57654; WASH4P|100287171; YJEFN3|374887	CDC like kinases (0.001026641342846)	Dilated cardiomyopathy (DCM) (4.40E-05)
142	AC132186.1|-; ACTG2|72; BTBD19|149478; CCDC36|339834; CNRIP1|25927; CNTNAP1|8506; DDR2|4921; GFPT2|9945; GOLGA8T|653073; GPR20|2843; PPAPDC3|84814; REM1|28954; RHOJ|57381; RUSC2|9853; SCN4B|6330; ZEB1|6935	NONE	Adrenergic signaling in cardiomyocytes; Vascular smooth muscle contraction (0.000253; 0.00000648)
143	AC105020.1|-; AL356356.1|-; CCDC84|338657; CCNL2|81669; CENPT|80152; FAM156A|29057; KCNIP2|30819; PAN2|9924; PLA2G4B|8681; RP11-295P9.3|-; SLC13A4|26266; SNRNP70|6625; TAF1C|9013; WASH4P|100287171; YJEFN3|374887; ZMAT1|84460	NONE	Oxytocin signaling pathway; Vascular smooth muscle contraction (0.001343004311601; 0.00000648)
144	AC105020.1|-; AL356356.1|-; CCDC84|338657; CCNL2|81669; CENPT|80152; FAM156A|29057; ITIH4|3700; KCNIP2|30819; PAN2|9924; PLA2G4B|8681; PLGLB1|5342; RP11-295P9.3|-; SNRNP70|6625; TAF1C|9013; WASH4P|100287171; YJEFN3|374887	NONE	Oxytocin signaling pathway; Vascular smooth muscle contraction (0.001343004311601; 0.00000648)
145	AC105020.1|-; AGAP6|119016; CCDC84|338657; CCNL2|81669; CSNK2B-LY6G5B-1181|-; FAM156A|29057; KCNIP2|30819; NPIPA7|101059938; PAN2|9924; PILRB|29990; RP11-295P9.3|-; SNRNP70|6625; U2AF1L4|199746; WASH4P|100287171; YJEFN3|374887; ZMAT1|84460	NONE	NONE
146	ACTG2|72; CCDC36|339834; CNRIP1|25927; CNTNAP1|8506; CXorf36|79742; DDR2|4921; FBXL7|23194; GOLGA8T|653073; LRRC4B|94030; NEXN|91624; PPAPDC3|84814; PPP1R12C|54776; RHOJ|57381; RUSC2|9853; SYNGAP1|8831; ZEB1|6935	NONE	Vascular smooth muscle contraction (6.48E-06)
147	ACTG2|72; CASP12|100506742; CCDC136|64753; CCDC36|339834; CNRIP1|25927; CNTNAP1|8506; DDR2|4921; GOLGA8T|653073; HAPLN2|60484; KLHL10|317719; PCSK7|9159; PPAPDC3|84814; PPP1R12C|54776; RHOJ|57381; RUSC2|9853; ZEB1|6935	NONE	Vascular smooth muscle contraction (6.48E-06)
148	ADRB3|155; CDK15|65061; CLIP3|25999; DNAJB5|25822; DTNA|1837; FXYD6|53826; KCNIP3|30818; NACAD|23148; NCAM1|4684; RAB9B|51209; RBPMS2|348093; ROR2|4920; TACR2|6865; TPM1|7168; TRPC1|7220	NONE	Adrenergic signaling in cardiomyocytes; Calcium signaling pathway; Cardiac muscle contraction; Dilated cardiomyopathy (DCM); Hypertrophic cardiomyopathy (HCM) (0.000253; 0.003262674321433; 0.005629726555259; 0.000044; 0.000487)
149	APBB3|10307; ARMCX4|100131755; BTNL9|153579; CHKB|1120; FAM153B|202134; GOLGA8A|23015; HCG27|253018; MAN2C1|4123; NPIPA1|9284; NPIPA2|642799; NPIPA5|9284; NRBP2|340371; USP6|9098; ZNF333|84449; ZNF83|55769	NONE	NONE
150	AC010547.9|-; CHKB|1120; CLASRP|11129; CRYGS|1427; GOLGA8A|23015; GOLGA8K|653073; HCG27|253018; MYH6|4624; NPFF|8620; NPIPA1|9284; NPIPA2|642799; NPIPA5|9284; OSR1|130497; SYNM|23336; USP6|9098	NONE	Hypertrophic cardiomyopathy (HCM) (4.87E-04)
151	APBB3|10307; ARMCX4|100131755; CHKB|1120; FAM153B|202134; GOLGA8A|23015; HCG27|253018; MAN2C1|4123; NPIPA1|9284; NPIPA2|642799; NPIPA5|9284; NRBP2|340371; USP6|9098; ZNF333|84449; ZNF83|55769	NONE	NONE
152	ADRB3|155; CDK15|65061; CLIP3|25999; DNAJB5|25822; DTNA|1837; KCNIP3|30818; MGARP|84709; NACAD|23148; NCAM1|4684; RBPMS2|348093; ROR2|4920; TACR2|6865; TPM1|7168; TRPC1|7220	NONE	Adrenergic signaling in cardiomyocytes; Calcium signaling pathway; Cardiac muscle contraction; Dilated cardiomyopathy (DCM); Hypertrophic cardiomyopathy (HCM) (0.000253; 0.003262674321433; 0.005629726555259; 0.000044; 0.000487)
153	ADRB3|155; CLIP3|25999; DNAJB5|25822; DTNA|1837; KCNIP3|30818; NACAD|23148; NCAM1|4684; NRN1L|123904; RBPMS2|348093; ROR2|4920; TACR2|6865; TPM1|7168; TRPC1|7220; TUBG2|27175	NONE	Adrenergic signaling in cardiomyocytes; Calcium signaling pathway; Cardiac muscle contraction; Dilated cardiomyopathy (DCM); Hypertrophic cardiomyopathy (HCM) (0.000253; 0.003262674321433; 0.005629726555259; 0.000044; 0.000487)
154	AC010547.9|-; C15orf52|388115; CHKB|1120; CLASRP|11129; CRYGS|1427; EME2|197342; GOLGA8A|23015; HCG27|253018; MYH6|4624; NPFF|8620; NPIPA1|9284; NPIPA2|642799; NPIPA5|9284; USP6|9098	NONE	Hypertrophic cardiomyopathy (HCM) (4.87E-04)
155	AC010547.9|-; CHKB|1120; CLASRP|11129; CRYGS|1427; FAM179A|165186; GOLGA8A|23015; HCG27|253018; MYH6|4624; NPFF|8620; NPIPA1|9284; NPIPA2|642799; NPIPA5|9284; USP6|9098; ZNF333|84449	NONE	Hypertrophic cardiomyopathy (HCM) (4.87E-04)
156	AC010547.9|-; BRICD5|283870; CHKB|1120; CLASRP|11129; CRYGS|1427; GOLGA8A|23015; HCG27|253018; MYH6|4624; NPFF|8620; NPIPA1|9284; NPIPA2|642799; NPIPA5|9284; USP6|9098; ZNF333|84449	NONE	Hypertrophic cardiomyopathy (HCM) (4.87E-04)
157	ADRB3|155; C17orf61-PLSCR3|-; CDK15|65061; CLIP3|25999; DNAJB5|25822; DTNA|1837; KCNIP3|30818; NACAD|23148; NCAM1|4684; RBPMS2|348093; ROR2|4920; TACR2|6865; TPM1|7168; TRPC1|7220	NONE	Adrenergic signaling in cardiomyocytes; Calcium signaling pathway; Cardiac muscle contraction; Dilated cardiomyopathy (DCM); Hypertrophic cardiomyopathy (HCM) (0.000253; 0.003262674321433; 0.005629726555259; 0.000044; 0.000487)
158	ADRB3|155; CDK15|65061; CLIP3|25999; DNAJB5|25822; DTNA|1837; KCNIP3|30818; LURAP1|541468; NACAD|23148; NCAM1|4684; RBPMS2|348093; ROR2|4920; TACR2|6865; TPM1|7168; TRPC1|7220	NONE	Adrenergic signaling in cardiomyocytes; Calcium signaling pathway; Cardiac muscle contraction; Dilated cardiomyopathy (DCM); Hypertrophic cardiomyopathy (HCM) (0.000253; 0.003262674321433; 0.005629726555259; 0.000044; 0.000487)
159	ADCYAP1R1|117; AMY2B|280; COX7A1|1346; DMPK|1760; EZH1|2145; HSPB2|-; IL11RA|3590; KCNMB1|3779; LCN10|414332; MAP3K12|7786; PDE1C|5137; PPP1R32|220004; SMARCD3|6604; ZBTB47|92999	NONE	Calcium signaling pathway; Cardiac muscle contraction; Taste transduction; Vascular smooth muscle contraction (0.003262674321433; 0.005629726555259; 0.00262512935374; 0.00000648)
160	ADCYAP1R1|117; AMY2B|280; COX7A1|1346; EZH1|2145; HSPB2|-; IL11RA|3590; KCNMB1|3779; LCN10|414332; MAP3K12|7786; NKAPL|222698; PDE1C|5137; SMARCD3|6604; TMEM100|55273; ZBTB47|92999	NONE	Calcium signaling pathway; Cardiac muscle contraction; Taste transduction; Vascular smooth muscle contraction (0.003262674321433; 0.005629726555259; 0.00262512935374; 0.00000648)
161	AC004466.1|-; AMY2B|280; APBB3|10307; ARMCX4|100131755; CORO2B|10391; FAM153B|202134; HSPB2|-; KANK3|256949; MAN2C1|4123; MAP3K12|7786; NRBP2|340371; RAPGEF3|10411; ZNF333|84449; ZNF83|55769	NONE	Adrenergic signaling in cardiomyocytes (2.53E-04)
162	ADRB3|155; CDK15|65061; CLIP3|25999; DNAJB5|25822; FXYD6|53826; HSPB8|26353; KCNIP3|30818; NACAD|23148; NCAM1|4684; RBPMS2|348093; ROR2|4920; TACR2|6865; TPM1|7168; TRPC1|7220	NONE	Adrenergic signaling in cardiomyocytes; Calcium signaling pathway; Cardiac muscle contraction; Dilated cardiomyopathy (DCM); Hypertrophic cardiomyopathy (HCM) (0.000253; 0.003262674321433; 0.005629726555259; 0.000044; 0.000487)
163	ADRB3|155; CDK15|65061; CLIP3|25999; DNAJB5|25822; FXYD6|53826; KCNIP3|30818; NACAD|23148; NCAM1|4684; RBPMS2|348093; RD3|343035; ROR2|4920; TACR2|6865; TPM1|7168; TRPC1|7220	NONE	Adrenergic signaling in cardiomyocytes; Calcium signaling pathway; Cardiac muscle contraction; Dilated cardiomyopathy (DCM); Hypertrophic cardiomyopathy (HCM) (0.000253; 0.003262674321433; 0.005629726555259; 0.000044; 0.000487)
164	ADRB3|155; CDK15|65061; CLIP3|25999; DNAJB5|25822; FXYD6|53826; KCNIP3|30818; NACAD|23148; NCAM1|4684; RBPMS2|348093; ROR2|4920; TACR2|6865; TPM1|7168; TRPC1|7220; TRPC4|7223	Transient receptor potential cation channels (0.000778536351659)	Adrenergic signaling in cardiomyocytes; Calcium signaling pathway; Cardiac muscle contraction; Dilated cardiomyopathy (DCM); Hypertrophic cardiomyopathy (HCM) (0.000253; 0.003262674321433; 0.005629726555259; 0.000044; 0.000487)
165	ACTG2|72; ADCY4|196883; EBF1|1879; FAM162B|221303; FGF7|2252; HMCN2|256158; PPAPDC3|84814; RUNX1T1|862; SYNPO2|171024; TNS1|7145; USHBP1|83878	NONE	Adrenergic signaling in cardiomyocytes; Calcium signaling pathway; Dilated cardiomyopathy (DCM); Oxytocin signaling pathway; Taste transduction; Vascular smooth muscle contraction (0.000253; 0.003262674321433; 0.000044; 0.001343004311601; 0.00262512935374; 0.00000648)
166	AC010547.9|-; AGAP6|119016; C1orf63|57035; CLASRP|11129; CRYGS|1427; CSNK2B-LY6G5B-1181|-; MYH6|4624; MYL2|4633; MYL5|4636; NPFF|8620; PILRB|29990	Myosin light chains (0.000470543948805)	Adrenergic signaling in cardiomyocytes; Cardiac muscle contraction; Dilated cardiomyopathy (DCM); Hypertrophic cardiomyopathy (HCM) (0.000253; 0.005629726555259; 0.000044; 0.000487)
167	ARHGAP6|395; CXorf36|79742; DNAJC18|202052; GNG11|2791; JAM3|83700; KCNAB1|7881; LRRC4B|94030; NEXN|91624; PTRF|284119; RECK|8434	Ig-like cell adhesion molecule family (0.005399764245436)	NONE
168	AC022532.1|-; ANKRD36|375248; KANK3|256949; NPIPB4|23117; NPIPB5|440345; NTN5|126147; PDE6C|5146; RP11-231C14.4|-; SIN3B|23309; TTC34|100287898	NONE	NONE
169	ACTG2|72; EBF1|1879; FAM162B|221303; FGF7|2252; HMCN2|256158; HSPB6|126393; PPAPDC3|84814; RUNX1T1|862; SYNPO2|171024; TNS1|7145	Protein phosphatase 1 regulatory subunits (0.005399764245436)	Vascular smooth muscle contraction (6.48E-06)
170	ACTG2|72; ADCY4|196883; EBF1|1879; FAM162B|221303; FGF7|2252; PPAPDC3|84814; PPP1R12B|4660; RUNX1T1|862; TNS1|7145; USHBP1|83878	Protein phosphatase 1 regulatory subunits (0.005399764245436)	Adrenergic signaling in cardiomyocytes; Calcium signaling pathway; Dilated cardiomyopathy (DCM); Oxytocin signaling pathway; Taste transduction; Vascular smooth muscle contraction (0.000253; 0.003262674321433; 0.000044; 0.001343004311601; 0.00262512935374; 0.00000648)
171	AC022532.1|-; ANKRD36|375248; KANK3|256949; NPIPB4|23117; NPIPB5|440345; NTN5|126147; RP11-1055B8.6|-; RP11-231C14.4|-; SKOR1|390598; TTC34|100287898	NONE	NONE
172	AGAP9|642517; HYPK|25764; MAPK8IP3|23162; NPIPB11|728888; NPIPB4|23117; NPIPB5|440345; RP11-231C14.4|-; TAS2R20|259295; TAS2R5|54429; WDR27|253769	Taste 2 receptors (0.000384990503567)	Taste transduction (2.63E-03)
173	ACTG2|72; EBF1|1879; FAM162B|221303; FGF7|2252; HMCN2|256158; MEIS2|4212; PPAPDC3|84814; RUNX1T1|862; SYNPO2|171024; TNS1|7145	NONE	Vascular smooth muscle contraction (6.48E-06)
